# Supplementary material for: miR-7 controls glutamatergic transmission and neuronal connectivity in a Cdr1as-dependent manner
Source: EMBO Rep. 2024 Jun 3;25(7):3008–39. doi: 10.1038/s44319-024-00168-9 (PMC11239925; doi:10.1038/s44319-024-00168-9)
Supplement: Supplementary file 3 — Dataset EV1 [file 44319_2024_168_MOESM3_ESM.xlsx]

## Sheet: Sheet1
	WTpneuDIV21_rep1	WTpneuDIV21_rep2	WTpneuDIV21_rep3	WTpneuDIV21_rep4	KOpneuDIV21_rep1	KOpneuDIV21_rep2	KOpneuDIV21_rep3	KOpneuDIV21_rep4
mmu-miR-181a-5p	355042	199199	243740	368421	258850	177795	282401	217498
mmu-miR-9-5p	58909.8	81903.1	92987.2	44245.2	60611.4	71053	91958.4	97660.6
mmu-let-7c-5p	45951.1	42202.4	35703.1	71939.8	86583.1	36805.1	31393.3	45805.5
mmu-let-7f-5p	45334.8	37437.8	33004.9	66373	72252.5	28577.9	33877.8	34559.3
mmu-miR-434-3p	43706.3	36253.2	49334.3	42492.1	72782.5	46806	63316.4	42954.5
mmu-miR-127-3p	37140.9	82318.3	61999.5	26426.8	25610.3	100887	60308	56780.9
mmu-miR-26a-5p	33335.1	49580.1	45723.5	32319	25302	66390.8	35834.1	54227.3
mmu-miR-22-3p	29164.3	63254	56766.9	15990.4	18024.8	67178.3	38178.5	54019.8
mmu-miR-541-5p	23041.9	13139.1	14116.6	34973.2	25578.8	13762.9	17670.1	12772.1
mmu-miR-181b-5p	19359.5	11554.6	11950	23550.5	30255.2	11412.7	14385.7	11130.6
mmu-let-7a-5p	14217.3	17016.5	11998.2	22213	31226.5	14041	12158	14974.3
mmu-miR-125b-5p	13679.7	19410.8	13833.3	11743	11692.2	25281.5	11461.5	17845.1
mmu-miR-27b-3p	13380.3	14047.6	13370.3	10940	9662.08	14404.8	13695.3	15650.6
mmu-miR-128-3p	13273.5	13645.5	20276.3	8329.55	10943.7	15755.2	12171.4	17159.1
mmu-miR-181c-5p	10348.4	8296.54	9221.03	6124.51	4900.44	6140.19	8394.09	10635.2
mmu-let-7i-5p	10271.4	11058.1	8886.64	10255.7	15375.2	9772.82	10506.9	11293.4
mmu-miR-30a-5p	10228.5	8779.99	11979.1	5127.86	13929	5756.14	15471.9	13643.1
mmu-miR-182-5p	9763.59	5292.22	4693.82	9457.88	10420.3	8126.22	6334.86	5552.19
mmu-miR-30d-5p	9742.58	9604.46	10879.4	7800.24	8603.88	7237.78	9545.93	9651.03
mmu-miR-143-3p	9070.19	295.19	522.91	890.79	22457.8	189.77	1265.71	575.93
mmu-miR-103-3p	8779.09	12375.8	10428.9	7645.32	8005.09	12539.5	10202.7	9682.07
mmu-miR-411-5p	8359.72	12526.9	7839.09	6850.06	5496.94	9504.17	8093.55	8598.71
mmu-miR-124-3p	8030.96	14233.2	11635.5	6855.21	5297.04	15491.1	10316.4	15389.4
mmu-miR-410-3p	7964.87	12575.5	9095.35	6904.28	3530.22	12419.7	9335.78	8393.97
mmu-miR-344d-3p	6801.77	3828.26	3133.73	7041.12	7848.21	3192.24	3656.98	3262.16
mmu-miR-30e-5p	6579.83	6112.87	9047.49	1923.59	3239.14	3726.39	8029.17	11509.4
mmu-miR-16-5p	6060.66	11083.2	8470.68	7921.59	3845.96	14426.9	6855.54	9705.84
mmu-miR-191-5p	5130.44	3891.55	5730.43	5512.58	6494.35	3856.21	5364.35	5502.21
mmu-miR-99b-5p	4847.65	7725.25	4041.48	3008.04	3588.44	7058.38	5012.08	4196.79
mmu-miR-146b-5p	4767.98	1522.9	2276.72	8156.55	2597.34	586.43	2076.94	2156.63
mmu-miR-138-5p	4642.35	19102.5	19080	1626.66	2763.67	16194.3	14108.6	13938.5
mmu-let-7g-5p	4336.79	5088.15	4851.79	5081.38	4334.34	3794.01	4620.45	5324.47
mmu-miR-136-3p	4106.98	5121.43	5993.61	1399.45	1367.06	4406.58	5019.25	7610.07
mmu-miR-125a-5p	4080.71	4372.26	5616.85	4391.99	4577.53	6215.46	4480.72	5003.66
mmu-miR-21a-5p	3976.96	10770.5	9671.01	4200.92	4987.91	7642.1	9578.27	6157.54
mmu-miR-101a-3p	3797.49	3831.52	3518.85	1791.91	2604.79	2930.36	3611.28	4406.36
mmu-miR-30c-5p	3714.76	9307.62	8501.23	3769.72	2383.68	11699.4	5904.84	7556.88
mmu-miR-132-3p	3633.33	5583.05	4258.83	4482.36	4659.26	7134.1	3780.53	4446.26
mmu-miR-486a-5p	3506.82	2129.66	2735.35	5486.76	5675.31	2084.74	3911.69	2191.29
mmu-miR-486b-5p	3477.93	2124.2	2725.84	5450.61	5637.17	2077.08	3896.93	2184.44
mmu-miR-129-2-3p	2895.28	940.69	1592.09	1900.36	1684.81	1153.48	1643	2710.8
mmu-miR-409-3p	2557.34	1963.23	1879.49	3093.24	3394.58	2137.93	2466.61	1464.62
mmu-miR-298-5p	2426.89	2281.34	1888.14	1892.61	2878.09	2809.11	1969.55	1896.67
mmu-let-7b-5p	2410.69	2596.73	2315.35	4033.09	4524.48	2259.19	1910.79	2744.25
mmu-miR-129-5p	2398.44	2763.69	2971.73	2956.4	3035.82	3602.44	3569.39	3620.45
mmu-miR-300-3p	1928.73	2784.98	2769.08	673.9	776.02	2222.22	2228.48	3242.4
mmu-miR-381-3p	1816.23	1893.39	2064.27	464.76	1190.7	1318.46	2027.46	2314.62
mmu-miR-192-5p	1791.28	1597.65	1305.84	2202.45	1875.23	1379.76	1844.58	1477.52
mmu-miR-340-5p	1765.45	1570.37	1958.76	1386.54	1404.63	1694.39	2693.07	2200.96
mmu-miR-434-5p	1665.64	2532.34	2233.48	599.03	608.25	1604.24	2313.11	3548.3
mmu-miR-100-5p	1664.33	3334.99	1580.56	1123.17	1121.3	3488.39	1687.84	1773.75
mmu-miR-218-5p	1624.93	2885.38	1839.71	983.74	856.6	1820.15	1643.42	2991.71
mmu-miR-99a-5p	1500.17	1932.68	1275.86	1399.45	1827.63	1830.52	1300.43	1640.75
mmu-let-7e-5p	1424.44	1703.51	1271.54	1776.42	2718.64	1533.47	1298.74	1256.66
mmu-miR-148a-3p	1360.97	1796.27	1784.36	1993.31	1903.34	2097.81	2019.03	1665.74
mmu-miR-212-3p	1338.64	1929.95	1398.09	1118.01	1058.78	2368.27	1364.81	1452.13
mmu-let-7j	1325.95	1252.26	929.08	1355.55	1287.34	971.38	943.66	1131.72
mmu-miR-487b-3p	1248.46	1947.41	1869.11	1048.29	1042.72	2526.48	1409.37	1461.4
mmu-miR-107-3p	1196.37	1305.18	1247.04	988.91	1350.43	1384.27	1134.83	1163.56
mmu-miR-186-5p	1158.29	1644.58	2083	994.07	882.13	2046.43	1975.17	2214.67
mmu-let-7d-5p	1096.57	1811	1059.66	1019.89	2831.63	2021.19	1184.88	1330.41
mmu-miR-181d-5p	1063.73	1262.08	983.56	1084.44	1291.93	1209.83	1198.51	1080.53
mmu-miR-98-5p	1054.1	1009.99	841.16	1577.6	1798.66	898.36	946.75	1222.4
mmu-miR-130a-3p	1011.2	1171.5	1161.42	1311.66	1628.32	1566.37	819.11	1183.31
mmu-miR-34c-5p	988.88	2911.57	3984.69	704.89	1666.17	1343.25	2945.54	3496.31
mmu-miR-151-3p	929.34	2122.56	1280.47	852.06	1038.13	2082.49	1342.6	1354.59
mmu-miR-341-3p	895.2	1131.67	940.9	302.09	1125.89	1001.58	1280.61	935.44
mmu-miR-204-5p	874.19	659.69	830.78	1954.58	586.17	636.47	692.17	946.32
mmu-miR-323-3p	853.18	1246.25	1030.84	945.01	802.69	1143.12	610.92	702.08
mmu-miR-151-5p	843.55	2135.11	1264.91	722.96	801.25	2424.61	1084.23	1424.72
mmu-miR-212-5p	840.04	873.03	665.89	691.98	955.54	1135.9	1024.49	756.49
mmu-miR-181c-3p	812.9	786.82	770.53	356.32	442.21	693.71	561.44	738.36
mmu-miR-369-5p	805.02	1168.77	872.29	857.23	460.85	1147.62	815.74	756.49
mmu-miR-370-3p	793.64	571.84	520.32	485.42	1124.45	649.09	487.08	333.71
mmu-miR-183-5p	775.69	867.03	523.78	495.74	567.53	1533.47	474.57	703.7
mmu-miR-101b-3p	747.24	947.24	906.88	410.54	707.48	770.34	984.42	1080.53
mmu-miR-181a-1-3p	744.18	859.39	744.01	663.58	475.48	1134.55	694.99	704.1
mmu-miR-421-3p	724.48	849.57	758.43	529.31	415.54	942.08	704.54	867.73
mmu-miR-378a-3p	706.53	762.81	940.61	759.11	1033.54	803.25	928.05	748.03
mmu-miR-6240	694.27	1009.99	768.52	671.32	400.05	1057.47	424.39	963.65
mmu-miR-24-3p	688.14	679.88	627.84	831.4	538	559.84	658.44	736.74
mmu-miR-92b-3p	676.32	965.79	1433.54	779.77	5566.05	693.71	1513.82	831.05
mmu-miR-301a-3p	669.32	1315.55	1187.65	322.75	173.5	1062.88	919.62	1495.66
mmu-miR-342-3p	657.94	960.34	1162.57	888.21	447.95	1346.86	906.69	856.85
mmu-miR-221-3p	638.24	1188.96	1077.82	534.47	343.27	1185.94	787.06	1253.84
mmu-miR-210-3p	623.79	1284.45	1086.18	253.04	396.33	841.56	997.21	1275.2
mmu-miR-1839-5p	599.28	492.72	476.79	679.07	803.84	436.78	508.03	455.43
mmu-miR-30b-5p	577.83	1552.91	1650.9	402.79	281.04	1895.43	743.34	1228.04
mmu-miR-9-3p	577.4	1845.92	1688.09	534.48	302.85	2416.94	945.91	2036.12
mmu-miR-433-3p	575.64	843.57	673.39	588.7	579.58	856.89	632.01	677.5
mmu-miR-666-3p	571.7	745.35	579.7	335.66	704.61	699.12	738	539.66
mmu-miR-140-3p	535.81	772.63	778.89	464.76	789.21	614.83	598.98	659.77
mmu-miR-532-5p	520.49	689.15	563.85	353.73	446.8	805.95	471.2	646.87
mmu-miR-125b-2-3p	519.61	653.68	632.45	180.74	359.33	608.07	521.38	723.44
mmu-miR-708-3p	517.86	534.19	511.67	185.9	518.78	446.7	616.27	573.11
mmu-miR-873a-5p	514.36	578.38	503.02	340.82	440.78	416.05	434.37	462.68
mmu-miR-136-5p	481.09	475.8	570.19	136.85	191.85	410.64	544.29	798.01
mmu-miR-666-5p	472.33	713.7	458.63	273.69	369.08	635.11	571.56	429.23
mmu-miR-125b-1-3p	462.26	573.47	466.99	426.03	534.84	476	319.1	380.46
mmu-miR-330-5p	453.95	1050.37	912.07	255.62	187.55	1083.62	697.94	1035.8
mmu-miR-29a-3p	444.75	1869.38	1818.38	222.05	230.86	2384.5	1178.83	2082.88
mmu-miR-488-3p	443	365.58	466.12	219.47	376.25	309.67	636.65	711.35
mmu-miR-582-3p	430.31	694.61	635.05	325.33	872.09	1107.05	546.82	653.32
mmu-miR-222-3p	399.67	802.1	551.74	338.24	523.37	808.65	476.26	554.17
mmu-miR-26b-5p	387.41	646.04	783.51	766.86	452.53	681.09	622.31	897.15
mmu-miR-744-5p	373.4	657.5	342.75	345.99	782.04	513.86	324.86	336.13
mmu-miR-19b-3p	366.84	434.88	450.85	253.04	174.07	506.65	293.8	482.84
mmu-miR-384-5p	366.83	297.92	366.1	351.15	134.5	268.2	239.82	367.16
mmu-miR-382-5p	361.14	387.41	479.96	462.18	367.65	442.19	403.86	513.06
mmu-miR-676-3p	357.2	431.06	323.43	547.38	561.8	468.33	296.04	270.44
mmu-miR-379-5p	351.95	369.4	371	343.41	184.4	204.64	258.37	367.97
mmu-miR-1843b-5p	348.01	396.14	325.16	340.82	470.89	355.2	459.95	367.16
mmu-miR-148b-3p	341.88	634.59	618.33	296.93	190.99	540.46	577.61	624.7
mmu-miR-5099	341.45	446.34	418.27	457.01	340.98	422.36	295.76	433.66
mmu-miR-126a-5p	336.19	604.03	588.06	237.54	123.6	679.74	513.23	679.11
mmu-miR-149-5p	322.18	610.03	662.72	281.44	284.48	896.1	372.37	465.5
mmu-miR-25-3p	316.06	432.15	368.69	516.4	678.51	413.79	312.63	382.08
mmu-miR-133a-3p	311.68	539.1	494.66	185.9	43.02	626.54	330.34	743.2
mmu-miR-132-5p	308.18	457.25	471.31	175.58	233.72	760.87	447.3	473.16
mmu-miR-598-3p	307.74	454.52	301.53	193.65	274.73	507.55	412.86	502.18
mmu-miR-328-3p	294.17	742.08	694.14	361.48	279.32	1100.74	688.52	659.77
mmu-miR-344-3p	289.8	357.94	611.12	175.58	244.34	336.26	567.34	529.58
mmu-miR-1843a-5p	289.79	313.75	270.39	250.45	429.88	274.96	408.36	296.63
mmu-miR-199a-3p	281.91	82.39	77.84	80.04	293.09	86.09	144.65	80.6
mmu-miR-93-5p	263.09	385.23	359.76	214.31	199.6	352.04	243.61	353.46
mmu-miR-92a-3p	255.65	622.58	625.24	312.42	591.62	535.04	356.06	556.99
mmu-miR-127-5p	248.64	232.99	298.64	100.7	205.33	184.81	306.02	313.16
mmu-miR-380-3p	248.2	965.79	560.39	118.77	69.4	912.33	365.06	666.62
mmu-miR-411-3p	248.2	385.77	260.59	402.79	189.85	335.81	193.43	216.03
mmu-miR-23b-3p	239.45	522.73	297.78	565.46	200.46	658.55	247.55	457.85
mmu-miR-320-3p	238.14	290.28	304.12	273.69	677.65	359.25	249.66	310.34
mmu-miR-134-5p	235.07	308.84	304.7	260.78	122.17	218.17	247.55	311.14
mmu-miR-770-3p	228.94	242.81	234.36	281.44	230.28	232.59	208.47	233.76
mmu-miR-128-1-5p	221.94	184.43	178.72	188.49	464.58	187.51	246.56	155.97
mmu-miR-30e-3p	220.19	278.82	270.68	353.73	361.91	384.04	455.87	294.62
mmu-miR-335-3p	214.06	360.13	318.82	185.9	184.4	373.68	277.07	343.38
mmu-miR-153-3p	203.12	408.69	343.32	64.55	73.13	285.78	363.1	521.93
mmu-miR-879-5p	199.61	398.32	356.01	51.64	57.93	228.53	268.77	471.55
mmu-miR-369-3p	198.3	302.29	427.5	209.14	164.61	495.83	308.55	302.27
mmu-miR-335-5p	193.49	482.9	545.69	206.56	123.31	786.12	358.88	428.42
mmu-miR-673-5p	182.54	329.02	195.16	286.6	157.44	301.56	165.03	207.97
mmu-miR-488-5p	177.29	112.95	115.31	193.65	159.16	96.91	141.56	107.61
mmu-miR-501-3p	177.29	188.25	113	103.28	91.2	247.92	142.12	142.67
mmu-miR-409-5p	176.41	235.72	114.15	46.48	69.4	315.08	208.19	147.91
mmu-miR-540-3p	174.22	201.34	145.57	170.41	602.23	219.52	161.1	96.32
mmu-miR-3470b	170.72	76.39	197.75	333.08	154.86	68.06	157.72	168.47
mmu-miR-708-5p	165.91	399.41	281.35	49.06	81.73	411.54	230.4	396.99
mmu-miR-376b-3p	165.03	237.36	261.17	74.88	48.75	303.81	166.44	283.33
mmu-miR-181a-2-3p	163.28	111.86	104.35	265.95	938.33	120.35	140.01	91.49
mmu-miR-431-5p	161.53	353.58	271.26	121.35	126.47	329.95	338.92	247.06
mmu-miR-668-3p	155.4	232.45	200.34	134.26	98.94	250.62	213.53	171.69
mmu-miR-27a-3p	153.65	303.92	261.46	103.28	151.7	346.63	187.38	361.12
mmu-let-7d-3p	153.21	269	211.87	162.67	166.62	280.82	156.88	239
mmu-miR-3085-3p	151.9	269	250.5	30.98	92.06	301.1	170.37	189.83
mmu-miR-425-5p	151.02	306.11	293.45	211.72	96.64	296.6	247.41	269.63
mmu-miR-361-5p	147.52	169.7	189.39	191.07	106.97	241.15	174.73	205.55
mmu-miR-299a-5p	145.33	51.84	72.64	203.98	158.59	37.86	65.65	84.23
mmu-miR-485-5p	143.14	154.96	141.25	144.59	145.68	189.32	123.42	127.76
mmu-miR-199b-3p	140.08	40.38	38.92	38.73	145.4	42.82	71.83	40.3
mmu-miR-758-3p	139.2	368.31	224.85	105.86	82.59	442.64	193.15	175.32
mmu-miR-431-3p	135.7	139.69	167.19	98.12	153.43	131.62	192.16	153.56
mmu-miR-30a-3p	133.51	190.43	215.91	227.22	321.19	270.45	302.37	244.24
mmu-miR-484	130.01	258.64	223.12	87.79	122.45	397.57	196.1	247.87
mmu-miR-378c	125.2	85.67	115.88	123.94	213.08	73.92	126.51	95.92
mmu-miR-872-5p	122.57	361.22	344.77	54.22	78.29	355.65	254.72	364.75
mmu-miR-423-3p	122.13	224.81	212.45	82.62	217.66	198.78	147.32	168.06
mmu-miR-23a-3p	119.07	208.98	158.83	185.9	141.09	232.14	126.09	222.07
mmu-miR-652-3p	119.07	156.6	122.22	98.12	52.77	139.73	95.03	122.12
mmu-miR-673-3p	119.07	94.4	75.53	172.99	250.64	87.45	109.08	53.6
mmu-miR-10b-5p	118.63	17.46	36.61	276.27	107.54	14.87	80.69	54.81
mmu-miR-15a-5p	117.75	268.46	226	59.39	61.08	318.68	156.18	245.45
mmu-miR-3099-3p	116	166.97	129.72	77.46	161.46	176.7	99.81	132.6
mmu-miR-3068-3p	111.19	134.77	170.36	77.46	75.71	112.24	143.52	174.51
mmu-miR-770-5p	102.43	108.04	117.32	129.1	57.36	149.2	97.56	131.79
mmu-miR-592-5p	101.12	191.52	131.74	77.46	61.94	151.9	87.86	113.25
mmu-miR-210-5p	96.31	113.49	110.41	49.06	75.42	73.92	126.09	87.86
mmu-miR-382-3p	92.8	84.03	102.05	139.43	49.9	113.59	60.02	95.52
mmu-miR-376b-5p	91.49	142.96	126.55	49.06	36.71	108.63	116.81	125.75
mmu-miR-139-5p	91.05	224.26	134.04	139.43	53.91	268.2	94.18	146.3
mmu-miR-137-3p	87.11	297.92	228.59	51.64	60.22	418.3	172.76	262.78
mmu-miR-667-3p	84.05	224.81	201.79	56.8	99.8	356.1	121.03	93.91
mmu-miR-1224-5p	82.73	88.94	70.91	80.04	55.35	103.22	54.12	80.2
mmu-miR-384-3p	82.73	167.51	126.84	61.97	31.26	255.58	106.55	197.89
mmu-miR-195a-5p	82.3	162.06	139.81	126.52	88.04	210.05	108.38	188.62
mmu-miR-674-3p	82.3	221.53	111.85	33.57	79.44	263.24	118.36	128.57
mmu-miR-412-5p	81.86	49.11	64.28	103.28	57.93	41.02	48.92	38.69
mmu-miR-877-5p	81.42	135.87	126.26	72.3	266.42	148.3	75.49	70.93
mmu-miR-187-3p	76.61	183.34	151.92	43.89	45.6	214.56	190.05	104.79
mmu-miR-873a-3p	76.61	66.57	56.79	33.57	29.82	87	44.42	66.5
mmu-miR-7a-5p	76.6	40.92	56.21	92.96	51.04	27.94	44.14	49.58
mmu-miR-130b-3p	76.17	97.67	105.79	80.04	108.11	106.83	78.86	107.21
mmu-miR-3078-5p	74.42	82.39	66.3	54.22	72.84	87.9	63.12	58.44
mmu-miR-340-3p	73.54	112.95	95.7	74.88	40.72	191.57	93.2	94.31
mmu-miR-383-5p	73.54	74.21	116.75	268.53	125.89	109.98	179.79	74.16
mmu-miR-31-5p	73.1	158.24	126.84	72.3	43.88	192.92	103.88	112.85
mmu-miR-433-5p	70.92	72.03	62.55	46.48	42.73	82.94	62.55	57.63
mmu-miR-326-3p	70.48	175.15	138.66	59.39	30.69	197.88	102.48	186.6
mmu-miR-221-5p	70.04	122.77	77.26	80.04	57.93	130.72	74.36	90.68
mmu-miR-467a-5p	70	365.6	184.5	103.3	34.4	468.8	101.2	209.6
mmu-miR-449a-5p	69.6	66.02	126.55	72.3	117.87	28.4	97.13	157.18
mmu-miR-154-5p	66.98	155.51	126.55	30.98	27.82	182.11	84.91	152.35
mmu-miR-5126	66.54	61.66	55.06	23.24	79.72	46.43	28.11	65.69
mmu-miR-146a-5p	63.47	57.84	109.54	296.93	404.64	17.13	140.43	153.56
mmu-miR-138-1-3p	62.16	86.76	72.07	139.43	74.28	87	76.75	48.36
mmu-miR-337-5p	60.85	297.92	167.48	38.73	59.36	412.89	153.64	152.75
mmu-miR-376c-3p	58.66	80.76	87.92	38.73	29.82	121.25	70.57	91.89
mmu-miR-760-3p	58.66	68.75	77.83	69.71	78.86	79.33	83.78	52.39
mmu-miR-29c-3p	56.91	163.69	184.49	23.24	25.52	193.37	138.18	241.82
mmu-miR-3082-3p	56.91	42.56	35.74	18.07	26.1	31.55	39.5	58.84
mmu-miR-379-3p	55.59	172.42	97.72	82.62	40.44	215.91	65.65	88.26
mmu-miR-361-3p	53.41	118.95	97.43	36.15	29.54	108.63	67.33	95.12
mmu-miR-129-1-3p	52.53	56.75	61.98	54.22	30.69	83.84	47.09	106
mmu-miR-1983	52.53	146.78	118.19	59.39	31.83	292.09	87.01	130.18
mmu-miR-1298-5p	50.78	57.84	84.75	18.07	39	55.44	114.28	39.9
mmu-miR-1981-5p	49.9	59.48	54.48	87.79	78.86	71.67	48.08	41.11
mmu-miR-155-5p	48.59	97.67	64.57	95.53	65.39	115.84	47.51	78.99
mmu-miR-423-5p	47.71	45.29	44.39	38.73	242.9	45.53	28.96	29.82
mmu-miR-3102-3p	47.28	51.84	69.47	51.64	31.26	50.03	56.23	49.98
mmu-miR-330-3p	47.28	104.76	77.83	64.55	25.52	169.03	60.16	79.8
mmu-miR-344b-3p	46.4	39.83	66.01	36.15	73.13	31.55	102.2	69.72
mmu-miR-497a-5p	45.96	249.36	153.07	12.91	43.3	223.12	96.99	191.04
mmu-miR-671-3p	45.53	68.21	66.01	36.15	75.42	64.01	84.91	57.23
mmu-miR-344d-3-5p	44.65	30.01	29.98	36.15	17.78	34.26	18.41	43.93
mmu-miR-194-5p	44.21	189.34	127.99	23.24	21.51	164.53	85.75	138.24
mmu-miR-28a-5p	44.21	75.3	78.41	30.98	52.77	95.11	63.12	50.38
mmu-miR-331-3p	43.34	171.33	101.18	28.4	13.19	164.53	55.67	133.81
mmu-miR-338-3p	43.34	164.79	144.42	30.98	24.38	181.65	115.55	195.47
mmu-miR-872-3p	41.59	203.53	208.13	20.66	45.31	192.47	113.44	139.05
mmu-miR-370-5p	41.15	56.2	29.98	49.06	26.96	57.25	35.99	31.44
mmu-miR-126a-3p	40.71	85.12	72.93	36.15	14.34	121.7	59.04	78.99
mmu-miR-3475-3p	40.71	80.76	62.84	51.64	96.07	117.65	45.4	72.95
mmu-miR-376a-5p	40.27	187.7	195.44	12.91	24.66	274.06	120.75	165.65
mmu-miR-676-5p	39.84	33.28	42.95	33.57	37.28	40.57	30.36	23.38
mmu-miR-1249-3p	39.4	106.95	63.71	20.66	71.69	104.58	48.08	61.66
mmu-miR-375-3p	39.4	68.75	77.54	98.12	306.85	36.51	115.97	90.68
mmu-miR-485-3p	38.96	86.21	72.07	41.31	46.46	112.24	53.56	59.65
mmu-miR-324-5p	38.52	48.02	34.02	20.66	24.09	27.95	27.41	47.56
mmu-miR-3473b	38.52	13.1	56.21	49.06	36.42	16.68	27.13	34.26
mmu-miR-874-3p	38.52	91.12	76.39	38.73	40.15	74.37	69.3	85.44
mmu-miR-106b-3p	38.08	45.83	45.26	43.89	68.83	45.53	49.76	37.48
mmu-miR-582-5p	37.65	109.67	63.71	18.07	18.93	119.45	46.67	94.71
mmu-miR-30d-3p	37.21	55.66	66.01	23.24	26.38	55.44	65.37	84.23
mmu-miR-345-3p	37.21	52.38	60.82	36.15	27.82	68.51	57.92	61.26
mmu-miR-3470a	37.21	20.73	39.49	74.88	32.98	13.52	33.74	39.5
mmu-miR-496a-3p	37.21	54.56	54.48	54.22	14.63	55.89	35	57.23
mmu-miR-672-5p	37.21	25.65	30.56	56.8	89.19	25.69	27.97	33.45
mmu-miR-124-5p	35.46	75.3	66.6	30.99	27.54	84.3	38.65	61.65
mmu-miR-29b-3p	35.02	56.2	78.98	30.98	30.98	41.92	75.48	149.52
mmu-miR-346-5p	35.02	69.3	40.65	59.39	23.8	76.63	31.91	43.53
mmu-miR-543-3p	35.02	60.02	46.41	23.24	39.29	100.52	40.63	44.33
mmu-miR-1198-5p	34.58	45.29	43.82	49.06	40.44	55.89	34.72	49.98
mmu-miR-3473e	34.58	12	51.31	51.64	28.39	15.33	24.18	32.65
mmu-miR-1298-3p	33.71	72.57	99.16	49.06	55.06	105.03	140.01	52.8
mmu-miR-296-5p	33.27	99.31	63.42	18.07	18.35	138.83	45.69	76.58
mmu-miR-6944-3p	32.83	60.57	42.95	43.89	38.14	91.5	41.05	39.09
mmu-miR-2137	32.39	27.28	72.93	20.66	50.19	23.89	41.75	53.2
mmu-miR-299a-3p	32.39	33.28	30.84	7.75	43.3	31.1	29.94	31.44
mmu-miR-351-5p	32.39	46.93	56.21	46.48	109.26	33.81	78.44	41.92
mmu-miR-670-3p	32.39	32.19	32.86	7.75	21.51	24.79	37.95	61.26
mmu-miR-342-5p	31.96	56.2	35.74	30.98	59.08	52.29	28.11	32.65
mmu-miR-490-3p	31.96	80.76	71.2	7.75	7.74	54.54	35.99	66.9
mmu-miR-669a-5p	31.56	124.44	55.32	93	17.16	64.92	47.28	91.92
mmu-miR-148b-5p	31.52	34.92	36.03	15.49	14.34	22.99	28.54	39.9
mmu-let-7a-1-3p	30.64	70.93	76.1	33.57	22.37	109.53	52.01	78.59
mmu-let-7c-2-3p	30.64	70.93	76.1	33.57	22.37	109.53	52.01	78.59
mmu-miR-21a-3p	30.64	75.84	74.08	18.07	35.56	32.45	67.33	54.41
mmu-miR-24-2-5p	30.64	50.75	50.73	18.07	20.93	43.27	38.66	86.65
mmu-miR-3057-5p	30.64	19.1	27.67	33.57	69.4	18.93	35.99	29.82
mmu-miR-329-5p	30.2	50.2	99.74	5.16	37.57	44.17	61.29	104.79
mmu-miR-96-5p	29.77	24.55	14.7	12.91	24.09	25.24	19.26	24.18
mmu-miR-99a-3p	29.77	25.1	26.23	0	23.8	14.42	24.04	44.33
mmu-miR-199a-5p	29.76	2.18	8.08	5.16	35.56	1.8	12.08	12.9
mmu-miR-106b-5p	29.33	61.11	51.02	15.49	17.21	58.6	28.4	66.1
mmu-miR-3473a	29.33	16.92	43.82	7.75	23.52	13.07	30.36	32.65
mmu-miR-376a-3p	29.33	27.28	27.96	0	8.32	20.73	17.01	48.77
mmu-miR-664-3p	29.33	33.83	29.11	51.64	23.23	38.76	33.46	49.98
mmu-miR-301b-3p	28.89	40.92	54.77	20.66	12.04	50.48	50.47	62.07
mmu-miR-99b-3p	28.89	30.01	31.71	18.07	54.2	28.4	40.2	28.21
mmu-miR-338-5p	28.02	64.39	35.74	25.82	22.37	45.53	27.55	41.92
mmu-miR-337-3p	27.58	27.83	30.84	12.91	10.32	31.55	38.8	47.15
mmu-miR-3061-3p	27.14	30.01	14.12	43.89	27.53	27.05	30.5	22.17
mmu-miR-425-3p	27.14	31.65	42.37	80.04	48.18	23.89	31.35	36.68
mmu-miR-34a-5p	26.27	72.03	88.5	46.48	19.79	44.17	59.6	100.36
mmu-miR-34b-5p	26.27	32.74	58.23	20.66	51.62	14.42	60.02	61.66
mmu-miR-324-3p	25.83	50.75	41.8	15.49	30.4	42.82	35.99	20.96
mmu-miR-345-5p	25.39	57.29	59.38	15.49	14.34	64.01	38.66	74.96
mmu-miR-203-3p	24.51	37.1	50.73	15.49	20.07	41.47	43.44	38.69
mmu-miR-28a-3p	24.51	35.47	35.17	28.4	32.98	30.2	41.33	34.26
mmu-miR-667-5p	24.51	25.65	14.7	18.07	43.3	25.69	19.96	13.3
mmu-miR-222-5p	24.08	20.19	12.68	25.82	22.37	22.99	13.21	10.08
mmu-miR-101c	23.64	19.64	21.33	7.75	19.79	17.13	21.09	27.41
mmu-miR-130b-5p	23.64	16.92	23.93	23.24	11.47	21.64	26.99	20.96
mmu-miR-377-5p	23.64	52.93	40.36	25.82	11.18	67.16	34.72	51.59
mmu-miR-6540-5p	23.64	65.48	39.78	15.49	12.9	71.22	29.38	37.08
mmu-miR-1843b-3p	23.2	20.73	19.31	30.98	42.73	17.58	27.27	14.91
mmu-miR-3535	23.2	10.91	20.18	38.73	22.37	17.13	17.29	22.57
mmu-miR-30c-2-3p	21.01	26.19	34.02	43.89	103.81	44.62	40.2	34.66
mmu-miR-17-5p	20.14	42.01	38.63	12.91	9.18	53.64	19.96	31.84
mmu-miR-495-3p	20.14	36.01	34.02	28.4	14.34	51.39	20.24	33.05
mmu-miR-935	19.26	48.02	31.71	28.4	20.65	67.61	20.24	33.45
mmu-miR-1843a-3p	18.82	7.09	8.65	25.82	33.27	6.31	14.06	11.28
mmu-miR-185-5p	18.82	26.19	21.33	18.07	17.21	21.64	19.68	22.97
mmu-miR-193b-3p	18.82	51.84	62.27	28.4	15.77	46.43	43.01	56.42
mmu-miR-27b-5p	18.39	17.46	17.3	25.82	26.38	23.44	21.93	12.49
mmu-let-7f-2-3p	17.95	38.2	40.07	12.91	3.15	32	21.65	41.51
mmu-miR-152-3p	17.95	14.19	13.26	10.33	15.77	14.42	11.11	14.91
mmu-miR-674-5p	17.95	42.01	26.52	12.91	18.93	44.62	21.37	23.78
mmu-miR-296-3p	17.51	21.83	31.71	2.58	54.77	23.89	21.23	29.42
mmu-miR-325-3p	17.07	21.83	15.85	30.98	15.49	29.75	16.45	21.36
mmu-miR-5121	16.63	15.28	39.2	7.75	2.58	19.83	16.17	37.89
mmu-miR-532-3p	16.63	32.19	27.67	12.91	18.64	27.95	11.95	29.02
mmu-miR-378d	16.2	19.64	27.39	15.49	24.95	21.19	24.04	14.91
mmu-miR-500-3p	16.2	27.83	21.04	2.58	7.46	20.73	14.06	31.84
mmu-miR-19a-3p	15.76	20.19	19.89	10.33	6.6	18.03	11.53	22.17
mmu-miR-448-3p	15.76	21.28	32.57	12.91	8.32	27.05	38.8	13.7
mmu-miR-7b-5p	15.76	10.37	14.41	20.66	8.89	5.41	8.15	12.09
mmu-miR-15b-5p	15.32	38.74	27.96	23.24	18.35	37.86	20.24	31.44
mmu-miR-1981-3p	14.88	34.38	21.33	10.33	7.17	44.17	20.52	25.79
mmu-miR-551b-3p	14.88	34.92	43.24	15.49	13.19	51.39	20.52	42.32
mmu-miR-329-3p	14.45	21.28	20.76	5.16	19.21	23.44	10.26	22.17
mmu-miR-6540-3p	14.45	26.74	25.37	5.16	10.32	35.61	20.38	22.57
mmu-miR-669a-3p	14.41	6.05	6.38	0	9.46	34.76	9.24	4.4
mmu-miR-344e-3p	14.01	13.64	15.28	7.75	14.91	10.37	12.37	8.87
mmu-miR-374b-5p	14.01	17.46	25.94	18.07	7.46	25.24	18.41	31.84
mmu-miR-148a-5p	13.57	14.73	13.84	12.91	20.65	12.17	23.19	13.7
mmu-miR-33-5p	13.57	14.73	8.07	2.58	5.74	10.37	9.14	14.91
mmu-miR-542-3p	13.57	18.01	17.01	12.91	12.62	6.76	12.65	10.88
mmu-miR-135a-5p	13.14	56.2	49.87	0	7.46	59.5	39.5	91.08
mmu-miR-98-3p	13.13	30.01	34.3	23.24	16.63	39.67	37.25	28.21
mmu-miR-339-5p	12.69	36.01	47.85	18.07	18.93	39.22	22.07	27.41
mmu-miR-6236	12.69	12	19.89	5.16	9.75	10.82	12.09	12.49
mmu-miR-134-3p	12.26	21.28	14.41	5.16	6.88	16.23	9.98	15.32
mmu-miR-153-5p	12.26	22.92	23.64	5.16	6.6	32.91	16.31	16.12
mmu-miR-323-5p	12.26	15.82	12.11	7.75	24.38	13.52	7.45	7.25
mmu-miR-6538	12.26	11.46	18.16	15.49	14.05	10.82	7.17	18.54
mmu-miR-7689-3p	12.26	16.92	20.76	2.58	2.87	21.19	15.74	19.35
mmu-miR-669c-5p	11.82	15.82	7.21	20.66	29.54	15.33	9.56	12.09
mmu-miR-20a-5p	11.38	20.19	29.4	5.16	12.04	26.14	12.93	17.33
mmu-miR-3968	11.38	26.74	15.57	10.33	19.79	24.79	10.26	14.51
mmu-miR-7226-3p	11.38	15.82	14.12	5.16	4.88	12.62	7.03	11.69
mmu-miR-7a-2-3p	11.38	20.19	13.55	7.75	15.2	25.24	12.65	12.49
mmu-let-7e-3p	10.94	16.92	15.85	5.16	5.16	23.44	15.6	16.52
mmu-miR-344c-3p	10.94	16.37	18.74	0	9.75	11.72	17.57	27.81
mmu-miR-380-5p	10.94	20.19	8.65	12.91	6.02	11.72	12.37	11.28
mmu-miR-544-3p	10.94	11.46	18.16	2.58	6.6	12.62	11.25	19.35
mmu-miR-7a-1-3p	10.94	22.92	22.77	7.75	6.88	34.71	15.6	22.17
mmu-miR-101a-5p	10.51	34.38	39.78	2.58	2.01	44.62	22.35	52.8
mmu-miR-190a-5p	10.51	34.92	46.41	12.91	8.89	58.6	26.99	33.05
mmu-let-7b-3p	10.07	30.56	19.89	18.07	14.05	34.26	15.04	24.59
mmu-miR-10a-5p	10.07	13.1	27.39	123.94	62.23	5.41	48.92	46.75
mmu-miR-135b-5p	10.07	21.83	20.76	2.58	3.44	23.89	13.78	31.03
mmu-miR-138-2-3p	10.07	16.92	9.8	20.66	2.58	22.54	6.61	14.91
mmu-miR-322-5p	10.07	32.74	37.76	2.58	11.47	30.2	36.13	22.57
mmu-miR-377-3p	10.07	13.1	17.58	5.16	1.72	29.3	14.48	21.36
mmu-miR-493-5p	10.07	13.1	9.51	10.33	24.95	11.72	11.11	18.14
mmu-miR-1a-3p	9.64	1.1	3.46	5.16	1.14	3.6	4.22	5.64
mmu-miR-1839-3p	9.63	31.65	19.6	7.75	4.3	30.65	8.86	16.52
mmu-miR-188-5p	9.63	31.65	25.08	2.58	4.3	32.45	12.09	23.38
mmu-miR-30c-1-3p	9.63	16.92	14.99	10.33	12.33	18.93	13.49	18.94
mmu-miR-494-3p	9.63	26.19	28.83	10.33	8.03	20.28	9.84	14.11
mmu-miR-677-5p	9.63	13.1	14.7	0	5.74	11.27	12.79	14.51
mmu-miR-466b-5p	9.61	18.56	2.32	0	2.32	6.75	4.2	6.07
mmu-miR-128-2-5p	9.19	10.37	7.21	5.16	14.63	18.93	7.87	7.25
mmu-miR-664-5p	9.19	15.28	11.24	23.24	41.01	11.27	15.18	12.09
mmu-miR-665-3p	9.19	13.1	17.01	2.58	3.44	18.93	10.82	16.12
mmu-miR-467a-3p	8.8	16.4	17.3	0	20.1	22.5	7	32.2
mmu-miR-187-5p	8.76	9.82	10.09	2.58	14.34	6.31	11.25	5.24
mmu-miR-350-3p	8.76	13.64	10.67	7.75	6.31	16.68	5.9	22.17
mmu-miR-7080-5p	8.76	6.55	10.95	0	23.52	16.68	11.67	10.88
mmu-miR-34b-3p	8.32	33.28	47.85	15.49	51.33	33.81	33.74	49.57
mmu-miR-540-5p	8.32	16.92	13.55	0	3.15	9.92	7.31	17.73
mmu-miR-7220-5p	8.32	7.64	8.94	18.07	34.13	9.47	9.14	8.06
mmu-miR-142a-5p	7.88	27.28	27.39	25.82	40.72	26.14	42.87	41.51
mmu-miR-1947-5p	7.88	8.73	6.34	7.75	13.48	6.31	6.75	7.66
mmu-miR-3059-5p	7.88	29.46	21.62	2.58	7.17	32	25.16	17.73
mmu-miR-344f-3p	7.88	7.09	4.9	2.58	6.88	5.41	8.01	10.08
mmu-miR-350-5p	7.88	22.37	19.6	10.33	8.32	24.34	12.09	18.14
mmu-miR-874-5p	7.88	24.55	14.41	0	10.32	27.95	12.93	8.46
mmu-miR-135a-1-3p	7.44	4.91	3.75	0	6.31	1.8	2.67	2.82
mmu-miR-145a-5p	7.44	0.55	0.29	2.58	15.2	1.35	1.27	1.61
mmu-miR-362-3p	7.44	12	11.24	0	4.3	8.56	3.94	19.75
mmu-miR-6516-5p	7.44	7.09	7.21	2.58	5.16	8.56	8.29	6.05
mmu-miR-700-3p	7.44	6.55	10.95	10.33	4.01	6.31	12.51	10.08
mmu-miR-467b-5p	7	36.56	18.45	10.33	3.44	46.88	10.12	20.96
mmu-miR-6238	7	10.37	6.92	7.75	5.16	10.37	6.89	15.72
mmu-miR-690	7	17.46	17.01	2.58	3.73	18.93	8.86	9.67
mmu-miR-7068-3p	7	1.09	3.46	7.75	13.19	3.16	6.33	4.43
mmu-miR-466b-3p	6.6	13.12	9.2	0	13.19	14.4	12.81	25.36
mmu-miR-1194	6.57	6	3.17	7.75	8.32	4.51	2.53	3.63
mmu-miR-1197-3p	6.57	24.01	13.84	2.58	1.43	17.58	11.25	11.69
mmu-miR-125a-3p	6.57	12.55	11.82	18.07	16.63	16.23	9.28	12.9
mmu-miR-145a-3p	6.57	0	0.86	2.58	10.32	0	2.81	0.81
mmu-miR-412-3p	6.57	11.46	5.19	15.49	3.73	5.86	7.87	8.87
mmu-miR-7080-3p	6.57	4.37	4.9	2.58	10.9	7.66	4.78	6.05
mmu-miR-7688-5p	6.57	4.37	3.17	7.75	9.18	3.16	3.09	2.42
mmu-miR-877-3p	6.57	12.55	6.34	2.58	6.88	13.97	6.47	6.85
mmu-miR-466i-5p	6.56	6	12.1	2.58	5.45	1.8	4.78	6.44
mmu-miR-191-3p	6.13	24.55	15.57	5.16	6.31	29.75	17.15	16.12
mmu-miR-3072-3p	6.13	8.73	7.78	2.58	6.6	9.92	5.34	11.28
mmu-miR-672-3p	6.13	8.18	7.21	5.16	2.87	13.07	2.95	4.43
mmu-miR-152-5p	5.69	3.27	11.24	0	8.6	2.7	7.03	8.46
mmu-miR-195a-3p	5.69	7.64	3.46	7.75	10.04	6.76	4.78	5.24
mmu-miR-215-5p	5.69	6.55	3.46	0	5.45	6.76	6.47	5.64
mmu-miR-218-1-3p	5.69	3.82	3.17	7.75	1.43	3.61	4.5	1.21
mmu-miR-219a-1-3p	5.69	6	3.46	5.16	9.46	4.51	4.08	3.22
mmu-miR-34c-3p	5.69	18.01	15.57	12.91	22.37	10.82	10.96	21.36
mmu-miR-700-5p	5.69	8.73	8.07	10.33	2.29	15.33	9.14	10.88
mmu-miR-669p-5p	5.26	20.74	9.22	15.5	2.86	10.82	7.88	15.32
mmu-miR-181b-1-3p	5.25	4.37	4.04	2.58	8.89	4.06	5.76	4.43
mmu-miR-214-3p	5.25	2.18	0.58	0	9.18	0.9	1.55	0.4
mmu-miR-26b-3p	5.25	5.46	10.38	7.75	6.6	10.82	7.17	8.87
mmu-miR-325-5p	5.25	16.37	6.34	0	1.15	13.52	6.33	16.12
mmu-miR-331-5p	5.25	12	6.63	2.58	0.29	13.07	2.67	8.46
mmu-miR-140-5p	4.82	26.19	22.77	7.75	5.45	19.38	15.88	23.38
mmu-miR-183-3p	4.82	4.37	3.75	2.58	4.88	5.41	4.08	3.63
mmu-miR-1943-5p	4.82	7.64	8.36	2.58	12.9	2.25	4.78	6.85
mmu-miR-3086-5p	4.82	3.82	4.9	2.58	4.3	8.56	5.76	3.22
mmu-miR-3102-5p.2-5p	4.82	3.82	3.75	2.58	8.32	9.02	3.23	1.61
mmu-miR-322-3p	4.82	3.82	10.95	2.58	9.75	6.31	8.57	4.43
mmu-miR-339-3p	4.82	22.92	22.48	7.75	12.9	18.48	13.92	12.49
mmu-miR-362-5p	4.82	7.09	5.77	0	2.87	13.97	7.31	13.3
mmu-miR-764-3p	4.82	17.46	16.72	2.58	2.29	11.27	14.34	7.25
mmu-miR-8114	4.82	10.37	4.32	23.24	4.88	6.76	2.95	6.85
mmu-let-7i-3p	4.38	25.1	15.28	2.58	1.15	23.89	9.42	20.15
mmu-miR-1195	4.38	1.09	3.17	0	3.15	1.35	1.97	1.61
mmu-miR-133b-3p	4.38	3.82	6.63	0	0.57	2.25	2.53	14.51
mmu-miR-139-3p	4.38	4.37	4.04	5.16	6.88	2.7	3.8	4.03
mmu-miR-1927	4.38	2.18	3.17	2.58	2.58	0.45	1.97	0.81
mmu-miR-3068-5p	4.38	3.27	7.49	2.58	0.57	4.06	5.9	9.27
mmu-miR-365-3p	4.38	9.82	29.4	5.16	21.8	36.96	25.3	26.6
mmu-let-7g-3p	3.94	7.09	4.61	2.58	0	4.06	3.51	4.84
mmu-miR-1968-5p	3.94	2.18	1.15	2.58	3.15	3.16	2.67	3.22
mmu-miR-224-5p	3.94	2.18	2.59	5.16	2.29	4.51	1.97	1.61
mmu-miR-300-5p	3.94	7.64	8.07	2.58	0.86	2.7	7.03	10.48
mmu-miR-3083-5p	3.94	3.27	6.05	0	2.29	5.41	3.94	4.43
mmu-miR-455-5p	3.94	6.55	6.63	0	2.01	6.76	3.09	5.64
mmu-miR-876-5p	3.94	2.73	2.59	5.16	2.29	0	1.12	1.21
mmu-miR-135b-3p	3.5	2.18	3.17	0	3.15	1.8	2.25	2.42
mmu-miR-184-3p	3.5	2.73	3.75	25.82	7.46	0.45	2.95	0.81
mmu-miR-3061-5p	3.5	6	7.49	5.16	2.58	6.76	3.65	5.64
mmu-miR-3069-3p	3.5	0	1.44	5.16	1.15	0.45	1.55	3.22
mmu-miR-32-5p	3.5	8.18	7.78	2.58	2.58	10.37	5.76	7.66
mmu-miR-450a-5p	3.5	19.64	14.98	10.32	2.3	21.64	10.26	16.12
mmu-miR-467c-5p	3.5	6	4.32	5.16	2.01	6.31	2.67	5.64
mmu-miR-493-3p	3.5	2.18	2.31	0	1.43	4.06	1.83	1.61
mmu-miR-539-5p	3.5	4.37	6.92	2.58	5.16	3.16	5.48	4.03
mmu-miR-544-5p	3.5	7.09	6.63	0	1.43	1.8	9.14	12.09
mmu-miR-574-5p	3.5	4.91	2.02	2.58	10.9	2.25	2.53	2.42
mmu-miR-6948-3p	3.5	4.37	2.88	7.75	4.59	4.06	3.65	4.43
mmu-miR-744-3p	3.5	6.55	9.51	2.58	1.15	16.68	8.01	9.67
mmu-miR-124b-3p	3.06	2.18	4.61	15.49	8.6	2.25	4.08	2.82
mmu-miR-185-3p	3.06	15.28	10.67	12.91	10.61	18.93	13.21	13.7
mmu-miR-188-3p	3.06	1.64	2.02	0	1.72	4.51	1.41	4.43
mmu-miR-1969	3.06	2.73	1.15	2.58	2.29	2.25	3.09	4.03
mmu-miR-29a-5p	3.06	6	8.07	0	1.15	11.27	4.64	11.28
mmu-miR-301a-5p	3.06	3.82	3.17	2.58	0.86	3.61	2.39	7.25
mmu-miR-30b-3p	3.06	1.64	3.17	2.58	2.01	2.7	3.09	2.82
mmu-miR-341-5p	3.06	4.91	4.32	0	3.73	1.35	5.48	2.82
mmu-miR-455-3p	3.06	29.46	6.92	0	1.72	13.07	2.53	9.27
mmu-miR-467d-5p	3.06	7.64	5.19	5.16	3.73	8.56	5.06	4.84
mmu-miR-5128	3.06	2.18	1.44	5.16	4.88	0.9	0.98	2.42
mmu-miR-543-5p	3.06	10.91	6.63	5.16	5.45	11.27	6.19	5.24
mmu-miR-679-5p	3.06	10.37	9.22	10.33	14.05	8.11	7.87	5.24
mmu-miR-7015-3p	3.06	3.82	2.02	5.16	6.6	3.16	3.65	2.42
mmu-miR-7236-3p	3.06	4.91	1.73	10.33	6.6	6.31	3.23	3.22
mmu-miR-8111	3.06	3.82	3.75	7.75	10.61	3.61	5.34	4.03
mmu-miR-879-3p	3.06	6	10.95	0	3.44	12.17	6.89	11.28
mmu-miR-466c-3p	2.64	4.92	3.45	0	5.16	5.4	5.07	9.66
mmu-let-7c-1-3p	2.63	2.18	5.77	5.16	2.87	2.25	2.39	2.82
mmu-let-7f-1-3p	2.63	3.82	5.77	2.58	1.43	6.31	3.94	6.85
mmu-miR-100-3p	2.63	7.64	4.32	2.58	1.43	3.61	2.11	4.84
mmu-miR-1193-3p	2.63	7.09	4.9	2.58	1.15	5.41	2.95	5.64
mmu-miR-1193-5p	2.63	1.64	1.15	0	0.86	0.9	1.83	0.81
mmu-miR-12194-3p	2.63	1.09	0.29	0	2.29	3.16	1.69	2.02
mmu-miR-135a-2-3p	2.63	5.46	4.61	5.16	7.46	1.35	2.67	2.82
mmu-miR-17-3p	2.63	13.1	5.77	0	2.29	8.56	2.39	8.87
mmu-miR-1933-3p	2.63	3.27	1.44	0	1.43	1.8	0.7	2.42
mmu-miR-211-5p	2.63	1.64	3.17	7.75	2.87	5.86	2.11	4.03
mmu-miR-29c-5p	2.63	8.73	9.22	5.16	2.87	17.58	9	12.49
mmu-miR-3083b-5p	2.63	1.09	2.31	2.58	2.01	0.9	1.41	2.82
mmu-miR-3087-3p	2.63	3.82	2.02	2.58	0.29	5.41	1.27	2.02
mmu-miR-3102-3p.2-3p	2.63	5.46	4.32	5.16	4.3	8.56	3.8	6.05
mmu-miR-3970	2.63	3.27	4.9	2.58	1.72	1.8	2.67	4.43
mmu-miR-410-5p	2.63	1.64	3.17	5.16	2.01	3.16	1.55	2.42
mmu-miR-449c-5p	2.63	6	3.75	2.58	2.01	3.61	3.65	2.02
mmu-miR-504-5p	2.63	4.91	3.75	0	3.73	7.21	3.23	1.61
mmu-miR-505-3p	2.63	4.37	4.9	10.33	2.01	9.47	2.67	3.63
mmu-miR-6418-3p	2.63	4.91	2.02	0	0.29	1.35	1.12	1.21
mmu-miR-871-3p	2.63	2.18	4.04	0	1.43	4.06	2.39	2.82
mmu-miR-3074-5p	2.62	5.46	8.64	0	5.74	5.4	3.94	7.26
mmu-miR-3084-3p	2.62	3.28	5.18	0	2.86	8.12	3.66	7.26
mmu-miR-1188-3p	2.19	1.09	1.15	0	0.57	1.8	0.84	0.4
mmu-miR-1191b-5p	2.19	0	3.75	0	8.03	0.9	1.12	0.4
mmu-miR-137-5p	2.19	4.91	2.59	0	2.29	2.7	2.53	2.42
mmu-miR-193a-3p	2.19	9.82	6.34	0	4.01	4.96	2.81	7.66
mmu-miR-298-3p	2.19	0.55	2.59	0	0.86	0	1.83	2.02
mmu-miR-3060-3p	2.19	4.91	4.32	2.58	2.87	2.25	4.08	2.02
mmu-miR-3081-3p	2.19	5.46	1.73	2.58	2.29	1.8	3.09	2.02
mmu-miR-486a-3p	2.19	6	7.78	5.16	4.01	7.66	8.01	8.06
mmu-miR-490-5p	2.19	3.27	1.15	0	1.15	0.45	0.42	2.02
mmu-miR-501-5p	2.19	4.37	6.05	2.58	0.86	7.21	4.22	6.05
mmu-miR-541-3p	2.19	0.55	0.86	0	0	0.9	1.55	0.81
mmu-miR-574-3p	2.19	8.18	4.04	5.16	3.44	6.31	2.53	5.24
mmu-miR-6945-3p	2.19	5.46	2.02	2.58	4.88	3.61	3.37	2.02
mmu-miR-6994-5p	2.19	1.64	2.02	0	1.15	0	2.53	1.21
mmu-miR-6997-5p	2.19	0.55	0.58	0	0.29	1.35	0.84	0.81
mmu-miR-702-5p	2.19	1.64	0.86	0	1.43	0.9	2.25	0.81
mmu-miR-9768-5p	2.19	1.64	2.88	2.58	1.72	1.35	1.55	0
mmu-miR-297a-3p	1.76	2.18	0.58	0	1.72	1.8	1.12	3.22
mmu-miR-297a-5p	1.76	6.56	0	0	0	1.8	1.12	1.6
mmu-miR-1231-3p	1.75	2.18	0	0	0.29	0.9	0.56	0.4
mmu-miR-1251-5p	1.75	2.73	2.31	2.58	0.29	0.9	4.08	3.22
mmu-miR-1306-5p	1.75	5.46	2.59	2.58	1.72	5.86	2.67	1.21
mmu-miR-16-1-3p	1.75	0.55	2.31	0	1.43	0.45	0.42	2.82
mmu-miR-18a-5p	1.75	12	7.49	0	1.15	9.02	4.5	6.45
mmu-miR-1966-3p	1.75	1.64	1.73	2.58	3.73	1.35	2.11	2.42
mmu-miR-22-5p	1.75	2.73	6.34	0	2.01	1.8	4.5	8.06
mmu-miR-344f-5p	1.75	1.09	2.59	0	2.01	3.61	3.23	2.42
mmu-miR-450b-5p	1.75	6.55	10.67	2.58	1.43	6.31	9.84	7.66
mmu-miR-467e-5p	1.75	6.55	4.32	0	3.15	9.02	5.34	5.24
mmu-miR-6896-5p	1.75	1.09	2.02	0	1.72	5.86	4.64	5.24
mmu-miR-704	1.75	1.09	0.58	2.58	0	2.7	0.42	0.4
mmu-miR-7093-3p	1.75	1.09	0.58	0	0.29	2.7	1.27	1.21
mmu-miR-93-3p	1.75	3.27	2.59	0	1.15	7.66	1.69	3.22
mmu-miR-219a-5p	1.32	2.19	2.59	0	0	1.35	3.09	8.06
mmu-miR-466c-5p	1.32	9.81	1.74	0	1.71	9.48	2.52	2.43
mmu-miR-466f-3p	1.32	0	1.44	0	0.86	1.35	0.28	0.4
mmu-miR-1188-5p	1.31	1.64	1.44	2.58	10.32	4.51	4.08	2.02
mmu-miR-186-3p	1.31	2.18	2.59	0	1.15	5.86	1.97	2.42
mmu-miR-1948-3p	1.31	3.27	2.02	0	1.72	4.96	2.53	2.42
mmu-miR-1960	1.31	0	1.15	0	1.15	0.45	0.14	0.4
mmu-miR-25-5p	1.31	1.64	1.15	2.58	1.43	1.8	0.42	0.4
mmu-miR-26a-2-3p	1.31	0	1.15	0	0	1.35	0.42	0
mmu-miR-3062-5p	1.31	0.55	1.44	5.16	2.01	0.45	0.56	0.81
mmu-miR-3069-5p	1.31	1.09	2.02	0	0	3.16	3.65	3.22
mmu-miR-3098-3p	1.31	0.55	0	0	0.57	0.45	0.14	0
mmu-miR-344d-1-5p	1.31	0.55	1.15	0	0	0.45	0.84	1.61
mmu-miR-376c-5p	1.31	1.09	1.44	0	0.57	1.8	1.27	1.21
mmu-miR-466o-5p	1.31	2.73	0.29	0	0.29	0.9	0.56	0.81
mmu-miR-491-5p	1.31	1.64	1.44	0	0.57	4.06	1.69	2.02
mmu-miR-5129-3p	1.31	1.64	0.58	5.16	0.29	2.7	0.84	1.21
mmu-miR-542-5p	1.31	1.09	1.15	0	0.86	0.9	1.41	0.81
mmu-miR-669o-3p	1.31	0.55	0.58	0	0.86	3.16	0.84	0.4
mmu-miR-671-5p	1.31	1.64	5.48	2.58	5.16	3.61	3.94	6.45
mmu-miR-6769b-5p	1.31	2.18	1.15	5.16	1.72	1.8	0.84	0.4
mmu-miR-6914-3p	1.31	2.18	0.58	0	0.86	0.45	0.56	2.02
mmu-miR-7063-5p	1.31	1.09	0	0	0.57	2.7	0.28	1.21
mmu-miR-7117-5p	1.31	1.09	0	0	0	1.35	0	0
mmu-miR-8103	1.31	1.64	0.86	0	2.29	1.8	0.98	1.61
mmu-miR-8112	1.31	1.64	1.15	0	2.58	0.9	1.69	0.4
mmu-let-7a-2-3p	0.88	0.55	1.44	0	0	0	0.14	1.21
mmu-miR-1198-3p	0.88	0	0.58	0	0.86	0.9	0.42	0.4
mmu-miR-1199-5p	0.88	1.64	0.29	0	7.74	1.8	0.14	0.4
mmu-miR-12193-5p	0.88	0	0	2.58	0.86	0.45	0.28	0
mmu-miR-141-3p	0.88	2.18	1.44	0	0.29	1.35	1.41	1.21
mmu-miR-154-3p	0.88	3.82	2.31	0	2.29	3.61	1.12	2.82
mmu-miR-16-2-3p	0.88	0.55	1.44	0	0.29	2.25	0.42	1.21
mmu-miR-190a-3p	0.88	1.09	2.02	0	0.57	1.35	1.97	1.61
mmu-miR-1930-3p	0.88	0	0	0	0	0	0	0
mmu-miR-1931	0.88	0	0.58	0	0.57	0.45	0.7	0.81
mmu-miR-1964-3p	0.88	0	0.29	0	0.57	0	0.84	0
mmu-miR-200b-3p	0.88	2.73	0.86	0	1.43	6.31	0.84	0.81
mmu-miR-219a-2-3p	0.88	0.55	0.86	25.82	5.74	4.06	4.22	5.64
mmu-miR-24-1-5p	0.88	2.18	1.15	2.58	0.29	1.8	0.7	2.42
mmu-miR-297b-3p	0.88	1.09	0.29	0	0.86	0.9	0.56	1.61
mmu-miR-297c-3p	0.88	1.09	0.29	0	0.86	0.9	0.56	1.61
mmu-miR-297c-5p	0.88	0	0.29	0	0	0	0.14	0
mmu-miR-3072-5p	0.88	1.64	0	0	0.29	0.9	0.14	1.21
mmu-miR-3076-3p	0.88	3.27	2.02	2.58	0	1.8	1.97	1.21
mmu-miR-3083b-3p	0.88	0.55	0.58	5.16	1.72	1.35	1.12	1.21
mmu-miR-3084-5p	0.88	4.36	1.72	0	0.58	2.7	0.84	0
mmu-miR-3089-3p	0.88	1.64	0.58	0	1.43	0.45	1.27	0.4
mmu-miR-3094-5p	0.88	0	0	0	0.29	0	0.42	0
mmu-miR-3101-5p	0.88	1.09	0.58	0	0.29	4.51	0.14	0.81
mmu-miR-3103-3p	0.88	0.55	2.59	0	1.43	2.25	1.41	1.21
mmu-miR-346-3p	0.88	0.55	0	0	0	0	0.28	0.4
mmu-miR-3471	0.88	4.36	4.62	0	1.72	0.9	2.24	3.63
mmu-miR-34a-3p	0.88	1.64	0.86	0	0	1.8	0.56	1.61
mmu-miR-365-2-5p	0.88	0	0	0	0.57	0.45	0	0
mmu-miR-378a-5p	0.88	4.91	2.31	2.58	0.57	3.16	2.53	1.21
mmu-miR-421-5p	0.88	1.64	0.86	0	2.58	0.9	3.09	2.82
mmu-miR-448-5p	0.88	1.09	2.59	10.33	2.58	8.11	4.22	2.82
mmu-miR-466e-3p	0.88	1.64	1.15	0	1.72	1.8	1.69	3.22
mmu-miR-466g	0.88	1.64	0.58	0	0.57	0	0.56	0.4
mmu-miR-466i-3p	0.88	0	0.29	0	0.29	0	0.14	0
mmu-miR-466p-3p	0.88	1.64	1.15	0	1.72	1.8	1.69	3.22
mmu-miR-467d-3p	0.88	1.64	1.73	0	2.01	2.25	0.7	3.22
mmu-miR-500-5p	0.88	0	0.86	0	0	1.8	0.28	0.81
mmu-miR-5122	0.88	1.09	0.86	2.58	0.57	0	0.28	0.4
mmu-miR-539-3p	0.88	0.55	3.17	0	0.57	2.25	1.12	5.64
mmu-miR-547-3p	0.88	3.27	1.15	0	0	2.25	0.42	1.21
mmu-miR-5615-5p	0.88	1.1	3.46	0	1.72	3.6	2.82	1.62
mmu-miR-652-5p	0.88	0	0.29	0	0	0	0.14	0.4
mmu-miR-6899-3p	0.88	1.09	2.02	0	0.86	3.16	1.97	1.21
mmu-miR-6920-5p	0.88	0	0.86	0	0.29	0	0.14	0
mmu-miR-6928-3p	0.88	0.55	1.15	0	0	0	1.12	0.4
mmu-miR-6928-5p	0.88	1.09	0.29	0	2.29	0	0.28	0
mmu-miR-694	0.88	0	0	0	0	0.45	0	0
mmu-miR-6958-3p	0.88	2.73	1.44	0	0.57	1.8	0.84	0.4
mmu-miR-6977-3p	0.88	4.37	4.32	2.58	0.29	3.61	1.83	1.61
mmu-miR-6994-3p	0.88	1.09	1.44	0	0.29	1.35	1.27	2.02
mmu-miR-7010-5p	0.88	0	2.59	0	1.72	0.45	2.53	0.81
mmu-miR-7019-3p	0.88	2.18	1.44	2.58	1.72	3.61	1.97	1.21
mmu-miR-7032-3p	0.88	0	0.29	0	0	0.45	0.42	0.4
mmu-miR-7034-3p	0.88	0	0	0	0	0.45	0.28	0
mmu-miR-7046-3p	0.88	2.18	3.75	0	0.86	2.7	1.69	3.63
mmu-miR-7059-5p	0.88	0	0.86	2.58	0.57	0	0.56	1.21
mmu-miR-712-5p	0.88	1.64	2.02	0	2.29	1.8	2.25	2.82
mmu-miR-714	0.88	6	4.04	5.16	1.43	1.8	1.41	2.02
mmu-miR-7224-3p	0.88	2.18	1.15	2.58	0.29	4.96	0.84	1.61
mmu-miR-7240-5p	0.88	2.18	2.31	0	5.45	0.9	2.25	0.4
mmu-miR-7675-3p	0.88	0	0	0	0	0	0.42	0.4
mmu-miR-103-2-5p	0.44	0	0.58	0	0.57	0.9	1.27	0.81
mmu-miR-1191a	0.44	1.64	1.44	0	0.86	1.8	3.37	1.21
mmu-miR-12184-3p	0.44	0.55	0	0	0	0	0.14	0
mmu-miR-122-5p	0.44	1.09	0.29	0	3.15	0	0.28	0.4
mmu-miR-1306-3p	0.44	1.64	1.73	0	1.43	1.8	0.98	1.61
mmu-miR-144-5p	0.44	1.09	0.58	0	0	0	0.28	0.4
mmu-miR-147-3p	0.44	6.55	6.34	0	0.57	3.61	2.53	4.84
mmu-miR-15a-3p	0.44	0	0.29	0	0.29	0	0.42	0.4
mmu-miR-1895	0.44	0.55	1.73	2.58	2.29	1.35	0.7	1.21
mmu-miR-18a-3p	0.44	2.18	2.02	0	1.43	2.25	1.27	1.61
mmu-miR-1934-5p	0.44	2.73	1.73	0	0.86	1.8	0.84	0.4
mmu-miR-193b-5p	0.44	1.64	1.73	0	2.58	0.45	0.98	0.4
mmu-miR-1945	0.44	1.09	0.86	2.58	1.15	1.35	0.28	0
mmu-miR-1966-5p	0.44	0	0.29	0	0	0	0	0
mmu-miR-1970c-3p	0.44	0.55	0.29	0	0	0	0.42	0.81
mmu-miR-1982-3p	0.44	1.64	0.58	0	0.57	2.25	1.27	2.02
mmu-miR-19a-5p	0.44	0	0	0	0.29	0	0	0
mmu-miR-200a-3p	0.44	0.55	0.58	0	0	0.45	0.28	0
mmu-miR-200c-3p	0.44	0	0	0	0	0.45	0	0.4
mmu-miR-204-3p	0.44	0.55	0.58	2.58	0.29	0.9	0.56	0.81
mmu-miR-205-5p	0.44	1.64	0.58	0	1.43	1.8	0.28	0.4
mmu-miR-208b-3p	0.44	1.09	2.02	0	0.57	2.25	1.69	2.42
mmu-miR-20a-3p	0.44	1.09	0.29	0	1.43	0	0.7	1.61
mmu-miR-20b-3p	0.44	0	0	0	0	0	0	0
mmu-miR-217-5p	0.44	0.55	0.29	0	0	0.45	0.28	0.4
mmu-miR-218-2-3p	0.44	6	5.19	0	0.57	6.76	2.53	8.46
mmu-miR-219b-3p	0.44	0.55	0.29	0	0.29	0.9	0	0.4
mmu-miR-219c-3p	0.44	0	0.29	0	0.57	0	0.28	0.81
mmu-miR-27a-5p	0.44	1.09	1.44	0	0	1.8	0.98	1.61
mmu-miR-29b-1-5p	0.44	0.55	0.58	0	1.15	0	1.41	0.81
mmu-miR-3057-3p	0.44	0	0	0	0.29	0.45	0.14	0
mmu-miR-3064-5p	0.44	0	0.86	2.58	1.43	0.9	0.28	0
mmu-miR-3066-5p	0.44	1.09	1.15	0	2.01	2.25	0.84	2.02
mmu-miR-3070-2-3p	0.44	0.55	0	0	1.72	0	0.56	0.4
mmu-miR-3074-1-3p	0.44	0.55	0.86	0	0	0.45	0.28	1.21
mmu-miR-3078-3p	0.44	0.55	0.29	0	1.43	2.25	0	0.4
mmu-miR-3085-5p	0.44	0.55	0.86	0	0	2.25	0.56	4.43
mmu-miR-3093-3p	0.44	3.27	0.86	0	0.86	2.7	0.7	0.81
mmu-miR-3093-5p	0.44	5.46	4.04	2.58	2.29	6.76	4.22	2.42
mmu-miR-30f	0.44	0	0.29	0	0.29	0	0	0
mmu-miR-3112-5p	0.44	0	0	0	0	0.45	0.14	0
mmu-miR-33-3p	0.44	7.09	5.19	0	1.72	10.37	3.37	4.84
mmu-miR-344d-2-5p	0.44	0.55	0.29	0	0.57	0	0.42	0
mmu-miR-3552	0.44	4.37	2.59	0	2.29	4.51	3.8	2.02
mmu-miR-363-3p	0.44	1.64	1.73	0	1.15	2.7	0.98	1.61
mmu-miR-429-3p	0.44	6	3.17	2.58	1.15	3.16	1.97	1.61
mmu-miR-466a-3p	0.44	1.64	1.15	0	1.43	1.8	1.69	2.82
mmu-miR-466d-3p	0.44	0	0.29	0	0.57	0	0.56	0.4
mmu-miR-466e-5p	0.44	0	0.29	0	0.29	0.45	0.28	0.4
mmu-miR-466f	0.44	2.2	0	0	0	0	0.56	0
mmu-miR-466h-3p	0.44	0.55	0	0	0.29	0.45	0	0.4
mmu-miR-466p-5p	0.44	0.55	0	0	0	0	0.14	0
mmu-miR-467c-3p	0.44	0	0	0	0	0.45	0	0
mmu-miR-467h	0.44	0	0	0	0	0.45	0	0
mmu-miR-470-5p	0.44	0	0.29	0	0.57	1.35	0.98	0.4
mmu-miR-489-3p	0.44	0	0	0	0	0	0.14	0
mmu-miR-491-3p	0.44	0.55	0.58	0	0.29	3.16	0.7	1.61
mmu-miR-494-5p	0.44	0	0	0	0	0	0	0
mmu-miR-495-5p	0.44	1.64	0.58	0	0.29	1.35	0.56	2.02
mmu-miR-503-3p	0.44	0.55	0.29	2.58	0	0	0.42	0.81
mmu-miR-504-3p	0.44	0	0	0	0	0	0	0
mmu-miR-505-5p	0.44	1.09	1.44	0	5.16	1.35	0.98	2.82
mmu-miR-5100	0.44	2.73	2.02	2.58	1.72	0.9	0.7	2.42
mmu-miR-5119	0.44	0	0	0	0.86	0	0.14	0
mmu-miR-551b-5p	0.44	0.55	0.29	2.58	0.57	1.8	0.98	0.4
mmu-miR-5626-3p	0.44	1.09	0.29	0	0	0.9	0.28	0.4
mmu-miR-5627-3p	0.44	0.55	0	0	0	0	0	0.4
mmu-miR-5710	0.44	0.55	0	0	0.29	0	0	0
mmu-miR-598-5p	0.44	3.27	1.15	0	0.29	0.9	0.98	2.42
mmu-miR-615-3p	0.44	1.09	0	0	0	0	0	0
mmu-miR-6392-5p	0.44	0.55	0.29	0	0	0.45	0.56	0
mmu-miR-6412	0.44	1.09	1.44	0	2.58	4.51	2.25	1.61
mmu-miR-668-5p	0.44	0.55	0	0	0	1.35	0.14	0
mmu-miR-669a-3-3p	0.44	0	0	0	0	0	0	0
mmu-miR-669e-5p	0.44	0.55	0	0	0	0.9	0	0.4
mmu-miR-669l-5p	0.44	2.18	0.58	0	0.29	0.9	0.42	0.81
mmu-miR-669o-5p	0.44	0	0.58	0	0.57	2.25	0.84	0.81
mmu-miR-670-5p	0.44	2.18	0.86	0	0.29	0.9	1.27	1.21
mmu-miR-677-3p	0.44	0	0.29	0	0	0	0.28	0
mmu-miR-679-3p	0.44	0.55	0	0	0	0	0.7	0.4
mmu-miR-6907-5p	0.44	0	0	0	0.29	0	0	0
mmu-miR-6911-3p	0.44	0.55	3.17	2.58	2.29	3.61	0.7	4.03
mmu-miR-6911-5p	0.44	0	0.86	0	1.43	0	0.14	0.4
mmu-miR-6913-3p	0.44	1.09	1.73	0	1.15	0.45	1.12	0
mmu-miR-6915-3p	0.44	0	0	0	0	0	0.28	0
mmu-miR-693-3p	0.44	0.55	0.29	0	0	0	0.14	0
mmu-miR-6932-5p	0.44	0.55	0	0	0.29	0.45	0.42	0
mmu-miR-6936-5p	0.44	0	0	0	0	0	0	0
mmu-miR-6937-5p	0.44	0	0	0	0	0	0.28	0
mmu-miR-6948-5p	0.44	0	0.29	0	0	0.45	0.28	0.4
mmu-miR-6952-5p	0.44	0	0.29	0	0.29	0.9	0.56	0
mmu-miR-6966-3p	0.44	2.73	1.44	0	0	0.45	0.7	0.81
mmu-miR-6966-5p	0.44	0.55	0.58	0	0	0.45	0.14	0.4
mmu-miR-6968-3p	0.44	0	0	0	0	0	0	0.4
mmu-miR-6970-3p	0.44	0	0	0	0	0.9	0.84	0
mmu-miR-6970-5p	0.44	0.55	1.15	2.58	2.87	1.35	0.7	0
mmu-miR-6978-3p	0.44	0.55	0	0	0	0	0	0
mmu-miR-6989-3p	0.44	2.18	1.73	0	0	0.45	0.98	2.42
mmu-miR-6997-3p	0.44	0	0.86	0	0.29	0	0.14	1.61
mmu-miR-6998-5p	0.44	0.55	0	0	0	0	0.14	0
mmu-miR-7004-5p	0.44	0.55	0.58	0	0	0.45	0	0
mmu-miR-7009-5p	0.44	0	0	0	0.57	0.45	0	0
mmu-miR-701-5p	0.44	0.55	0.29	0	0	0.9	0.42	1.21
mmu-miR-7012-3p	0.44	0	0	0	0	0	0	0
mmu-miR-7013-3p	0.44	0.55	0.29	2.58	0	0	0	0
mmu-miR-702-3p	0.44	1.64	1.44	0	1.43	0.9	0.28	1.61
mmu-miR-7026-3p	0.44	0	0	0	0	0.45	0.14	0
mmu-miR-7028-5p	0.44	0	0.58	0	0	0	0	0
mmu-miR-7031-5p	0.44	0	0.29	2.58	0	0.45	0	0
mmu-miR-7035-3p	0.44	0.55	0.58	0	2.87	0.45	1.12	0.4
mmu-miR-7038-5p	0.44	0	0	0	0.29	0	0	0
mmu-miR-7047-3p	0.44	1.64	0.86	2.58	2.29	0	1.27	2.42
mmu-miR-7047-5p	0.44	0	0.58	0	0.57	0	0	0
mmu-miR-7066-5p	0.44	0.55	0	0	0.86	0.45	0.7	0
mmu-miR-7071-3p	0.44	0	0.29	2.58	0.57	0	0.56	0.4
mmu-miR-7092-3p	0.44	0	0.58	0	0	0.45	0	0.4
mmu-miR-7093-5p	0.44	0	0	0	1.43	0	0.14	0
mmu-miR-7211-3p	0.44	0	0.58	0	0	0	0.14	0
mmu-miR-7213-5p	0.44	0	0.29	0	0	0.9	0.14	0
mmu-miR-7235-3p	0.44	1.64	0.86	0	4.88	1.35	2.67	2.42
mmu-miR-760-5p	0.44	0.55	0.58	0	0.29	0.9	0.42	0.4
mmu-miR-7647-3p	0.44	0	0	0	0	0	0	0
mmu-miR-7648-3p	0.44	1.64	0.29	0	0.29	0	0.28	0
mmu-miR-7651-5p	0.44	0	0.29	0	0.29	0.9	0.28	0.81
mmu-miR-7664-3p	0.44	0.55	0.58	0	0.29	0.45	0.28	0.4
mmu-miR-7666-3p	0.44	0	0	0	0	0	0	0
mmu-miR-7667-5p	0.44	0.55	0.29	0	0	0	0	0
mmu-miR-7668-3p	0.44	0	0	0	0.86	0	0.14	0.4
mmu-miR-7687-5p	0.44	0	0	0	0.29	0	0.14	0
mmu-miR-7b-3p	0.44	0.55	0.29	0	0.29	0.9	0.42	0.81
mmu-miR-8095	0.44	0	0	0	0	0	0	0
mmu-miR-8097	0.44	0	0	0	0	0	0	0
mmu-miR-8118	0.44	0	0.29	0	0	0	0	0
mmu-miR-9769-3p	0.44	0	0	0	0.29	0.45	0.56	0
mmu-let-7k	0	1.09	0.29	0	0.29	0	0.28	0
mmu-miR-101b-5p	0	0	0	0	0	0	0.14	0
mmu-miR-103-1-5p	0	0.55	0	0	0	0	0.28	0
mmu-miR-105	0	0	0	0	0	0	0	0
mmu-miR-106a-3p	0	0	0	0	0	0	0	0
mmu-miR-106a-5p	0	0	0	0	0	0	0.28	0
mmu-miR-107-5p	0	0.55	1.73	0	1.15	3.16	1.97	2.02
mmu-miR-10a-3p	0	0	0	0	0	0	0	0
mmu-miR-10b-3p	0	0	0	0	0	0	0	0
mmu-miR-1187	0	0	0	0	0	0	0	0
mmu-miR-1190	0	0	0	0	0	0	0	0
mmu-miR-1191b-3p	0	0	0	0	0	0	0	0
mmu-miR-1192	0	0	0	0	0	0	0	0
mmu-miR-1197-5p	0	0	0	0	0	0	0	0
mmu-miR-1199-3p	0	0	0	0	0	0	0	0
mmu-miR-12178-3p	0	0	0	0	0	0	0	0
mmu-miR-12178-5p	0	0	0	0	0	0	0	0
mmu-miR-12179-5p	0	0	0	0	0	0	0	0
mmu-miR-12180-3p	0	0	0	0	0	0	0	0
mmu-miR-12181-3p	0	0	0	0	0	0	0.14	0
mmu-miR-12181-5p	0	0	0	0	0	0	0	0
mmu-miR-12182-3p	0	0	0	0	0.29	0	0	0
mmu-miR-12182-5p	0	0	0	0	0	0	0	0
mmu-miR-12183-5p	0	0	0	0	0	0	0	0
mmu-miR-12184-5p	0	0	0	0	0	0.45	0	0
mmu-miR-12185-3p	0	0	0.29	0	0.86	0.9	0.28	0
mmu-miR-12185-5p	0	0	0	0	0	0	0	0
mmu-miR-12186-3p	0	0	0	0	0	0	0	0
mmu-miR-12186-5p	0	0	0	0	0	0	0	0
mmu-miR-12187-3p	0	0	0	0	0	0	0	0
mmu-miR-12187-5p	0	0	0	0	0	0	0	0
mmu-miR-12188-3p	0	0	0	0	0	0	0	0
mmu-miR-12188-5p	0	0	0	0	0	0	0	0
mmu-miR-12189-3p	0	1.64	1.15	0	4.01	1.35	1.83	0.81
mmu-miR-12190-3p	0	0	0	0	0	0	0	0
mmu-miR-12191-3p	0	0	0	0	0.29	0	0.42	0
mmu-miR-12191-5p	0	0	0	0	0	0	0	0
mmu-miR-12192-5p	0	0.55	0	0	0	0	0	0
mmu-miR-12193-3p	0	1.64	0.58	0	0.29	2.7	0.98	0.4
mmu-miR-12195-3p	0	0	0	0	0	0	0	0
mmu-miR-12195-5p	0	0	0	0	0	0	0	0
mmu-miR-12196-3p	0	0	0	0	0	0	0	0
mmu-miR-12196-5p	0	0	0	0	0	0	0	0
mmu-miR-12197-3p	0	0	0	0	0	0	0	0
mmu-miR-12198-3p	0	0	0	0	0	0	0	0
mmu-miR-12199-3p	0	0	0	0	0	0	0	0
mmu-miR-122-3p	0	0	0	0	0	0	0	0.4
mmu-miR-12200-3p	0	0	0	0	0	0	0	0
mmu-miR-12200-5p	0	0	0	0	0	0	0.14	0
mmu-miR-12201-3p	0	0	0.58	0	0	0.45	0.42	0
mmu-miR-12201-5p	0	0	0	0	0	0.45	0	0
mmu-miR-12202-3p	0	0	0	0	0.29	0	0	0.81
mmu-miR-12202-5p	0	0	0	0	0	0	0	0
mmu-miR-12203-3p	0	0	0	0	0	0	0	0
mmu-miR-12203-5p	0	0	0	0	0	0	0	0
mmu-miR-12204-5p	0	0	0	0	0	0	0	0
mmu-miR-12205-3p	0	0	0	0	0	0	0	0
mmu-miR-12205-5p	0	0.55	0	0	0	0	0.14	0
mmu-miR-12206-5p	0	0	0	0	0	0	0	0
mmu-miR-1224-3p	0	0	0.58	0	0	0	0	0
mmu-miR-122b-3p	0	0	0	0	0	0	0	0
mmu-miR-122b-5p	0	0	0	0	0	0	0	0
mmu-miR-1231-5p	0	2.73	1.15	2.58	1.43	0.45	0.84	0
mmu-miR-1247-3p	0	0.55	0	0	0.57	0	0	0
mmu-miR-1247-5p	0	0.55	0.29	0	3.44	0.45	0.56	0
mmu-miR-1249-5p	0	0	0	0	0	0	0	0
mmu-miR-1251-3p	0	0	0	0	0	0	0	0
mmu-miR-1258-3p	0	0	0.58	0	0	0	0	0.4
mmu-miR-1258-5p	0	0	0.29	0	0	0.45	0.28	0
mmu-miR-1264-3p	0	3.27	2.31	0	0.29	4.96	1.55	0.81
mmu-miR-1264-5p	0	1.09	0.58	0	0	1.35	0.42	0.4
mmu-miR-126b-3p	0	0.55	0	0	0	0	0	0
mmu-miR-126b-5p	0	0	0	0	0	0	0	0
mmu-miR-1271-3p	0	0	0	0	0	0	0	0
mmu-miR-1271-5p	0	0	0	0	0	0	0	0
mmu-miR-1291	0	0.55	0.29	0	0	0.45	0.56	2.02
mmu-miR-129b-3p	0	0	0	0	0	0	0	0
mmu-miR-129b-5p	0	0	0	0	0	0	0	0
mmu-miR-130a-5p	0	0	1.73	0	0	0	0.28	0.4
mmu-miR-130c	0	0	0	0	0	0	0	0
mmu-miR-133a-5p	0	0	1.72	0	0	0.9	0.28	2.42
mmu-miR-133b-5p	0	0	0	0	0	0	0	0
mmu-miR-133c	0	0	0	0	0	0	0	0
mmu-miR-141-5p	0	0	0	0	0	0	0	0
mmu-miR-142a-3p	0	0	0.29	0	2.87	0.45	2.11	2.02
mmu-miR-142b	0	0	0	0	0	0	0	0
mmu-miR-143-5p	0	0	0.29	0	1.43	0.45	0	0
mmu-miR-144-3p	0	0	0	0	0	0	0	0
mmu-miR-145b	0	0	0	0	0.57	0	0.14	0
mmu-miR-146a-3p	0	0	0.58	0	0	0	0	0
mmu-miR-146b-3p	0	1.64	0.29	0	0.57	0	0.42	0
mmu-miR-147-5p	0	0	0	0	0	0	0	0
mmu-miR-149-3p	0	0	0	0	0	0	0	0
mmu-miR-150-3p	0	0	0	0	0	0	0	0
mmu-miR-150-5p	0	0	0.58	0	1.15	0	0.84	1.21
mmu-miR-155-3p	0	0.55	0	0	0	0.9	0.56	0.4
mmu-miR-15b-3p	0	1.09	1.15	5.16	1.15	0.45	0.7	1.21
mmu-miR-1668	0	0	0	0	0.57	0	0	0
mmu-miR-181b-2-3p	0	0.55	0.29	0	0.86	0.45	0.14	0
mmu-miR-181d-3p	0	0	0	0	0	0.45	0.14	0.4
mmu-miR-182-3p	0	0	0.86	0	0.57	0	0.14	0
mmu-miR-184-5p	0	0	0	0	0	0	0	0
mmu-miR-1892	0	0	0	0	0	0	0	0
mmu-miR-1893	0	0	0.29	0	0	0	0	0
mmu-miR-1894-3p	0	0	0	0	0	0	0	0
mmu-miR-1894-5p	0	0	0	0	0	0	0	0
mmu-miR-1896	0	0	0	0	0	0	0	0
mmu-miR-1897-3p	0	0	0	0	0	0	0	0
mmu-miR-1897-5p	0	0	0	0	0	0	0	0
mmu-miR-1898	0	0	0	0	0	0	0	0
mmu-miR-1899	0	0	0	0	0	0	0	0
mmu-miR-18b-3p	0	0	0	0	0	0	0	0
mmu-miR-18b-5p	0	0	1.15	0	0	0	0.28	0.4
mmu-miR-1900	0	0	0	0	0	0	0	0
mmu-miR-1901	0	0	0	0	0	0	0	0
mmu-miR-1902	0	0	0	0	0	0	0.14	0
mmu-miR-1903	0	0	0	0	0	0	0	0
mmu-miR-1904	0	0	0	0	0	0	0	0
mmu-miR-1905	0	0	0	0	0	0	0	0
mmu-miR-1906	0	0	0.58	0	0	0	0	0
mmu-miR-1907	0	0	0	0	0	0	0	0
mmu-miR-190b-3p	0	0.55	0	0	0	0	0.28	0
mmu-miR-190b-5p	0	3.82	6.05	0	3.44	4.51	2.11	4.43
mmu-miR-1911-3p	0	0	0	0	0	0	0	0
mmu-miR-1911-5p	0	0	0	0	0	0	0	0
mmu-miR-1912-3p	0	0.55	0.86	0	0	0	0.28	0.4
mmu-miR-1912-5p	0	0	0.29	0	0	0	0	0
mmu-miR-192-3p	0	0	0	0	0	0	0.14	0
mmu-miR-1928	0	0	0	0	0	0	0	0
mmu-miR-1929-3p	0	0	0	0	0	0	0	0
mmu-miR-1929-5p	0	0	0	0	0	0	0.28	0
mmu-miR-1930-5p	0	0.55	0.29	2.58	0.29	0.9	0.84	1.21
mmu-miR-1932	0	0.55	0	0	0.29	0.45	0	0.4
mmu-miR-1933-5p	0	0	0	0	0	0	0	0
mmu-miR-1934-3p	0	0	0.29	0	0	0.9	0.14	0
mmu-miR-1936	0	0.55	0	0	0	0	0.28	0
mmu-miR-1938	0	0	0	0	0.29	0	0	0
mmu-miR-193a-5p	0	0	0.29	0	0.29	0	0.28	0.4
mmu-miR-194-1-3p	0	0	0	0	0	0	0	0
mmu-miR-194-2-3p	0	0.55	0.29	0	0.29	0.45	0.56	0
mmu-miR-1941-3p	0	0	0.29	0	0	0.45	0.14	0.4
mmu-miR-1941-5p	0	0	0.29	0	0.29	0	0	0
mmu-miR-1942	0	0	0	0	0	0	0	0
mmu-miR-1943-3p	0	0	0.29	0	0	0	0	0
mmu-miR-1946a	0	0	0	0	0	0	0.14	0
mmu-miR-1946b	0	0	0	0	0	0	0.14	0
mmu-miR-1947-3p	0	0	0	0	0	0	0	0
mmu-miR-1948-5p	0	2.18	0.29	0	0	1.35	0.14	0
mmu-miR-1949	0	0	0.58	0	0	0.45	0	0.4
mmu-miR-1950	0	0	0	0	0	0	0	0
mmu-miR-1951	0	0	0	0	0	0	0	0
mmu-miR-1952	0	0	0	0	0	0	0	0
mmu-miR-1953	0	0	0	0	0	0	0	0
mmu-miR-1954	0	0	0	0	0	0	0	0
mmu-miR-1955-3p	0	0.55	0	0	0	0.45	0.28	0.4
mmu-miR-1955-5p	0	0.55	0.29	0	0.29	0	0.14	0
mmu-miR-1956	0	0.55	0	0	0	0	0	0
mmu-miR-1958	0	0	0	0	0.29	0	0	0
mmu-miR-195b	0	0	0	0	0	0	0	0
mmu-miR-1961	0	0	0	0	0	0	0	0
mmu-miR-1962	0	0	0	0	0	0	0	0
mmu-miR-1963	0	0	0	0	0	0	0	0
mmu-miR-1964-5p	0	0	0	0	0	0	0	0
mmu-miR-1967	0	0	0	0	0	0	0	0
mmu-miR-1968-3p	0	0	0	0	0	0	0	0
mmu-miR-196a-1-3p	0	0	0	0	0	0	0	0
mmu-miR-196a-2-3p	0	0	0	0	0	0	0	0
mmu-miR-196a-5p	0	1.1	0	0	1.14	0	0	0
mmu-miR-196b-3p	0	0	0	0	0	0	0	0
mmu-miR-196b-5p	0	0	0	0	0	0	0.56	0.4
mmu-miR-1970	0	0	0.29	0	0	0	0	0
mmu-miR-1970b-5p	0	0	0	0	0	0	0	0
mmu-miR-1970c-5p	0	0	0.29	2.58	0.29	0.45	0	0
mmu-miR-1971	0	0	0	0	0	0	0	0
mmu-miR-1982-5p	0	0	0	0	0	0	0	0.4
mmu-miR-199b-5p	0	0	0	0	0.29	0.45	0.14	0
mmu-miR-19b-1-5p	0	0	0	0	0	0	0	0
mmu-miR-19b-2-5p	0	0	0	0	0	0	0	0
mmu-miR-1a-1-5p	0	0	0	0	0	0	0	0
mmu-miR-1a-2-5p	0	0	0	0	0	0	0	0
mmu-miR-1b-3p	0	0.55	0.58	0	0	0.45	0.28	1.21
mmu-miR-1b-5p	0	0	0	0	0	0	0	0.4
mmu-miR-200a-5p	0	0	0	0	0	0	0	0
mmu-miR-200b-5p	0	0	0	0	0	0	0	0
mmu-miR-200c-5p	0	0	0	0	0	0	0	0
mmu-miR-201-3p	0	0	0.29	0	0	0	0	0
mmu-miR-201-5p	0	0.55	0.86	0	0	1.8	0.14	0.4
mmu-miR-202-3p	0	0	0	0	0	0	0	0
mmu-miR-202-5p	0	0	0	0	0	0	0	0
mmu-miR-203-5p	0	0	1.15	0	0	0.45	0.28	0
mmu-miR-203b-3p	0	1.64	0.58	0	0.57	0.45	1.27	0.81
mmu-miR-203b-5p	0	0	0	0	0	0	0	0
mmu-miR-205-3p	0	0	0	0	0	0	0	0
mmu-miR-206-3p	0	0	0	0	0	0	0.28	0
mmu-miR-206-5p	0	0	0	0	0	0	0	0
mmu-miR-207	0	0	0	0	0	0	0	0
mmu-miR-208a-3p	0	0	0	0	0	0	0	0
mmu-miR-208a-5p	0	0	0	0	0	0	0	0
mmu-miR-208b-5p	0	0	0	0	0	0	0	0
mmu-miR-20b-5p	0	0	0.58	0	0	0.9	0.84	0.81
mmu-miR-211-3p	0	0	0	0	0	0	0	0
mmu-miR-2136	0	0	0	0	0	0	0	0
mmu-miR-2139	0	0	0	0	0	0	0	0
mmu-miR-214-5p	0	0.55	0	0	0.57	0	0.56	0.4
mmu-miR-215-3p	0	0.55	0	0	0.29	0	0	0
mmu-miR-216a-3p	0	0	0	0	0	0.45	0	0
mmu-miR-216a-5p	0	0.55	0	0	0	0	0	0
mmu-miR-216b-3p	0	0	0	0	0	0	0	0
mmu-miR-216b-5p	0	0	0.29	0	0	0	0.14	0
mmu-miR-216c-3p	0	0	0	0	0	0	0	0
mmu-miR-216c-5p	0	0	0	0	0	0	0	0
mmu-miR-217-3p	0	0	0	0	0	0	0	0
mmu-miR-2183	0	0	0	0	0	0	0	0
mmu-miR-219b-5p	0	0	0	0	0	0	0.14	0
mmu-miR-219c-5p	0	0	0	0	0.86	0	0.42	0.81
mmu-miR-21b	0	1.09	0.58	2.58	0	0	0.84	0.4
mmu-miR-21c	0	1.09	0.58	2.58	0	0	0.84	0.4
mmu-miR-223-3p	0	0.55	2.02	7.75	1.15	0.45	2.39	3.63
mmu-miR-223-5p	0	0	0	0	1.15	0	0.28	0.4
mmu-miR-224-3p	0	0	0	0	0	0	0	0
mmu-miR-23a-5p	0	0	0	0	0	0	0	0
mmu-miR-23b-5p	0	0	0	0	0	0	0	0
mmu-miR-26a-1-3p	0	0	0	0	0	0	0.28	0.4
mmu-miR-2861	0	0	0	0	0	0	0	0
mmu-miR-28b	0	0	0	0	0	0	0	0.4
mmu-miR-28c	0	0.55	0.58	0	0.29	2.25	0.84	0.4
mmu-miR-290a-3p	0	0	0	0	0	0	0	0
mmu-miR-290a-5p	0	0	0	0	0	0	0	0
mmu-miR-290b-3p	0	0	0	0	0	0	0	0
mmu-miR-290b-5p	0	0	0	0	0	0	0	0
mmu-miR-291a-3p	0	0	0	0	0	0	0	0
mmu-miR-291a-5p	0	0	0	0	0	0	0	0
mmu-miR-291b-3p	0	0	0	0	0	0	0	0
mmu-miR-291b-5p	0	0	0	0	0	0	0	0
mmu-miR-292a-3p	0	0	0	0	0	0	0	0
mmu-miR-292a-5p	0	0	0	0	0	0	0	0
mmu-miR-292b-3p	0	0	0	0	0	0	0	0
mmu-miR-292b-5p	0	0	0	0	0	0	0	0
mmu-miR-293-3p	0	0	0	0	0	0	0	0
mmu-miR-293-5p	0	0	0	0	0	0	0	0
mmu-miR-294-3p	0	0	0	0	0	0	0	0
mmu-miR-294-5p	0	0	0	0	0	0	0	0
mmu-miR-295-3p	0	0	0	0	0	0	0	0
mmu-miR-295-5p	0	0	0	0	0	0	0	0
mmu-miR-297b-5p	0	1.09	0	0	0	0.9	0.14	0.81
mmu-miR-299b-3p	0	0	0	0	0	0	0.14	0
mmu-miR-299b-5p	0	0	0	0	0	0	0	0
mmu-miR-29b-2-5p	0	1.64	3.46	5.16	0.86	2.25	2.39	2.42
mmu-miR-301b-5p	0	0	0.29	0	0.57	0.9	0.28	0.4
mmu-miR-302a-3p	0	0	0	0	0	0	0	0
mmu-miR-302a-5p	0	0	0	0	0	0	0	0
mmu-miR-302b-3p	0	0	0	0	0	0	0	0
mmu-miR-302b-5p	0	0	0	0	0	0	0	0
mmu-miR-302c-3p	0	0	0	0	0	0	0	0
mmu-miR-302c-5p	0	0	0	0	0	0	0	0
mmu-miR-302d-3p	0	0	0	0	0	0	0	0
mmu-miR-302d-5p	0	0	0	0	0	0	0	0
mmu-miR-3058-3p	0	0	0	0	0.29	0.9	0	0.4
mmu-miR-3058-5p	0	0	0	0	0	0	0	0.4
mmu-miR-3059-3p	0	0.55	0	0	0	0	0	0
mmu-miR-3060-5p	0	0	0	0	0	0	0	0
mmu-miR-3062-3p	0	0	0	0	0	0	0	0
mmu-miR-3063-3p	0	0	0.58	0	0	0	0	0
mmu-miR-3063-5p	0	0	0	0	0	0	0	0
mmu-miR-3064-3p	0	0	0	0	0	0.45	0	0
mmu-miR-3065-3p	0	0	0	0	0	0	0	0
mmu-miR-3065-5p	0	0	0	0	0	0	0	0
mmu-miR-3066-3p	0	0	0	0	0.57	0	0.42	0
mmu-miR-3067-3p	0	0	0	0	0	0	0	0
mmu-miR-3067-5p	0	0	0	0	0	0	0	0
mmu-miR-3070-3p	0	0	0	0	0	0	0.28	0.81
mmu-miR-3070-5p	0	0	0	0	0	0.9	0.56	0
mmu-miR-3071-3p	0	0	0	0	0	0	0	0
mmu-miR-3071-5p	0	0	0	0	0	0	0	0
mmu-miR-3073a-3p	0	0	0	0	0	0	0	0
mmu-miR-3073a-5p	0	0	0	0	0	0	0	0
mmu-miR-3073b-3p	0	0	0	0	0	0	0	0
mmu-miR-3073b-5p	0	0	0	0	0	0	0	0
mmu-miR-3074-2-3p	0	0	0	0	0	0	0	0
mmu-miR-3075-3p	0	0	0	0	0	0	0	0
mmu-miR-3075-5p	0	0	0	0	0.57	0.45	0	0
mmu-miR-3076-5p	0	0	0.29	0	0	0	0.28	0.4
mmu-miR-3077-3p	0	0.55	0	0	0.29	1.35	0.42	0.4
mmu-miR-3077-5p	0	0	0	0	0	0	0	0
mmu-miR-3079-3p	0	0	0	0	0	0	0.14	0
mmu-miR-3079-5p	0	0	0	0	0	0	0	0
mmu-miR-3080-3p	0	0.55	0	0	0	0	0.98	0.81
mmu-miR-3080-5p	0	0	0.86	0	0	0	0.28	0
mmu-miR-3081-5p	0	0	0	0	0	0	0	0
mmu-miR-3082-5p	0	0	0.58	0	0	0.45	0.42	0.4
mmu-miR-3083-3p	0	0	0.58	0	0	0	0.28	0.4
mmu-miR-3086-3p	0	0.55	0.58	0	0	0	0.14	0
mmu-miR-3087-5p	0	0.55	0	0	0	0.9	0.14	0
mmu-miR-3088-3p	0	0.55	0.29	0	0	2.25	0.14	0.4
mmu-miR-3088-5p	0	0	0	0	0	0	0	0
mmu-miR-3089-5p	0	0	0	0	0	0	0	0
mmu-miR-3090-3p	0	0	0	0	0	0	0	0
mmu-miR-3090-5p	0	0	0	0	0	0	0	0
mmu-miR-3091-3p	0	0	0	0	0	0	0.28	0.4
mmu-miR-3091-5p	0	0	0	2.58	0	0	0.28	0
mmu-miR-3092-3p	0	0	0	0	0	0	0	0
mmu-miR-3092-5p	0	0	0	0	0	0	0	0
mmu-miR-3094-3p	0	0	0	0	0	0	0	0
mmu-miR-3095-3p	0	0	0	0	0	0	0	0
mmu-miR-3095-5p	0	0	0	0	0	0	0.14	0
mmu-miR-3097-3p	0	0.55	0	0	0.29	0	0	0
mmu-miR-3097-5p	0	0	0	0	0	0	0	0
mmu-miR-3098-5p	0	0	0.29	0	0	0	0.14	0
mmu-miR-3099-5p	0	0	0	0	0	0	0	0
mmu-miR-31-3p	0	0.55	0.29	0	0	0	0.28	2.02
mmu-miR-3100-3p	0	0	0	0	0	0	0	0
mmu-miR-3100-5p	0	0	0	0	0	0	0	0
mmu-miR-3101-3p	0	0	0	0	0	0	0.14	0
mmu-miR-3102-5p	0	0	0	0	0.86	0.45	0.14	0.4
mmu-miR-3103-5p	0	0	0	0	0	0	0	0
mmu-miR-3104-3p	0	0.55	0.29	0	0	0.9	0.28	0.4
mmu-miR-3104-5p	0	0	0	0	0.29	0	0	0
mmu-miR-3105-3p	0	0.55	0.86	0	0.57	0.45	0.84	1.21
mmu-miR-3105-5p	0	0	0	0	0	0	0	0
mmu-miR-3106-3p	0	0	0	0	0	0	0	0
mmu-miR-3106-5p	0	1.64	1.44	0	0.29	0	0.42	1.61
mmu-miR-3108-3p	0	0	0	0	0	0	0	0
mmu-miR-3108-5p	0	0	0	0	0	0	0	0
mmu-miR-3109-3p	0	1.64	0.58	0	0.29	0	0.84	0.81
mmu-miR-3109-5p	0	0	0	0	0	0	0	0
mmu-miR-3110-3p	0	0	0	0	0	0	0	0
mmu-miR-3110-5p	0	0	0	0	0.29	0	0	0.4
mmu-miR-3112-3p	0	0	0	0	0	0	0	0
mmu-miR-3113-3p	0	0	0	0	0	0	0	0
mmu-miR-3113-5p	0	0	0	0	0	0	0	0
mmu-miR-3154	0	0	0	0	0	0	0	0
mmu-miR-32-3p	0	0.55	0.58	0	0.57	0.9	0.14	0
mmu-miR-320-5p	0	0	0	0	0	0	0	0
mmu-miR-326-5p	0	0	0.29	0	0.57	0	0.14	0.4
mmu-miR-327	0	0	0	0	0	0	0	0
mmu-miR-328-5p	0	0	0	0	0.29	0	0.28	0.4
mmu-miR-343	0	0	0	0	0	0	0	0
mmu-miR-344-5p	0	0	1.16	0	0	0	0.28	0
mmu-miR-344b-5p	0	0	0	0	0	0	0	0
mmu-miR-344c-5p	0	0	0	0	0	0	0	0.4
mmu-miR-344e-5p	0	0	0	0	0	1.8	0.7	1.21
mmu-miR-344g-3p	0	1.09	0.86	0	0.86	0.45	1.27	1.21
mmu-miR-344g-5p	0	0	0	2.58	0	0	0.14	0.4
mmu-miR-344h-3p	0	0	0	0	0	0	1.12	0
mmu-miR-344h-5p	0	0	0	0	0	0.9	0.84	0
mmu-miR-344i	0	0.55	0	0	0	0.45	0.14	1.61
mmu-miR-3472	0	0	0.58	0	0	0	0.28	0.4
mmu-miR-3473c	0	0	0	0	0	0	0	0
mmu-miR-3473d	0	0.55	1.15	0	1.15	2.25	0.98	0
mmu-miR-3473f	0	0	0.58	0	1.15	0	0.28	0.4
mmu-miR-3473g	0	0	0.29	0	0.29	0	0.14	0
mmu-miR-3473h-5p	0	0	0	0	0.29	0	0.14	0
mmu-miR-3474	0	0	0	0	0	0	0.28	0
mmu-miR-3475-5p	0	0	0	0	0	0	0	0
mmu-miR-351-3p	0	0	0	0	0	0	0	0
mmu-miR-3544-3p	0	0	0	0	0	0	0	0
mmu-miR-3544-5p	0	0	0	0	0	0	0	0
mmu-miR-3547-3p	0	0	0.58	0	0.29	0.45	0.42	0
mmu-miR-3547-5p	0	0	0	0	0	0	0	0
mmu-miR-3569-3p	0	0.55	0	0	1.15	0	0	0.4
mmu-miR-3569-5p	0	0	0	0	0.57	0	0	0
mmu-miR-3572-3p	0	0.55	1.44	2.58	0	0.45	0.28	0.4
mmu-miR-3572-5p	0	0	0	0	0.57	0	0	0
mmu-miR-3618-3p	0	0	0	0	0	0	0	0
mmu-miR-3618-5p	0	0	0	0	0	0	0	0
mmu-miR-3620-3p	0	0	0	0	0	0	0	0
mmu-miR-3620-5p	0	0	0	0	0	0	0	0
mmu-miR-363-5p	0	0	0.29	0	0	0	0	0
mmu-miR-365-1-5p	0	0	0	0	0.57	0	0.14	0
mmu-miR-367-3p	0	0	0	0	0	0	0	0
mmu-miR-367-5p	0	0	0	0	0	0	0	0
mmu-miR-374b-3p	0	0	0	0	0	0	0	0
mmu-miR-374c-3p	0	0	0	0	0	0	0	0
mmu-miR-374c-5p	0	0	0	0	0	0	0	0
mmu-miR-375-5p	0	0	0	0	0	0	0	0
mmu-miR-378b	0	0	4.32	0	0	0.9	2.11	2.42
mmu-miR-381-5p	0	3.82	2.59	0	0	3.61	0.84	3.63
mmu-miR-383-3p	0	0.55	0.58	2.58	0.57	0.45	0.56	0
mmu-miR-3960	0	0	0	0	0	0.45	0.14	0
mmu-miR-3961	0	0	0	0	0	0	0	0
mmu-miR-3962	0	0	0	0	0	0	0	0
mmu-miR-3963	0	0	0.29	0	0	0.45	0	0
mmu-miR-3964	0	0	0	0	0	0	0	0
mmu-miR-3965	0	0	0	0	0	0	0	0
mmu-miR-3966	0	1.09	0	0	0	0	0.14	0
mmu-miR-3967	0	0	0	0	0	0	0	0
mmu-miR-3969	0	0	0	0	0	0.45	0	0
mmu-miR-3971	0	0	0	0	0	0	0	0
mmu-miR-429-5p	0	0	0	0	0	0	0	0
mmu-miR-432	0	0	0	0	0.29	0	0	0
mmu-miR-449a-3p	0	0	0	2.58	0	0	0.14	0.4
mmu-miR-449b	0	0	0.29	0	0	0	0	0
mmu-miR-449c-3p	0	0.55	0	0	0	0	0	0
mmu-miR-450a-1-3p	0	0	0	0	0	0	0.14	0
mmu-miR-450a-2-3p	0	0	0	0	0	0	0	0.4
mmu-miR-450b-3p	0	0.55	0.86	0	0	0	0	0
mmu-miR-451a	0	0	0.29	0	0	0.45	0.28	0
mmu-miR-451b	0	0	0	0	0	0	0	0
mmu-miR-452-3p	0	0	0	0	0	0	0	0
mmu-miR-452-5p	0	0	0	0	0.29	0	0	0
mmu-miR-453	0	0	0	0	0	0	0	0
mmu-miR-463-3p	0	0	0	0	0	0	0	0
mmu-miR-463-5p	0	0.55	0	0	0	0.45	0	0
mmu-miR-465a-3p	0	0	0.29	0	0	0.45	0	0
mmu-miR-465a-5p	0	0	0	0	0	0	0	0.4
mmu-miR-465b-3p	0	0	0.58	0	0	0.9	0	0
mmu-miR-465b-5p	0	0	0	0	0	0	0.28	0
mmu-miR-465c-3p	0	0	0.58	0	0	0.9	0	0
mmu-miR-465c-5p	0	0	0	0	0	0.9	0	0.8
mmu-miR-465d-3p	0	0	0	0	0	0	0	0
mmu-miR-465d-5p	0	0	0	0	0	0	0	0
mmu-miR-466a-5p	0	0	0	0	0	0	0.14	0
mmu-miR-466d-5p	0	0.55	0.29	0	0	0.45	0.56	0.81
mmu-miR-466f-5p	0	2.2	0	0	0	0	0.56	0
mmu-miR-466h-5p	0	1.09	0	0	0.29	0.45	0.14	0.4
mmu-miR-466j	0	0	0	0	0	0	0.14	0
mmu-miR-466k	0	0.55	0	0	0	0	0	0
mmu-miR-466l-3p	0	0	0	0	0	0	0	0
mmu-miR-466l-5p	0	0	0	0	0	0	0	0
mmu-miR-466m-3p	0	0	0	0	0	0	0	0
mmu-miR-466m-5p	0	0.55	0	0	0	0	0.14	0
mmu-miR-466n-3p	0	0	0	0	0	0	0	0
mmu-miR-466n-5p	0	0.55	0.29	0	0	0.45	0.56	0.81
mmu-miR-466o-3p	0	0	0	0	0	0	0	0
mmu-miR-466q	0	0.55	0.29	0	0	2.25	0	0.81
mmu-miR-467b-3p	0	0	0	0	0	0	0	0
mmu-miR-467e-3p	0	0	0	0	0	0	0	0.81
mmu-miR-467f	0	0	0	0	0	0	0	0
mmu-miR-467g	0	0	0	0	0	0	0	0
mmu-miR-468-3p	0	0	0	0	0	0	0	0
mmu-miR-468-5p	0	0	0	0	0	0	0	0
mmu-miR-470-3p	0	0	0	0	0	0	0	0
mmu-miR-471-3p	0	0	0	0	0	0	0	0
mmu-miR-471-5p	0	0	0	0	0	0	0	0
mmu-miR-483-3p	0	0	0	0	0	0	0	0
mmu-miR-483-5p	0	0	0	0	0.86	0	0	0
mmu-miR-486b-3p	0	3.27	0.29	0	0.86	0	1.12	0.4
mmu-miR-487b-5p	0	1.09	0.58	0	0.29	0.9	0.84	0.4
mmu-miR-489-5p	0	0	0	0	0	0	0	0
mmu-miR-496a-5p	0	0	0	0	0	0	0.14	0.4
mmu-miR-496b	0	0	0	0	0	0	0	0
mmu-miR-497a-3p	0	0.55	0	0	0	0.45	0.14	0.81
mmu-miR-497b	0	0	0	0	0	0	0	0
mmu-miR-499-3p	0	0	0	0	0	0	0	0
mmu-miR-499-5p	0	1.09	2.31	0	0	4.06	2.25	0.81
mmu-miR-503-5p	0	0.55	0.29	0	0	0	0.14	0
mmu-miR-5046	0	0	0	0	0	0	0	0
mmu-miR-509-3p	0	0	0	0	0	0	0	0
mmu-miR-509-5p	0	0	0	0	0	0	0	0
mmu-miR-5098	0	0	0	0	0	0	0	0
mmu-miR-5101	0	0	0.29	0	0.29	0.45	0	0
mmu-miR-5103	0	0	0	0	0	0	0	0
mmu-miR-5104	0	0	0	0	0	0	0	0
mmu-miR-5104b-5p	0	0	0	0	0	0	0	0
mmu-miR-5106	0	0.55	0	0	0	0	0	0
mmu-miR-5107-3p	0	0	0	0	0.29	0	0	0
mmu-miR-5107-5p	0	0	0	0	0	0	0	0
mmu-miR-5108	0	0	0	0	0	0	0	0
mmu-miR-511-3p	0	1.09	0.86	0	0.57	0	0.98	0.4
mmu-miR-511-5p	0	0	0	0	0.29	0	0	0
mmu-miR-5110	0	0	0	0	0	0	0	0
mmu-miR-5112	0	0	0	0	0	0	0	0
mmu-miR-5113	0	0	0.29	0	1.15	0	0	0
mmu-miR-5114	0	0	0.29	0	0	0	0	0
mmu-miR-5116	0	0	0	0	0	0	0	0
mmu-miR-5118	0	0	0	0	0	0	0	0
mmu-miR-5120	0	0	0	0	0	0	0	0
mmu-miR-5123	0	0	0	0	0.58	0	0	0
mmu-miR-5124a	0	0	0	0	0	0	0	0
mmu-miR-5124b	0	0	0	0	0	0	0	0
mmu-miR-5125	0	0	0.29	0	0	0	0	0
mmu-miR-5127	0	0	0	0	0	0	0	0
mmu-miR-5129-5p	0	0.55	0.29	0	0.29	0	0	0
mmu-miR-5130	0	0	0	0	0	0	0	0
mmu-miR-5131	0	0	0	0	0	0	0	0
mmu-miR-5132-3p	0	0	0.58	0	0	0	0.14	0
mmu-miR-5132-5p	0	0	0.58	0	0.57	0	0	0
mmu-miR-5133	0	0.55	0	0	0	0	0	0
mmu-miR-5134-3p	0	0	0	0	0	0	0	0
mmu-miR-5134-5p	0	0	0	0	0	0	0.14	0
mmu-miR-5135	0	0	0	0	0	0	0	0
mmu-miR-5136	0	0	0	0	0	0	0	0
mmu-miR-546	0	0	0	0	0	0	0	0
mmu-miR-547-5p	0	0	0	0	0	0	0	0
mmu-miR-5615-3p	0	0	0	0	0	0	0.28	0
mmu-miR-5616-3p	0	0	0	0	0	0	0	0
mmu-miR-5616-5p	0	0.55	0	0	0	0	0	0
mmu-miR-5617-3p	0	0	0	2.58	0	0.45	0.14	0.4
mmu-miR-5617-5p	0	0	0.29	0	0	0.45	0	0
mmu-miR-5618-3p	0	0	0	0	0	0	0	0
mmu-miR-5618-5p	0	0	0	0	0	0	0	0
mmu-miR-5619-3p	0	0	0	0	0	0.45	0	0
mmu-miR-5619-5p	0	0	0	0	0	0	0	0
mmu-miR-5620-3p	0	0	0.58	0	0	0	0	0.4
mmu-miR-5620-5p	0	0	0.58	0	0	0	0	0
mmu-miR-5621-3p	0	0	0.29	0	0	0	0	0.4
mmu-miR-5621-5p	0	0	0	0	0	0.45	0	0
mmu-miR-5622-3p	0	0	0	0	0	0	0	0
mmu-miR-5622-5p	0	0	0	0	0	0	0	0
mmu-miR-5623-3p	0	0	0	0	0	0	0	0
mmu-miR-5623-5p	0	0	0	0	0	0	0	0
mmu-miR-5624-3p	0	0	0	0	0	0	0	0
mmu-miR-5624-5p	0	0	0	0	0	0	0	0
mmu-miR-5625-3p	0	0	0	0	0	0	0	0
mmu-miR-5625-5p	0	0	0	0	0	0	0	0
mmu-miR-5626-5p	0	0	0	0	0	0	0	0
mmu-miR-5627-5p	0	0.55	0	0	0	0	0	0
mmu-miR-568	0	0	0	0	0	0	0	0
mmu-miR-5709-3p	0	0	0	0	0	0	0	0
mmu-miR-5709-5p	0	0	0.29	0	0.57	0.45	0.14	0.4
mmu-miR-590-3p	0	0	0	0	0	0	0	0
mmu-miR-590-5p	0	0	0	0	0	0	0	0
mmu-miR-592-3p	0	0.55	0	0	0	0	0	0.4
mmu-miR-599	0	0	0	0	0	0	0	0
mmu-miR-615-5p	0	0	0	0	0	0	0	0
mmu-miR-6237	0	0	0	0	0	0	0	0
mmu-miR-6239	0	0	0	0	0.29	0	0.42	0
mmu-miR-6241	0	0	0	0	0	0	0	0
mmu-miR-6244	0	0	0	0	0	0	0	0
mmu-miR-6335	0	0	0	0	0	0	0	0
mmu-miR-6336	0	0	0	0	0	0	0	0
mmu-miR-6337	0	0	0	0	0	0	0	0
mmu-miR-6338	0	0	0	0	0	0	0	0
mmu-miR-6339	0	0	0	0	0	0	0	0
mmu-miR-6340	0	0	0	0	0	0	0	0
mmu-miR-6341	0	0	0	0	0	0	0	0
mmu-miR-6342	0	0	0	0	0	0	0	0
mmu-miR-6343	0	0	0	0	0	0	0	0
mmu-miR-6344	0	0	0	0	0	0	0	0
mmu-miR-6345	0	0	0	0	0	0	0	0
mmu-miR-6346	0	0	0	0	0	0	0	0
mmu-miR-6347	0	0	0	0	0	0	0	0
mmu-miR-6348	0	0	0	0	0	0	0	0
mmu-miR-6349	0	0	0	0	0	0	0	0
mmu-miR-6350	0	0	0	0	0	0	0	0
mmu-miR-6351	0	0	0	0	0	0	0	0
mmu-miR-6352	0	0	0	0	0	0	0	0
mmu-miR-6353	0	0	0	0	0	0	0	0
mmu-miR-6354	0	0	0	0	0	0	0	0
mmu-miR-6355	0	0	0	0	0	0	0	0
mmu-miR-6356	0	0	0	0	0	0	0	0
mmu-miR-6357	0	0	0	0	0	0	0	0
mmu-miR-6358	0	0	0	0	0	0	0	0
mmu-miR-6359	0	0	0	0	0	0	0	0
mmu-miR-6360	0	0	0	0	0	0	0	0
mmu-miR-6361	0	0	0	0	0	0	0	0
mmu-miR-6362	0	0	0	0	0	0	0	0
mmu-miR-6363	0	0	0	0	0	0	0	0
mmu-miR-6364	0	0	0	0	0	0	0	0
mmu-miR-6365	0	0	0	0	0	0	0	0
mmu-miR-6366	0	0	0	0	0	0	0	0
mmu-miR-6367	0	0	0	0	0	0	0	0
mmu-miR-6368	0	0	0	0	0	0	0	0
mmu-miR-6369	0	0	0	0	0	0	0	0
mmu-miR-6370	0	0	0	0	0	0	0	0
mmu-miR-6371	0	0	0	0	0	0	0	0
mmu-miR-6372	0	0	0	0	0	0	0	0
mmu-miR-6373	0	0	0	0	0	0	0	0
mmu-miR-6374	0	0	0	0	0	0	0	0
mmu-miR-6375	0	0	0	0	0	0	0	0
mmu-miR-6376	0	0	0	0	0	0	0	0
mmu-miR-6377	0	0	0	0	0	0	0	0
mmu-miR-6378	0	0	0	0	0	0	0	0
mmu-miR-6379	0	0	0	0	0	0	0	0
mmu-miR-6380	0	0	0.58	0	0	0	0	0.4
mmu-miR-6381	0	0	0	0	0	0	0	0
mmu-miR-6382	0	0	0	0	0	0	0	0
mmu-miR-6383	0	0	0	0	0	0	0	0
mmu-miR-6384	0	0	0	0	0	0	0	0
mmu-miR-6385	0	0	0	0	0	0	0	0
mmu-miR-6386	0	0	0	0	0	0	0	0
mmu-miR-6387	0	0	0	0	0	0	0	0
mmu-miR-6388	0	0	0	0	0	0	0	0
mmu-miR-6389	0	0	0	0	0	0	0	0
mmu-miR-6390	0	0	0	0	0	0	0	0
mmu-miR-6391	0	0	0	0	0	0	0	0
mmu-miR-6392-3p	0	0	0	0	0	0	0	0
mmu-miR-6393	0	0	0	0	0	0	0	0
mmu-miR-6394	0	0	0	0	0	0	0	0
mmu-miR-6395	0	0	0	0	0	0	0	0
mmu-miR-6396	0	0	0	0	0	0	0	0
mmu-miR-6397	0	0	0	0	0	0	0	0
mmu-miR-6398	0	0	0	0	0	0	0	0
mmu-miR-6399	0	0	0	0	0	0	0	0
mmu-miR-6400	0	0	0	0	0	0	0	0
mmu-miR-6401	0	0	0	0	0	0	0	0
mmu-miR-6402	0	0	0	0	0	0	0	0
mmu-miR-6403	0	0	0	0	0	0	0	0
mmu-miR-6404	0	0	0	0	0	0	0	0
mmu-miR-6405	0	0	0	0	0	0	0	0
mmu-miR-6406	0	0	0	0	0	0	0	0
mmu-miR-6407	0	0	0	0	0	0	0	0
mmu-miR-6408	0	0	0	0	0	0	0	0
mmu-miR-6409	0	0	0	0	0	0	0	0
mmu-miR-6410	0	0	0	0	0	0	0	0
mmu-miR-6411	0	0	0	0	0	0	0	0
mmu-miR-6413	0	0	0	0	0	0	0	0
mmu-miR-6414	0	0	0	0	0	0	0	0
mmu-miR-6415	0	0	0	0	0	0	0	0
mmu-miR-6416-3p	0	0	0	0	0	0	0	0
mmu-miR-6416-5p	0	0	0	0	0	0	0	0
mmu-miR-6417	0	0	0	0	0	0	0	0
mmu-miR-6418-5p	0	0	0	0	0	0	0	0
mmu-miR-6419	0	0	0	0	0	0	0	0
mmu-miR-6420	0	0	0	0	0	0	0	0
mmu-miR-6481	0	0	0	0	0	0	0	1.61
mmu-miR-6516-3p	0	0.55	0.58	0	0.29	0	0.14	1.61
mmu-miR-653-3p	0	0	0	0	0	0	0	0
mmu-miR-653-5p	0	1.09	0.86	0	0.86	1.35	1.41	0
mmu-miR-6537-3p	0	0	0	0	1.15	0	0.98	0.4
mmu-miR-6537-5p	0	0	0	0	0	0	0	0
mmu-miR-6539	0	0	0	0	0.57	0	0.28	0
mmu-miR-654-3p	0	0	0	0	0	0	0	0
mmu-miR-654-5p	0	0	0	0	0	0	0	0
mmu-miR-6541	0	0	0	0	0.29	0	0	0
mmu-miR-6546-3p	0	0	0.29	0	0	0	0	0
mmu-miR-6546-5p	0	0	0	0	0	0	0	0
mmu-miR-665-5p	0	0	0	0	0	0	0	0
mmu-miR-669b-3p	0	0	0	0	0	0	0	0
mmu-miR-669b-5p	0	1.09	0.58	0	0	0	0.56	0.4
mmu-miR-669c-3p	0	0	0	0	0	0	0	0
mmu-miR-669d-2-3p	0	0	0	0	0	0	0	0
mmu-miR-669d-3p	0	0	0	0	0	0	0	0
mmu-miR-669d-5p	0	2.18	0.58	0	0	3.6	1.12	4.84
mmu-miR-669e-3p	0	0.55	0	0	0.86	0	0	0
mmu-miR-669f-3p	0	0.55	0.58	0	0	0.45	0.28	0.81
mmu-miR-669f-5p	0	0.55	0.29	0	0.29	0	1.12	0
mmu-miR-669g	0	0	0	0	0	0	0	0
mmu-miR-669h-3p	0	0	0	0	0	0	0	0
mmu-miR-669h-5p	0	1.09	1.15	0	0.29	0.9	0.84	0.4
mmu-miR-669i	0	0	0	0	0	0	0	0
mmu-miR-669j	0	0	0	0	0	0	0	0
mmu-miR-669k-3p	0	0	0	0	0	0	0	0
mmu-miR-669k-5p	0	1.09	0.58	0	0	0.9	0.42	1.21
mmu-miR-669l-3p	0	0	0	0	0	0	0	0
mmu-miR-669m-3p	0	0	0	0	0	0	0	0
mmu-miR-669m-5p	0	1.1	0	0	0	0	0.28	0
mmu-miR-669n	0	0	0	0	0	0	0	0
mmu-miR-669p-3p	0	0	0.58	0	0	0	0	0
mmu-miR-6715-3p	0	0	0	0	0	0	0	0
mmu-miR-6715-5p	0	0	0	0	0	0	0	0
mmu-miR-675-3p	0	0	0.29	0	0	0	0	0
mmu-miR-675-5p	0	0	0	0	0	0	0	0
mmu-miR-6769b-3p	0	0	0.29	2.58	0.57	0.45	0.42	0.81
mmu-miR-678	0	0.55	0	0	0	0.45	0	0
mmu-miR-680	0	0	0	0	0	0	0	0
mmu-miR-681	0	0	0	0	0	0	0	0
mmu-miR-682	0	0	0	0	0	0	0.14	0.81
mmu-miR-683	0	0	0	0	0	0	0	0
mmu-miR-684	0	0	0	0	0	0	0	0
mmu-miR-686	0	0	0	0	0	0	0	0
mmu-miR-687	0	0	0	0	0	0	0	0
mmu-miR-688	0	0	0	0	0	0	0	0
mmu-miR-6896-3p	0	0	0	0	0	0	0.14	0
mmu-miR-6897-3p	0	0	0	0	0	0	0	0
mmu-miR-6897-5p	0	0	0	0	0	0	0.28	0
mmu-miR-6898-3p	0	0	0	0	0	0	0	0
mmu-miR-6898-5p	0	0	0	0	0	0	0	0
mmu-miR-6899-5p	0	0	0.29	0	0	0	0	0
mmu-miR-6900-3p	0	0	0.58	0	0	0	0.14	0
mmu-miR-6900-5p	0	0	0	0	0	0	0	0
mmu-miR-6901-3p	0	0	0	0	0	0	0	0
mmu-miR-6901-5p	0	0	0	0	0.57	0	0.14	0.4
mmu-miR-6902-3p	0	0	0	0	0	0	0	0
mmu-miR-6902-5p	0	0	0.29	0	0	0	0.14	0
mmu-miR-6903-3p	0	0	0	0	0	0	0.14	0
mmu-miR-6903-5p	0	0	0	0	0	0	0.14	0
mmu-miR-6904-3p	0	0	0	0	0	0	0	0
mmu-miR-6904-5p	0	0	0.58	0	0	0	0	0
mmu-miR-6905-3p	0	0	0	0	0	0	0	0
mmu-miR-6905-5p	0	0	0	0	0.57	0	0	0
mmu-miR-6906-3p	0	0	0	0	0	0	0.28	0.4
mmu-miR-6906-5p	0	0.55	0.29	0	0	0.9	0.28	0.4
mmu-miR-6907-3p	0	0	0	0	0	0	0	0
mmu-miR-6908-3p	0	0	0.29	0	0	0	0.14	0
mmu-miR-6908-5p	0	0.55	0	0	0	0	0.14	0
mmu-miR-6909-3p	0	0	0	0	0	0	0	0
mmu-miR-6909-5p	0	0	0.29	0	0	0	0.14	0.4
mmu-miR-691	0	0	0	0	0	0	0	0
mmu-miR-6910-3p	0	0	0	0	0	0	0	0
mmu-miR-6910-5p	0	0	0	0	0	0	0	0
mmu-miR-6912-3p	0	0	0	0	0	0	0	0
mmu-miR-6912-5p	0	0	0	0	0	0.45	0.14	0
mmu-miR-6913-5p	0	0	0	0	0	0	0	0
mmu-miR-6914-5p	0	0	0	0	0	0	0	0
mmu-miR-6915-5p	0	0	0	0	0	0	0.14	0
mmu-miR-6916-3p	0	0	0	0	0	0	0	0
mmu-miR-6916-5p	0	0	0	0	0	0	0	0
mmu-miR-6917-3p	0	0	0	0	0	0	0	0
mmu-miR-6917-5p	0	0	0	0	0	0	0	0
mmu-miR-6918-3p	0	0	0	0	0	0	0	0
mmu-miR-6918-5p	0	0	0	2.58	0.29	0.45	0.14	0.4
mmu-miR-6919-3p	0	0	0	0	0	0	0	0
mmu-miR-6919-5p	0	0	0	0	0	0	0	0
mmu-miR-692	0	0	0	0	0	0	0.42	0
mmu-miR-6920-3p	0	0	0	0	0	0.45	0.14	0
mmu-miR-6921-3p	0	0	0	0	0	0	0	0
mmu-miR-6921-5p	0	0	0	0	0.29	0	0	0
mmu-miR-6922-3p	0	0	0	0	0	0	0.14	0
mmu-miR-6922-5p	0	0.55	0	0	0.86	0	0.28	0
mmu-miR-6923-3p	0	0	0	0	0	0	0	0
mmu-miR-6923-5p	0	0	0	0	0	0	0	0
mmu-miR-6924-3p	0	0	0	0	0	0	0	0
mmu-miR-6924-5p	0	0	0	0	0	0	0	0
mmu-miR-6925-3p	0	0	0	0	0	0	0	0
mmu-miR-6925-5p	0	0	0	0	0	0	0.14	0
mmu-miR-6926-3p	0	0	0	0	0	0	0.14	0.81
mmu-miR-6926-5p	0	0	0	0	0	0	0	0
mmu-miR-6927-3p	0	0	0	0	0	0	0	0
mmu-miR-6927-5p	0	0	0	0	0	0	0	0
mmu-miR-6929-3p	0	0	0	0	0.86	0.45	0.42	0
mmu-miR-6929-5p	0	0	0	0	0	0	0	0
mmu-miR-693-5p	0	0	0	0	0	0	0	0
mmu-miR-6930-3p	0	0	0	0	0	0	0	0
mmu-miR-6930-5p	0	0	0	0	0	0.9	0	0
mmu-miR-6931-3p	0	0	0	0	0	0	0	0
mmu-miR-6931-5p	0	0	0	0	0	0	0	0
mmu-miR-6932-3p	0	0	0	0	0	0	0.14	0
mmu-miR-6933-3p	0	0	0	0	0	0	0	0
mmu-miR-6933-5p	0	0	0	0	0	0.9	0.14	0
mmu-miR-6934-3p	0	0	0	0	0	0	0	0
mmu-miR-6934-5p	0	0	0	0	0.29	0.45	0	0.4
mmu-miR-6935-3p	0	0	0	0	0	0	0	0
mmu-miR-6935-5p	0	0	0.29	0	0	0	0	0
mmu-miR-6936-3p	0	0	0	0	0	0.45	0	0
mmu-miR-6937-3p	0	0	0	0	0	0	0.28	0
mmu-miR-6938-3p	0	0	0	0	0	0	0.28	0
mmu-miR-6938-5p	0	0	0	0	0	0	0	0
mmu-miR-6939-3p	0	0	0	0	0	0.45	0	0
mmu-miR-6939-5p	0	0	0	0	0	0	0	0
mmu-miR-6940-3p	0	1.64	0.29	2.58	0.57	0.9	0.14	0.4
mmu-miR-6940-5p	0	0	0	0	0	0	0	0
mmu-miR-6941-3p	0	0	0.29	0	0	0	0	0
mmu-miR-6941-5p	0	0	0	0	0.86	0	0	0.4
mmu-miR-6942-3p	0	0	0	0	0	0.45	0	0.4
mmu-miR-6942-5p	0	0	0	0	0	0	0.14	0
mmu-miR-6943-3p	0	0	0	0	0	0	0	0
mmu-miR-6943-5p	0	0	0.29	0	0	0	0.28	0
mmu-miR-6944-5p	0	0	0	0	0	0	0	0
mmu-miR-6945-5p	0	0	0	0	0	0	0	0
mmu-miR-6946-3p	0	0	0	0	0	0	0	0
mmu-miR-6946-5p	0	0	0	0	0	0	0	0
mmu-miR-6947-3p	0	0	0	0	0	0	0.14	0
mmu-miR-6947-5p	0	0	0.29	0	0	0	0	0
mmu-miR-6949-3p	0	0	0	0	0	0	0	0
mmu-miR-6949-5p	0	0	0	0	0	0	0	0
mmu-miR-695	0	0	0	0	0	0	0	0
mmu-miR-6950-3p	0	0.55	0	0	0	0	0	0
mmu-miR-6950-5p	0	0	0	0	0	0	0	0
mmu-miR-6951-3p	0	0	0	0	0	0	0	0
mmu-miR-6951-5p	0	0	0.29	0	1.15	0.9	1.69	0.81
mmu-miR-6952-3p	0	0	0	0	0	0	0.14	0
mmu-miR-6953-3p	0	1.64	0.58	0	0	0.9	0.7	0.4
mmu-miR-6953-5p	0	0	0	0	0	0	0	0
mmu-miR-6954-3p	0	0	0	0	0	0	0.14	0
mmu-miR-6954-5p	0	1.09	0.29	0	0	0	0	0
mmu-miR-6955-3p	0	0	0	0	0.29	0	0	0.4
mmu-miR-6955-5p	0	0	0.29	0	0.29	0.9	0.28	0.4
mmu-miR-6956-3p	0	0	0	0	0	0	0	0
mmu-miR-6956-5p	0	0	0	0	0.29	0	0	0
mmu-miR-6957-3p	0	0	0	0	0	0	0	0
mmu-miR-6957-5p	0	0	0	0	0	0	0	0
mmu-miR-6958-5p	0	0	0	0	0	0	0.14	0
mmu-miR-6959-3p	0	0	0	0	0	0	0	0
mmu-miR-6959-5p	0	0	0.29	0	1.15	0	0.28	0
mmu-miR-696	0	0	0.58	0	0	0	0.56	0
mmu-miR-6960-3p	0	0	0	0	0	0	0	0
mmu-miR-6960-5p	0	0	0	0	0.86	0	0.14	0
mmu-miR-6961-3p	0	0	0	0	0	0	0	0
mmu-miR-6961-5p	0	0	0	0	0	0.45	0	0
mmu-miR-6962-3p	0	0	0	0	0.29	0	0	0
mmu-miR-6962-5p	0	0	0	0	0	0	0.28	0
mmu-miR-6963-3p	0	0	0	0	0	0	0	0
mmu-miR-6963-5p	0	0	0	0	0	0	0	0
mmu-miR-6964-3p	0	0	0.29	0	0.57	0.45	0.28	0
mmu-miR-6964-5p	0	0	0	0	0.29	0	0	0
mmu-miR-6965-3p	0	0	0	0	0	0	0	0
mmu-miR-6965-5p	0	0	0	0	0	0	0	0
mmu-miR-6967-3p	0	0	0	0	0	0	0	0
mmu-miR-6967-5p	0	0	0	0	0	0	0	0
mmu-miR-6968-5p	0	0	0	0	0	0	0	0
mmu-miR-6969-3p	0	0	0	0	0	0	0	0
mmu-miR-6969-5p	0	0	0	0	0	0	0	0
mmu-miR-697	0	0	0	0	0	0	0	0
mmu-miR-6971-3p	0	0	0	0	0	0	0.28	0
mmu-miR-6971-5p	0	0	0	0	0	0	0	0
mmu-miR-6972-3p	0	0	0	0	0	0	0	0
mmu-miR-6972-5p	0	0	0	0	0	0	0	0
mmu-miR-6973a-3p	0	0	0	0	0	0	0	0
mmu-miR-6973a-5p	0	0	0	0	0	0	0	0
mmu-miR-6973b-3p	0	0	0	0	0	0	0.28	0
mmu-miR-6973b-5p	0	0	0	0	0	0	0	0
mmu-miR-6974-3p	0	0	0	0	0	0	0	0
mmu-miR-6974-5p	0	0	0	0	0	0	0	0
mmu-miR-6975-3p	0	0	0	0	0	0	0	0
mmu-miR-6975-5p	0	0	0	0	0	0	0	0
mmu-miR-6976-3p	0	0	0	0	0	0	0	0
mmu-miR-6976-5p	0	0	0	0	0	0	0	0
mmu-miR-6977-5p	0	0	0	0	0	0	0	0
mmu-miR-6978-5p	0	0	0	0	0	0	0	0
mmu-miR-6979-3p	0	0	0.29	2.58	0.86	0	0.14	0.81
mmu-miR-6979-5p	0	0	0	0	0	0	0	0
mmu-miR-698-3p	0	0	0	0	0	0	0	0
mmu-miR-698-5p	0	0.55	0	0	0	0	0	0
mmu-miR-6980-3p	0	0	0	0	0	0	0	0
mmu-miR-6980-5p	0	0	0	0	0	0	0	0
mmu-miR-6981-3p	0	0	0	0	0	0	0	0
mmu-miR-6981-5p	0	0	0	0	0	0	0	0
mmu-miR-6982-3p	0	0	0	0	0	0.45	0.14	0
mmu-miR-6982-5p	0	0.55	0	0	0.29	0	0.14	0
mmu-miR-6983-3p	0	0	0	0	0	0	0	0
mmu-miR-6983-5p	0	0	0	0	0	0	0	0
mmu-miR-6984-3p	0	0	0.29	0	0.86	0.45	0	0.81
mmu-miR-6984-5p	0	0	0	0	0	0	0	0
mmu-miR-6985-3p	0	0	0.58	0	0.29	0	0.14	0
mmu-miR-6985-5p	0	0.55	0	0	0	0	0	0
mmu-miR-6986-3p	0	0	0	0	0	0	0	0
mmu-miR-6986-5p	0	1.09	0.86	0	1.72	1.8	0.56	0.4
mmu-miR-6987-3p	0	0	0	0	0	0	0	0
mmu-miR-6987-5p	0	0	0	0	0	0.45	0	0
mmu-miR-6988-3p	0	0.55	0.29	0	0	0.9	0.28	0
mmu-miR-6988-5p	0	0	0	0	0	0	0	0
mmu-miR-6989-5p	0	0	0	0	0	0	0	0
mmu-miR-6990-3p	0	0	0	0	0	0	0	0
mmu-miR-6990-5p	0	2.18	0.58	2.58	0.29	1.8	0.56	0.4
mmu-miR-6991-3p	0	0	0	0	0	0	0	0
mmu-miR-6991-5p	0	0	0	0	0	0.45	0.14	0
mmu-miR-6992-3p	0	0	0	0	0	0	0	0
mmu-miR-6992-5p	0	0	0	0	0	0	0	0
mmu-miR-6993-3p	0	0	0	0	0	0	0	0
mmu-miR-6993-5p	0	0	0	0	0	0	0	0
mmu-miR-6995-3p	0	0	0	0	0	0	0	0
mmu-miR-6995-5p	0	0	0	0	0	0	0	0
mmu-miR-6996-3p	0	0	0	0	0	0	0	0
mmu-miR-6996-5p	0	0	0.29	0	0	0	0	0
mmu-miR-6998-3p	0	0	0	0	0.86	0	0.28	0.4
mmu-miR-6999-3p	0	0	0.29	0	0	0.45	0.14	0.4
mmu-miR-6999-5p	0	0.55	0.29	0	0	0	0.14	0
mmu-miR-7000-3p	0	0	0	0	0.29	0.45	0.28	0
mmu-miR-7000-5p	0	0	0.29	0	0	0	0	0
mmu-miR-7001-3p	0	0	0	0	0	0	0	0
mmu-miR-7001-5p	0	0	0	0	0	0	0	0
mmu-miR-7002-3p	0	0	0	0	0	0	0	0
mmu-miR-7002-5p	0	0	0	0	0	0	0	0
mmu-miR-7003-3p	0	0	0	0	0	0	0	0
mmu-miR-7003-5p	0	0	0	0	0	0	0	0
mmu-miR-7004-3p	0	0	0.29	0	0	0	0	0
mmu-miR-7005-3p	0	0	0	0	0	0	0	0
mmu-miR-7005-5p	0	0	0	0	0	0	0	0
mmu-miR-7006-3p	0	0	0	0	0	0	0.14	0
mmu-miR-7006-5p	0	0	0	0	0	0	0	0
mmu-miR-7007-3p	0	0	0	0	0	0	0	0
mmu-miR-7007-5p	0	0	0	0	0	0	0	0
mmu-miR-7008-3p	0	0.55	0	0	0	0	0	0.4
mmu-miR-7008-5p	0	0	0	0	0	0	0.28	0
mmu-miR-7009-3p	0	0	0	0	0	0	0	0
mmu-miR-701-3p	0	0.55	0	0	0.29	0.45	0	0
mmu-miR-7010-3p	0	0	0	0	0	0	0	0
mmu-miR-7011-3p	0	0	0	0	0	0	0	0
mmu-miR-7011-5p	0	0	0	0	0	0	0	0
mmu-miR-7012-5p	0	0	0	0	0	0.45	0	0
mmu-miR-7013-5p	0	0	0	0	0.57	0.9	0.14	0.81
mmu-miR-7014-3p	0	0	0	0	0	0	0	0
mmu-miR-7014-5p	0	0	0	0	0	0	0	0
mmu-miR-7015-5p	0	0	0.29	0	0	0.9	0.42	0.4
mmu-miR-7016-3p	0	0	0	0	0	0	0	0
mmu-miR-7016-5p	0	0	0	0	0	0	0	0
mmu-miR-7017-3p	0	0	0	0	0	0	0	0
mmu-miR-7017-5p	0	0.55	0	0	0	0.45	0.14	0
mmu-miR-7018-3p	0	0	0	0	0	0	0	0
mmu-miR-7018-5p	0	0	0	0	0	0	0	0
mmu-miR-7019-5p	0	0.55	0	0	0.29	0	0.14	0
mmu-miR-7020-3p	0	0	0	0	0	0	0	0
mmu-miR-7020-5p	0	0.55	0	0	0	0.45	0	0
mmu-miR-7021-3p	0	0	0	0	0	0	0	0
mmu-miR-7021-5p	0	0.55	0.29	0	0	0	0.14	0.81
mmu-miR-7022-3p	0	0	0	0	0	0	0.14	0
mmu-miR-7022-5p	0	0.55	0	0	0	0.45	0	0
mmu-miR-7023-3p	0	0	0	0	0	0.45	0	0
mmu-miR-7023-5p	0	0	0	0	0	0	0	0
mmu-miR-7024-3p	0	0.55	0	0	0	0.45	0	0
mmu-miR-7024-5p	0	0	0	0	0	0.45	0	0
mmu-miR-7025-3p	0	0	0	0	0	0	0	0
mmu-miR-7025-5p	0	0	0	0	0	0	0	0
mmu-miR-7026-5p	0	0.55	0	0	0.29	0	0	0
mmu-miR-7027-3p	0	0	0.29	0	0	0	0	0
mmu-miR-7027-5p	0	0	0	0	0	0	0	0
mmu-miR-7028-3p	0	0	0	0	0	0	0	0
mmu-miR-7029-3p	0	0.55	0	0	0	0.45	0.28	0
mmu-miR-7029-5p	0	0	0.29	0	0	0	0	0
mmu-miR-703	0	0	0	0	0	0	0	0
mmu-miR-7030-3p	0	0	0	0	0	0.45	0	0
mmu-miR-7030-5p	0	0	0	0	0	0	0	0
mmu-miR-7031-3p	0	0	0	0	0	0	0	0
mmu-miR-7032-5p	0	0	0	0	0	0	0	0
mmu-miR-7033-3p	0	0	0	0	0	0.45	0.28	0
mmu-miR-7033-5p	0	0.55	1.73	0	1.43	0.45	0.14	0.81
mmu-miR-7034-5p	0	0	0	0	0.57	0	0	0
mmu-miR-7035-5p	0	0	0	0	0	0	0	0
mmu-miR-7036a-3p	0	0	0	0	0	0	0	0
mmu-miR-7036a-5p	0	0	0	0	0	0	0	0
mmu-miR-7036b-3p	0	0	0	0	0	0	0	0
mmu-miR-7036b-5p	0	0	0.58	0	0.29	0.45	0	0.4
mmu-miR-7037-3p	0	0	0.29	0	0	0	0.14	0
mmu-miR-7037-5p	0	0	0	0	0	0	0	0
mmu-miR-7038-3p	0	0	0	0	0	0	0	0.4
mmu-miR-7039-3p	0	0	0	0	0	0	0	0
mmu-miR-7039-5p	0	0	0	0	0	0	0	0
mmu-miR-7040-3p	0	0	0	0	0	0	0	0
mmu-miR-7040-5p	0	0	0	0	0	0	0	0
mmu-miR-7041-3p	0	0	0	0	0	0	0	0
mmu-miR-7041-5p	0	0	0	0	0	0	0	0
mmu-miR-7042-3p	0	0	0	0	0	0	0	0
mmu-miR-7042-5p	0	0	0	0	0	0.45	0.28	0
mmu-miR-7043-3p	0	0	0	2.58	0.29	0	0	0
mmu-miR-7043-5p	0	0	0	0	0	0	0	0
mmu-miR-7044-3p	0	1.09	0	0	0.29	0	0.56	0
mmu-miR-7044-5p	0	0	0	0	0	0	0	0
mmu-miR-7045-3p	0	0	0	0	0	0.45	0	0
mmu-miR-7045-5p	0	0	0	0	0	0	0	0
mmu-miR-7046-5p	0	0	0	0	0	0	0	0
mmu-miR-7048-3p	0	0	0	0	0	0	0	0
mmu-miR-7048-5p	0	0	0.29	0	0	0	0	0
mmu-miR-7049-3p	0	0	0	0	0	0	0	0
mmu-miR-7049-5p	0	0	0	0	0.29	0	0.28	0.4
mmu-miR-705	0	0	0	0	0	0	0	0
mmu-miR-7050-3p	0	0	0	0	0	0	0	0
mmu-miR-7050-5p	0	0	0	0	0	0	0	0
mmu-miR-7051-3p	0	0	0	0	0	0	0	0
mmu-miR-7051-5p	0	0	0	0	0	0	0	0
mmu-miR-7052-3p	0	0	0	0	0	0	0	0
mmu-miR-7052-5p	0	0	0	0	0	0	0	0
mmu-miR-7053-3p	0	0	0	0	0	0	0.14	0
mmu-miR-7053-5p	0	0	0	0	0	0	0	0
mmu-miR-7054-3p	0	0	0	0	0	0.45	0	0
mmu-miR-7054-5p	0	0.55	0.29	2.58	0	0	0.14	0
mmu-miR-7055-3p	0	0	0.58	0	0.57	0	0.14	0
mmu-miR-7055-5p	0	0	0	2.58	0	0.45	0	0
mmu-miR-7056-3p	0	0	0	0	0	0	0	0
mmu-miR-7056-5p	0	0	0	0	0	0	0.28	0
mmu-miR-7057-3p	0	0	0	0	0	0	0	0
mmu-miR-7057-5p	0	0	0	0	0	0	0	0
mmu-miR-7058-3p	0	0	0	0	0	0	0	0
mmu-miR-7058-5p	0	0	0	0	0	0	0	0
mmu-miR-7059-3p	0	0	0	0	0	0	0	0
mmu-miR-706	0	0	0.86	2.58	0.86	0	0.56	0
mmu-miR-7060-3p	0	0	0	0	0	0	0	0
mmu-miR-7060-5p	0	0	0	0	0	0	0	0
mmu-miR-7061-3p	0	0	0	0	0	0	0.28	0
mmu-miR-7061-5p	0	0	0	0	0	0.9	0	0
mmu-miR-7062-3p	0	0	0	0	0	0	0	0
mmu-miR-7062-5p	0	0	0	0	0.29	0	0	0
mmu-miR-7063-3p	0	0	0	0	0	0	0	0
mmu-miR-7064-3p	0	0	0	0	0	0	0	0
mmu-miR-7064-5p	0	0.55	0	0	0	0.45	0	0
mmu-miR-7065-3p	0	0.55	0	0	0	0	0.14	0
mmu-miR-7065-5p	0	0	0	0	0	0	0	0
mmu-miR-7066-3p	0	1.09	0	0	0.57	0	0.56	0
mmu-miR-7067-3p	0	0	0	0	0	0	0	0
mmu-miR-7067-5p	0	0	0	0	0	0	0	0
mmu-miR-7068-5p	0	0	0.58	2.58	0.57	0.45	0	0.4
mmu-miR-7069-3p	0	0.55	0	0	0	0	0	0
mmu-miR-7069-5p	0	0	0	0	0.29	0.45	0.28	0
mmu-miR-707	0	0	0	0	0	0	0	0
mmu-miR-7070-3p	0	0	0	0	0	0	0	0.4
mmu-miR-7070-5p	0	0	0	2.58	0.29	0.45	0	0
mmu-miR-7071-5p	0	0	0	0	0.29	0	0	0
mmu-miR-7072-3p	0	0	0	0	0	0	0	0
mmu-miR-7072-5p	0	0	0	0	0	0	0	0
mmu-miR-7073-3p	0	0	0	0	0	0	0	0
mmu-miR-7073-5p	0	0	0	0	0.29	0.45	0	0
mmu-miR-7074-3p	0	0	0	0	0	0	0	0
mmu-miR-7074-5p	0	0	0	0	0	0	0	0
mmu-miR-7075-3p	0	0	0	0	0	0	0	0
mmu-miR-7075-5p	0	0	0	0	0	0	0.14	0
mmu-miR-7076-3p	0	0	0	0	0	0	0	0
mmu-miR-7076-5p	0	0	0	0	0	0	0	0
mmu-miR-7077-3p	0	0	0	0	0	0	0	0
mmu-miR-7077-5p	0	0	0	0	0	0	0.14	0
mmu-miR-7078-3p	0	0	0	0	0	0	0	0
mmu-miR-7078-5p	0	0	0	0	0	0.45	0	0.4
mmu-miR-7079-3p	0	0	0	0	0	0	0.14	0
mmu-miR-7079-5p	0	0	0	0	0	0	0	0
mmu-miR-7081-3p	0	0	0	0	0	0	0.14	0
mmu-miR-7081-5p	0	0	0	0	0	0	0	0
mmu-miR-7082-3p	0	0	0	0	0.29	0	0.98	0
mmu-miR-7082-5p	0	0	0	0	0	0	0	0
mmu-miR-7083-3p	0	0	0	0	0.29	0	0	0
mmu-miR-7083-5p	0	0	0.29	0	0.86	0	0.14	0
mmu-miR-7084-3p	0	0	0	0	0	0	0	0
mmu-miR-7084-5p	0	0	0	0	0	0.45	0	0
mmu-miR-7085-3p	0	0	0	0	0	0	0.7	0.4
mmu-miR-7085-5p	0	0	0.29	2.58	0	0.45	0	0
mmu-miR-7086-3p	0	0	0	0	0	0	0	0
mmu-miR-7086-5p	0	0	0	0	0	0	0	0
mmu-miR-7087-3p	0	0	0	0	0	0	0	0
mmu-miR-7087-5p	0	1.09	0	0	0	0	0	0
mmu-miR-7088-3p	0	0	0	0	0	0	0	0
mmu-miR-7088-5p	0	0	0	0	0	0	0	0
mmu-miR-7089-3p	0	0	0	0	0	0	0	0
mmu-miR-7089-5p	0	0	0	0	0.29	0	0	0
mmu-miR-709	0	0.55	0.58	0	2.58	0.45	0	1.21
mmu-miR-7090-3p	0	0	0	0	0	0	0	0
mmu-miR-7090-5p	0	0	0	0	0	0	0	0
mmu-miR-7091-3p	0	0	0	0	0	0	0	0
mmu-miR-7091-5p	0	0	0	0	0	0	0	0
mmu-miR-7092-5p	0	0	0.29	0	0	0	0	0
mmu-miR-7094-1-5p	0	0	0	0	0	0	0	0
mmu-miR-7094-3p	0	0	0	0	0	0	0	0
mmu-miR-7094b-2-5p	0	0	0	0	0	0	0	0
mmu-miR-710	0	0	0	0	0	0	0	0
mmu-miR-711	0	0	0	0	0	0	0	0
mmu-miR-7115-3p	0	0	0	0	0	0	0	0
mmu-miR-7115-5p	0	0	0	0	0	0	0.14	0
mmu-miR-7116-3p	0	0	0.29	0	0	0	0.14	0
mmu-miR-7116-5p	0	0	0	0	0.29	0	0	0
mmu-miR-7117-3p	0	0	0	0	0	0	0	0
mmu-miR-7118-3p	0	0	0.29	0	0.57	0	0	0
mmu-miR-7118-5p	0	0	0	0	0	0	0	0
mmu-miR-7119-3p	0	0	0	0	0	0	0	0
mmu-miR-7119-5p	0	0	0	0	0	0	0	0
mmu-miR-712-3p	0	0	0	0	0.29	0	0.14	0
mmu-miR-713	0	0	0	0	0	0	0	0
mmu-miR-717	0	0	0	0	0	0	0	0
mmu-miR-718	0	0	0	0	0	0	0	0
mmu-miR-719	0	0	0	0	0	0	0	0
mmu-miR-721	0	0	0	0	0	0	0	0
mmu-miR-7210-3p	0	0	0	0	0	0	0	0
mmu-miR-7210-5p	0	0	0	0	0	0	0	0
mmu-miR-7211-5p	0	0.55	0	0	0	0	0	0
mmu-miR-7212-3p	0	0	0	0	0	0	0	0
mmu-miR-7212-5p	0	0	0	0	0	0	0	0
mmu-miR-7213-3p	0	0	0	0	0	0	0	0
mmu-miR-7214-3p	0	0	0	0	0	0	0	0
mmu-miR-7214-5p	0	0	0	0	0	0	0	0
mmu-miR-7215-3p	0	0	0	0	0	0	0	0
mmu-miR-7215-5p	0	0	0	0	0	0	0	0
mmu-miR-7216-3p	0	0	0	0	0	0	0	0
mmu-miR-7216-5p	0	0	0	0	0	0	0	0
mmu-miR-7217-3p	0	0	0	0	0	0	0	0
mmu-miR-7217-5p	0	0	0	0	0	0	0	0
mmu-miR-7218-3p	0	0	0	0	0	0	0	0
mmu-miR-7218-5p	0	0	0	0	0	0	0	0
mmu-miR-7219-3p	0	0	0	0	0	0	0	0
mmu-miR-7219-5p	0	0	0	0	0	0	0	0
mmu-miR-7220-3p	0	0	0	0	0	0.45	0.14	0
mmu-miR-7221-3p	0	0	0	0	0	0	0	0
mmu-miR-7221-5p	0	0	0	0	0	0	0	0
mmu-miR-7222-3p	0	0	0	0	0	0	0	0
mmu-miR-7222-5p	0	0	0	0	0	0	0	0
mmu-miR-7223-3p	0	0	0	0	0	0	0	0
mmu-miR-7223-5p	0	0	0	0	0	0	0	0
mmu-miR-7224-5p	0	0	0	0	0	0	0	0
mmu-miR-7225-3p	0	0	0	0	0	0	0	0
mmu-miR-7225-5p	0	0	0	0	0	0	0	0
mmu-miR-7226-5p	0	0	0	0	0	0	0	0
mmu-miR-7227-3p	0	0	0	0	0	0	0	0
mmu-miR-7227-5p	0	0	0	0	0	0	0	0
mmu-miR-7228-3p	0	0	0	0	0	0	0	0
mmu-miR-7228-5p	0	0	0	0	0	0	0	0
mmu-miR-7229-3p	0	0	0	0	0	0	0	0
mmu-miR-7229-5p	0	0	0	0	0	0	0	0
mmu-miR-7230-3p	0	0	0	0	0	0	0	0
mmu-miR-7230-5p	0	0	0	0	0	0	0	0
mmu-miR-7231-3p	0	0	0	0	0	0	0	0
mmu-miR-7231-5p	0	0.55	0	0	0.29	0	0	0
mmu-miR-7232-3p	0	0	0	0	0	0	0	0
mmu-miR-7232-5p	0	0	0	0	0	0	0	0
mmu-miR-7233-3p	0	0	0	0	0	0	0	0
mmu-miR-7233-5p	0	0	0	0	0	0	0	0
mmu-miR-7234-3p	0	0	0	0	0	0	0	0
mmu-miR-7234-5p	0	0	0	0	0	0	0	0
mmu-miR-7235-5p	0	0	0	0	0	0	0	0
mmu-miR-7236-5p	0	0	0	0	0	0	0	0
mmu-miR-7237-3p	0	0	0.29	0	0.86	1.8	0.42	0.81
mmu-miR-7237-5p	0	0	0.29	0	0	0	0.14	0
mmu-miR-7238-3p	0	0	0	0	0	0	0	0
mmu-miR-7238-5p	0	0	0	0	0	0	0	0
mmu-miR-7239-3p	0	0	0	0	0	0	0	0
mmu-miR-7239-5p	0	0	0	0	0	0	0	0
mmu-miR-7240-3p	0	0	0	0	0	0	0	0
mmu-miR-7241-3p	0	0	0	0	0	0	0	0
mmu-miR-7241-5p	0	0	0	0	0	0	0	0
mmu-miR-7242-3p	0	0	0	0	0	0	0	0
mmu-miR-7242-5p	0	0	0	0	0	0	0	0
mmu-miR-7243-3p	0	0	0	0	0	0	0	0
mmu-miR-7243-5p	0	0	0	0	0	0	0	0
mmu-miR-741-3p	0	0	0	0	0.29	0	0.14	0
mmu-miR-741-5p	0	0	0	0	0	0	0	0
mmu-miR-742-3p	0	0	0	0	0	0	0	0
mmu-miR-742-5p	0	0	0	0	0	0	0	0
mmu-miR-743a-3p	0	0	0	0	0	0	0	0
mmu-miR-743a-5p	0	0	0	0	0	0	0	0
mmu-miR-743b-3p	0	0	0	0	0	0.45	0.14	0
mmu-miR-743b-5p	0	0	0	0	0	0	0	0
mmu-miR-7578	0	0	0	0	0	0	0	0
mmu-miR-758-5p	0	0	0	0	0	0	0.14	0
mmu-miR-759	0	0	0	0	0	0	0	0
mmu-miR-761	0	0	0	0	0	0	0	0
mmu-miR-762	0	0	0	0	0	0	0	0
mmu-miR-763	0	0	0	0	0	0	0	0
mmu-miR-764-5p	0	1.64	2.31	0	0.57	1.8	0.98	0.81
mmu-miR-7646-3p	0	0	0.58	0	0	0	0	0
mmu-miR-7646-5p	0	0	0	0	0	0.45	0	0
mmu-miR-7647-5p	0	0	0.29	0	0	0	0	0
mmu-miR-7648-5p	0	0	0	0	0	0	0	0
mmu-miR-7649-3p	0	0	0	0	0	0	0	0
mmu-miR-7649-5p	0	0	0	0	0	0	0	0
mmu-miR-7650-3p	0	0	0	0	0	0	0	0
mmu-miR-7650-5p	0	0.55	0.29	0	0	0	0.28	0
mmu-miR-7651-3p	0	0	0	0	0	0	0.14	0
mmu-miR-7652-3p	0	0	0	0	0	0	0	0
mmu-miR-7652-5p	0	0	0	0	0	0	0	0
mmu-miR-7653-3p	0	0	0	0	0	0	0	0
mmu-miR-7653-5p	0	0	0	0	0	0	0.14	0
mmu-miR-7654-3p	0	0	0	0	0	0	0.14	0
mmu-miR-7654-5p	0	0	0	0	0	0	0	0
mmu-miR-7655-3p	0	0	0	0	0	0	0	0
mmu-miR-7655-5p	0	0	0	0	0	0	0	0
mmu-miR-7656-3p	0	0	0	0	0	0	0	0
mmu-miR-7656-5p	0	0	0	0	0	0	0	0
mmu-miR-7657-3p	0	0	0	0	0	0	0	0
mmu-miR-7657-5p	0	0	0	0	0	0	0	0
mmu-miR-7658-3p	0	0	0	0	0	0	0.14	0
mmu-miR-7658-5p	0	0	0	0	0	0	0.28	0
mmu-miR-7659-3p	0	0	0	0	0	0	0	0
mmu-miR-7659-5p	0	0	0.29	0	0	0	0	0
mmu-miR-7660-3p	0	0.55	0	0	0	0	0	0
mmu-miR-7660-5p	0	0	0	0	0	0	0	0
mmu-miR-7661-3p	0	0	0.29	0	0	0.45	0.14	0
mmu-miR-7661-5p	0	0	0	0	0	0	0	0
mmu-miR-7662-3p	0	0	0	0	0	0	0	0
mmu-miR-7662-5p	0	0	0	0	0	0	0	0
mmu-miR-7663-3p	0	0	0	0	0.57	0	0.28	0.4
mmu-miR-7663-5p	0	0	0	0	0.29	0.45	0	0.4
mmu-miR-7664-5p	0	0	0	0	0	0	0.28	0
mmu-miR-7665-3p	0	0	0	0	0	0	0	0
mmu-miR-7665-5p	0	0	0	0	0	0	0	0
mmu-miR-7666-5p	0	0	0	0	0	0	0	0
mmu-miR-7667-3p	0	0	0	0	0	0	0	0
mmu-miR-7668-5p	0	0	0	2.58	0.57	0.45	0	0
mmu-miR-7669-3p	0	0	0	0	0	0	0	0
mmu-miR-7669-5p	0	0	0	0	0	0	0	0
mmu-miR-767	0	0	0	0	0	0	0	0
mmu-miR-7670-3p	0	0	0	0	0.29	0	0.14	0
mmu-miR-7670-5p	0	0	0	0	0	0	0	0
mmu-miR-7671-3p	0	0	0	0	0	0	0	0
mmu-miR-7671-5p	0	0	0	0	0	0	0	0
mmu-miR-7672-3p	0	0	0	0	0	0	0	0
mmu-miR-7672-5p	0	0	0	0	0	0	0	0
mmu-miR-7673-3p	0	0	0	0	0	0	0	0
mmu-miR-7673-5p	0	0	0	0	0	0	0	0
mmu-miR-7674-3p	0	0	0	0	0	0	0.28	0
mmu-miR-7674-5p	0	0	0	0	0	0	0	0
mmu-miR-7675-5p	0	0	0	0	0	0	0	0
mmu-miR-7676-3p	0	0	0	0	0	0	0	0
mmu-miR-7676-5p	0	0	0	0	0	0	0	0
mmu-miR-7677-3p	0	0	0	0	0	0	0	0
mmu-miR-7677-5p	0	0	0	0	0	0	0	0
mmu-miR-7678-3p	0	0	0	0	0	0	0	0
mmu-miR-7678-5p	0	0	0	0	0	0	0	0
mmu-miR-7679-3p	0	0	0	0	0	0	0	0
mmu-miR-7679-5p	0	0	0	0	0	0	0	0
mmu-miR-7680-3p	0	0	0	0	0	0	0	0
mmu-miR-7680-5p	0	0	0	0	0	0	0	0
mmu-miR-7681-3p	0	0	0	0	0	0	0	0
mmu-miR-7681-5p	0	0	0	0	0	0	0	0
mmu-miR-7682-3p	0	0	0	0	0.29	0	0.14	0
mmu-miR-7682-5p	0	0	0	0	0	0	0	0
mmu-miR-7683-3p	0	0	0	0	0	0	0	0
mmu-miR-7683-5p	0	0	0	0	0	0	0	0
mmu-miR-7684-3p	0	0	0	0	0	0	0	0
mmu-miR-7684-5p	0	0	0	0	0	0	0	0
mmu-miR-7685-3p	0	0	0	0	0	0	0	0
mmu-miR-7685-5p	0	0	0	0	0	0	0	0
mmu-miR-7686-3p	0	0	0	0	0	0	0	0
mmu-miR-7686-5p	0	0	0	0	0	0	0	0
mmu-miR-7687-3p	0	0	0	0	0	0.45	0	0
mmu-miR-7688-3p	0	0	0	0	0	0	0	0
mmu-miR-7689-5p	0	0	0	0	0	0	0	0
mmu-miR-802-3p	0	0	0	0	0	0	0	0
mmu-miR-802-5p	0	1.09	0	0	0.29	1.35	0.14	0.4
mmu-miR-804	0	0	0	0	0	0	0	0
mmu-miR-8090	0	0	0	0	0	0	0	0
mmu-miR-8091	0	0	0	0	0	0	0	0
mmu-miR-8092	0	0	0	0	0	0	0	0
mmu-miR-8093	0	0	0	0	0	0	0	0
mmu-miR-8094	0	0	0.29	0	0.29	0	0	0
mmu-miR-8096	0	0	0	0	0	0	0	0
mmu-miR-8098	0	0.55	0	0	0	0	0	0
mmu-miR-8099	0	0	0	0	0	0	0	0
mmu-miR-8100	0	0	0	0	0	0	0	0
mmu-miR-8101	0	0	0	0	0	0	0	0
mmu-miR-8102	0	0	0	0	0	0	0	0
mmu-miR-8104	0	0	0	0	0	0	0	0
mmu-miR-8105	0	0	0	0	0	0	0	0
mmu-miR-8106	0	0	0	0	0	0	0	0
mmu-miR-8107	0	0	0	0	0	0	0	0
mmu-miR-8108	0	0	0	0	0	0	0	0
mmu-miR-8109	0	0	0	0	0	0	0	0
mmu-miR-8110	0	0	0	0	0	0	0	0
mmu-miR-8113	0	0	0	0	0	0	0	0
mmu-miR-8115	0	0	0	0	0	0	0	0
mmu-miR-8116	0	0	0	0	0	0	0	0
mmu-miR-8117	0	0	0	0	0	0	0	0
mmu-miR-8119	0	0	0	0	0	0	0	0
mmu-miR-8120	0	0	0.29	0	0	0	0.14	0
mmu-miR-871-5p	0	0.55	0	0	0	0	0.56	0
mmu-miR-873b	0	0	0	0	0	0	0	0
mmu-miR-875-3p	0	0	0	0	0	0	0	0
mmu-miR-875-5p	0	0	0	0	0	0	0	0
mmu-miR-876-3p	0	0	0	0	0	0	0	0
mmu-miR-878-3p	0	0	0.29	0	0	0	0	0
mmu-miR-878-5p	0	0	0.29	0	0	0	0.28	0
mmu-miR-880-3p	0	0	0	0	0	0	0	0
mmu-miR-880-5p	0	0	0	0	0	0	0	0
mmu-miR-881-3p	0	0.55	0.58	0	0	0	0.28	0
mmu-miR-881-5p	0	0	0	0	0	0	0	0
mmu-miR-882	0	0	0	0	0	0	0	0
mmu-miR-883a-3p	0	0	0.29	0	0	0	0	0.4
mmu-miR-883a-5p	0	0	0	0	0	0	0	0
mmu-miR-883b-3p	0	0	0	0	0	0	0	0
mmu-miR-883b-5p	0	0	0	0	0	0	0	0
mmu-miR-92a-1-5p	0	6	4.61	0	1.15	2.25	2.11	5.24
mmu-miR-92a-2-5p	0	0	0	0	0	0	0	0
mmu-miR-92b-5p	0	0	0.29	0	4.59	0.9	0.98	0
mmu-miR-96-3p	0	1.09	0.29	0	0	0.45	0.56	0.4
mmu-miR-9718	0	0	0	0	0	0	0	0
mmu-miR-9768-3p	0	0	0	0	0	0	0	0
mmu-miR-9769-5p	0	0	0	0	0	0	0	0
mmu-miR-9b-3p	0	0	0	0	0	0	0	0
mmu-miR-9b-5p	0	2.73	0.29	0	1.71	2.7	0.84	2.42

## Sheet: Sheet2
Reads per mature mIRNA per sample- normalized by depth
