# Supplementary material for: miR-7 controls glutamatergic transmission and neuronal connectivity in a Cdr1as-dependent manner
Source: EMBO Rep. 2024 Jun 3;25(7):3008–39. doi: 10.1038/s44319-024-00168-9 (PMC11239925; doi:10.1038/s44319-024-00168-9)
Supplement: Supplementary file 4 — Dataset EV2 [file 44319_2024_168_MOESM4_ESM.xlsx]

## Sheet: mirdb_mir_7_extract
	4
0	Gene Symbol
1	Pole4
2	Spata2
3	Arid4a
4	Fam131b
5	Sp1
6	Gtf2a1
7	Ide
8	Rsbn1
9	Rnf141
10	Nrep
11	Mapkap1
12	Atp2b2
13	Parp1
14	Snca
15	Rnf41
16	Ckap4
17	Itga4
18	Lzts3
19	Ptgfrn
20	Tmem173
21	Ipo11
22	Zfp248
23	Hdlbp
24	Pilra
25	Klf4
26	Pan2
27	Gal3st3
28	Prkcb
29	Rsbn1l
30	Ctsb
31	Asxl1
32	Nr4a3
33	Bcorl1
34	Cnppd1
35	Kdm3b
36	Chd3
37	Mapk4
38	Pde4a
39	Gkn1
40	Mknk1
41	Fam168b
42	Casp9
43	Clasp2
44	Ssbp2
45	Ints10
46	Pfn2
47	Oxr1
48	Cdon
49	Gm10696
50	Strn3
51	Fndc4
52	Rab5if
53	Adcy9
54	Hhip
55	Rgs7bp
56	Pcnx2
57	Edar
58	Adgrl2
59	Champ1
60	Itch
61	Zbtb4
62	Ezh1
63	Bloc1s4
64	Pom121l2
65	Rnf144a
66	Raf1
67	Sh3glb1
68	Smim12
69	B3gnt6
70	Slc17a1
71	Atf7
72	Vdac3
73	Dkk3
74	Zfp287
75	Ddit4
76	Wdr47
77	Nr1h2
78	Zc3h4
79	Kif16b
80	Wipf2
81	Rb1
82	Plxna1
83	Gmeb1
84	Chsy3
85	Smg1
86	Ccdc120
87	Adgre4
88	Rras2
89	Fam168a
90	Tmem230
91	Slc38a2
92	Tcf12
93	Socs2
94	Smyd5
95	Xpo7
96	Cct4
97	Atp10a
98	Esr2
99	Fbxw2
100	Herpud2
101	Ublcp1
102	Vps26a
103	Megf9
104	Rgs8
105	Ids
106	Susd6
107	Dach1
108	Tbx20
109	Klf12
110	Fbxo28
111	Cnnm4
112	Kif13a
113	Crls1
114	Crebrf
115	Spert
116	Dync1li2
117	Mlh3
118	Usp40
119	Mobp
120	Fam53c
121	Pik3cd
122	Wfdc1
123	Mapk12
124	Acsl4
125	Anapc11
126	Mtmr1
127	Iglon5
128	Adamts8
129	Ogt
130	Psme3
131	Snhg11
132	Nfic
133	Mcc
134	Zfp93
135	Slc6a9
136	Kcna1
137	Tmed9
138	Tex261
139	Jade1
140	Hcn1
141	Pdha1
142	Spty2d1
143	H2-Ob
144	Elmo1
145	Rps6kb1
146	Fbln7
147	Slc25a25
148	Gjc1
149	Frrs1l
150	Tmco4
151	Osbpl11
152	Stxbp6
153	Cat
154	Dgki
155	Nr2c1
156	Tmeff2
157	Cntnap1
158	Arih1
159	Eif4ebp2
160	Zkscan8
161	Satb1
162	Pygo2
163	Gdpd4
164	Bicdl2
165	Atg3
166	Ttc14
167	Zfp609
168	Slc25a23
169	Vdac1
170	Calu
171	Nemp1
172	Ltn1
173	Slc16a9
174	Hecw1
175	Aars2
176	Kcnf1
177	Faxc
178	Pgam5
179	Ggt7
180	Stard13
181	Nipal4
182	Rfx2
183	Draxin
184	Srf
185	Plec
186	Ambra1
187	Slc22a23
188	Marf1
189	Zbtb22
190	Pbx3
191	Trp53inp2
192	Elfn2
193	Faim2
194	Smarcd1
195	Cadm3
196	Mafk
197	Plekho2
198	Slc39a1
199	Jade3
200	Ghitm
201	Vma21
202	Aplp2
203	Ankrd12
204	E330021D16Rik
205	Xcr1
206	Tmf1
207	Ermap
208	Tmem88b
209	Plp2
210	Bpifa1
211	Lsm11
212	Kmt5a
213	Ints7
214	Me3
215	Zfp85
216	Zc4h2
217	Tnrc6a
218	Slc4a7
219	Dnajc5
220	Mecp2
221	Med19
222	Traf5
223	Azgp1
224	Pgm5
225	Slc4a4
226	Serf2
227	Tsc22d2
228	Nxnl1
229	Fam83a
230	Rhbdd1
231	Atxn7
232	Fcrl1
233	Atg4a
234	Klhl14
235	9930012K11Rik
236	Eloc
237	Tspan2
238	Ube2d3
239	Pphln1
240	Rnf114
241	Zfp697
242	G3bp2
243	9230112D13Rik
244	Ptk2
245	Trpm7
246	Jcad
247	Zswim3
248	Pde4d
249	Cnr2
250	Casp14
251	Vmn1r71
252	Wasf3
253	Rbfox1
254	Cacnb4
255	Trim24
256	Irs4
257	Erbb4
258	Trim16
259	9030624G23Rik
260	Il1rl1
261	Sox13
262	Ccdc43
263	Eda
264	Fgf1
265	Ncor1
266	Cd180
267	Pcbp3
268	Csmd3
269	Mier3
270	Slc12a1
271	Clcn6
272	Trove2
273	Otog
274	Naip6
275	Ap5m1
276	Treml1
277	Clp1
278	Gimap4
279	Arl8b
280	Gli3
281	Grm5
282	Rela
283	Lsm12
284	Esrrg
285	Hdac8
286	Atp11c
287	Cdk7
288	Ptrhd1
289	Atxn1
290	Dclre1b
291	Macrod2
292	Plcb1
293	Gabra1
294	Pcsk1n
295	Pdk3
296	Il15ra
297	Rab11fip5
298	Zfp91
299	Chat
300	Arrb1
301	Igsf9b
302	Slc25a15
303	Slc22a5
304	Pam
305	Cracr2b
306	Peak1
307	Dcx
308	Lilra5
309	Mob1b
310	Slc39a9
311	Zdhhc5
312	Epha8
313	Mtfr1l
314	Epha6
315	Tmem37
316	Gabpb1
317	Rgs9
318	Dlgap1
319	Cnot6l
320	Tnrc6b
321	Abi2
322	Pde1c
323	Trp53
324	Gm12250
325	Tmem167
326	Ago1
327	Atoh8
328	Tspan11
329	Tnfaip3
330	Dnajc19
331	Esp8
332	Fgd6
333	Col2a1
334	Cry2
335	Igf2bp3
336	Zfp616
337	Il17rd
338	Usp48
339	Chrna6
340	Col6a1
341	Fgf12
342	Wapl
343	Rtf2
344	Nipal3
345	Pappa
346	Eogt
347	Krt33a
348	Ifit1bl2
349	Pid1
350	Mfsd4a
351	Serp1
352	Mtmr12
353	Nrsn1
354	Arf4
355	Col25a1
356	Galnt17
357	Tapt1
358	Hmg20a
359	Taf2
360	Loxl1
361	Scn2b
362	Cdc40
363	Sppl2b
364	Apon
365	Mog
366	Emp2
367	Serpina12
368	Diras1
369	Zbtb43
370	4930474N05Rik
371	Smpdl3a
372	Mdk
373	Rpap2
374	Prlr
375	Rnf20
376	Erg28
377	Tmem207
378	Fbln5
379	Plxna4
380	Sema4c
381	Ulk2
382	Ppif
383	Kcnj10
384	Mrfap1
385	Lemd3
386	Krtap13-1
387	Prdm1
388	Igsf8
389	Ly6c1
390	Rspry1
391	Tfcp2l1
392	Vrtn
393	Kcnq2
394	Ppm1h
395	Ssh3
396	Sufu
397	Cmklr1
398	Gspt1
399	Cyth3
400	Hhla1
401	Tfrc
402	Cldnd1
403	Osbpl5
404	Kif3a
405	Ctdspl
406	Fam45a
407	Itpkc
408	Srrm3
409	Mios
410	Bfar
411	Cmtm3
412	Fam189a1
413	Lrtm2
414	Onecut2
415	Ahrr
416	Cggbp1
417	Gata6
418	Cxcl2
419	Fam19a1
420	Enah
421	9930111J21Rik1
422	Eed
423	Map3k9
424	Lrrc59
425	Ganab
426	Mplkip
427	Mical2
428	Ankrd33b
429	Atp1b3
430	Cplx1
431	Ube2ql1
432	Bmpr1b
433	Rab11fip2
434	Rabgap1l
435	Ubqln4
436	Pdgfra
437	Sephs1
438	Tmem127
439	Ctnnd1
440	Rad50
441	Shank3
442	Rassf4
443	Hells
444	Ankfy1
445	Iffo2
446	Efcc1
447	Stox2
448	Ptgs2
449	Ost4
450	Trim67
451	Patl1
452	Ahsa2
453	Phldb3
454	Cadps2
455	Capza1
456	Med17
457	Sec1
458	Nlrx1
459	Sp4
460	Fgd5
461	Fcho2
462	Mylk
463	Pigb
464	Pias1
465	Thap12
466	Zfp316
467	Pim1
468	Gja1
469	Vcan
470	Hs3st5
471	Wfdc8
472	Cln8
473	A130010J15Rik
474	Secisbp2l
475	Pacsin1
476	Atrx
477	Wdr20rt
478	Scp2
479	Il34
480	Agps
481	Tpgs2
482	Paxbp1
483	Selenop
484	Ccser2
485	N4bp2l2
486	Rasef
487	Ocel1
488	Shox2
489	Steap2
490	Usf3
491	Sec14l2
492	Espnl
493	Ezr
494	Serpinb2
495	Ankrd7
496	Cenpu
497	Cnn3
498	Atrn
499	Slc25a16
500	Flrt2
501	Clic5
502	Ipmk
503	Lrrc71
504	Dhx37
505	Tbkbp1
506	Ccl9
507	Cdc14a
508	Srd5a1
509	Scfd1
510	Plcxd1
511	Egr3
512	Zfp395
513	Car10
514	Praf2
515	Mdga2
516	Gm10662
517	Ston2
518	Gm13289
519	Tmem94
520	Ifnz
521	Gm13272
522	Acot12
523	Fbxl16
524	Vgll3
525	BC037034
526	Gm13278
527	Gm13277
528	Gm13275
529	Gm13290
530	Gm13279
531	Magt1
532	Ptbp1
533	Cd209a
534	Gm13276
535	Gm5891
536	Capn5
537	Rad21
538	Gm13283
539	Mlph
540	Zfp951
541	Ugt1a10
542	Scamp5
543	Ugt1a2
544	Ugt1a1
545	Relb
546	Lnx2
547	Slit2
548	Scai
549	Igsf3
550	Ugt1a6a
551	Ppih
552	Ugt1a9
553	Ankrd49
554	Ugt1a5
555	Dhx33
556	Ugt1a7c
557	Rbm3
558	Ppp1r2
559	Clns1a
560	Psrc1
561	Kdm7a
562	Srgap2
563	Gper1
564	Pdcd6
565	Nucks1
566	9830107B12Rik
567	Il11
568	Zfp704
569	Trpm1
570	1110032F04Rik
571	Bmp5
572	Lbp
573	Pcsk7
574	Ftsj1
575	Tcte1
576	Cnot8
577	Tmem238
578	Tardbp
579	Ppp6r3
580	Nrn1
581	Atp1b2
582	Gdf5
583	Btbd9
584	Cep350
585	Edem1
586	AW146154
587	Rhoh
588	Ctdspl2
589	Usp36
590	Rpgr
591	Gtf3c3
592	Lrrc1
593	Zbtb2
594	AI987944
595	Gabbr1
596	Tmem86a
597	Tead1
598	Slc5a3
599	Cnr1
600	Hif3a
601	Nusap1
602	Fgf23
603	Hmgcs2
604	Pheta1
605	Tada2b
606	Ntrk3
607	Dcstamp
608	Nfat5
609	Lyrm7
610	Yes1
611	Trappc12
612	Zfp30
613	Thsd7a
614	Hecw2
615	Cpeb2
616	Foxj2
617	Zmat2
618	Selenos
619	Zbtb8b
620	Slc22a16
621	Snx11
622	Slc38a4
623	Tomm40l
624	Cdc37l1
625	Brca1
626	Klrb1f
627	Ier3
628	Eif4e
629	Tmem19
630	Rnf185
631	Sec63
632	Rps6ka3
633	Mettl8
634	Nvl
635	Hnrnpul2
636	Map4
637	Apol11b
638	Nlrp3
639	Crk
640	Stk35
641	Rasa2
642	Mllt1
643	Med13l
644	Smg7
645	Vezt
646	Slk
647	Ccnt2
648	Sec61a1
649	Bms1
650	Klhl18
651	Gcnt1
652	Basp1
653	Ctsk
654	Sept8
655	Brd3
656	Necab1
657	Krtap1-4
658	Nxt2
659	Ttc17
660	Ccdc126
661	C330007P06Rik
662	Gsdme
663	Cnot2
664	Add2
665	Shoc2
666	Chrnd
667	Rab3gap2
668	Arhgef7
669	Selp
670	Zfand4
671	Rnf150
672	Gfra1
673	Clec14a
674	Mapk10
675	Sars
676	Ttc26
677	Zfp654
678	Dnajc10
679	Zfp445
680	Rgl1
681	Mindy4
682	Gtf3c4
683	Efhd1
684	Klhl40
685	Ucp3
686	Nin
687	Gpr37l1
688	Ralgps1
689	Smg8
690	2210011C24Rik
691	Mrps25
692	Car7
693	Ifitm6
694	Bahd1
695	U2af2
696	Wdr73
697	Ppargc1a
698	Bcan
699	Nt5e
700	Slc11a2
701	Coq10a
702	Rdh1
703	Tirap
704	Oprk1
705	Magi1
706	Clip3
707	Arid2
708	Colgalt1
709	Galnt7
710	Sft2d2
711	Arhgap28
712	Klhl26
713	Gm12185
714	Sec31a
715	Ptges
716	Hpcal4
717	Ccl6
718	Mapk8
719	Gpr161
720	Ncbp3
721	Gm5615
722	Tns3
723	Sla
724	2310061N02Rik
725	Marcksl1
726	Calcoco1
727	Mfap3
728	Mob2
729	Tmem223
730	Prdm4
731	Fndc10
732	Msh3
733	Abcg4
734	Ska2
735	Ccdc122
736	Ephx3
737	Rpl6
738	Creb1
739	Bcap31
740	Lcp1
741	1700025F22Rik
742	Ttll7
743	Reps2
744	Mknk2
745	Pctp
746	Elovl4
747	Masp2
748	Ak1
749	Fxyd5
750	Luc7l
751	Prrc1
752	Garem1
753	Apbb1
754	Synj2bp
755	Zfp317
756	Fam49b
757	Klhl15
758	Arcn1
759	Pard6g
760	Syn3
761	Fam241b
762	Pbx1
763	Farp1
764	Smco3
765	Crhbp
766	Vldlr
767	Il18r1
768	Mrps7
769	Ephb6
770	Ing5
771	Gca
772	Apcdd1
773	Stxbp5l
774	Trpc4ap
775	Dhrs9
776	Ufl1
777	Rs1
778	Purb
779	Gls
780	Cldn23
781	Sema3e
782	Cdh8
783	Bop1
784	Iqcc
785	Wnt5b

## Sheet: mirdb_mir_122_extract
	4
0	Gene Symbol
1	P4ha1
2	Slc25a34
3	Vamp3
4	Pkm
5	Cpeb1
6	Gys1
7	Spata7
8	Snx17
9	Aldoa
10	Smarcd1
11	Ror1
12	Slc7a1
13	Slc41a1
14	Brpf1
15	Golph3l
16	Arfip2
17	Prdm15
18	Hnrnpu
19	Lamc1
20	Grhl2
21	Rfpl4
22	Car10
23	Npepps
24	Micu3
25	Ces2g
26	Pxmp4
27	9330182O14Rik
28	Nol4l
29	Flnb
30	Slc2a3
31	Slc4a1
32	Fundc2
33	Alox12
34	Ccng1
35	Gnpda2
36	Slc52a2
37	Cyp4f37
38	Grem2
39	Ddx60
40	Zfp809
41	Rabl6
42	Maf1
43	Phf19
44	Spcs2
45	Ppip5k1
46	Ocln
47	Fli1
48	Rbm47
49	Mllt1
50	Adgrb2
51	Dglucy
52	Samd5
53	Fuca2
54	Dicer1
55	Pex26
56	Atp1b1
57	Shprh
58	Dao
59	Nmur2
60	Tbr1
61	Cux1
62	Tnrc6a
63	Ankrd13c
64	H2-T24
65	Zfp668
66	Gpr141b
67	D230025D16Rik
68	Igsf5
69	Adss
70	Wdr86
71	Plgrkt
72	Bcat2
73	Ikzf4
74	Ankrd55
75	Akap10
76	Slc25a51
77	Lnpep
78	Ano6
79	Mospd1
80	Tex9
81	Asb1
82	Sox11
83	Dock5
84	Mars2
85	Smim15
86	Cdsn
87	Lig4
88	Cndp1
89	H13
90	Galc
91	Nlrc5
92	Zfp354c
93	Dennd2c
94	Khdrbs1
95	Rad51d
96	Tbc1d10b
97	Gsdma2
98	Lama2
99	Dlg2
100	Bpifb9a
101	Nfat5
102	Camk2d
103	Bach2
104	Bpifb9b
105	Dagla
106	Dhfr
107	Mgat4a
108	Arl13b
109	Trim16
110	Oaz2
111	Cd3e
112	Spry2
113	Snai2
114	Hhat
115	Spef1
116	Pakap
117	Ddr2
118	Akap2
119	Avl9
120	Me1
121	Kcnq5
122	Mrps25
123	Npas3
124	Usp49
125	Astn1
126	Ogdh
127	Gtf3c2
128	Ppard
129	Tmem239
130	Sfxn1
131	Grxcr2
132	Nlrp12
133	Etv5
134	Trp53inp2
135	Papola
136	Dph6
137	Zkscan8
138	Epha4
139	Ralgapa1
140	Serp1
141	Ctdspl
142	Slco5a1
143	Dlat
144	Nkain2
145	Slc1a5
146	Lonrf2
147	Arl2
148	Gpm6b
149	Slc18b1
150	Tbc1d16
151	Slc12a6
152	Ctcf
153	Rpe
154	Aacs
155	Tmem150c
156	Lynx1
157	Slc4a8
158	Mrm1
159	Gimap8
160	Rpp14
161	Tbc1d22b
162	Zfp704
163	Cnga3
164	Syna
165	Klf6
166	Fam117b
167	Clic5
168	Scn3b
169	Lamp5
170	Arpp19
171	Stn1
172	Taf1
173	Strada
174	Rab6b
175	Sumo3
176	Ykt6
177	Cdh12
178	Kalrn
179	Asb4
180	Syt6
181	Zfp39
182	Fnbp1
183	Kncn
184	Usf3
185	Gls
186	Vps50
187	Zfp426
188	Cd320
189	Cdh16
190	Cdk16
191	Alpl
192	Map3k12
193	Zfp46
194	Mmgt1
195	Med28
196	Ccdc97
197	Pyurf
198	Zbtb41
199	Tfdp2
200	Sema3b
201	Usp14
202	Zfp410
203	Vav3
204	Dclk1
205	2310011J03Rik
206	Crispld2
207	Zfp764
208	Gpr107
209	Ptprb
210	Xxylt1
211	Prnd
212	Prn
213	G3bp2
214	Gdpd2
215	Sav1
216	Clec4e
217	Cox16
218	Gmfb
219	Eef1d
220	Akt3
221	Zbtb4
222	Sesn2
223	Ccdc85b
224	Foxk2
225	Slx4
226	Zmiz1
227	Timm17a
228	Akain1
229	Zfp827
230	Olig2
231	Rassf2
232	Dio2
233	Arhgap15
234	Cs
235	Hist1h2be
236	Il1rn
237	Slc9a6
238	Nacc2
239	Foxp2
240	Gorasp1
241	Dbpht2
242	Tpm4
243	Shisa7
244	Ppp1r9a
245	Tmem50b
246	Prex2
247	Dgke
248	Syt11
249	Sv2b
250	Sparc
251	Fbxw2
252	Necap2
253	Orc2
254	Pmepa1
255	Sel1l3
256	Wfdc1
257	9130019O22Rik
258	Kif16b
259	Acap2
260	Tubb4a
261	Calb2
262	Zfp251
263	Trank1
264	Ptbp3
265	Nap1l5
266	Ctdnep1
267	Git1
268	Pygb
269	Traf4
270	Pgpep1
271	Plp2
272	Prickle3
273	Rgs9
274	Trim66
275	Cd300a
276	Dr1
277	Fut1
278	Cxcr3
279	BB287469
280	Cdh5
281	Nufip2
282	Sorcs2
283	Prdm12
284	Arhgap1
285	Aldh18a1
286	Spns2
287	Cep162
288	Fmnl1
289	Gm20498
290	Car12
291	Elovl7
292	Mtrr
293	Styx
294	Tex24
295	Lars2
296	Nhsl2
297	Galnt1
298	Gdf15
299	Traf3
300	Adgrl1
301	Satb2
302	Zc3h10
303	Zfp213
304	Cdk5rap2
305	Scara3
306	Tmem167
307	Cdh6
308	Lelp1
309	Sftpa1
310	Gpr3
311	Ncan
312	Ms4a15
313	Gm14092
314	Fut8
315	Acvr1
316	Exoc6b
317	Tmem125
318	Slc11a2
319	Tbc1d10a
320	Abr
321	Lrrc75a
322	Syne3
323	Ihh

## Sheet: TargetScan7.2__miR-7-5p.predict
CDR1as
Pole4
Sp1
Mrgprf
Ksr1
Klf4
Snca
Gm7120
Trmt13
Gtf2a1
Spata2
Nrep
Bloc1s4
0610007P14Rik
Ghitm
Ost4
4933426M11Rik
H2-Ob
Plp2
Champ1
Raf1
Trpm7
Cct4
Pan2
Wipf2
Cnppd1
Fam168b
3110001I22Rik
Rgs8
Strn3
Cyth3
Nr1h2
Gjc1
Tmed9
Ckap4
Slc5a3
Fndc4
1110008F13Rik
Chsy3
Mknk1
Dcstamp
Parp1
Pfn2
Pax6
Gal3st3
Rnf141
Kif13a
Atf7
Gltpd1
Arid4a
Ublcp1
Igsf8
Fam53c
Ankrd12
Smim12
Cacng7
Gmeb1
Herpud2
Cxcl2
Crk
Ccdc120
2011-03-01
Fgf1
Cnn3
Rsbn1
Vps26a
Ptgfrn
Kcnj2
Gm10118
Wdr47
Smyd5
Galnt3
Vimp
Ppif
Pbx3
Iglon5
Ide
Lrtm2
Marf1
Ezh1
Rbms1
Arrb1
Plcb1
Cnot8
Rb1
Pde4d
Naa60
Irs2
Mafg
Col2a1
Serp1
Calr
Flrt2
Bcorl1
Zfp768
Ccnt2
Hells
Slc25a15
Tmub2
Rgs7bp
Ablim1
Megf9
Smndc1
Eif3j1
Zbtb22
Atxn7
Hs3st5
Esrrg
Lemd3
Capza1
Naif1
Ccdc43
Zc3h4
Tfrc
Fam83a
Rnf144a
Pacsin1
Hcn1
Vma21
Mlh3
Diras1
Ctdspl
Ddit4
Rnf20
Zfp609
Scn2b
Lsm12
Rela
Pcbp3
Enah
Kdm3b
Ggt7
Arf3
Klhl26
Ube2d2a
Lrrc59
Hpcal4
Zfp395
Necab1
Pim1
Nlrx1
Lrrc1
Clasp2
Ambra1
Smarcd1
Pik3cd
Kif16b
Mob2
Ankfy1
Fam189a1
Stox2
Gabra1
Dnajc5
Atp2b2
Nrsn1
Rps6kb1
Celsr1
Eif4e
Map4
Car7
Slc6a9
Foxn3
Add2
Psme3
Zfp212
Ctdsp2
Mob1b
Slc38a2
Satb1
Wasf3
Slc25a23
Glo1
Fam131b
Osbpl5
Xpo7
Lzts3
Dnpep
Csmd3
Epha3
Setd8
Pde4a
Prkcb
Nr4a3
Six4
Nipal3
Tmem245
Irs4
Zbtb2
U2surp
Timm50
Gm608
Abi2
Pcnxl2
Spty2d1
Phf21a
Ube2d3
Zfp148
Jade1
Rbmx
Rbfox1
Sla
Slc4a4
Ulk3
Mettl1
Grin2b
Rreb1
Patl1
Pphln1
Leng1
Zbtb20
Plec
Arih1
Ppfia3
Vdac3
Cry2
Srrm3
Wapal
Xiap
Rimkla
Sh3glb1
Cggbp1
1700025G04Rik
Dach1
Strn
Gltscr1
Nab1
Lbr
Sla2
Fam213a
Slc22a23
Tcf12
Sema6d
Map3k9
Adam11
Ids
Fam19a1
Smg1
Pitpna
Pcsk7
Crls1
Elfn2
Nxt2
G3bp2
Ccser2
Pias1
Pcdh1
Sema4c
Tcf4
Lphn2
Gbp11
Gli3
Dhcr24
Mafk
Erbb4
Fam126b
Trp53inp2
Fos
Osbpl11
Tceb1
Rhod
Atxn1
Csmd1
Mknk2
Foxo6
Skp1a
Plag1
Klf12
Nr2c1
Glg1
Ubqln4
Ago1
Wnt2b
Srgap2
Abhd8
Cox6a1
Cnnm4
Cacnb4
Extl3
Hcn4
Rfx2
Tada2b
Slit1
Mbd2
Rsbn1l
Gata6
Slc4a7
Pilra
Adcy9
D230025D16Rik
Shank2
Zhx3
Cdc25b
Phactr1
Rbfox3
Tbkbp1
Zfand4
Tbc1d10b
Purb
Smarca4
Plxna1
Tk2
Doc2b
Socs2
Pappa
Slc38a4
Asxl1
Wwp1
Zbtb38
Shank1
Ssx2ip
Trak2
Zbtb43
Ltn1
Rras2
Tnrc6a
Mapkap1
Ube2g1
Spopl
Aplp2
Eif4ebp2
Rest
Shq1
Bcr
Icmt
Mgat4c
Clip3
Slc16a7
Tnk2
Zfp91
Ralgapa2
Ppp6r3
CTNND1
Vdac1
Ctnnd1
Mpzl3
Cand1
Rpgrip1
Rspry1
Shank3
Hadh
Tapt1
Fam168a
Tmem64
Igsf3
Zfp652
2008-09-01
Sgk1
Cadm3
Braf
Rfx7
Basp1
Dlgap1
Cntnap1
Trim24
Ulk2
Tcerg1
Slc6a8
Trove2
Hhip
Ppp1r2
Orai1
Kcnb1
Slc25a16
1110032F04Rik
Lss
Zfp397
Hnrnpul2
Psmf1
Bzw1
Ints10
Pik3cb
Kirrel
Csnk2a1
Cdc73
Nfic
Srsf1
Bmpr2
Usp6nl
Usp48
Klhl28
Gatad2b
Fam83b
Fbxo7
Fbxo28
Fam120a
Hoxd4
Socs7
Arid2
Slc16a10
Fbxw2
Prkrir
Ogt
Chd3
Atrn
Psen1
Anxa13
Itga4
Mtfr1l
Sephs1
Zmat2
Hcfc2
Suds3
Ddi2
Uhmk1
Aak1
Egr3
Cpeb2
Slc25a37
Crebrf
Edc3
Tnrc6b
Rybp
Ccdc89
Crybg3
Fam134a
Atg7
Med12l
Nucks1
Zbtb1
Nlgn2
Pcsk1
Igf2bp2
Mdga2
Klf13
Vti1a
Zmiz1
Smox
Kmt2a
Mios
Rc3h2
Elavl3
Fxr1
Pfn4
Fam104a
Prdm11
Bahd1
Klf9
Ssbp2
Pogk
Kdm7a
Fzd5
Commd1
Col4a3bp
Ptk2
Nfib
Agps
Eif5b
Hdlbp
Nova2
Ube2k
Fam58b
Plet1
Pgm3
Lingo1
Oxr1
Lrrc71
Kif1c
Cd72
Gga2
Grin2a
Gspt1
Med13l
Lrrc58
Arhgap32
Ipo7
Slc22a4
Hoxa3
Mars2
H6pd
Brd3
Memo1
Nhej1
Rpusd2
Hs2st1
Rbm26
Col1a2
Fbxl6
Slc23a1
Chpt1
Tet1
Gemin2
Lin52
Alkbh3
Ubr5
Rrnad1
Sdccag8
Becn1
Lrp10
Ptpn6
Aldoc
Adh1
Gmpr
Cnp
Cul1
Tcea3
1700003E16Rik
Gpbp1
Ylpm1
Ppl
Prss12
Npepl1
Dgkd
Cetn3
Aven
Tbc1d1
Slirp
Uba5
Rufy2
Abcc6
Psmd2
Otud7a

## Sheet: TargetScan7.2__miR-122-5p.predi
Slc25a34
Slc1a5
Aldoa
Vamp3
Fundc2
Sh2d1a
Grem2
Ctdnep1
P4ha1
Slc41a1
Spef1
Gm6169
Gys1
Maf1
Cxcr3
Cux1
Slc52a2
Tbc1d10a
Bai2			R
Atp1b1
Gm20489
Obfc1
5730596B20Rik
Snn
Gnpda2
G6pc3
Pkm
Ocln
Serp1
Phf19
Clic4
Slco5a1
Grhl2
Npepps
Micu3
Khdrbs1
Slc2a3
Mipol1
Aldh18a1
Gpm6b
Kif2a
Arfip2
Ralgapa1
Galc
Mmgt1
Foxo3
Cept1
Calm3
Brpf1
Pmepa1
Tmem150c
Adss
Gm614
Bach2
Csnk1g1
Nacc1
Slc12a6
Zyx
Cpeb1
Ankrd13c
Foxp2
Tgif1
Sort1
Inhba
Ppip5k1
Slc7a1
Ror1
Evi5l
Tbc1d10b
Tbr1
Spry2
Meis2
Slc4a3
H1f0
Slc25a51
Idh3a
Ccdc97
Rabl6
Nlgn3
Atp11a
Tmem28
Negr1
Nkx1-2
Ccng1
Kcnq5
Rad21
Slc39a8
Tmem87a
Fam117b
Slc15a1
Olfml1
Zbtb41
Ralgapa2
Hif3a
Gata4
Zfp46
Cs
Acap2
Slc25a35
Nol4l
Hnrnpu
Epo
Msn
Nod2
Mapre1
Tmcc3
Ciita
Fam219a
Usp46
Cdh6
Foxk2
Dand5
Zfp282
Zscan29
Mars2
Adam10
Ank1
Stim2
Zfp827
Lrch3
Dennd2c
Exoc6b
Lnpep
Npas3
Sox6
Map3k12
Adamts2
Lrp10
Git1
Fkbp5
Cdc42bpb
Nt5c1a
G3bp2
Acvr1
Bhlhe41
Sox11
Ihh
Dlat
Sgsh
Pitx2
Ppm1e
Igf1r
Iqgap1
Akap10
Ago1
Mllt1
Galnt1
Map3k2
Hp1bp3
Hist1h3h
Pdpr
Ccrn4l
Gm608
Nfat5
Morc4
Slc9a1
Rbm47
Brwd1
Papola
Clic5
Sp2
Prickle2
Cmtr1
Mtf2
Dlg2
Cadm2
Gramd3
Ccdc6
Nhsl2
Pcdh7
Gtf3c2
Bdnf
Tfdp2
Mrrf
Stx6
Tns4
Csk
Sesn2
Hhip
Plcb3
Ptprb
Ms4a6c
Pigv
Mbnl1
Braf
Dlg4
Mef2d
Dicer1
Stk24
Hdhd2
Large
Senp1
Syt7
Ptbp2
Ms4a6b
Oprd1
Cbl
Ptchd4
Dhfr
Plch1
Gatad2b
Trps1
Ric3
Atp6v1h
Kif5b
Daglb
Tmem126a
Gas2l2
Shisa4
Vsig10l
Amigo1
Gabrb1
Emx2
Haao
Zfp689
