# Supplementary material for: miR-7 controls glutamatergic transmission and neuronal connectivity in a Cdr1as-dependent manner
Source: EMBO Rep. 2024 Jun 3;25(7):3008–39. doi: 10.1038/s44319-024-00168-9 (PMC11239925; doi:10.1038/s44319-024-00168-9)
Supplement: Supplementary file 6 — Dataset EV4 [file 44319_2024_168_MOESM6_ESM.zip]

Archive with 27 entries (26 files):
- GO/
- GO/GO_Analysis_WTm7oe_WT_DOWN_CC.csv
- GO/GO_Analysis_WTm7oe_WT_DOWN_BP.csv
- GO/GO_Analysis_KOm7oe_WT_UP_CC.csv
- GO/GO_Analysis_KOm7oe_WT_UP_BP.csv
- GO/.DS_Store
- __MACOSX/GO/._.DS_Store
- GO/GO_Analysis_KO_WT_DOWN_MF.csv
- GO/GO_Analysis_KOm7oe_KO_DOWN_MF.csv
- GO/GO_Analysis_WTm7oe_WT_UP_BP.csv
- GO/GO_Analysis_WTm7oe_WT_UP_CC.csv
- GO/GO_Analysis_KO_WT_UP_CC.csv
- GO/GO_Analysis_KO_WT_UP_BP.csv
- GO/GO_Analysis_KOm7oe_KO_UP_MF.csv
- GO/GO_Analysis_KOm7oe_WT_DOWN_MF.csv
- GO/GO_Analysis_KOm7oe_WT_DOWN_CC.csv
- GO/GO_Analysis_KOm7oe_WT_DOWN_BP.csv
- GO/GO_Analysis_KO_WT_UP_MF.csv
- GO/GO_Analysis_WTm7oe_WT_UP_MF.csv
- GO/GO_Analysis_KOm7oe_KO_UP_CC.csv
- GO/GO_Analysis_KOm7oe_KO_UP_BP.csv
- GO/GO_Analysis_KO_WT_DOWN_CC.csv
- GO/GO_Analysis_KO_WT_DOWN_BP.csv
- GO/GO_Analysis_KOm7oe_WT_UP_MF.csv
- GO/GO_Analysis_KOm7oe_KO_DOWN_CC.csv
- GO/GO_Analysis_KOm7oe_KO_DOWN_BP.csv
- GO/GO_Analysis_WTm7oe_WT_DOWN_MF.csv
