# Supplementary material for: miR-7 controls glutamatergic transmission and neuronal connectivity in a Cdr1as-dependent manner
Source: EMBO Rep. 2024 Jun 3;25(7):3008–39. doi: 10.1038/s44319-024-00168-9 (PMC11239925; doi:10.1038/s44319-024-00168-9)
Supplement: Supplementary file 6 — Dataset EV4 [file 44319_2024_168_MOESM6_ESM.zip › GO/GO_Analysis_WTm7oe_WT_DOWN_CC.csv]

	GO.ID	Term	Annotated	Significant	Expected	Rank in p.value_classic	p.value_elim	p.value_classic	genes
1	GO:0005615	extracellular space	1059	11	2.23	2	6.4e-06	6.4e-06	C1qa,C1qb,C1qc,Cd74,Ctss,Fndc4,Lyz2,Sema7a,Snca,Tac1,Wfdc17
2	GO:0005581	collagen trimer	74	3	0.16	3	5e-04	5e-04	C1qa,C1qb,C1qc
3	GO:0005640	nuclear outer membrane	16	2	0.03	4	0.00051	0.00051	Ptgs2,Snca
4	GO:0005791	rough endoplasmic reticulum	85	3	0.18	5	0.00075	0.00075	Crhr2,Lyz2,Snca
5	GO:0009986	cell surface	745	5	1.57	7	0.01884	0.01884	Cd74,Crhr2,Ctss,Fcer1g,Sema7a
6	GO:0045335	phagocytic vesicle	102	2	0.21	8	0.0194	0.0194	Ctss,Mpeg1
7	GO:0070852	cell body fiber	11	1	0.02	9	0.0229	0.0229	Crhr2
8	GO:0000137	Golgi cis cisterna	12	1	0.03	10	0.02496	0.02496	Lyz2
9	GO:0009897	external side of plasma membrane	307	3	0.65	11	0.02631	0.02631	Cd74,Fcer1g,Sema7a
10	GO:0031091	platelet alpha granule	13	1	0.03	12	0.02701	0.02701	Snca
11	GO:0001650	fibrillar center	122	2	0.26	13	0.02709	0.02709	Mllt1,Spata2
12	GO:0005671	Ada2/Gcn5/Ada3 transcription activator complex	14	1	0.03	14	0.02906	0.02906	Pole4
13	GO:0043196	varicosity	15	1	0.03	16	0.03111	0.03111	Crhr2
14	GO:0043204	perikaryon	136	2	0.29	17	0.03308	0.03308	Crhr2,Ncdn
15	GO:0001518	voltage-gated sodium channel complex	16	1	0.03	18	0.03315	0.03315	Scn2b
16	GO:0005697	telomerase holoenzyme complex	18	1	0.04	19	0.03721	0.03721	Nhp2
17	GO:0042575	DNA polymerase complex	19	1	0.04	20	0.03924	0.03924	Pole4
18	GO:0042611	MHC protein complex	20	1	0.04	21	0.04126	0.04126	Cd74
19	GO:0016021	integral component of membrane	3891	13	8.18	22	0.0464	0.0464	C3ar1,Cd74,Crhr2,Fcer1g,Fndc4,Hsd17b7,Laptm5,Mpeg1,Scn2b,Sema7a,Smim12,Tnmd,Trem2
20	GO:0005732	small nucleolar ribonucleoprotein complex	24	1	0.05	23	0.04932	0.04932	Nhp2
21	GO:0000323	lytic vacuole	406	3	0.85	26	0.05304	0.05304	Cd74,Ctss,Laptm5
22	GO:0005764	lysosome	406	3	0.85	27	0.05304	0.05304	Cd74,Ctss,Laptm5
23	GO:0034706	sodium channel complex	26	1	0.05	28	0.05332	0.05332	Scn2b
24	GO:0043679	axon terminus	183	2	0.38	31	0.05647	0.05647	Crhr2,Snca
25	GO:0043025	neuronal cell body	696	4	1.46	32	0.05691	0.05691	Crhr2,Ncdn,Snca,Tac1
26	GO:0030140	trans-Golgi network transport vesicle	28	1	0.06	33	0.0573	0.0573	Lyz2
27	GO:0031224	intrinsic component of membrane	4023	13	8.46	34	0.05894	0.05894	C3ar1,Cd74,Crhr2,Fcer1g,Fndc4,Hsd17b7,Laptm5,Mpeg1,Scn2b,Sema7a,Smim12,Tnmd,Trem2
28	GO:0030139	endocytic vesicle	189	2	0.4	35	0.05978	0.05978	Ctss,Mpeg1
29	GO:0098794	postsynapse	715	4	1.5	36	0.06166	0.06166	C1qa,C1qb,C1qc,Ncdn
30	GO:0005576	extracellular region	1668	14	3.51	1	0.06349	2.8e-06	Alkal2,C1qa,C1qb,C1qc,Cd74,Ctss,Fndc4,Iglon5,Lyz2,Sema7a,Snca,Tac1,Trem2,Wfdc17
31	GO:0045202	synapse	1392	6	2.93	37	0.06764	0.06764	C1qa,C1qb,C1qc,Crhr2,Ncdn,Snca
32	GO:0044306	neuron projection terminus	204	2	0.43	38	0.06833	0.06833	Crhr2,Snca
33	GO:0005770	late endosome	205	2	0.43	39	0.06892	0.06892	Cd74,Ctss
34	GO:0005730	nucleolus	776	4	1.63	41	0.07831	0.07831	Mllt1,Nhp2,Parp1,Spata2
35	GO:0098552	side of membrane	481	3	1.01	42	0.07948	0.07948	Cd74,Fcer1g,Sema7a
36	GO:0044297	cell body	787	4	1.66	43	0.08153	0.08153	Crhr2,Ncdn,Snca,Tac1
37	GO:0005773	vacuole	488	3	1.03	45	0.0822	0.0822	Cd74,Ctss,Laptm5
38	GO:0005637	nuclear inner membrane	42	1	0.09	47	0.08475	0.08475	Ptgs2
39	GO:0005887	integral component of plasma membrane	1128	5	2.37	48	0.08493	0.08493	Cd74,Fcer1g,Scn2b,Sema7a,Trem2
40	GO:1902562	H4 histone acetyltransferase complex	44	1	0.09	49	0.0886	0.0886	Pole4
41	GO:0098797	plasma membrane protein complex	505	3	1.06	50	0.08897	0.08897	Cd74,Fcer1g,Scn2b
42	GO:0005771	multivesicular body	46	1	0.1	51	0.09245	0.09245	Cd74
43	GO:0035861	site of double-strand break	51	1	0.11	53	0.10198	0.10198	Parp1
44	GO:0005759	mitochondrial matrix	258	2	0.54	54	0.10209	0.10209	Lyrm7,Snca
45	GO:0031226	intrinsic component of plasma membrane	1195	5	2.51	55	0.10261	0.10261	Cd74,Fcer1g,Scn2b,Sema7a,Trem2
46	GO:0008023	transcription elongation factor complex	52	1	0.11	57	0.10387	0.10387	Mllt1
47	GO:0031985	Golgi cisterna	61	1	0.13	59	0.12076	0.12076	Lyz2
48	GO:0005886	plasma membrane	4055	12	8.53	60	0.12154	0.12154	C3ar1,Cd74,Crhr2,Fcer1g,Fndc4,Hsd17b7,Ptgs2,Scn2b,Sema7a,Snca,Tac1,Trem2
49	GO:0030141	secretory granule	295	2	0.62	61	0.12739	0.12739	Lyz2,Snca
50	GO:0090734	site of DNA damage	70	1	0.15	62	0.13733	0.13733	Parp1
51	GO:0016234	inclusion body	71	1	0.15	63	0.13915	0.13915	Snca
52	GO:0071944	cell periphery	4170	12	8.77	64	0.14275	0.14275	C3ar1,Cd74,Crhr2,Fcer1g,Fndc4,Hsd17b7,Ptgs2,Scn2b,Sema7a,Snca,Tac1,Trem2
53	GO:0030667	secretory granule membrane	74	1	0.16	65	0.1446	0.1446	Snca
54	GO:0030133	transport vesicle	322	2	0.68	66	0.14671	0.14671	Lyz2,Snca
55	GO:0031410	cytoplasmic vesicle	1724	6	3.63	67	0.14818	0.14818	Cd74,Ctss,Lyz2,Mpeg1,Ncdn,Snca
56	GO:0097708	intracellular vesicle	1730	6	3.64	68	0.14995	0.14995	Cd74,Ctss,Lyz2,Mpeg1,Ncdn,Snca
57	GO:0000123	histone acetyltransferase complex	77	1	0.16	69	0.15001	0.15001	Pole4
58	GO:0005758	mitochondrial intermembrane space	77	1	0.16	70	0.15001	0.15001	Snca
59	GO:0016020	membrane	6881	19	14.47	44	0.15014	0.08184	C3ar1,Cd74,Crhr2,Ctss,Fcer1g,Fndc4,Hsd17b7,Laptm5,Lyrm7,Mpeg1,Ncdn,Ptgs2,Scn2b,Sema7a,Smim12,Snca,Tac1,Tnmd,Trem2
60	GO:0036477	somatodendritic compartment	988	4	2.08	71	0.15149	0.15149	Crhr2,Ncdn,Snca,Tac1
61	GO:0005788	endoplasmic reticulum lumen	82	1	0.17	72	0.15895	0.15895	Lyz2
62	GO:0044304	main axon	82	1	0.17	73	0.15895	0.15895	Crhr2
63	GO:0005795	Golgi stack	83	1	0.17	74	0.16073	0.16073	Lyz2
64	GO:0043195	terminal bouton	86	1	0.18	75	0.16605	0.16605	Snca
65	GO:1902493	acetyltransferase complex	87	1	0.18	76	0.16781	0.16781	Pole4
66	GO:0031248	protein acetyltransferase complex	87	1	0.18	77	0.16781	0.16781	Pole4
67	GO:0031970	organelle envelope lumen	88	1	0.19	78	0.16957	0.16957	Snca
68	GO:0005635	nuclear envelope	394	4	0.83	6	0.17187	0.00905	Ipo11,Parp1,Ptgs2,Snca
69	GO:0005902	microvillus	91	1	0.19	80	0.17483	0.17483	Lyz2
70	GO:0045121	membrane raft	363	2	0.76	81	0.17711	0.17711	Fcer1g,Ptgs2
71	GO:0098857	membrane microdomain	364	2	0.77	82	0.17786	0.17786	Fcer1g,Ptgs2
72	GO:0030424	axon	697	3	1.47	83	0.17956	0.17956	Crhr2,Snca,Tac1
73	GO:0150034	distal axon	370	2	0.78	84	0.1824	0.1824	Crhr2,Snca
74	GO:0043005	neuron projection	1445	5	3.04	85	0.18329	0.18329	Crhr2,Ncdn,Ptgs2,Snca,Tac1
75	GO:0005901	caveola	96	1	0.2	86	0.18352	0.18352	Ptgs2
76	GO:0098589	membrane region	374	2	0.79	87	0.18544	0.18544	Fcer1g,Ptgs2
77	GO:0031982	vesicle	1850	6	3.89	88	0.18725	0.18725	Cd74,Ctss,Lyz2,Mpeg1,Ncdn,Snca
78	GO:0030136	clathrin-coated vesicle	102	1	0.21	89	0.19383	0.19383	Lyz2
79	GO:0032993	protein-DNA complex	109	1	0.23	90	0.20571	0.20571	Parp1
80	GO:0099501	exocytic vesicle membrane	114	1	0.24	91	0.21408	0.21408	Snca
81	GO:0030672	synaptic vesicle membrane	114	1	0.24	92	0.21408	0.21408	Snca
82	GO:0030054	cell junction	1936	6	4.07	93	0.21618	0.21618	C1qa,C1qb,C1qc,Crhr2,Ncdn,Snca
83	GO:0098852	lytic vacuole membrane	121	1	0.25	94	0.22567	0.22567	Laptm5
84	GO:0005765	lysosomal membrane	121	1	0.25	95	0.22567	0.22567	Laptm5
85	GO:0044853	plasma membrane raft	124	1	0.26	96	0.23058	0.23058	Ptgs2
86	GO:0019866	organelle inner membrane	435	2	0.92	97	0.23253	0.23253	Ptgs2,Snca
87	GO:0005798	Golgi-associated vesicle	132	1	0.28	99	0.24353	0.24353	Lyz2
88	GO:0005768	endosome	842	3	1.77	100	0.25987	0.25987	Cd74,Ctss,Ncdn
89	GO:0030658	transport vesicle membrane	143	1	0.3	101	0.261	0.261	Snca
90	GO:0031225	anchored component of membrane	147	1	0.31	102	0.26726	0.26726	Sema7a
91	GO:0005783	endoplasmic reticulum	1465	7	3.08	15	0.2736	0.03028	Cd74,Crhr2,Fndc4,Hsd17b7,Lyz2,Ptgs2,Snca
92	GO:0099503	secretory vesicle	495	2	1.04	104	0.27963	0.27963	Lyz2,Snca
93	GO:0005741	mitochondrial outer membrane	158	1	0.33	105	0.28419	0.28419	Snca
94	GO:0110165	cellular anatomical entity	14440	33	30.38	58	0.28808	0.10925	Ado,Alkal2,C1qa,C1qb,C1qc,C3ar1,Cd74,Crhr2,Ctss,Fcer1g,Fndc4,Hsd17b7,Iglon5,Ipo11,Laptm5,Lyrm7,Lyz2,Mllt1,Mpeg1,Ncdn,Nhp2,Parp1,Pole4,Ptgs2,Scn2b,Sema7a,Smim12,Snca,Spata2,Tac1,Tnmd,Trem2,Wfdc17
95	GO:0120025	plasma membrane bounded cell projection	2145	6	4.51	106	0.29255	0.29255	Crhr2,Lyz2,Ncdn,Ptgs2,Snca,Tac1
96	GO:0031967	organelle envelope	986	5	2.07	29	0.30153	0.05351	Ipo11,Lyrm7,Parp1,Ptgs2,Snca
97	GO:0031975	envelope	986	5	2.07	30	0.30153	0.05351	Ipo11,Lyrm7,Parp1,Ptgs2,Snca
98	GO:0005774	vacuolar membrane	170	1	0.36	107	0.30223	0.30223	Laptm5
99	GO:0005794	Golgi apparatus	1353	4	2.85	108	0.3166	0.3166	Cd74,Crhr2,Lyz2,Snca
100	GO:0030135	coated vesicle	183	1	0.38	109	0.32128	0.32128	Lyz2
101	GO:0031966	mitochondrial membrane	562	2	1.18	110	0.33214	0.33214	Lyrm7,Snca
102	GO:0098793	presynapse	569	2	1.2	111	0.33758	0.33758	Crhr2,Snca
103	GO:0098858	actin-based cell projection	201	1	0.42	112	0.34682	0.34682	Lyz2
104	GO:0030426	growth cone	204	1	0.43	113	0.35099	0.35099	Snca
105	GO:0098805	whole membrane	1089	5	2.29	40	0.35862	0.07547	Fcer1g,Laptm5,Ncdn,Ptgs2,Snca
106	GO:0034703	cation channel complex	210	1	0.44	114	0.35924	0.35924	Scn2b
107	GO:0030427	site of polarized growth	211	1	0.44	115	0.36061	0.36061	Snca
108	GO:0043233	organelle lumen	4127	10	8.68	116	0.36299	0.36299	Ctss,Ipo11,Lyrm7,Lyz2,Mllt1,Nhp2,Parp1,Pole4,Snca,Spata2
109	GO:0031974	membrane-enclosed lumen	4127	10	8.68	117	0.36299	0.36299	Ctss,Ipo11,Lyrm7,Lyz2,Mllt1,Nhp2,Parp1,Pole4,Snca,Spata2
110	GO:0070013	intracellular organelle lumen	4127	10	8.68	118	0.36299	0.36299	Ctss,Ipo11,Lyrm7,Lyz2,Mllt1,Nhp2,Parp1,Pole4,Snca,Spata2
111	GO:0010008	endosome membrane	217	1	0.46	119	0.36874	0.36874	Ncdn
112	GO:0005740	mitochondrial envelope	610	2	1.28	120	0.36922	0.36922	Lyrm7,Snca
113	GO:0005840	ribosome	221	1	0.46	121	0.37411	0.37411	Snca
114	GO:0042995	cell projection	2356	6	4.96	122	0.37528	0.37528	Crhr2,Lyz2,Ncdn,Ptgs2,Snca,Tac1
115	GO:0098796	membrane protein complex	1053	3	2.22	123	0.38325	0.38325	Cd74,Fcer1g,Scn2b
116	GO:0008021	synaptic vesicle	230	1	0.48	124	0.38602	0.38602	Snca
117	GO:0061695	transferase complex, transferring phosphorus-containing groups	233	1	0.49	125	0.38995	0.38995	Pole4
118	GO:0070382	exocytic vesicle	250	1	0.53	126	0.41172	0.41172	Snca
119	GO:0030425	dendrite	675	2	1.42	127	0.41822	0.41822	Crhr2,Ncdn
120	GO:0097447	dendritic tree	678	2	1.43	128	0.42045	0.42045	Crhr2,Ncdn
121	GO:0034702	ion channel complex	273	1	0.57	129	0.43998	0.43998	Scn2b
122	GO:0005769	early endosome	274	1	0.58	130	0.44118	0.44118	Ctss
123	GO:0005938	cell cortex	275	1	0.58	131	0.44237	0.44237	Snca
124	GO:0098791	Golgi apparatus subcompartment	278	1	0.58	132	0.44594	0.44594	Lyz2
125	GO:1902495	transmembrane transporter complex	284	1	0.6	133	0.45302	0.45302	Scn2b
126	GO:1990351	transporter complex	291	1	0.61	134	0.46117	0.46117	Scn2b
127	GO:0012505	endomembrane system	3518	11	7.4	52	0.46238	0.10192	Cd74,Crhr2,Ctss,Fndc4,Hsd17b7,Ipo11,Lyz2,Ncdn,Parp1,Ptgs2,Snca
128	GO:0031984	organelle subcompartment	303	1	0.64	135	0.47486	0.47486	Lyz2
129	GO:0005739	mitochondrion	1678	4	3.53	136	0.47609	0.47609	Ado,Lyrm7,Parp1,Snca
130	GO:0030659	cytoplasmic vesicle membrane	311	1	0.65	137	0.4838	0.4838	Snca
131	GO:0012506	vesicle membrane	334	1	0.7	138	0.50869	0.50869	Snca
132	GO:0043235	receptor complex	357	1	0.75	139	0.53242	0.53242	Cd74
133	GO:0032991	protein-containing complex	4722	12	9.93	103	0.56069	0.27165	C1qa,C1qb,C1qc,Cd74,Fcer1g,Mllt1,Nhp2,Parp1,Pole4,Ptgs2,Scn2b,Snca
134	GO:0031090	organelle membrane	1998	6	4.2	98	0.56464	0.23803	Hsd17b7,Laptm5,Lyrm7,Ncdn,Ptgs2,Snca
135	GO:0005743	mitochondrial inner membrane	394	1	0.83	140	0.56827	0.56827	Snca
136	GO:0005667	transcription regulator complex	416	1	0.88	141	0.5883	0.5883	Parp1
137	GO:0098588	bounding membrane of organelle	1043	4	2.19	79	0.61277	0.17384	Laptm5,Ncdn,Ptgs2,Snca
138	GO:0015629	actin cytoskeleton	467	1	0.98	142	0.63134	0.63134	Snca
139	GO:0042175	nuclear outer membrane-endoplasmic reticulum membrane network	538	3	1.13	56	0.65098	0.10277	Hsd17b7,Ptgs2,Snca
140	GO:0005789	endoplasmic reticulum membrane	515	1	1.08	143	0.66783	0.66783	Hsd17b7
141	GO:0005694	chromosome	1209	2	2.54	145	0.73369	0.73369	Parp1,Pole4
142	GO:0048471	perinuclear region of cytoplasm	639	1	1.34	146	0.74663	0.74663	Snca
143	GO:0016604	nuclear body	665	1	1.4	147	0.76068	0.76068	Parp1
144	GO:1990904	ribonucleoprotein complex	666	1	1.4	148	0.76121	0.76121	Nhp2
145	GO:1902494	catalytic complex	1297	2	2.73	149	0.76951	0.76951	Nhp2,Pole4
146	GO:1990234	transferase complex	729	1	1.53	150	0.79212	0.79212	Pole4
147	GO:0005654	nucleoplasm	3117	5	6.56	152	0.81233	0.81233	Ipo11,Mllt1,Parp1,Pole4,Spata2
148	GO:0000228	nuclear chromosome	782	1	1.64	153	0.81509	0.81509	Pole4
149	GO:0099512	supramolecular fiber	818	1	1.72	154	0.82926	0.82926	Snca
150	GO:0031981	nuclear lumen	3737	6	7.86	155	0.83137	0.83137	Ipo11,Mllt1,Nhp2,Parp1,Pole4,Spata2
151	GO:0099081	supramolecular polymer	824	1	1.73	156	0.83152	0.83152	Snca
152	GO:0043227	membrane-bounded organelle	10054	20	21.15	144	0.87696	0.72327	Ado,Cd74,Crhr2,Ctss,Fndc4,Hsd17b7,Ipo11,Laptm5,Lyrm7,Lyz2,Mllt1,Mpeg1,Ncdn,Nhp2,Parp1,Pole4,Ptgs2,Snca,Spata2,Tnmd
153	GO:0043232	intracellular non-membrane-bounded organelle	4056	6	8.53	158	0.8888	0.8888	Mllt1,Nhp2,Parp1,Pole4,Snca,Spata2
154	GO:0043228	non-membrane-bounded organelle	4074	6	8.57	159	0.89151	0.89151	Mllt1,Nhp2,Parp1,Pole4,Snca,Spata2
155	GO:0099080	supramolecular complex	1108	1	2.33	160	0.91082	0.91082	Snca
156	GO:0098590	plasma membrane region	1138	1	2.39	162	0.91667	0.91667	Ptgs2
157	GO:0043231	intracellular membrane-bounded organelle	9432	18	19.84	151	0.92633	0.79328	Ado,Cd74,Crhr2,Ctss,Fndc4,Hsd17b7,Ipo11,Laptm5,Lyrm7,Lyz2,Mllt1,Nhp2,Parp1,Pole4,Ptgs2,Snca,Spata2,Tnmd
158	GO:0005829	cytosol	3301	4	6.94	165	0.9376	0.9376	Ipo11,Mllt1,Ncdn,Snca
159	GO:0043229	intracellular organelle	10841	20	22.8	157	0.95888	0.88497	Ado,Cd74,Crhr2,Ctss,Fndc4,Hsd17b7,Ipo11,Laptm5,Lyrm7,Lyz2,Mllt1,Mpeg1,Ncdn,Nhp2,Parp1,Pole4,Ptgs2,Snca,Spata2,Tnmd
160	GO:0005634	nucleus	6335	10	13.33	161	0.96907	0.91299	Cd74,Ipo11,Mllt1,Nhp2,Parp1,Pole4,Ptgs2,Snca,Spata2,Tnmd
161	GO:0005737	cytoplasm	9830	17	20.68	164	0.9729	0.92777	Ado,Cd74,Crhr2,Ctss,Fndc4,Hsd17b7,Ipo11,Laptm5,Lyrm7,Lyz2,Mllt1,Mpeg1,Ncdn,Parp1,Ptgs2,Snca,Spata2
162	GO:0043226	organelle	11139	20	23.43	163	0.97527	0.92484	Ado,Cd74,Crhr2,Ctss,Fndc4,Hsd17b7,Ipo11,Laptm5,Lyrm7,Lyz2,Mllt1,Mpeg1,Ncdn,Nhp2,Parp1,Pole4,Ptgs2,Snca,Spata2,Tnmd
163	GO:0005856	cytoskeleton	1990	1	4.19	166	0.98858	0.98858	Snca
164	GO:0005622	intracellular	12251	20	25.77	167	0.99794	0.99149	Ado,Cd74,Crhr2,Ctss,Fndc4,Hsd17b7,Ipo11,Laptm5,Lyrm7,Lyz2,Mllt1,Mpeg1,Ncdn,Nhp2,Parp1,Pole4,Ptgs2,Snca,Spata2,Tnmd
165	GO:0031965	nuclear membrane	228	2	0.48	46	1	0.08281	Ptgs2,Snca
166	GO:0031968	organelle outer membrane	174	2	0.37	24	1	0.05163	Ptgs2,Snca
167	GO:0019867	outer membrane	174	2	0.37	25	1	0.05163	Ptgs2,Snca
168	GO:0005575	cellular_component	16163	34	34	168	1	1	AI837181,Ado,Alkal2,C1qa,C1qb,C1qc,C3ar1,Cd74,Crhr2,Ctss,Fcer1g,Fndc4,Hsd17b7,Iglon5,Ipo11,Laptm5,Lyrm7,Lyz2,Mllt1,Mpeg1,Ncdn,Nhp2,Parp1,Pole4,Ptgs2,Scn2b,Sema7a,Smim12,Snca,Spata2,Tac1,Tnmd,Trem2,Wfdc17
169	GO:0000109	nucleotide-excision repair complex	13	0	0.03	169	1	1
170	GO:0000118	histone deacetylase complex	74	0	0.16	170	1	1
171	GO:0000124	SAGA complex	11	0	0.02	171	1	1
172	GO:0000138	Golgi trans cisterna	11	0	0.02	172	1	1
173	GO:0000139	Golgi membrane	246	0	0.52	173	1	1
174	GO:0000145	exocyst	17	0	0.04	174	1	1
175	GO:0000151	ubiquitin ligase complex	274	0	0.58	175	1	1
176	GO:0000152	nuclear ubiquitin ligase complex	41	0	0.09	176	1	1
177	GO:0000153	cytoplasmic ubiquitin ligase complex	14	0	0.03	177	1	1
178	GO:0000159	protein phosphatase type 2A complex	18	0	0.04	178	1	1
179	GO:0000164	protein phosphatase type 1 complex	13	0	0.03	179	1	1
180	GO:0000176	nuclear exosome (RNase complex)	14	0	0.03	180	1	1
181	GO:0000177	cytoplasmic exosome (RNase complex)	13	0	0.03	181	1	1
182	GO:0000178	exosome (RNase complex)	23	0	0.05	182	1	1
183	GO:0000235	astral microtubule	11	0	0.02	183	1	1
184	GO:0000242	pericentriolar material	22	0	0.05	184	1	1
185	GO:0000307	cyclin-dependent protein kinase holoenzyme complex	41	0	0.09	185	1	1
186	GO:0000313	organellar ribosome	91	0	0.19	186	1	1
187	GO:0000314	organellar small ribosomal subunit	30	0	0.06	187	1	1
188	GO:0000315	organellar large ribosomal subunit	59	0	0.12	188	1	1
189	GO:0000346	transcription export complex	10	0	0.02	189	1	1
190	GO:0000407	phagophore assembly site	27	0	0.06	190	1	1
191	GO:0000421	autophagosome membrane	21	0	0.04	191	1	1
192	GO:0000428	DNA-directed RNA polymerase complex	95	0	0.2	192	1	1
193	GO:0000439	transcription factor TFIIH core complex	10	0	0.02	193	1	1
194	GO:0000502	proteasome complex	62	0	0.13	194	1	1
195	GO:0000775	chromosome, centromeric region	188	0	0.4	195	1	1
196	GO:0000776	kinetochore	129	0	0.27	196	1	1
197	GO:0000777	condensed chromosome kinetochore	35	0	0.07	197	1	1
198	GO:0000778	condensed nuclear chromosome kinetochore	18	0	0.04	198	1	1
199	GO:0000779	condensed chromosome, centromeric region	53	0	0.11	199	1	1
200	GO:0000780	condensed nuclear chromosome, centromeric region	32	0	0.07	200	1	1
