# Supplementary material for: miR-7 controls glutamatergic transmission and neuronal connectivity in a Cdr1as-dependent manner
Source: EMBO Rep. 2024 Jun 3;25(7):3008–39. doi: 10.1038/s44319-024-00168-9 (PMC11239925; doi:10.1038/s44319-024-00168-9)
Supplement: Supplementary file 6 — Dataset EV4 [file 44319_2024_168_MOESM6_ESM.zip › GO/GO_Analysis_WTm7oe_WT_DOWN_BP.csv]

	GO.ID	Term	Annotated	Significant	Expected	Rank in p.value_classic	p.value_elim	p.value_classic	genes
1	GO:0150146	cell junction disassembly	19	4	0.04	8	4.9e-08	4.9e-08	C1qa,C1qb,C1qc,Trem2
2	GO:0045087	innate immune response	533	10	1.06	9	5e-08	5e-08	C1qa,C1qb,C1qc,Cd74,Fcer1g,Mpeg1,Snca,Tac1,Trem2,Wfdc17
3	GO:0019886	antigen processing and presentation of exogenous peptide antigen via MHC class II	14	3	0.03	26	2.6e-06	2.6e-06	Cd74,Ctss,Fcer1g
4	GO:0006958	complement activation, classical pathway	27	3	0.05	41	2e-05	2e-05	C1qa,C1qb,C1qc
5	GO:0002675	positive regulation of acute inflammatory response	30	3	0.06	43	2.8e-05	2.8e-05	Fcer1g,Ptgs2,Tac1
6	GO:0001774	microglial cell activation	41	3	0.08	54	7.3e-05	7.3e-05	C1qa,Snca,Trem2
7	GO:1901216	positive regulation of neuron death	123	4	0.25	60	1e-04	1e-04	C1qa,Parp1,Snca,Tac1
8	GO:0050829	defense response to Gram-negative bacterium	46	3	0.09	61	1e-04	1e-04	Lyz2,Mpeg1,Tac1
9	GO:0060907	positive regulation of macrophage cytokine production	10	2	0.02	68	0.00017	0.00017	Cd74,Sema7a
10	GO:2001280	positive regulation of unsaturated fatty acid biosynthetic process	11	2	0.02	72	0.00021	0.00021	Cd74,Ptgs2
11	GO:0031392	regulation of prostaglandin biosynthetic process	12	2	0.02	74	0.00025	0.00025	Cd74,Ptgs2
12	GO:0050830	defense response to Gram-positive bacterium	65	3	0.13	77	0.00029	0.00029	Lyz2,Mpeg1,Tac1
13	GO:0008217	regulation of blood pressure	170	4	0.34	80	0.00035	0.00035	C3ar1,Crhr2,Ptgs2,Tac1
14	GO:0051241	negative regulation of multicellular organismal process	1194	9	2.38	84	4e-04	4e-04	C1qc,Cd74,Crhr2,Parp1,Ptgs2,Sema7a,Tac1,Tnmd,Trem2
15	GO:0032225	regulation of synaptic transmission, dopaminergic	16	2	0.03	87	0.00045	0.00045	Ptgs2,Snca
16	GO:0001820	serotonin secretion	16	2	0.03	88	0.00045	0.00045	Crhr2,Fcer1g
17	GO:0002577	regulation of antigen processing and presentation	16	2	0.03	89	0.00045	0.00045	Cd74,Trem2
18	GO:1903532	positive regulation of secretion by cell	337	5	0.67	93	5e-04	5e-04	Crhr2,Fcer1g,Snca,Tac1,Trem2
19	GO:0048143	astrocyte activation	17	2	0.03	97	0.00051	0.00051	C1qa,Trem2
20	GO:2001169	regulation of ATP biosynthetic process	17	2	0.03	98	0.00051	0.00051	Parp1,Trem2
21	GO:0070374	positive regulation of ERK1 and ERK2 cascade	194	4	0.39	101	0.00057	0.00057	Alkal2,Cd74,Sema7a,Trem2
22	GO:0048148	behavioral response to cocaine	18	2	0.04	103	0.00058	0.00058	Parp1,Snca
23	GO:0050729	positive regulation of inflammatory response	126	6	0.25	12	0.00068	1.6e-07	Ctss,Fcer1g,Ptgs2,Snca,Tac1,Trem2
24	GO:0032755	positive regulation of interleukin-6 production	88	3	0.18	111	0.00071	0.00071	Cd74,Crhr2,Fcer1g
25	GO:0002027	regulation of heart rate	91	3	0.18	116	0.00078	0.00078	Crhr2,Scn2b,Tac1
26	GO:0150077	regulation of neuroinflammatory response	23	2	0.05	119	0.00095	0.00095	Ptgs2,Trem2
27	GO:0050806	positive regulation of synaptic transmission	223	4	0.44	121	0.00096	0.00096	Crhr2,Ptgs2,Snca,Tac1
28	GO:0090023	positive regulation of neutrophil chemotaxis	24	2	0.05	125	0.00104	0.00104	C3ar1,Cd74
29	GO:0042423	catecholamine biosynthetic process	25	2	0.05	129	0.00112	0.00112	Crhr2,Snca
30	GO:0015874	norepinephrine transport	25	2	0.05	130	0.00112	0.00112	Crhr2,Snca
31	GO:0019731	antibacterial humoral response	25	2	0.05	131	0.00112	0.00112	Tac1,Wfdc17
32	GO:0010575	positive regulation of vascular endothelial growth factor production	25	2	0.05	132	0.00112	0.00112	C3ar1,Ptgs2
33	GO:0044062	regulation of excretion	28	2	0.06	140	0.00141	0.00141	Crhr2,Tac1
34	GO:1905523	positive regulation of macrophage migration	30	2	0.06	146	0.00162	0.00162	C3ar1,Trem2
35	GO:0032733	positive regulation of interleukin-10 production	31	2	0.06	149	0.00173	0.00173	Fcer1g,Trem2
36	GO:1904646	cellular response to amyloid-beta	34	2	0.07	163	0.00208	0.00208	Parp1,Trem2
37	GO:0050808	synapse organization	466	5	0.93	166	0.00213	0.00213	C1qa,C1qb,C1qc,Snca,Trem2
38	GO:0045765	regulation of angiogenesis	283	4	0.56	171	0.00231	0.00231	C3ar1,Crhr2,Ptgs2,Tnmd
39	GO:0051953	negative regulation of amine transport	36	2	0.07	173	0.00233	0.00233	Crhr2,Snca
40	GO:0002696	positive regulation of leukocyte activation	288	4	0.57	177	0.00246	0.00246	Cd74,Fcer1g,Tac1,Trem2
41	GO:0050727	regulation of inflammatory response	312	9	0.62	2	0.00269	6.7e-09	Ctss,Fcer1g,Fndc4,Ptgs2,Sema7a,Snca,Spata2,Tac1,Trem2
42	GO:1903829	positive regulation of cellular protein localization	308	4	0.61	198	0.00314	0.00314	Fcer1g,Parp1,Ptgs2,Trem2
43	GO:0001961	positive regulation of cytokine-mediated signaling pathway	44	2	0.09	206	0.00346	0.00346	Cd74,Trem2
44	GO:0003254	regulation of membrane depolarization	44	2	0.09	207	0.00346	0.00346	Parp1,Scn2b
45	GO:0043030	regulation of macrophage activation	45	2	0.09	212	0.00362	0.00362	Snca,Trem2
46	GO:2001242	regulation of intrinsic apoptotic signaling pathway	158	3	0.32	217	0.00377	0.00377	Cd74,Parp1,Ptgs2
47	GO:0051930	regulation of sensory perception of pain	48	2	0.1	226	0.00411	0.00411	Ctss,Tac1
48	GO:2000107	negative regulation of leukocyte apoptotic process	50	2	0.1	231	0.00445	0.00445	Cd74,Fcer1g
49	GO:0044060	regulation of endocrine process	50	2	0.1	232	0.00445	0.00445	Crhr2,Tac1
50	GO:0051606	detection of stimulus	175	3	0.35	239	0.00502	0.00502	Parp1,Tac1,Trem2
51	GO:0060986	endocrine hormone secretion	55	2	0.11	243	0.00536	0.00536	Crhr2,Tac1
52	GO:0002495	antigen processing and presentation of peptide antigen via MHC class II	17	4	0.03	5	0.00542	3e-08	Cd74,Ctss,Fcer1g,Trem2
53	GO:0051926	negative regulation of calcium ion transport	57	2	0.11	252	0.00575	0.00575	Crhr2,Ptgs2
54	GO:0002763	positive regulation of myeloid leukocyte differentiation	58	2	0.12	257	0.00594	0.00594	Cd74,Trem2
55	GO:0042742	defense response to bacterium	169	6	0.34	21	0.00613	9e-07	Fcer1g,Lyz2,Mpeg1,Tac1,Trem2,Wfdc17
56	GO:0006911	phagocytosis, engulfment	60	2	0.12	260	0.00635	0.00635	Fcer1g,Trem2
57	GO:0050433	regulation of catecholamine secretion	63	2	0.13	266	0.00698	0.00698	Crhr2,Snca
58	GO:0051048	negative regulation of secretion	201	3	0.4	267	0.00736	0.00736	Cd74,Crhr2,Snca
59	GO:0045453	bone resorption	66	2	0.13	270	0.00764	0.00764	Ctss,Ncdn
60	GO:0050766	positive regulation of phagocytosis	67	2	0.13	273	0.00786	0.00786	Fcer1g,Trem2
61	GO:0048168	regulation of neuronal synaptic plasticity	68	2	0.14	278	0.00809	0.00809	Ncdn,Snca
62	GO:0034097	response to cytokine	725	7	1.45	91	0.00811	0.00047	Cd74,Fcer1g,Laptm5,Ptgs2,Snca,Spata2,Trem2
63	GO:0016064	immunoglobulin mediated immune response	103	5	0.21	24	0.00831	1.7e-06	C1qa,C1qb,C1qc,Cd74,Fcer1g
64	GO:0032642	regulation of chemokine production	69	2	0.14	280	0.00832	0.00832	Cd74,Trem2
65	GO:0002275	myeloid cell activation involved in immune response	71	2	0.14	286	0.00879	0.00879	Fcer1g,Trem2
66	GO:0010833	telomere maintenance via telomere lengthening	72	2	0.14	292	0.00903	0.00903	Nhp2,Parp1
67	GO:0010507	negative regulation of autophagy	72	2	0.14	293	0.00903	0.00903	Snca,Trem2
68	GO:2001259	positive regulation of cation channel activity	73	2	0.15	296	0.00928	0.00928	Ctss,Trem2
69	GO:2000573	positive regulation of DNA biosynthetic process	75	2	0.15	302	0.00977	0.00977	C3ar1,Crhr2
70	GO:0032496	response to lipopolysaccharide	226	3	0.45	307	0.01013	0.01013	Ptgs2,Snca,Trem2
71	GO:1903524	positive regulation of blood circulation	77	2	0.15	308	0.01028	0.01028	Crhr2,Ptgs2
72	GO:0002286	T cell activation involved in immune response	78	2	0.16	311	0.01053	0.01053	Cd74,Fcer1g
73	GO:0019233	sensory perception of pain	132	4	0.26	64	0.01078	0.00013	Crhr2,Ctss,Ptgs2,Tac1
74	GO:0043154	negative regulation of cysteine-type endopeptidase activity involved in apoptotic process	79	2	0.16	313	0.01079	0.01079	Ptgs2,Snca
75	GO:0050805	negative regulation of synaptic transmission	80	2	0.16	316	0.01106	0.01106	Ptgs2,Snca
76	GO:0042592	homeostatic process	1704	12	3.4	52	0.01196	5.9e-05	C3ar1,Cd74,Crhr2,Ctss,Fcer1g,Ncdn,Nhp2,Parp1,Ptgs2,Scn2b,Snca,Tac1
77	GO:2000117	negative regulation of cysteine-type endopeptidase activity	84	2	0.17	326	0.01214	0.01214	Ptgs2,Snca
78	GO:1900182	positive regulation of protein localization to nucleus	84	2	0.17	327	0.01214	0.01214	Parp1,Ptgs2
79	GO:0002237	response to molecule of bacterial origin	244	3	0.49	331	0.01245	0.01245	Ptgs2,Snca,Trem2
80	GO:0022600	digestive system process	86	2	0.17	336	0.01269	0.01269	Crhr2,Tac1
81	GO:0007005	mitochondrion organization	462	4	0.92	343	0.0129	0.0129	Lyrm7,Parp1,Snca,Trem2
82	GO:0007229	integrin-mediated signaling pathway	88	2	0.18	344	0.01326	0.01326	Fcer1g,Sema7a
83	GO:0045921	positive regulation of exocytosis	89	2	0.18	346	0.01355	0.01355	Fcer1g,Snca
84	GO:0055114	oxidation-reduction process	725	5	1.45	347	0.01359	0.01359	Ado,Hsd17b7,Lyrm7,Ptgs2,Snca
85	GO:2001243	negative regulation of intrinsic apoptotic signaling pathway	90	2	0.18	350	0.01384	0.01384	Cd74,Ptgs2
86	GO:1902106	negative regulation of leukocyte differentiation	90	2	0.18	351	0.01384	0.01384	C1qc,Cd74
87	GO:0030316	osteoclast differentiation	93	2	0.19	356	0.01473	0.01473	Fcer1g,Trem2
88	GO:0140029	exocytic process	93	2	0.19	357	0.01473	0.01473	Fcer1g,Snca
89	GO:0033138	positive regulation of peptidyl-serine phosphorylation	95	2	0.19	363	0.01534	0.01534	Ptgs2,Snca
90	GO:0007586	digestion	95	2	0.19	364	0.01534	0.01534	Crhr2,Tac1
91	GO:0007204	positive regulation of cytosolic calcium ion concentration	267	3	0.53	369	0.01584	0.01584	C3ar1,Snca,Tac1
92	GO:0001776	leukocyte homeostasis	99	2	0.2	371	0.01658	0.01658	Cd74,Fcer1g
93	GO:0061081	positive regulation of myeloid leukocyte cytokine production involved in immune response	19	3	0.04	31	0.01672	6.8e-06	Cd74,Fcer1g,Sema7a
94	GO:0006837	serotonin transport	25	3	0.05	39	0.01673	1.6e-05	Crhr2,Fcer1g,Snca
95	GO:2000379	positive regulation of reactive oxygen species metabolic process	101	2	0.2	373	0.01722	0.01722	Ptgs2,Snca
96	GO:0034504	protein localization to nucleus	278	3	0.55	375	0.01763	0.01763	Ipo11,Parp1,Ptgs2
97	GO:0070661	leukocyte proliferation	278	3	0.55	376	0.01763	0.01763	Cd74,Tac1,Trem2
98	GO:0002792	negative regulation of peptide secretion	104	2	0.21	379	0.01819	0.01819	Cd74,Crhr2
99	GO:0048661	positive regulation of smooth muscle cell proliferation	106	2	0.21	383	0.01886	0.01886	C3ar1,Ptgs2
100	GO:0016525	negative regulation of angiogenesis	108	2	0.22	388	0.01953	0.01953	Crhr2,Tnmd
101	GO:0032680	regulation of tumor necrosis factor production	108	2	0.22	389	0.01953	0.01953	Fcer1g,Trem2
102	GO:0070493	thrombin-activated receptor signaling pathway	10	1	0.02	392	0.01978	0.01978	Snca
103	GO:0032275	luteinizing hormone secretion	10	1	0.02	393	0.01978	0.01978	Crhr2
104	GO:0071223	cellular response to lipoteichoic acid	10	1	0.02	394	0.01978	0.01978	Trem2
105	GO:0051610	serotonin uptake	10	1	0.02	395	0.01978	0.01978	Snca
106	GO:1905168	positive regulation of double-strand break repair via homologous recombination	10	1	0.02	396	0.01978	0.01978	Parp1
107	GO:0034551	mitochondrial respiratory chain complex III assembly	10	1	0.02	397	0.01978	0.01978	Lyrm7
108	GO:0002468	dendritic cell antigen processing and presentation	10	1	0.02	398	0.01978	0.01978	Cd74
109	GO:0061517	macrophage proliferation	10	1	0.02	399	0.01978	0.01978	Trem2
110	GO:0033148	positive regulation of intracellular estrogen receptor signaling pathway	10	1	0.02	400	0.01978	0.01978	Parp1
111	GO:0048630	skeletal muscle tissue growth	10	1	0.02	401	0.01978	0.01978	Crhr2
112	GO:0031620	regulation of fever generation	10	1	0.02	402	0.01978	0.01978	Ptgs2
113	GO:0061684	chaperone-mediated autophagy	10	1	0.02	403	0.01978	0.01978	Snca
114	GO:0046598	positive regulation of viral entry into host cell	10	1	0.02	404	0.01978	0.01978	Cd74
115	GO:0001878	response to yeast	10	1	0.02	405	0.01978	0.01978	Tac1
116	GO:2000849	regulation of glucocorticoid secretion	10	1	0.02	406	0.01978	0.01978	Tac1
117	GO:0051934	catecholamine uptake involved in synaptic transmission	10	1	0.02	407	0.01978	0.01978	Snca
118	GO:0031118	rRNA pseudouridine synthesis	10	1	0.02	408	0.01978	0.01978	Nhp2
119	GO:0017062	respiratory chain complex III assembly	10	1	0.02	409	0.01978	0.01978	Lyrm7
120	GO:0090269	fibroblast growth factor production	10	1	0.02	410	0.01978	0.01978	Ptgs2
121	GO:0075294	positive regulation by symbiont of entry into host	10	1	0.02	411	0.01978	0.01978	Cd74
122	GO:0090270	regulation of fibroblast growth factor production	10	1	0.02	412	0.01978	0.01978	Ptgs2
123	GO:0002866	positive regulation of acute inflammatory response to antigenic stimulus	10	1	0.02	413	0.01978	0.01978	Fcer1g
124	GO:0106049	regulation of cellular response to osmotic stress	10	1	0.02	414	0.01978	0.01978	Ptgs2
125	GO:1901724	positive regulation of cell proliferation involved in kidney development	10	1	0.02	415	0.01978	0.01978	C3ar1
126	GO:0070391	response to lipoteichoic acid	10	1	0.02	416	0.01978	0.01978	Trem2
127	GO:0051583	dopamine uptake involved in synaptic transmission	10	1	0.02	417	0.01978	0.01978	Snca
128	GO:0099004	calmodulin dependent kinase signaling pathway	10	1	0.02	418	0.01978	0.01978	Trem2
129	GO:0002821	positive regulation of adaptive immune response	109	2	0.22	420	0.01987	0.01987	Cd74,Fcer1g
130	GO:1903555	regulation of tumor necrosis factor superfamily cytokine production	110	2	0.22	423	0.02021	0.02021	Fcer1g,Trem2
131	GO:2000181	negative regulation of blood vessel morphogenesis	112	2	0.22	427	0.02091	0.02091	Crhr2,Tnmd
132	GO:0032640	tumor necrosis factor production	113	2	0.23	429	0.02126	0.02126	Fcer1g,Trem2
133	GO:0010459	negative regulation of heart rate	11	1	0.02	431	0.02173	0.02173	Tac1
134	GO:0014062	regulation of serotonin secretion	11	1	0.02	432	0.02173	0.02173	Crhr2
135	GO:0072124	regulation of glomerular mesangial cell proliferation	11	1	0.02	433	0.02173	0.02173	C3ar1
136	GO:0060732	positive regulation of inositol phosphate biosynthetic process	11	1	0.02	434	0.02173	0.02173	Snca
137	GO:0070213	protein auto-ADP-ribosylation	11	1	0.02	435	0.02173	0.02173	Parp1
138	GO:1904181	positive regulation of membrane depolarization	11	1	0.02	436	0.02173	0.02173	Parp1
139	GO:0042762	regulation of sulfur metabolic process	11	1	0.02	437	0.02173	0.02173	Snca
140	GO:0035933	glucocorticoid secretion	11	1	0.02	438	0.02173	0.02173	Tac1
141	GO:2000833	positive regulation of steroid hormone secretion	11	1	0.02	439	0.02173	0.02173	Tac1
142	GO:2001171	positive regulation of ATP biosynthetic process	11	1	0.02	440	0.02173	0.02173	Trem2
143	GO:0071706	tumor necrosis factor superfamily cytokine production	115	2	0.23	441	0.02197	0.02197	Fcer1g,Trem2
144	GO:0045807	positive regulation of endocytosis	117	2	0.23	443	0.02268	0.02268	Snca,Trem2
145	GO:0062013	positive regulation of small molecule metabolic process	137	4	0.27	65	0.02309	0.00015	Cd74,Ptgs2,Snca,Trem2
146	GO:0062197	cellular response to chemical stress	309	3	0.62	445	0.02325	0.02325	Parp1,Ptgs2,Snca
147	GO:0046165	alcohol biosynthetic process	119	2	0.24	447	0.02341	0.02341	Hsd17b7,Snca
148	GO:0051480	regulation of cytosolic calcium ion concentration	310	3	0.62	448	0.02344	0.02344	C3ar1,Snca,Tac1
149	GO:0018209	peptidyl-serine modification	310	3	0.62	449	0.02344	0.02344	Parp1,Ptgs2,Snca
150	GO:0048585	negative regulation of response to stimulus	1472	7	2.94	450	0.02357	0.02357	Cd74,Crhr2,Fndc4,Ptgs2,Sema7a,Snca,Tnmd
151	GO:0032222	regulation of synaptic transmission, cholinergic	12	1	0.02	451	0.02368	0.02368	Tac1
152	GO:0030948	negative regulation of vascular endothelial growth factor receptor signaling pathway	12	1	0.02	452	0.02368	0.02368	Tnmd
153	GO:0032026	response to magnesium ion	12	1	0.02	453	0.02368	0.02368	Snca
154	GO:0072110	glomerular mesangial cell proliferation	12	1	0.02	454	0.02368	0.02368	C3ar1
155	GO:0031652	positive regulation of heat generation	12	1	0.02	455	0.02368	0.02368	Ptgs2
156	GO:1903977	positive regulation of glial cell migration	12	1	0.02	456	0.02368	0.02368	Trem2
157	GO:0038094	Fc-gamma receptor signaling pathway	12	1	0.02	457	0.02368	0.02368	Fcer1g
158	GO:0048241	epinephrine transport	12	1	0.02	458	0.02368	0.02368	Crhr2
159	GO:0032490	detection of molecule of bacterial origin	12	1	0.02	459	0.02368	0.02368	Trem2
160	GO:2000343	positive regulation of chemokine (C-X-C motif) ligand 2 production	12	1	0.02	460	0.02368	0.02368	Cd74
161	GO:0002883	regulation of hypersensitivity	12	1	0.02	461	0.02368	0.02368	Fcer1g
162	GO:0010959	regulation of metal ion transport	389	5	0.78	120	0.02382	0.00096	Crhr2,Ptgs2,Scn2b,Snca,Trem2
163	GO:0030808	regulation of nucleotide biosynthetic process	30	3	0.06	44	0.02407	2.8e-05	Parp1,Snca,Trem2
164	GO:1900371	regulation of purine nucleotide biosynthetic process	30	3	0.06	45	0.02407	2.8e-05	Parp1,Snca,Trem2
165	GO:0050671	positive regulation of lymphocyte proliferation	121	2	0.24	463	0.02415	0.02415	Cd74,Tac1
166	GO:0060291	long-term synaptic potentiation	123	2	0.25	470	0.0249	0.0249	Crhr2,Snca
167	GO:0032946	positive regulation of mononuclear cell proliferation	123	2	0.25	471	0.0249	0.0249	Cd74,Tac1
168	GO:1901343	negative regulation of vasculature development	123	2	0.25	472	0.0249	0.0249	Crhr2,Tnmd
169	GO:1903707	negative regulation of hemopoiesis	124	2	0.25	476	0.02527	0.02527	C1qc,Cd74
170	GO:0002573	myeloid leukocyte differentiation	190	4	0.38	100	0.02532	0.00053	C1qc,Cd74,Fcer1g,Trem2
171	GO:0032276	regulation of gonadotropin secretion	13	1	0.03	480	0.02563	0.02563	Crhr2
172	GO:0071280	cellular response to copper ion	13	1	0.03	481	0.02563	0.02563	Snca
173	GO:0007183	SMAD protein complex assembly	13	1	0.03	482	0.02563	0.02563	Parp1
174	GO:0002281	macrophage activation involved in immune response	13	1	0.03	483	0.02563	0.02563	Trem2
175	GO:0002283	neutrophil activation involved in immune response	13	1	0.03	484	0.02563	0.02563	Fcer1g
176	GO:0090193	positive regulation of glomerulus development	13	1	0.03	485	0.02563	0.02563	C3ar1
177	GO:0002903	negative regulation of B cell apoptotic process	13	1	0.03	486	0.02563	0.02563	Cd74
178	GO:1903818	positive regulation of voltage-gated potassium channel activity	13	1	0.03	487	0.02563	0.02563	Trem2
179	GO:0048102	autophagic cell death	13	1	0.03	488	0.02563	0.02563	Trem2
180	GO:0001660	fever generation	13	1	0.03	489	0.02563	0.02563	Ptgs2
181	GO:0032494	response to peptidoglycan	13	1	0.03	490	0.02563	0.02563	Trem2
182	GO:0035815	positive regulation of renal sodium excretion	13	1	0.03	491	0.02563	0.02563	Tac1
183	GO:1902165	regulation of intrinsic apoptotic signaling pathway in response to DNA damage by p53 class mediator	13	1	0.03	492	0.02563	0.02563	Cd74
184	GO:0045060	negative thymic T cell selection	13	1	0.03	493	0.02563	0.02563	Cd74
185	GO:0045059	positive thymic T cell selection	13	1	0.03	494	0.02563	0.02563	Cd74
186	GO:0045760	positive regulation of action potential	13	1	0.03	495	0.02563	0.02563	Tac1
187	GO:0002524	hypersensitivity	13	1	0.03	496	0.02563	0.02563	Fcer1g
188	GO:0042640	anagen	13	1	0.03	497	0.02563	0.02563	Ptgs2
189	GO:0031623	receptor internalization	127	2	0.25	500	0.02642	0.02642	Fcer1g,Snca
190	GO:0033135	regulation of peptidyl-serine phosphorylation	129	2	0.26	504	0.02719	0.02719	Ptgs2,Snca
191	GO:0047484	regulation of response to osmotic stress	14	1	0.03	505	0.02758	0.02758	Ptgs2
192	GO:0060295	regulation of cilium movement involved in cell motility	14	1	0.03	506	0.02758	0.02758	Tac1
193	GO:0010310	regulation of hydrogen peroxide metabolic process	14	1	0.03	507	0.02758	0.02758	Snca
194	GO:0010642	negative regulation of platelet-derived growth factor receptor signaling pathway	14	1	0.03	508	0.02758	0.02758	Snca
195	GO:1902019	regulation of cilium-dependent cell motility	14	1	0.03	509	0.02758	0.02758	Tac1
196	GO:2000252	negative regulation of feeding behavior	14	1	0.03	510	0.02758	0.02758	Crhr2
197	GO:0032769	negative regulation of monooxygenase activity	14	1	0.03	511	0.02758	0.02758	Snca
198	GO:0043383	negative T cell selection	14	1	0.03	512	0.02758	0.02758	Cd74
199	GO:0032700	negative regulation of interleukin-17 production	14	1	0.03	513	0.02758	0.02758	Parp1
200	GO:0023035	CD40 signaling pathway	14	1	0.03	514	0.02758	0.02758	Trem2
