# Supplementary material for: miR-7 controls glutamatergic transmission and neuronal connectivity in a Cdr1as-dependent manner
Source: EMBO Rep. 2024 Jun 3;25(7):3008–39. doi: 10.1038/s44319-024-00168-9 (PMC11239925; doi:10.1038/s44319-024-00168-9)
Supplement: Supplementary file 6 — Dataset EV4 [file 44319_2024_168_MOESM6_ESM.zip › GO/GO_Analysis_KOm7oe_WT_UP_CC.csv]

	GO.ID	Term	Annotated	Significant	Expected	Rank in p.value_classic	p.value_elim	p.value_classic	genes
1	GO:0005615	extracellular space	1059	34	15.66	2	1.6e-05	1.6e-05	Ace,Bglap3,Car4,Chrd,Col11a2,Col16a1,Col5a1,Cxcl12,Dlk1,Fbln1,Gal,Gprc5c,H2-Q2,Hmcn2,Igfbp5,Inhbb,Itga2b,Lefty2,Lgr6,Lxn,Mcam,Mmel1,Nbl1,Pcsk5,Ramp1,Sema3f,Smoc1,Smoc2,Stx2,Tgfb2,Thpo,Vash1,Vegfd,Wnt4
2	GO:0009897	external side of plasma membrane	307	14	4.54	6	2e-04	2e-04	Ace,Car4,Crlf2,Csf2ra,Cxcl12,Cxcr4,Dlk1,Ece1,H2-Ab1,H2-Q2,Itga2b,Itga5,Mcam,Sdc1
3	GO:0005604	basement membrane	109	8	1.61	7	0.00021	0.00021	Cd151,Col5a1,Fbln1,Hmcn2,Smoc1,Smoc2,Tgfb2,Vwa1
4	GO:0016021	integral component of membrane	3891	79	57.54	10	0.00098	0.00098	Ace,Ano3,B3gnt7,Cabp7,Cacna1h,Cd151,Cd7,Cdh2,Cdh23,Celsr1,Cemip2,Crb3,Creb3l1,Crlf2,Csf2ra,Cxcr4,Disp3,Dlk1,Dram1,Ece1,Efnb1,Fam171a2,Fgfr1,Gabre,Gpr139,Gpr153,Gpr25,Gprc5c,Grik3,H2-Ab1,H2-Q2,Itga2b,Itga5,Kcna5,Kcng2,Kremen1,Lgr6,Lrp5,Mcam,Mcub,Mest,Mgarp,Mmel1,Npr3,Nynrin,Otof,Pcsk5,Plekha7,Plpp2,Plxnb1,Podxl,Ptk7,Ptprh,Ramp1,Ramp2,Scarf2,Sdc1,Sdk2,Sema3f,Sft2d3,Slc12a4,Slc27a2,Slc27a3,Slc37a1,S…
5	GO:0001917	photoreceptor inner segment	55	5	0.81	11	0.00129	0.00129	Cdh23,Crocc,Dynlt1b,Mak,Rdh12
6	GO:0031941	filamentous actin	37	4	0.55	12	0.0021	0.0021	Espn,Pdlim1,Pdlim4,Smtnl2
7	GO:0043235	receptor complex	357	13	5.28	13	0.0026	0.0026	Crlf2,Csf2ra,Fgfr1,Gabre,Gprc5c,Grik3,Itga2b,Itga5,Lrp5,Plxnb1,Ramp1,Ramp2,Smad3
8	GO:0048787	presynaptic active zone membrane	45	4	0.67	15	0.00432	0.00432	Cacna1h,Cdh2,Otof,Stx2
9	GO:0005581	collagen trimer	74	5	1.09	17	0.00477	0.00477	C1ql2,Col11a2,Col16a1,Col5a1,Emid1
10	GO:0005886	plasma membrane	4055	86	59.96	4	0.00712	0.00011	Ace,Ano3,Baiap3,Bbs9,Cabp7,Cacna1h,Car4,Cavin1,Cbln1,Cd151,Cdh2,Cdh23,Celsr1,Cemip2,Cpne6,Crb3,Crlf2,Crocc,Csf2ra,Cxcl12,Cxcr4,Dlk1,Ece1,Efna1,Efnb1,Eps8l1,Esr1,Fgfr1,Gabre,Gnai2,Gpr139,Gpr153,Gpr25,Gprc5c,Grik3,H2-Ab1,H2-Q2,Itga2b,Itga5,Kcna5,Kcng2,Kremen1,Lgr6,Llgl2,Lrp5,Map4k2,Mcam,Myo1h,Nkd2,Otof,Pcsk5,Pdlim4,Plcd4,Plce1,Plekha2,Plpp2,Plxnb1,Podxl,Ptk7,Ptprh,Rab26,Rab4b,Ramp1,Ramp2,Rasal1,Ras…
11	GO:0005783	endoplasmic reticulum	1465	33	21.66	19	0.00973	0.00973	Ass1,Bglap3,Car4,Cavin1,Cercam,Creb3l1,Cyp2s1,Disp3,Emid1,H2-Q2,Hap1,Itga5,Jsrp1,Kcna5,Lrp5,Mest,Mmel1,Nbeal2,Otof,P3h4,P4ha2,Pcsk5,Plcd4,Plpp2,Rasd1,Rcn1,Sec24d,Slc27a2,Slc27a3,Slc37a1,Syt6,Vash1,Wnt4
12	GO:0098643	banded collagen fibril	11	2	0.16	20	0.01097	0.01097	Col16a1,Col5a1
13	GO:0005583	fibrillar collagen trimer	11	2	0.16	21	0.01097	0.01097	Col16a1,Col5a1
14	GO:0031674	I band	127	6	1.88	22	0.01152	0.01152	Csrp1,Kcna5,Pdlim1,Pdlim4,Pgm1,Smtnl2
15	GO:0030017	sarcomere	173	7	2.56	24	0.01457	0.01457	Csrp1,Kcna5,Pdlim1,Pdlim4,Pgm1,Smtnl2,Tpm2
16	GO:0043204	perikaryon	136	6	2.01	25	0.01571	0.01571	Ass1,Bglap3,Cacna1h,Esr1,Grik3,Pcsk5
17	GO:0005911	cell-cell junction	457	13	6.76	26	0.01872	0.01872	Cdh2,Crb3,Cxcr4,Itga5,Kcna5,Mapk15,Pdlim1,Pdlim4,Plekha7,Podxl,Ptk7,Stx2,Tjp3
18	GO:0030658	transport vesicle membrane	143	6	2.11	27	0.01963	0.01963	Car4,Otof,Rab26,Rab4b,Sec24d,Vamp3
19	GO:0031982	vesicle	1850	38	27.36	28	0.02248	0.02248	Ace,Baiap3,Bglap3,Car4,Cpne6,Cxcr4,Dennd3,Disp3,Dynlt1b,Ece1,Fgfr1,Gal,Gprc5c,H2-Ab1,Hap1,Itga2b,Itga5,Lgr6,Mapk15,Myo1h,Nkd2,Otof,Pcsk5,Pdlim4,Plpp2,Rab26,Rab4b,Rhoc,Sec24d,Steap3,Stx2,Syt6,Tgfb2,Ticam1,Trim21,Tspan15,Vamp3,Wipi1
20	GO:0005614	interstitial matrix	16	2	0.24	29	0.0228	0.0228	Smoc2,Vwa1
21	GO:0070062	extracellular exosome	74	4	1.09	30	0.02397	0.02397	Ace,Car4,Gprc5c,Itga2b
22	GO:0098644	complex of collagen trimers	17	2	0.25	31	0.02559	0.02559	Col16a1,Col5a1
23	GO:0032426	stereocilium tip	17	2	0.25	32	0.02559	0.02559	Cdh23,Espn
24	GO:0030016	myofibril	195	7	2.88	33	0.02612	0.02612	Csrp1,Kcna5,Pdlim1,Pdlim4,Pgm1,Smtnl2,Tpm2
25	GO:0005794	Golgi apparatus	1353	29	20.01	35	0.02741	0.02741	B3gnt7,Baiap3,Bglap3,Cabp7,Car4,Creb3l1,Dynlt1b,Ece1,Emid1,Esr1,Gal,H2-Ab1,H2-Q2,Itga5,Kcna5,Map4k2,Mapk15,Mmel1,Otof,Pcsk5,Pidd1,Plce1,Rab26,Sdc1,Syndig1l,Tgfb2,Trip10,Wipi1,Wnt4
26	GO:0016327	apicolateral plasma membrane	18	2	0.27	36	0.02851	0.02851	Cdh2,Rasgrf1
27	GO:0030018	Z disc	116	5	1.72	37	0.02897	0.02897	Csrp1,Kcna5,Pdlim1,Pdlim4,Pgm1
28	GO:0031226	intrinsic component of plasma membrane	1195	26	17.67	39	0.03065	0.03065	Cacna1h,Car4,Cd151,Cdh2,Cemip2,Efna1,Efnb1,Fgfr1,Gabre,Gpr139,Grik3,Itga2b,Itga5,Kcna5,Kcng2,Plpp2,Plxnb1,Rab26,Ramp1,Ramp2,Sema3f,Syt6,Tmem45a,Tspan15,Tspan9,Unc5a
29	GO:0098993	anchored component of synaptic vesicle membrane	19	2	0.28	40	0.03156	0.03156	Rab26,Rab4b
30	GO:0099503	secretory vesicle	495	13	7.32	41	0.03297	0.03297	Car4,Dynlt1b,Ece1,Gal,Nkd2,Otof,Pcsk5,Rab26,Rab4b,Stx2,Syt6,Tgfb2,Vamp3
31	GO:1903561	extracellular vesicle	82	4	1.21	42	0.03329	0.03329	Ace,Car4,Gprc5c,Itga2b
32	GO:0035327	transcriptionally active chromatin	20	2	0.3	43	0.03473	0.03473	Esr1,Padi2
33	GO:0042611	MHC protein complex	20	2	0.3	44	0.03473	0.03473	H2-Ab1,H2-Q2
34	GO:0043292	contractile fiber	209	7	3.09	45	0.03607	0.03607	Csrp1,Kcna5,Pdlim1,Pdlim4,Pgm1,Smtnl2,Tpm2
35	GO:0098797	plasma membrane protein complex	505	13	7.47	46	0.03777	0.03777	Cacna1h,Cdh2,Cdh23,Gnai2,Grik3,H2-Ab1,H2-Q2,Itga2b,Itga5,Kcna5,Kcng2,Ramp1,Ramp2
36	GO:0032420	stereocilium	52	3	0.77	48	0.04153	0.04153	Cdh23,Espn,Rhoc
37	GO:0005797	Golgi medial cisterna	23	2	0.34	49	0.04493	0.04493	H2-Q2,Pcsk5
38	GO:0005902	microvillus	91	4	1.35	51	0.04599	0.04599	Espn,Myo1h,Podxl,Ptprh
39	GO:0043230	extracellular organelle	91	4	1.35	52	0.04599	0.04599	Ace,Car4,Gprc5c,Itga2b
40	GO:0009986	cell surface	745	25	11.02	5	0.04842	0.00012	Ace,Car4,Cd151,Cdh2,Crlf2,Csf2ra,Cxcl12,Cxcr4,Dlk1,Ece1,H2-Ab1,H2-Q2,Itga2b,Itga5,Kcna5,Mcam,Ramp1,Ramp2,Sdc1,Stx2,Tgfb2,Tjp3,Tspan15,Vamp3,Wnt4
41	GO:0070161	anchoring junction	578	14	8.55	53	0.04873	0.04873	Cdh2,Crb3,Cxcr4,Itga2b,Itga5,Kcna5,Mapk15,Pdlim1,Pdlim4,Plekha7,Podxl,Ptk7,Stx2,Tjp3
42	GO:0030133	transport vesicle	322	9	4.76	54	0.05047	0.05047	Car4,Nkd2,Otof,Rab26,Rab4b,Sec24d,Stx2,Syt6,Vamp3
43	GO:0099059	integral component of presynaptic active zone membrane	26	2	0.38	55	0.05609	0.05609	Cacna1h,Cdh2
44	GO:0034706	sodium channel complex	26	2	0.38	56	0.05609	0.05609	Cacna1h,Grik3
45	GO:0099524	postsynaptic cytosol	26	2	0.38	57	0.05609	0.05609	Aldoc,Hap1
46	GO:0031300	intrinsic component of organelle membrane	380	10	5.62	58	0.05656	0.05656	Creb3l1,H2-Q2,Mcub,Mgarp,Pcsk5,Rab26,Rab4b,Slc27a2,Slc37a1,Vamp3
47	GO:0031252	cell leading edge	383	10	5.66	59	0.059	0.059	Cdh2,Cxcr4,Dynlt1b,Eps8l1,Gabre,Itga5,Pdlim4,Plce1,Stx2,Unc5a
48	GO:0032421	stereocilium bundle	60	3	0.89	60	0.05908	0.05908	Cdh23,Espn,Rhoc
49	GO:0110165	cellular anatomical entity	14440	228	213.52	9	0.06004	6e-04	A430033K04Rik,Ace,Airn,Aldh2,Aldoc,Ano3,Aox4,Arg2,Arpc1b,Ass1,B3gnt7,Baiap3,Bbs9,Bglap3,C1ql2,C2cd4c,Cabp7,Cacna1h,Capsl,Car4,Carhsp1,Cavin1,Cbln1,Cbr3,Ccne2,Cd151,Cd7,Cdh2,Cdh23,Celsr1,Cemip2,Cercam,Chrd,Cidea,Cited1,Col11a2,Col16a1,Col5a1,Cpne6,Crb3,Creb3l1,Crlf2,Crocc,Csf2ra,Csrp1,Cxcl12,Cxcr4,Cyp2s1,Dennd3,Disp3,Dlk1,Dmrtc1a,Dnah1,Dram1,Dynlt1b,Ece1,Echdc2,Efna1,Efnb1,Emid1,Eml1,Eps8l1,Espn,E…
50	GO:0098563	intrinsic component of synaptic vesicle membrane	63	3	0.93	61	0.06643	0.06643	Rab26,Rab4b,Vamp3
51	GO:0045177	apical part of cell	393	10	5.81	62	0.06763	0.06763	Car4,Cdh2,Cdh23,Crb3,Kcna5,Otof,Podxl,Tjp3,Vamp3,Vash1
52	GO:0016342	catenin complex	29	2	0.43	63	0.06809	0.06809	Cdh2,Cdh23
53	GO:0070971	endoplasmic reticulum exit site	30	2	0.44	66	0.07227	0.07227	H2-Q2,Sec24d
54	GO:0032588	trans-Golgi network membrane	30	2	0.44	67	0.07227	0.07227	Baiap3,Cabp7
55	GO:0030141	secretory granule	295	8	4.36	68	0.07233	0.07233	Car4,Ece1,Gal,Pcsk5,Rab26,Rab4b,Tgfb2,Vamp3
56	GO:0031410	cytoplasmic vesicle	1724	33	25.49	69	0.07322	0.07322	Ace,Baiap3,Car4,Cpne6,Cxcr4,Dennd3,Disp3,Dynlt1b,Ece1,Fgfr1,Gal,H2-Ab1,Hap1,Itga5,Mapk15,Nkd2,Otof,Pcsk5,Pdlim4,Plpp2,Rab26,Rab4b,Rhoc,Sec24d,Steap3,Stx2,Syt6,Tgfb2,Ticam1,Trim21,Tspan15,Vamp3,Wipi1
57	GO:0097708	intracellular vesicle	1730	33	25.58	70	0.07596	0.07596	Ace,Baiap3,Car4,Cpne6,Cxcr4,Dennd3,Disp3,Dynlt1b,Ece1,Fgfr1,Gal,H2-Ab1,Hap1,Itga5,Mapk15,Nkd2,Otof,Pcsk5,Pdlim4,Plpp2,Rab26,Rab4b,Rhoc,Sec24d,Steap3,Stx2,Syt6,Tgfb2,Ticam1,Trim21,Tspan15,Vamp3,Wipi1
58	GO:0098945	intrinsic component of presynaptic active zone membrane	31	2	0.46	71	0.07652	0.07652	Cacna1h,Cdh2
59	GO:0035869	ciliary transition zone	67	3	0.99	72	0.07684	0.07684	Bbs9,Mak,Tmem237
60	GO:0098858	actin-based cell projection	201	6	2.97	73	0.07838	0.07838	Cdh23,Espn,Myo1h,Podxl,Ptprh,Rhoc
61	GO:0070382	exocytic vesicle	250	7	3.7	74	0.07843	0.07843	Nkd2,Otof,Rab26,Rab4b,Stx2,Syt6,Vamp3
62	GO:0005776	autophagosome	69	3	1.02	75	0.0823	0.0823	Hap1,Mapk15,Wipi1
63	GO:0008305	integrin complex	33	2	0.49	76	0.08526	0.08526	Itga2b,Itga5
64	GO:0016529	sarcoplasmic reticulum	71	3	1.05	77	0.08792	0.08792	Car4,Jsrp1,Rasd1
65	GO:0099501	exocytic vesicle membrane	114	4	1.69	78	0.08892	0.08892	Otof,Rab26,Rab4b,Vamp3
66	GO:0030672	synaptic vesicle membrane	114	4	1.69	79	0.08892	0.08892	Otof,Rab26,Rab4b,Vamp3
67	GO:0045121	membrane raft	363	9	5.37	80	0.0908	0.0908	Cacna1h,Cavin1,Cdh2,Efnb1,Gnai2,Kcna5,Plpp2,Stx2,Unc5b
68	GO:0098857	membrane microdomain	364	9	5.38	81	0.09197	0.09197	Cacna1h,Cavin1,Cdh2,Efnb1,Gnai2,Kcna5,Plpp2,Stx2,Unc5b
69	GO:0031224	intrinsic component of membrane	4023	83	59.49	8	0.09401	0.00039	Ace,Ano3,B3gnt7,Cabp7,Cacna1h,Car4,Cd151,Cd7,Cdh2,Cdh23,Celsr1,Cemip2,Crb3,Creb3l1,Crlf2,Csf2ra,Cxcr4,Disp3,Dlk1,Dram1,Ece1,Efna1,Efnb1,Fam171a2,Fgfr1,Gabre,Gpr139,Gpr153,Gpr25,Gprc5c,Grik3,H2-Ab1,H2-Q2,Itga2b,Itga5,Kcna5,Kcng2,Kremen1,Lgr6,Lrp5,Mcam,Mcub,Mest,Mgarp,Mmel1,Npr3,Nynrin,Otof,Pcsk5,Plekha7,Plpp2,Plxnb1,Podxl,Ptk7,Ptprh,Rab26,Rab4b,Ramp1,Ramp2,Scarf2,Sdc1,Sdk2,Sema3f,Sft2d3,Slc12a4,Sl…
70	GO:0005802	trans-Golgi network	215	6	3.18	83	0.10014	0.10014	Baiap3,Cabp7,Car4,Pcsk5,Tgfb2,Wipi1
71	GO:0030027	lamellipodium	166	5	2.45	84	0.1003	0.1003	Cdh2,Dynlt1b,Pdlim4,Plce1,Stx2
72	GO:0098589	membrane region	374	9	5.53	85	0.10415	0.10415	Cacna1h,Cavin1,Cdh2,Efnb1,Gnai2,Kcna5,Plpp2,Stx2,Unc5b
73	GO:0098636	protein complex involved in cell adhesion	38	2	0.56	87	0.10829	0.10829	Itga2b,Itga5
74	GO:0098802	plasma membrane signaling receptor complex	171	5	2.53	88	0.1101	0.1101	Grik3,Itga2b,Itga5,Ramp1,Ramp2
75	GO:0005887	integral component of plasma membrane	1128	22	16.68	89	0.11151	0.11151	Cacna1h,Cd151,Cdh2,Cemip2,Efnb1,Fgfr1,Gabre,Gpr139,Grik3,Itga2b,Itga5,Kcna5,Kcng2,Plpp2,Plxnb1,Ramp1,Ramp2,Sema3f,Syt6,Tmem45a,Tspan15,Tspan9
76	GO:0044853	plasma membrane raft	124	4	1.83	90	0.11198	0.11198	Cacna1h,Cavin1,Cdh2,Plpp2
77	GO:0016528	sarcoplasm	80	3	1.18	91	0.11508	0.11508	Car4,Jsrp1,Rasd1
78	GO:0098862	cluster of actin-based cell projections	174	5	2.57	92	0.1162	0.1162	Ace,Car4,Cdh23,Espn,Rhoc
79	GO:0031253	cell projection membrane	277	7	4.1	93	0.11755	0.11755	Ace,Car4,Eps8l1,Gabre,Itga5,Podxl,Unc5a
80	GO:0099522	region of cytosol	40	2	0.59	94	0.11792	0.11792	Aldoc,Hap1
81	GO:0098590	plasma membrane region	1138	25	16.83	38	0.11874	0.03052	Ace,Cacna1h,Car4,Cavin1,Cbln1,Cdh2,Crb3,Efnb1,Eps8l1,Gabre,Grik3,Itga5,Kcna5,Nkd2,Otof,Pdlim4,Plpp2,Podxl,Rasgrf1,Rhoc,Stx2,Syt6,Tjp3,Unc5a,Vamp3
82	GO:0098791	Golgi apparatus subcompartment	278	7	4.11	95	0.11916	0.11916	Baiap3,Cabp7,Car4,H2-Q2,Pcsk5,Tgfb2,Wipi1
83	GO:0005788	endoplasmic reticulum lumen	82	3	1.21	96	0.1215	0.1215	Pcsk5,Slc27a2,Wnt4
84	GO:0043296	apical junction complex	129	4	1.91	97	0.12442	0.12442	Crb3,Mapk15,Plekha7,Tjp3
85	GO:0032391	photoreceptor connecting cilium	42	2	0.62	98	0.12775	0.12775	Mak,Tmem237
86	GO:0098805	whole membrane	1089	21	16.1	99	0.12814	0.12814	Ass1,Baiap3,Cacna1h,Car4,Cavin1,Cdh2,Efnb1,Gnai2,Kcna5,Man2b2,Mgarp,Otof,Plpp2,Rab26,Rab4b,Sec24d,Slc27a2,Stx2,Unc5b,Vamp3,Wipi1
87	GO:0005912	adherens junction	131	4	1.94	100	0.12955	0.12955	Cdh2,Pdlim1,Pdlim4,Plekha7
88	GO:0120025	plasma membrane bounded cell projection	2145	38	31.72	101	0.13423	0.13423	Ace,Aldoc,Ass1,Bbs9,Bglap3,Cacna1h,Car4,Cdh2,Cdh23,Cpne6,Crocc,Cxcr4,Dnah1,Dynlt1b,Eps8l1,Espn,Esr1,Fam183b,Gabre,Gnai2,Grik3,Hap1,Itga5,Mak,Mapk15,Myo1h,Pcsk5,Pdlim4,Plce1,Podxl,Ptprh,Rasgrf1,Rhoc,Stx2,Tgfb2,Tmem237,Unc5a,Vamp3
89	GO:0005576	extracellular region	1668	47	24.66	1	0.13437	1e-05	Ace,Bglap3,C1ql2,Car4,Cbln1,Cd151,Chrd,Col11a2,Col16a1,Col5a1,Crlf2,Cxcl12,Dlk1,Efna1,Emid1,Fbln1,Gal,Gprc5c,Gstm4,H2-Q2,Hmcn2,Igfbp5,Inhbb,Itga2b,Lefty2,Lgr6,Lxn,Man2b2,Mcam,Mmel1,Nbl1,Notum,Olfml2b,Pcsk5,Ramp1,Sdc1,Sema3f,Smoc1,Smoc2,Stx2,Tgfb2,Thbs3,Thpo,Vash1,Vegfd,Vwa1,Wnt4
90	GO:0034705	potassium channel complex	86	3	1.27	102	0.13472	0.13472	Grik3,Kcna5,Kcng2
91	GO:1990635	proximal dendrite	10	1	0.15	103	0.13844	0.13844	Pcsk5
92	GO:0060091	kinocilium	10	1	0.15	104	0.13844	0.13844	Cdh23
93	GO:0005885	Arp2/3 protein complex	10	1	0.15	105	0.13844	0.13844	Arpc1b
94	GO:0097732	9+2 non-motile cilium	10	1	0.15	106	0.13844	0.13844	Cdh23
95	GO:0031301	integral component of organelle membrane	346	8	5.12	108	0.142	0.142	Creb3l1,H2-Q2,Mcub,Mgarp,Pcsk5,Slc27a2,Slc37a1,Vamp3
96	GO:0005771	multivesicular body	46	2	0.68	109	0.14795	0.14795	H2-Ab1,Steap3
97	GO:0070852	cell body fiber	11	1	0.16	110	0.15119	0.15119	Ass1
98	GO:0036156	inner dynein arm	11	1	0.16	111	0.15119	0.15119	Dnah1
99	GO:0042612	MHC class I protein complex	11	1	0.16	112	0.15119	0.15119	H2-Q2
100	GO:0002177	manchette	11	1	0.16	113	0.15119	0.15119	Rimbp3
101	GO:0032593	insulin-responsive compartment	11	1	0.16	114	0.15119	0.15119	Rab4b
102	GO:0016324	apical plasma membrane	297	7	4.39	115	0.15198	0.15198	Car4,Cdh2,Crb3,Kcna5,Podxl,Tjp3,Vamp3
103	GO:0031201	SNARE complex	47	2	0.69	116	0.1531	0.1531	Stx2,Vamp3
104	GO:0048471	perinuclear region of cytoplasm	639	13	9.45	117	0.15335	0.15335	Car4,Ece1,Esr1,Fgfr1,Hap1,Inhbb,Kcna5,Pdlim4,Rab4b,Rasd1,Syt6,Thbs3,Vamp3
105	GO:0030176	integral component of endoplasmic reticulum membrane	143	4	2.11	118	0.16208	0.16208	Creb3l1,H2-Q2,Slc27a2,Slc37a1
106	GO:0031256	leading edge membrane	143	4	2.11	119	0.16208	0.16208	Eps8l1,Gabre,Itga5,Unc5a
107	GO:0031984	organelle subcompartment	303	7	4.48	120	0.16314	0.16314	Baiap3,Cabp7,Car4,H2-Q2,Pcsk5,Tgfb2,Wipi1
108	GO:0034045	phagophore assembly site membrane	12	1	0.18	122	0.16375	0.16375	Wipi1
109	GO:0098684	photoreceptor ribbon synapse	12	1	0.18	123	0.16375	0.16375	Cdh23
110	GO:0042555	MCM complex	12	1	0.18	124	0.16375	0.16375	Mcm7
111	GO:0005901	caveola	96	3	1.42	125	0.16975	0.16975	Cacna1h,Cavin1,Plpp2
112	GO:0055037	recycling endosome	146	4	2.16	126	0.17065	0.17065	Baiap3,Pdlim4,Rab4b,Vamp3
113	GO:0031225	anchored component of membrane	147	4	2.17	127	0.17353	0.17353	Car4,Efna1,Rab26,Rab4b
114	GO:0030127	COPII vesicle coat	13	1	0.19	128	0.17613	0.17613	Sec24d
115	GO:0000177	cytoplasmic exosome (RNase complex)	13	1	0.19	129	0.17613	0.17613	Carhsp1
116	GO:0005916	fascia adherens	13	1	0.19	130	0.17613	0.17613	Cdh2
117	GO:0071944	cell periphery	4170	89	61.66	3	0.17796	5.7e-05	Ace,Ano3,Baiap3,Bbs9,Cabp7,Cacna1h,Car4,Cavin1,Cbln1,Cd151,Cdh2,Cdh23,Celsr1,Cemip2,Cpne6,Crb3,Crlf2,Crocc,Csf2ra,Cxcl12,Cxcr4,Dlk1,Ece1,Efna1,Efnb1,Eps8l1,Esr1,Fgfr1,Gabre,Gnai2,Gpr139,Gpr153,Gpr25,Gprc5c,Grik3,H2-Ab1,H2-Q2,Hmcn2,Inhbb,Itga2b,Itga5,Kcna5,Kcng2,Kremen1,Lgr6,Llgl2,Lrp5,Map4k2,Mcam,Myo1h,Nkd2,Otof,Pcsk5,Pdlim4,Plcd4,Plce1,Plekha2,Plpp2,Plxnb1,Podxl,Ptk7,Ptprh,Rab26,Rab4b,Ramp1,Ramp…
118	GO:0031227	intrinsic component of endoplasmic reticulum membrane	150	4	2.22	131	0.1823	0.1823	Creb3l1,H2-Q2,Slc27a2,Slc37a1
119	GO:0005768	endosome	842	16	12.45	132	0.18288	0.18288	Ace,Baiap3,Cpne6,Cxcr4,Ece1,H2-Ab1,Hap1,Pdlim4,Plpp2,Rab26,Rab4b,Steap3,Tgfb2,Tspan15,Vamp3,Wipi1
120	GO:0005773	vacuole	488	10	7.22	133	0.18764	0.18764	Ace,Ass1,Cxcr4,Dram1,Hap1,Man2b2,Mapk15,Sgsh,Trip10,Wipi1
121	GO:0072687	meiotic spindle	14	1	0.21	134	0.18832	0.18832	Mapk15
122	GO:1990023	mitotic spindle midzone	14	1	0.21	135	0.18832	0.18832	Eml1
123	GO:0031362	anchored component of external side of plasma membrane	14	1	0.21	136	0.18832	0.18832	Car4
124	GO:0030286	dynein complex	54	2	0.8	137	0.18998	0.18998	Dnah1,Dynlt1b
125	GO:0030136	clathrin-coated vesicle	102	3	1.51	138	0.19189	0.19189	Cpne6,Ece1,Vamp3
126	GO:0042995	cell projection	2356	40	34.84	139	0.19303	0.19303	Ace,Aldoc,Ass1,Bbs9,Bglap3,Cacna1h,Car4,Cdh2,Cdh23,Cpne6,Crocc,Cxcr4,Dnah1,Dynlt1b,Eps8l1,Espn,Esr1,Fam183b,Gabre,Gnai2,Grik3,Hap1,Itga5,Mak,Mapk15,Myo1h,Otof,Pcsk5,Pdlim4,Plce1,Podxl,Ptprh,Rasgrf1,Rhoc,Stx2,Tgfb2,Tmem237,Trip10,Unc5a,Vamp3
127	GO:0042824	MHC class I peptide loading complex	15	1	0.22	140	0.20033	0.20033	H2-Q2
128	GO:0031430	M band	15	1	0.22	141	0.20033	0.20033	Smtnl2
129	GO:0035253	ciliary rootlet	15	1	0.22	142	0.20033	0.20033	Crocc
130	GO:0034703	cation channel complex	210	5	3.11	143	0.20051	0.20051	Cacna1h,Grik3,Kcna5,Kcng2,Mcub
131	GO:0034704	calcium channel complex	56	2	0.83	144	0.20074	0.20074	Cacna1h,Mcub
132	GO:0005815	microtubule organizing center	677	13	10.01	145	0.20392	0.20392	Bbs9,Ccne2,Cdh23,Crocc,Fam183b,Gnai2,Hap1,Mak,Mapk15,Plekha7,Plk5,Rassf7,Smtnl2
133	GO:0042383	sarcolemma	158	4	2.34	146	0.20636	0.20636	Cacna1h,Car4,Cdh2,Esr1
134	GO:0031233	intrinsic component of external side of plasma membrane	16	1	0.24	148	0.21217	0.21217	Car4
135	GO:0043186	P granule	16	1	0.24	149	0.21217	0.21217	Carhsp1
136	GO:0001518	voltage-gated sodium channel complex	16	1	0.24	150	0.21217	0.21217	Cacna1h
137	GO:1902711	GABA-A receptor complex	16	1	0.24	151	0.21217	0.21217	Gabre
138	GO:0005779	integral component of peroxisomal membrane	16	1	0.24	152	0.21217	0.21217	Slc27a2
139	GO:0060293	germ plasm	16	1	0.24	153	0.21217	0.21217	Carhsp1
140	GO:0005923	bicellular tight junction	108	3	1.6	154	0.21471	0.21471	Crb3,Mapk15,Tjp3
141	GO:0031012	extracellular matrix	447	15	6.61	14	0.2152	0.00275	Cd151,Col11a2,Col16a1,Col5a1,Emid1,Fbln1,Hmcn2,Lgr6,Olfml2b,Smoc1,Smoc2,Tgfb2,Thbs3,Vwa1,Wnt4
142	GO:0046658	anchored component of plasma membrane	59	2	0.87	155	0.21699	0.21699	Car4,Efna1
143	GO:0031231	intrinsic component of peroxisomal membrane	17	1	0.25	156	0.22383	0.22383	Slc27a2
144	GO:0010369	chromocenter	17	1	0.25	157	0.22383	0.22383	Mbd6
145	GO:0045495	pole plasm	17	1	0.25	158	0.22383	0.22383	Carhsp1
146	GO:0005814	centriole	111	3	1.64	159	0.22633	0.22633	Crocc,Hap1,Mapk15
147	GO:0014704	intercalated disc	61	2	0.9	160	0.22789	0.22789	Cdh2,Kcna5
148	GO:0031985	Golgi cisterna	61	2	0.9	161	0.22789	0.22789	H2-Q2,Pcsk5
149	GO:1902710	GABA receptor complex	18	1	0.27	162	0.23532	0.23532	Gabre
150	GO:0099056	integral component of presynaptic membrane	116	3	1.72	164	0.24596	0.24596	Cacna1h,Cdh2,Efnb1
151	GO:0005796	Golgi lumen	19	1	0.28	165	0.24664	0.24664	Sdc1
152	GO:0031528	microvillus membrane	19	1	0.28	166	0.24664	0.24664	Podxl
153	GO:0031526	brush border membrane	65	2	0.96	168	0.2498	0.2498	Ace,Car4
154	GO:0070160	tight junction	117	3	1.73	169	0.24991	0.24991	Crb3,Mapk15,Tjp3
155	GO:0000323	lytic vacuole	406	8	6	170	0.25367	0.25367	Ace,Ass1,Cxcr4,Dram1,Hap1,Man2b2,Sgsh,Trip10
156	GO:0005764	lysosome	406	8	6	171	0.25367	0.25367	Ace,Ass1,Cxcr4,Dram1,Hap1,Man2b2,Sgsh,Trip10
157	GO:0008021	synaptic vesicle	230	5	3.4	172	0.25434	0.25434	Otof,Rab26,Rab4b,Stx2,Vamp3
158	GO:0032587	ruffle membrane	66	2	0.98	173	0.25528	0.25528	Eps8l1,Itga5
159	GO:0032589	neuron projection membrane	66	2	0.98	174	0.25528	0.25528	Gabre,Unc5a
160	GO:0016442	RISC complex	20	1	0.3	175	0.25779	0.25779	Mir7-1
161	GO:0031332	RNAi effector complex	20	1	0.3	176	0.25779	0.25779	Mir7-1
162	GO:0046930	pore complex	20	1	0.3	177	0.25779	0.25779	Plekha7
163	GO:0012507	ER to Golgi transport vesicle membrane	20	1	0.3	178	0.25779	0.25779	Sec24d
164	GO:0045095	keratin filament	20	1	0.3	179	0.25779	0.25779	Krt80
165	GO:0016323	basolateral plasma membrane	233	5	3.45	180	0.26271	0.26271	Ace,Cdh2,Nkd2,Rasgrf1,Stx2
166	GO:0005903	brush border	121	3	1.79	181	0.26583	0.26583	Ace,Car4,Espn
167	GO:0000421	autophagosome membrane	21	1	0.31	183	0.26878	0.26878	Wipi1
168	GO:0043083	synaptic cleft	21	1	0.31	184	0.26878	0.26878	Cbln1
169	GO:0030315	T-tubule	69	2	1.02	185	0.27176	0.27176	Cdh2,Esr1
170	GO:0097729	9+2 motile cilium	123	3	1.82	186	0.27384	0.27384	Ace,Crocc,Dnah1
171	GO:0044297	cell body	787	14	11.64	187	0.2762	0.2762	Ass1,Bglap3,Cacna1h,Dynlt1b,Esr1,Gal,Gnai2,Grik3,Kremen1,Pcsk5,Podxl,Rasgrf1,Tgfb2,Unc5a
172	GO:0000242	pericentriolar material	22	1	0.33	188	0.2796	0.2796	Bbs9
173	GO:0005865	striated muscle thin filament	22	1	0.33	189	0.2796	0.2796	Tpm2
174	GO:0031307	integral component of mitochondrial outer membrane	22	1	0.33	190	0.2796	0.2796	Mgarp
175	GO:0005858	axonemal dynein complex	22	1	0.33	191	0.2796	0.2796	Dnah1
176	GO:0016234	inclusion body	71	2	1.05	192	0.28274	0.28274	Hap1,Hspb7
177	GO:0030135	coated vesicle	183	4	2.71	193	0.28635	0.28635	Cpne6,Ece1,Sec24d,Vamp3
178	GO:0031514	motile cilium	184	4	2.72	194	0.28965	0.28965	Ace,Crocc,Dnah1,Mak
179	GO:0031306	intrinsic component of mitochondrial outer membrane	23	1	0.34	195	0.29027	0.29027	Mgarp
180	GO:0000178	exosome (RNase complex)	23	1	0.34	196	0.29027	0.29027	Carhsp1
181	GO:0097470	ribbon synapse	23	1	0.34	197	0.29027	0.29027	Cdh23
182	GO:1905354	exoribonuclease complex	23	1	0.34	198	0.29027	0.29027	Carhsp1
183	GO:0015629	actin cytoskeleton	467	12	6.91	50	0.29117	0.04538	Arpc1b,Cdh2,Crocc,Csrp1,Espn,Hspb7,Llgl2,Myo1h,Pdlim1,Pdlim4,Smtnl2,Tpm2
184	GO:0098889	intrinsic component of presynaptic membrane	128	3	1.89	200	0.29396	0.29396	Cacna1h,Cdh2,Efnb1
185	GO:0098796	membrane protein complex	1053	18	15.57	201	0.29568	0.29568	Cacna1h,Cdh2,Cdh23,Gnai2,Grik3,H2-Ab1,H2-Q2,Itga2b,Itga5,Kcna5,Kcng2,Mcub,Plekha7,Ramp1,Ramp2,Sec24d,Stx2,Vamp3
186	GO:0030662	coated vesicle membrane	74	2	1.09	202	0.29918	0.29918	Sec24d,Vamp3
187	GO:0030667	secretory granule membrane	74	2	1.09	203	0.29918	0.29918	Car4,Rab26
188	GO:0008076	voltage-gated potassium channel complex	74	2	1.09	204	0.29918	0.29918	Kcna5,Kcng2
189	GO:0000118	histone deacetylase complex	74	2	1.09	205	0.29918	0.29918	Hr,Rcor2
190	GO:0032592	integral component of mitochondrial membrane	74	2	1.09	206	0.29918	0.29918	Mcub,Mgarp
191	GO:0000139	Golgi membrane	246	5	3.64	207	0.29967	0.29967	Baiap3,Cabp7,Creb3l1,Pcsk5,Rab26
192	GO:0015630	microtubule cytoskeleton	1120	19	16.56	208	0.30005	0.30005	Bbs9,Ccne2,Cdh23,Crocc,Dnah1,Dynlt1b,Eml1,Fam183b,Gnai2,Hap1,Mak,Mapk15,Plekha7,Plk5,Rassf7,Rimbp3,Smtnl2,Tekt1,Trip10
193	GO:0005868	cytoplasmic dynein complex	24	1	0.35	209	0.30078	0.30078	Dynlt1b
194	GO:0099523	presynaptic cytosol	24	1	0.35	210	0.30078	0.30078	Hap1
195	GO:0045178	basal part of cell	75	2	1.11	211	0.30464	0.30464	Ace,Otof
196	GO:0043005	neuron projection	1445	24	21.37	212	0.30497	0.30497	Aldoc,Ass1,Bglap3,Cacna1h,Cdh2,Cdh23,Cpne6,Cxcr4,Dynlt1b,Espn,Esr1,Gabre,Gnai2,Grik3,Hap1,Mak,Pcsk5,Pdlim4,Rasgrf1,Rhoc,Tgfb2,Tmem237,Unc5a,Vamp3
197	GO:0098573	intrinsic component of mitochondrial membrane	76	2	1.12	213	0.3101	0.3101	Mcub,Mgarp
198	GO:0030659	cytoplasmic vesicle membrane	311	6	4.6	214	0.31279	0.31279	Car4,Otof,Rab26,Rab4b,Sec24d,Vamp3
199	GO:0005813	centrosome	562	10	8.31	216	0.32024	0.32024	Bbs9,Ccne2,Cdh23,Crocc,Gnai2,Hap1,Mak,Plekha7,Plk5,Rassf7
200	GO:0001725	stress fiber	78	2	1.15	217	0.32099	0.32099	Pdlim1,Pdlim4
