# Supplementary material for: miR-7 controls glutamatergic transmission and neuronal connectivity in a Cdr1as-dependent manner
Source: EMBO Rep. 2024 Jun 3;25(7):3008–39. doi: 10.1038/s44319-024-00168-9 (PMC11239925; doi:10.1038/s44319-024-00168-9)
Supplement: Supplementary file 6 — Dataset EV4 [file 44319_2024_168_MOESM6_ESM.zip › GO/GO_Analysis_KOm7oe_WT_UP_BP.csv]

	GO.ID	Term	Annotated	Significant	Expected	Rank in p.value_classic	p.value_elim	p.value_classic	genes
1	GO:0045668	negative regulation of osteoblast differentiation	51	7	0.76	14	9.9e-06	9.9e-06	Chrd,Cited1,Dlk1,Fgfr1,Igfbp5,Lrp5,Smad3
2	GO:0042060	wound healing	306	15	4.56	28	5.7e-05	5.7e-05	Arhgef19,Cd151,Celsr1,Col5a1,Cxcr4,Fbln1,Grhl3,Itga2b,Nbeal2,Ptk7,Sdc1,Smad3,Smoc2,Tgfb2,Wnt4
3	GO:0030335	positive regulation of cell migration	523	20	7.79	41	0.00011	0.00011	Cd151,Cxcl12,Cxcr4,Fbln1,Fgfr1,Foxo4,Gnai2,Igfbp5,Itga2b,Itga5,Lgr6,Mcam,Pcsk5,Rhoc,Sema3f,Smad3,Smoc2,Stat5a,Tgfb2,Vegfd
4	GO:0045429	positive regulation of nitric oxide biosynthetic process	40	5	0.6	51	3e-04	3e-04	Ass1,Esr1,Klf2,Smad3,Ticam1
5	GO:0007565	female pregnancy	114	8	1.7	52	0.00031	0.00031	Esr1,H2-Q2,Igfbp5,Junb,Pcsk5,Stat5a,Stx2,Wnt4
6	GO:0007340	acrosome reaction	26	4	0.39	61	0.00055	0.00055	Cacna1h,Plcd4,Stx2,Syt6
7	GO:0007157	heterophilic cell-cell adhesion via plasma membrane cell adhesion molecules	47	5	0.7	66	0.00065	0.00065	Cbln1,Cdh2,Itga5,Mcam,Scarf2
8	GO:0090179	planar cell polarity pathway involved in neural tube closure	13	3	0.19	72	0.00084	0.00084	Celsr1,Grhl3,Ptk7
9	GO:0060395	SMAD protein signal transduction	78	6	1.16	81	0.00108	0.00108	Cited1,Inhbb,Lefty2,Mir7-1,Smad3,Tgfb2
10	GO:0045765	regulation of angiogenesis	283	12	4.22	84	0.00114	0.00114	Creb3l1,Cxcr4,Efna1,Foxo4,Itga5,Klf2,Pak4,Ramp2,Smoc2,Tgfb2,Vash1,Vegfd
11	GO:0007166	cell surface receptor signaling pathway	2205	61	32.85	1	0.00127	7.8e-07	Cbln1,Cdh2,Celsr1,Chrd,Cidea,Cited1,Creb3l1,Crlf2,Csf2ra,Cxcl12,Cxcr4,Dlk1,Efna1,Efnb1,Esr1,Fgfr1,Foxo4,Gigyf1,Gnai2,Grhl3,Grik3,Hap1,Igfbp5,Inhbb,Itga2b,Itga5,Kcna5,Kremen1,Lefty2,Lgr6,Llgl2,Lrp5,Mdfi,Mir7-1,Nbl1,Nkd2,Notum,Padi2,Pcsk5,Pelo,Pgam2,Pidd1,Plce1,Plxnb1,Prmt2,Ptk7,Rasgrf1,Sdc1,Sema3f,Smad3,Smoc2,Stat5a,Tgfb2,Thpo,Ticam1,Tmem237,Tspan15,Unc5a,Unc5b,Vegfd,Wnt4
12	GO:0030033	microvillus assembly	16	3	0.24	98	0.00158	0.00158	Espn,Podxl,Stx2
13	GO:0030198	extracellular matrix organization	282	14	4.2	34	0.00192	8.8e-05	Col11a2,Col16a1,Col5a1,Creb3l1,Fbln1,Olfml2b,P3h4,Ramp2,Smad3,Smoc1,Smoc2,Spint2,Tgfb2,Vwa1
14	GO:0001501	skeletal system development	457	18	6.81	48	0.00218	0.00018	Bglap3,Chrd,Col11a2,Dlk1,Fgfr1,Lrp5,Mdfi,Nab2,Nbeal2,Npr3,Pcsk5,Plxnb1,Rarg,Smad3,Tgfb2,Thbs3,Thpo,Zfpm1
15	GO:0060231	mesenchymal to epithelial transition	18	3	0.27	109	0.00226	0.00226	Cited1,Pelo,Wnt4
16	GO:0033687	osteoblast proliferation	29	5	0.43	30	0.00259	6.2e-05	Junb,Lrp5,Npr3,Plxnb1,Smad3
17	GO:0035855	megakaryocyte development	19	3	0.28	120	0.00265	0.00265	Nbeal2,Thpo,Zfpm1
18	GO:0050965	detection of temperature stimulus involved in sensory perception of pain	20	3	0.3	129	0.00309	0.00309	Cxcl12,Cxcr4,Lxn
19	GO:0033627	cell adhesion mediated by integrin	68	5	1.01	134	0.00342	0.00342	Col16a1,Efna1,Itga5,Podxl,Tgfb2
20	GO:0008211	glucocorticoid metabolic process	21	3	0.31	136	0.00356	0.00356	Cacna1h,Gal,Wnt4
21	GO:0010811	positive regulation of cell-substrate adhesion	125	9	1.86	37	0.00362	0.00011	Col16a1,Fbln1,Itga5,Pcsk5,Plekha2,Smad3,Smoc1,Smoc2,Wnt4
22	GO:0001822	kidney development	285	11	4.25	138	0.00373	0.00373	Ace,Arg2,Cited1,Cxcr4,Fgfr1,Pcsk5,Plce1,Ptk7,Smad3,Tgfb2,Wnt4
23	GO:0030855	epithelial cell differentiation	528	19	7.87	57	0.00374	0.00037	Cdh2,Cdh23,Cited1,Crb3,Cxcr4,Esr1,Fgfr1,Klf2,Mir7-1,Pelo,Ptk7,Rarg,Smad3,Spint2,Stat5a,Stx2,Tgfb2,Tjp3,Wnt4
24	GO:0017158	regulation of calcium ion-dependent exocytosis	43	4	0.64	139	0.00376	0.00376	Baiap3,Cacna1h,Gnai2,Syt6
25	GO:0045216	cell-cell junction organization	169	8	2.52	141	0.00386	0.00386	Ace,Crb3,Plekha7,Ramp2,Rhoc,Smad3,Tgfb2,Tjp3
26	GO:0048568	embryonic organ development	443	17	6.6	55	0.00387	0.00036	Cdh23,Celsr1,Cited1,Efna1,Fgfr1,Grhl3,Junb,Llgl2,Mdfi,Pcsk5,Ptk7,Rarg,Smad3,Spint2,Tgfb2,Vash1,Zfpm1
27	GO:0042445	hormone metabolic process	147	9	2.19	56	0.00411	0.00036	Ace,Cacna1h,Cyp2s1,Ece1,Esr1,Gal,Pcsk5,Rdh12,Wnt4
28	GO:0048514	blood vessel morphogenesis	587	24	8.75	12	0.00422	7.8e-06	Ace,Cdh2,Cemip2,Cited1,Creb3l1,Cxcl12,Cxcr4,Efna1,Fgfr1,Foxo4,Itga5,Junb,Klf2,Lrp5,Mcam,Pak4,Ramp1,Ramp2,Smoc2,Tgfb2,Unc5b,Vash1,Vegfd,Wnt4
29	GO:0007009	plasma membrane organization	103	6	1.53	147	0.00442	0.00442	Ano3,Col5a1,Cxcr4,Otof,Stx2,Tgfb2
30	GO:0060173	limb development	173	8	2.58	148	0.00445	0.00445	Ece1,Fgfr1,Kremen1,Lrp5,Pcsk5,Rarg,Smoc1,Tgfb2
31	GO:0060716	labyrinthine layer blood vessel development	23	3	0.34	151	0.00464	0.00464	Junb,Llgl2,Vash1
32	GO:0050927	positive regulation of positive chemotaxis	23	3	0.34	152	0.00464	0.00464	Cxcl12,Smad3,Vegfd
33	GO:0070098	chemokine-mediated signaling pathway	47	4	0.7	162	0.00519	0.00519	Cxcl12,Cxcr4,Padi2,Thpo
34	GO:0003181	atrioventricular valve morphogenesis	24	3	0.36	165	0.00525	0.00525	Efna1,Tgfb2,Zfpm1
35	GO:0051894	positive regulation of focal adhesion assembly	25	3	0.37	178	0.0059	0.0059	Col16a1,Smad3,Wnt4
36	GO:0051345	positive regulation of hydrolase activity	483	15	7.2	181	0.006	0.006	Arhgef19,Dap,Efna1,Esr1,Fgfr1,Grhl3,Grtp1,Pidd1,Plxnb1,Rasgrf1,Rhoc,Smad3,Tbc1d1,Tbc1d8b,Wnt4
37	GO:2000107	negative regulation of leukocyte apoptotic process	50	4	0.74	185	0.00647	0.00647	Arg2,Cxcl12,Efna1,Stat5a
38	GO:0033622	integrin activation	26	3	0.39	186	0.00659	0.00659	Col16a1,Cxcl12,Pcsk5
39	GO:2000181	negative regulation of blood vessel morphogenesis	112	6	1.67	187	0.00662	0.00662	Creb3l1,Foxo4,Klf2,Tgfb2,Vash1,Wnt4
40	GO:0042098	T cell proliferation	186	8	2.77	189	0.00682	0.00682	Arg2,Cd151,Cxcl12,Cxcr4,Efnb1,H2-Ab1,Stat5a,Wnt4
41	GO:0048589	developmental growth	718	22	10.7	82	0.00683	0.00112	Cpne6,Cxcl12,Cxcr4,Dlk1,Esr1,Fgfr1,H19,H2-Q2,Klf2,Lgr6,Llgl2,Pelo,Prmt2,Ptk7,Rarg,Rasal1,Sema3f,Smad3,Stat5a,Tgfb2,Thbs3,Trip10
42	GO:2000146	negative regulation of cell motility	268	10	3.99	192	0.00704	0.00704	Chrd,Cxcl12,Fbln1,Igfbp5,Mapk15,Nbl1,Padi2,Spint2,Vash1,Wnt4
43	GO:1903861	positive regulation of dendrite extension	27	3	0.4	195	0.00734	0.00734	Cpne6,Cxcr4,Rasal1
44	GO:0023051	regulation of signaling	3038	66	45.26	64	0.00739	0.00063	Arhgef19,Baiap3,Cbln1,Cdh2,Chrd,Cidea,Creb3l1,Crlf2,Cxcl12,Cxcr4,Dennd3,Dlk1,Dynlt1b,Ece1,Efna1,Eps8l1,Esr1,Fbln1,Fgfr1,Gal,Gnai2,Grik3,Hap1,Igfbp5,Inhbb,Jsrp1,Klf2,Kremen1,Lefty2,Lgr6,Llgl2,Lrp5,Map4k1,Map4k2,Mdfi,Mir7-1,Nbl1,Nkd2,Notum,Padi2,Pcsk5,Pelo,Pidd1,Plce1,Plxnb1,Prmt2,Ptk7,Rab26,Ramp1,Ramp2,Rasal1,Rasgrf1,Smad3,Smoc2,Steap3,Syt6,Tgfb2,Thpo,Ticam1,Tmem237,Trim21,Tspan15,Unc5b,Vamp3,Vegf…
45	GO:0050886	endocrine process	82	5	1.22	199	0.00758	0.00758	Ace,Ece1,Fgfr1,Gal,Inhbb
46	GO:0008277	regulation of G protein-coupled receptor signaling pathway	116	6	1.73	201	0.00782	0.00782	Dynlt1b,Ece1,Gnai2,Plce1,Ramp1,Ramp2
47	GO:0070509	calcium ion import	83	5	1.24	204	0.00797	0.00797	Ace,Cacna1h,Cxcl12,Cxcr4,Mcub
48	GO:0032964	collagen biosynthetic process	54	4	0.8	206	0.00849	0.00849	Col5a1,Creb3l1,P3h4,Wnt4
49	GO:0046903	secretion	965	27	14.38	90	0.00866	0.00121	Ace,Baiap3,Cacna1h,Cavin1,Cbln1,Cidea,Creb3l1,Crlf2,Cxcl12,Fgfr1,Gal,Gnai2,Hap1,Inhbb,Llgl2,Lrp5,Nkd2,Npr3,Otof,Rab26,Sdc1,Stat5a,Steap3,Stx2,Syt6,Tgfb2,Vamp3
50	GO:0007411	axon guidance	235	9	3.5	209	0.0088	0.0088	Cxcl12,Cxcr4,Efna1,Efnb1,Plxnb1,Sema3f,Tgfb2,Unc5a,Unc5b
51	GO:0007389	pattern specification process	411	13	6.12	211	0.00885	0.00885	Celsr1,Chrd,Cited1,Efnb1,Fgfr1,Grhl3,Lrp5,Mdfi,Nbl1,Pcsk5,Rarg,Sema3f,Smad3
52	GO:0014070	response to organic cyclic compound	602	17	8.97	212	0.00889	0.00889	Aldh2,Ass1,Cidea,Cited1,Esr1,Igfbp5,Inhbb,Mapk15,Mgarp,Mir7-1,Padi2,Pak4,Prmt2,Spidr,Stat5a,Tgfb2,Ticam1
53	GO:0040036	regulation of fibroblast growth factor receptor signaling pathway	29	3	0.43	213	0.00897	0.00897	Creb3l1,Smoc2,Wnt4
54	GO:0060444	branching involved in mammary gland duct morphogenesis	29	3	0.43	214	0.00897	0.00897	Esr1,Lrp5,Wnt4
55	GO:0051496	positive regulation of stress fiber assembly	55	4	0.82	218	0.00905	0.00905	Pdlim4,Rhoc,Smad3,Wnt4
56	GO:0006705	mineralocorticoid biosynthetic process	10	2	0.15	221	0.00919	0.00919	Cacna1h,Wnt4
57	GO:0033689	negative regulation of osteoblast proliferation	10	2	0.15	222	0.00919	0.00919	Plxnb1,Smad3
58	GO:0032341	aldosterone metabolic process	10	2	0.15	223	0.00919	0.00919	Cacna1h,Wnt4
59	GO:1902033	regulation of hematopoietic stem cell proliferation	10	2	0.15	224	0.00919	0.00919	Ace,Thpo
60	GO:0097011	cellular response to granulocyte macrophage colony-stimulating factor stimulus	10	2	0.15	225	0.00919	0.00919	Csf2ra,Stat5a
61	GO:0060056	mammary gland involution	10	2	0.15	226	0.00919	0.00919	Igfbp5,Stat5a
62	GO:0021707	cerebellar granule cell differentiation	10	2	0.15	227	0.00919	0.00919	Cbln1,Nfix
63	GO:0010692	regulation of alkaline phosphatase activity	10	2	0.15	228	0.00919	0.00919	Smad3,Tgfb2
64	GO:0071941	nitrogen cycle metabolic process	10	2	0.15	229	0.00919	0.00919	Arg2,Ass1
65	GO:1990504	dense core granule exocytosis	10	2	0.15	230	0.00919	0.00919	Baiap3,Syt6
66	GO:1902017	regulation of cilium assembly	56	4	0.83	234	0.00963	0.00963	Crocc,Hap1,Mak,Mapk15
67	GO:0030199	collagen fibril organization	56	4	0.83	235	0.00963	0.00963	Col11a2,Col5a1,P3h4,Tgfb2
68	GO:0060740	prostate gland epithelium morphogenesis	30	3	0.45	237	0.00985	0.00985	Esr1,Rarg,Stat5a
69	GO:0001936	regulation of endothelial cell proliferation	122	6	1.82	238	0.0099	0.0099	Cxcl12,Dlk1,Fgfr1,Stat5a,Vash1,Vegfd
70	GO:0001704	formation of primary germ layer	88	5	1.31	239	0.01013	0.01013	Chrd,Col5a1,Fgfr1,Itga5,Smad3
71	GO:0009966	regulation of signal transduction	2593	58	38.63	68	0.01014	0.00074	Arhgef19,Cbln1,Cdh2,Chrd,Cidea,Creb3l1,Crlf2,Cxcl12,Cxcr4,Dennd3,Dlk1,Dynlt1b,Ece1,Efna1,Eps8l1,Esr1,Fbln1,Fgfr1,Gnai2,Hap1,Igfbp5,Inhbb,Jsrp1,Klf2,Kremen1,Lefty2,Lgr6,Llgl2,Map4k1,Map4k2,Mdfi,Nbl1,Nkd2,Notum,Padi2,Pcsk5,Pelo,Pidd1,Plce1,Plxnb1,Prmt2,Ptk7,Ramp1,Ramp2,Rasal1,Rasgrf1,Smad3,Smoc2,Steap3,Tgfb2,Thpo,Ticam1,Tmem237,Trim21,Tspan15,Unc5b,Vegfd,Wnt4
72	GO:0010646	regulation of cell communication	3024	65	45.05	74	0.01033	0.00094	Arhgef19,Baiap3,Cbln1,Cdh2,Chrd,Cidea,Creb3l1,Crlf2,Cxcl12,Cxcr4,Dennd3,Dlk1,Dynlt1b,Ece1,Efna1,Eps8l1,Esr1,Fbln1,Fgfr1,Gal,Gnai2,Grik3,Hap1,Igfbp5,Inhbb,Jsrp1,Klf2,Kremen1,Lefty2,Lgr6,Llgl2,Lrp5,Map4k1,Map4k2,Mdfi,Mir7-1,Nbl1,Nkd2,Notum,Padi2,Pcsk5,Pelo,Pidd1,Plce1,Plxnb1,Prmt2,Ptk7,Rab26,Ramp1,Ramp2,Rasal1,Rasgrf1,Smad3,Smoc2,Steap3,Syt6,Tgfb2,Thpo,Ticam1,Tmem237,Trim21,Tspan15,Unc5b,Vegfd,Wnt4
73	GO:0002065	columnar/cuboidal epithelial cell differentiation	124	6	1.85	244	0.01067	0.01067	Cdh2,Cdh23,Fgfr1,Mir7-1,Rarg,Wnt4
74	GO:0048562	embryonic organ morphogenesis	286	10	4.26	247	0.01083	0.01083	Cdh23,Celsr1,Efna1,Fgfr1,Grhl3,Mdfi,Ptk7,Rarg,Smad3,Tgfb2
75	GO:0007492	endoderm development	58	4	0.86	248	0.01087	0.01087	Col5a1,Itga5,Pelo,Smad3
76	GO:0048646	anatomical structure formation involved in morphogenesis	1062	36	15.82	6	0.01106	3e-06	Ace,Cbln1,Celsr1,Cemip2,Chrd,Col5a1,Creb3l1,Csrp1,Cxcl12,Cxcr4,Efna1,Fgfr1,Foxo4,Grhl3,Itga5,Junb,Klf2,Mcam,Nbeal2,Nfix,Pak4,Ptk7,Ramp1,Ramp2,Rarg,Sdk2,Smad3,Smoc2,Spint2,Tgfb2,Thbs3,Unc5b,Vash1,Vegfd,Wnt4,Zfpm1
77	GO:0061448	connective tissue development	244	9	3.64	249	0.01108	0.01108	Col11a2,Col5a1,Fgfr1,Lrp5,Rarg,Smad3,Tgfb2,Thbs3,Zfp516
78	GO:0090630	activation of GTPase activity	90	5	1.34	250	0.0111	0.0111	Arhgef19,Grtp1,Rasgrf1,Tbc1d1,Tbc1d8b
79	GO:0031943	regulation of glucocorticoid metabolic process	11	2	0.16	251	0.01113	0.01113	Gal,Wnt4
80	GO:1902287	semaphorin-plexin signaling pathway involved in axon guidance	11	2	0.16	252	0.01113	0.01113	Plxnb1,Sema3f
81	GO:0051798	positive regulation of hair follicle development	11	2	0.16	253	0.01113	0.01113	Gal,Tgfb2
82	GO:0014745	negative regulation of muscle adaptation	11	2	0.16	254	0.01113	0.01113	Igfbp5,Smad3
83	GO:0071495	cellular response to endogenous stimulus	1073	28	15.99	122	0.01136	0.00272	Bglap3,Chrd,Cidea,Cited1,Col16a1,Creb3l1,Esr1,Fgfr1,Foxo4,Gnai2,Igfbp5,Inhbb,Lefty2,Lpin3,Mgarp,Nbl1,Padi2,Pelo,Prmt2,Ramp1,Ramp2,Rarg,Smad3,Smoc2,Spidr,Stat5a,Tgfb2,Wnt4
84	GO:0045787	positive regulation of cell cycle	334	11	4.98	260	0.01172	0.01172	Fgfr1,Foxo4,Kcna5,Lrp5,Mapk15,Pidd1,Smoc2,Stat5a,Tgfb2,Trim21,Wnt4
85	GO:0050999	regulation of nitric-oxide synthase activity	32	3	0.48	262	0.01178	0.01178	Arg2,Esr1,Npr3
86	GO:0023056	positive regulation of signaling	1643	36	24.48	263	0.01179	0.01179	Baiap3,Cdh2,Crlf2,Cxcl12,Cxcr4,Ece1,Efna1,Esr1,Fgfr1,Gal,Gnai2,Hap1,Igfbp5,Inhbb,Klf2,Lefty2,Lgr6,Map4k1,Map4k2,Mdfi,Mir7-1,Pcsk5,Pelo,Plce1,Plxnb1,Ptk7,Rasgrf1,Smad3,Smoc2,Steap3,Tgfb2,Thpo,Ticam1,Trim21,Unc5b,Vamp3
87	GO:1902806	regulation of cell cycle G1/S phase transition	127	6	1.89	264	0.01191	0.01191	Kcna5,Pidd1,Plk5,Plpp2,Prmt2,Tjp3
88	GO:0009880	embryonic pattern specification	60	4	0.89	265	0.01221	0.01221	Cited1,Efnb1,Sema3f,Smad3
89	GO:0060670	branching involved in labyrinthine layer morphogenesis	12	2	0.18	271	0.01322	0.01322	Llgl2,Spint2
90	GO:0042635	positive regulation of hair cycle	12	2	0.18	272	0.01322	0.01322	Gal,Tgfb2
91	GO:0003183	mitral valve morphogenesis	12	2	0.18	273	0.01322	0.01322	Efna1,Zfpm1
92	GO:1902285	semaphorin-plexin signaling pathway involved in neuron projection guidance	12	2	0.18	274	0.01322	0.01322	Plxnb1,Sema3f
93	GO:0034309	primary alcohol biosynthetic process	12	2	0.18	275	0.01322	0.01322	Cacna1h,Wnt4
94	GO:0043547	positive regulation of GTPase activity	209	8	3.11	277	0.01322	0.01322	Arhgef19,Grhl3,Grtp1,Plxnb1,Rasgrf1,Tbc1d1,Tbc1d8b,Wnt4
95	GO:0007257	activation of JUN kinase activity	34	3	0.51	284	0.01391	0.01391	Map4k1,Map4k2,Mdfi
96	GO:0048583	regulation of response to stimulus	3384	72	50.42	63	0.0143	6e-04	Ace,Aldh2,Arg2,Arhgef19,Baiap3,Bglap3,Cbln1,Cdh2,Chrd,Cidea,Creb3l1,Crlf2,Cxcl12,Cxcr4,Dennd3,Dlk1,Dynlt1b,Ece1,Efna1,Eps8l1,Esr1,Fbln1,Fgfr1,Fignl2,Gnai2,H2-Ab1,H2-Q2,Hap1,Igfbp5,Inhbb,Jsrp1,Klf2,Kremen1,Lefty2,Lgr6,Llgl2,Lrp5,Map4k1,Map4k2,Mdfi,Nbl1,Nkd2,Notum,Padi2,Pcsk5,Pelo,Pidd1,Plce1,Plxnb1,Prmt2,Ptk7,Ramp1,Ramp2,Rasal1,Rasgrf1,Sema3f,Smad3,Smoc2,Spidr,Stat5a,Steap3,Tgfb2,Thpo,Ticam1,Tmem2…
97	GO:0048705	skeletal system morphogenesis	212	8	3.16	289	0.0143	0.0143	Col11a2,Lrp5,Mdfi,Nab2,Rarg,Smad3,Tgfb2,Thbs3
98	GO:0070887	cellular response to chemical stimulus	2470	56	36.8	67	0.01437	0.00067	Aldh2,Baiap3,Bglap3,Chrd,Cidea,Cited1,Col16a1,Cpne6,Creb3l1,Crlf2,Csf2ra,Cxcl12,Cxcr4,Cyp2s1,Esr1,Fgfr1,Foxo4,Gnai2,Gstm4,H2-Ab1,Hap1,Igfbp5,Inhbb,Junb,Klf2,Lefty2,Lpin3,Lrp5,Map4k1,Mcm7,Mgarp,Mir7-1,Nbl1,Padi2,Pak4,Pelo,Plk5,Prmt2,Ptk7,Ramp1,Ramp2,Rarg,Rasal1,Rdh12,Smad3,Smoc2,Spidr,Stat5a,Stx2,Syt6,Tgfb2,Thpo,Ticam1,Vamp3,Vegfd,Wnt4
99	GO:0002066	columnar/cuboidal epithelial cell development	63	4	0.94	290	0.01441	0.01441	Cdh23,Fgfr1,Mir7-1,Rarg
100	GO:0048762	mesenchymal cell differentiation	213	8	3.17	292	0.01468	0.01468	Efna1,Efnb1,Fgfr1,Sema3f,Smad3,Tgfb2,Trip10,Wnt4
101	GO:0032870	cellular response to hormone stimulus	440	13	6.56	294	0.01494	0.01494	Bglap3,Esr1,Foxo4,Gnai2,Inhbb,Lpin3,Mgarp,Padi2,Prmt2,Ramp1,Ramp2,Rarg,Stat5a
102	GO:0008045	motor neuron axon guidance	35	3	0.52	296	0.01505	0.01505	Cxcl12,Cxcr4,Sema3f
103	GO:0140352	export from cell	905	25	13.48	106	0.01514	0.00218	Baiap3,Cacna1h,Cavin1,Cbln1,Cidea,Creb3l1,Crlf2,Cxcl12,Fgfr1,Gal,Gnai2,Hap1,Inhbb,Kcna5,Llgl2,Lrp5,Nkd2,Otof,Rab26,Sdc1,Steap3,Stx2,Syt6,Tgfb2,Vamp3
104	GO:0098661	inorganic anion transmembrane transport	64	4	0.95	297	0.0152	0.0152	Ano3,Gabre,Slc12a4,Slc37a1
105	GO:0006027	glycosaminoglycan catabolic process	13	2	0.19	299	0.01547	0.01547	Cemip2,Sgsh
106	GO:0003174	mitral valve development	13	2	0.19	300	0.01547	0.01547	Efna1,Zfpm1
107	GO:0033169	histone H3-K9 demethylation	13	2	0.19	301	0.01547	0.01547	Hr,Phf2
108	GO:0035810	positive regulation of urine volume	13	2	0.19	302	0.01547	0.01547	Gnai2,Npr3
109	GO:0034754	cellular hormone metabolic process	76	6	1.13	75	0.01561	0.00094	Cacna1h,Cyp2s1,Ece1,Esr1,Rdh12,Wnt4
110	GO:0001667	ameboidal-type cell migration	396	12	5.9	303	0.01589	0.01589	Cxcl12,Cxcr4,Efna1,Efnb1,Fgfr1,Lrp5,Pdlim1,Sema3f,Smoc2,Stat5a,Tgfb2,Vash1
111	GO:0033993	response to lipid	592	16	8.82	304	0.01607	0.01607	Ace,Ass1,Cited1,Esr1,Inhbb,Map4k1,Mapk15,Mest,Mgarp,Mir7-1,Padi2,Prmt2,Ptk7,Rarg,Tgfb2,Ticam1
112	GO:0070232	regulation of T cell apoptotic process	36	3	0.54	305	0.01624	0.01624	Arg2,Efna1,Tgfb2
113	GO:0002053	positive regulation of mesenchymal cell proliferation	36	3	0.54	306	0.01624	0.01624	Chrd,Fgfr1,Lrp5
114	GO:0009725	response to hormone	593	16	8.83	308	0.0163	0.0163	Ass1,Bglap3,Cited1,Esr1,Foxo4,Gnai2,Inhbb,Lpin3,Mgarp,Padi2,Prmt2,Ramp1,Ramp2,Rarg,Stat5a,Tgfb2
115	GO:0023052	signaling	4698	103	69.99	9	0.01704	3.3e-06	Aldh2,Arhgef19,Baiap3,Cacna1h,Cbln1,Cdh2,Celsr1,Chrd,Cidea,Cited1,Creb3l1,Crlf2,Csf2ra,Cxcl12,Cxcr4,Dap,Dennd3,Dlk1,Dynlt1b,Ece1,Efna1,Efnb1,Eps8l1,Esr1,Fbln1,Fgfr1,Foxo4,Gabre,Gal,Gigyf1,Gnai2,Gpr139,Gpr153,Gpr25,Gprc5c,Grhl3,Grik3,Hap1,Igfbp5,Inhbb,Itga2b,Itga5,Jsrp1,Kcna5,Klf2,Kremen1,Lefty2,Lgr6,Llgl2,Lrp5,Mak,Map4k1,Map4k2,Mapk15,Mdfi,Mir7-1,Nbl1,Nkd2,Notum,Npr3,Otof,Padi2,Pak4,Pcsk5,Pdlim4,…
116	GO:0032940	secretion by cell	862	24	12.84	113	0.01711	0.00241	Baiap3,Cacna1h,Cavin1,Cbln1,Cidea,Creb3l1,Crlf2,Cxcl12,Fgfr1,Gal,Gnai2,Hap1,Inhbb,Llgl2,Lrp5,Nkd2,Otof,Rab26,Sdc1,Steap3,Stx2,Syt6,Tgfb2,Vamp3
117	GO:0006903	vesicle targeting	37	3	0.55	313	0.01748	0.01748	Map4k2,Mapk15,Wipi1
118	GO:0009967	positive regulation of signal transduction	1406	31	20.95	314	0.01766	0.01766	Cdh2,Crlf2,Cxcr4,Ece1,Efna1,Esr1,Fgfr1,Gnai2,Hap1,Igfbp5,Inhbb,Klf2,Lefty2,Lgr6,Map4k1,Map4k2,Mdfi,Pcsk5,Pelo,Plce1,Plxnb1,Ptk7,Rasgrf1,Smad3,Smoc2,Steap3,Tgfb2,Thpo,Ticam1,Trim21,Unc5b
119	GO:0060485	mesenchyme development	264	9	3.93	315	0.0177	0.0177	Efna1,Efnb1,Fgfr1,Ptk7,Sema3f,Smad3,Tgfb2,Trip10,Wnt4
120	GO:0019896	axonal transport of mitochondrion	14	2	0.21	316	0.01788	0.01788	Hap1,Mgarp
121	GO:0061430	bone trabecula morphogenesis	14	2	0.21	317	0.01788	0.01788	Plxnb1,Thbs3
122	GO:0050930	induction of positive chemotaxis	14	2	0.21	318	0.01788	0.01788	Cxcl12,Vegfd
123	GO:1902855	regulation of non-motile cilium assembly	14	2	0.21	319	0.01788	0.01788	Hap1,Mak
124	GO:0009719	response to endogenous stimulus	1227	30	18.28	160	0.01797	0.00497	Ass1,Bglap3,Chrd,Cidea,Cited1,Col16a1,Creb3l1,Esr1,Fgfr1,Foxo4,Gnai2,Igfbp5,Inhbb,Lefty2,Lpin3,Mgarp,Nbl1,Padi2,Pelo,Prmt2,Ramp1,Ramp2,Rarg,Smad3,Smoc2,Spidr,Stat5a,Tgfb2,Ticam1,Wnt4
125	GO:0120034	positive regulation of plasma membrane bounded cell projection assembly	102	5	1.52	320	0.01824	0.01824	Crocc,Eps8l1,Espn,Hap1,Plce1
126	GO:0010647	positive regulation of cell communication	1637	35	24.39	321	0.01828	0.01828	Baiap3,Cdh2,Crlf2,Cxcl12,Cxcr4,Ece1,Efna1,Esr1,Fgfr1,Gal,Gnai2,Hap1,Igfbp5,Inhbb,Klf2,Lefty2,Lgr6,Map4k1,Map4k2,Mdfi,Mir7-1,Pcsk5,Pelo,Plce1,Plxnb1,Ptk7,Rasgrf1,Smad3,Smoc2,Steap3,Tgfb2,Thpo,Ticam1,Trim21,Unc5b
127	GO:0002686	negative regulation of leukocyte migration	38	3	0.57	322	0.01877	0.01877	Cxcl12,Nbl1,Padi2
128	GO:0061351	neural precursor cell proliferation	181	7	2.7	324	0.01891	0.01891	Cdh2,Cxcr4,Disp3,Eml1,Fgfr1,Gnai2,Spint2
129	GO:0030509	BMP signaling pathway	141	6	2.1	325	0.01906	0.01906	Chrd,Lefty2,Nbl1,Pelo,Smad3,Tgfb2
130	GO:0007423	sensory organ development	554	15	8.25	326	0.01915	0.01915	Cdh23,Celsr1,Col5a1,Ece1,Fgfr1,Grhl3,Inhbb,Lrp5,Ptk7,Rarg,Rcn1,Sdk2,Smad3,Smoc1,Tgfb2
131	GO:0001676	long-chain fatty acid metabolic process	69	4	1.03	327	0.01953	0.01953	Cyp2s1,Gstm4,Slc27a2,Slc27a3
132	GO:0042472	inner ear morphogenesis	104	5	1.55	332	0.01967	0.01967	Cdh23,Celsr1,Fgfr1,Grhl3,Ptk7
133	GO:0060070	canonical Wnt signaling pathway	269	9	4.01	333	0.01973	0.01973	Cdh2,Kremen1,Lrp5,Nkd2,Notum,Ptk7,Sdc1,Smad3,Wnt4
134	GO:0048598	embryonic morphogenesis	576	18	8.58	116	0.01981	0.00254	Cdh23,Celsr1,Chrd,Col5a1,Ece1,Efna1,Fgfr1,Grhl3,Itga5,Llgl2,Lrp5,Mdfi,Ptk7,Rarg,Smad3,Spint2,Tgfb2,Wnt4
135	GO:0050954	sensory perception of mechanical stimulus	183	7	2.73	334	0.01995	0.01995	Cdh23,Col11a2,Cxcl12,Cxcr4,Espn,Fgfr1,Otof
136	GO:0002064	epithelial cell development	226	8	3.37	335	0.0202	0.0202	Cdh23,Cxcr4,Esr1,Fgfr1,Mir7-1,Rarg,Spint2,Tjp3
137	GO:0006704	glucocorticoid biosynthetic process	15	2	0.22	336	0.02043	0.02043	Cacna1h,Wnt4
138	GO:2001241	positive regulation of extrinsic apoptotic signaling pathway in absence of ligand	15	2	0.22	337	0.02043	0.02043	Tgfb2,Unc5b
139	GO:0046184	aldehyde biosynthetic process	15	2	0.22	338	0.02043	0.02043	Cacna1h,Wnt4
140	GO:0003188	heart valve formation	15	2	0.22	339	0.02043	0.02043	Efna1,Zfpm1
141	GO:0002689	negative regulation of leukocyte chemotaxis	15	2	0.22	340	0.02043	0.02043	Nbl1,Padi2
142	GO:1904862	inhibitory synapse assembly	15	2	0.22	341	0.02043	0.02043	Cbln1,Plxnb1
143	GO:0061042	vascular wound healing	15	2	0.22	342	0.02043	0.02043	Cxcr4,Smoc2
144	GO:0090092	regulation of transmembrane receptor protein serine/threonine kinase signaling pathway	227	8	3.38	343	0.02068	0.02068	Chrd,Cidea,Inhbb,Lefty2,Nbl1,Pelo,Smad3,Tgfb2
145	GO:0007267	cell-cell signaling	1455	34	21.68	174	0.02086	0.00565	Baiap3,Cbln1,Cdh2,Celsr1,Cidea,Cxcl12,Fgfr1,Gabre,Gal,Gnai2,Grhl3,Grik3,Hap1,Inhbb,Kcna5,Kremen1,Lgr6,Lrp5,Mdfi,Mir7-1,Nkd2,Notum,Otof,Pdlim4,Ptk7,Rab26,Rasgrf1,Sdc1,Slc12a4,Smad3,Stx2,Syt6,Tmem237,Wnt4
146	GO:0046578	regulation of Ras protein signal transduction	228	8	3.4	344	0.02117	0.02117	Arhgef19,Cdh2,Dennd3,Eps8l1,Plce1,Rasal1,Rasgrf1,Tgfb2
147	GO:0071277	cellular response to calcium ion	71	4	1.06	345	0.02146	0.02146	Cpne6,Junb,Rasal1,Syt6
148	GO:0044057	regulation of system process	564	15	8.4	348	0.02207	0.02207	Ace,Arg2,Cacna1h,Cbln1,Ece1,Fgfr1,Gal,Gnai2,Igfbp5,Inhbb,Kcna5,Smad3,Smtnl2,Tgfb2,Trip10
149	GO:0060563	neuroepithelial cell differentiation	72	4	1.07	350	0.02246	0.02246	Cdh2,Cdh23,Fgfr1,Wnt4
150	GO:1902117	positive regulation of organelle assembly	72	4	1.07	351	0.02246	0.02246	Crocc,Hap1,Mapk15,Sdc1
151	GO:0016525	negative regulation of angiogenesis	108	5	1.61	352	0.02275	0.02275	Creb3l1,Foxo4,Klf2,Tgfb2,Vash1
152	GO:0033688	regulation of osteoblast proliferation	26	4	0.39	62	0.02278	0.00055	Lrp5,Npr3,Plxnb1,Smad3
153	GO:0003002	regionalization	322	10	4.8	353	0.02284	0.02284	Celsr1,Chrd,Fgfr1,Lrp5,Mdfi,Nbl1,Pcsk5,Rarg,Sema3f,Smad3
154	GO:0048015	phosphatidylinositol-mediated signaling	147	6	2.19	354	0.02286	0.02286	Npr3,Plcd4,Plce1,Plxnb1,Tgfb2,Unc5b
155	GO:0003013	circulatory system process	467	13	6.96	359	0.02311	0.02311	Ace,Cacna1h,Cxcr4,Ece1,Gnai2,Kcna5,Lrp5,Npr3,Ramp2,Smad3,Smtnl2,Tgfb2,Tjp3
156	GO:0006700	C21-steroid hormone biosynthetic process	16	2	0.24	360	0.02312	0.02312	Cacna1h,Wnt4
157	GO:1902644	tertiary alcohol metabolic process	16	2	0.24	361	0.02312	0.02312	Cacna1h,Wnt4
158	GO:0045836	positive regulation of meiotic nuclear division	16	2	0.24	362	0.02312	0.02312	Mapk15,Wnt4
159	GO:0044320	cellular response to leptin stimulus	16	2	0.24	363	0.02312	0.02312	Inhbb,Prmt2
160	GO:0016486	peptide hormone processing	16	2	0.24	364	0.02312	0.02312	Ece1,Pcsk5
161	GO:0060413	atrial septum morphogenesis	16	2	0.24	365	0.02312	0.02312	Tgfb2,Zfpm1
162	GO:0002076	osteoblast development	16	2	0.24	366	0.02312	0.02312	Lrp5,Smad3
163	GO:0071498	cellular response to fluid shear stress	16	2	0.24	367	0.02312	0.02312	Ass1,Klf2
164	GO:0014743	regulation of muscle hypertrophy	73	4	1.09	369	0.02349	0.02349	Ece1,Igfbp5,Smad3,Trip10
165	GO:0071772	response to BMP	149	6	2.22	372	0.02424	0.02424	Chrd,Lefty2,Nbl1,Pelo,Smad3,Tgfb2
166	GO:0071773	cellular response to BMP stimulus	149	6	2.22	373	0.02424	0.02424	Chrd,Lefty2,Nbl1,Pelo,Smad3,Tgfb2
167	GO:0090596	sensory organ morphogenesis	279	9	4.16	374	0.02428	0.02428	Cdh23,Celsr1,Col5a1,Fgfr1,Grhl3,Lrp5,Ptk7,Rarg,Sdk2
168	GO:0045494	photoreceptor cell maintenance	42	3	0.63	378	0.02447	0.02447	Cdh23,Crocc,Mak
169	GO:0032768	regulation of monooxygenase activity	42	3	0.63	379	0.02447	0.02447	Arg2,Esr1,Npr3
170	GO:0010862	positive regulation of pathway-restricted SMAD protein phosphorylation	42	3	0.63	380	0.02447	0.02447	Inhbb,Lefty2,Tgfb2
171	GO:0060976	coronary vasculature development	74	4	1.1	383	0.02455	0.02455	Ace,Fgfr1,Pcsk5,Ptk7
172	GO:0048017	inositol lipid-mediated signaling	150	6	2.23	384	0.02495	0.02495	Npr3,Plcd4,Plce1,Plxnb1,Tgfb2,Unc5b
173	GO:0001525	angiogenesis	482	19	7.18	43	0.02538	0.00012	Ace,Cemip2,Creb3l1,Cxcl12,Cxcr4,Efna1,Fgfr1,Foxo4,Itga5,Klf2,Mcam,Pak4,Ramp1,Ramp2,Smoc2,Tgfb2,Unc5b,Vash1,Vegfd
174	GO:0048729	tissue morphogenesis	606	22	9.03	38	0.0256	0.00011	Cd151,Celsr1,Chrd,Cited1,Col5a1,Crb3,Cxcl12,Cxcr4,Esr1,Fgfr1,Grhl3,Igfbp5,Llgl2,Lrp5,Ptk7,Rarg,Smad3,Spint2,Stat5a,Tgfb2,Wnt4,Zfpm1
175	GO:0007200	phospholipase C-activating G protein-coupled receptor signaling pathway	75	4	1.12	386	0.02564	0.02564	Esr1,Gpr139,Npr3,Plce1
176	GO:0097306	cellular response to alcohol	75	4	1.12	387	0.02564	0.02564	Inhbb,Map4k1,Mir7-1,Spidr
177	GO:0035107	appendage morphogenesis	151	6	2.25	389	0.02567	0.02567	Ece1,Fgfr1,Lrp5,Pcsk5,Rarg,Tgfb2
178	GO:0035108	limb morphogenesis	151	6	2.25	390	0.02567	0.02567	Ece1,Fgfr1,Lrp5,Pcsk5,Rarg,Tgfb2
179	GO:0035264	multicellular organism growth	193	7	2.88	391	0.02577	0.02577	Dlk1,H19,H2-Q2,Klf2,Llgl2,Rarg,Stat5a
180	GO:0044843	cell cycle G1/S phase transition	193	7	2.88	392	0.02577	0.02577	Ccne2,Kcna5,Pidd1,Plk5,Plpp2,Prmt2,Tjp3
181	GO:0007049	cell cycle	1507	32	22.45	393	0.02584	0.02584	Ccne2,Crocc,Dynlt1b,Eml1,Esr1,Fgfr1,Foxo4,Gnai2,Junb,Kcna5,Llgl2,Lrp5,Mapk15,Mcm7,Pak4,Pelo,Pidd1,Plk5,Plpp2,Prmt2,Rhoc,Smad3,Smoc2,Stat5a,Steap3,Stx2,Tgfb2,Tjp3,Trim21,Trp53i13,Vash1,Wnt4
182	GO:0098609	cell-cell adhesion	686	21	10.22	95	0.02594	0.00146	Arg2,Ass1,Cbln1,Cdh2,Cdh23,Celsr1,Cxcl12,Efnb1,H2-Ab1,Itga2b,Itga5,Mcam,Plekha7,Podxl,Scarf2,Sdk2,Spint2,Stat5a,Tgfb2,Tjp3,Wnt4
183	GO:0045198	establishment of epithelial cell apical/basal polarity	17	2	0.25	395	0.02595	0.02595	Crb3,Ptk7
184	GO:0140448	signaling receptor ligand precursor processing	17	2	0.25	396	0.02595	0.02595	Ece1,Pcsk5
185	GO:0001921	positive regulation of receptor recycling	17	2	0.25	397	0.02595	0.02595	Ece1,Vamp3
186	GO:2001028	positive regulation of endothelial cell chemotaxis	17	2	0.25	398	0.02595	0.02595	Fgfr1,Smoc2
187	GO:0072077	renal vesicle morphogenesis	17	2	0.25	399	0.02595	0.02595	Cited1,Wnt4
188	GO:0090279	regulation of calcium ion import	43	3	0.64	400	0.02602	0.02602	Ace,Cxcl12,Cxcr4
189	GO:2000045	regulation of G1/S transition of mitotic cell cycle	112	5	1.67	401	0.02612	0.02612	Kcna5,Pidd1,Plk5,Prmt2,Tjp3
190	GO:0016055	Wnt signaling pathway	395	14	5.88	115	0.02636	0.00247	Cdh2,Celsr1,Grhl3,Kremen1,Lgr6,Lrp5,Mdfi,Nkd2,Notum,Ptk7,Sdc1,Smad3,Tmem237,Wnt4
191	GO:0002040	sprouting angiogenesis	113	5	1.68	404	0.027	0.027	Creb3l1,Itga5,Klf2,Ramp2,Vegfd
192	GO:0007369	gastrulation	153	6	2.28	405	0.02715	0.02715	Chrd,Col5a1,Fgfr1,Itga5,Lrp5,Smad3
193	GO:0198738	cell-cell signaling by wnt	397	14	5.91	117	0.02724	0.00259	Cdh2,Celsr1,Grhl3,Kremen1,Lgr6,Lrp5,Mdfi,Nkd2,Notum,Ptk7,Sdc1,Smad3,Tmem237,Wnt4
194	GO:0033628	regulation of cell adhesion mediated by integrin	44	3	0.66	406	0.02763	0.02763	Efna1,Podxl,Tgfb2
195	GO:0010464	regulation of mesenchymal cell proliferation	44	3	0.66	407	0.02763	0.02763	Chrd,Fgfr1,Lrp5
196	GO:0046460	neutral lipid biosynthetic process	44	3	0.66	408	0.02763	0.02763	Lpin3,Plce1,Thrsp
197	GO:0046463	acylglycerol biosynthetic process	44	3	0.66	409	0.02763	0.02763	Lpin3,Plce1,Thrsp
198	GO:1902476	chloride transmembrane transport	44	3	0.66	410	0.02763	0.02763	Ano3,Gabre,Slc12a4
199	GO:0003281	ventricular septum development	77	4	1.15	413	0.02791	0.02791	Cxcr4,Ptk7,Tgfb2,Zfpm1
200	GO:0006941	striated muscle contraction	154	6	2.29	414	0.02791	0.02791	Arg2,Cacna1h,Cxcr4,Jsrp1,Kcna5,Pgam2
