# Supplementary material for: miR-7 controls glutamatergic transmission and neuronal connectivity in a Cdr1as-dependent manner
Source: EMBO Rep. 2024 Jun 3;25(7):3008–39. doi: 10.1038/s44319-024-00168-9 (PMC11239925; doi:10.1038/s44319-024-00168-9)
Supplement: Supplementary file 6 — Dataset EV4 [file 44319_2024_168_MOESM6_ESM.zip › GO/GO_Analysis_KO_WT_DOWN_MF.csv]

	GO.ID	Term	Annotated	Significant	Expected	Rank in p.value_classic	p.value_elim	p.value_classic	genes
1	GO:0008035	high-density lipoprotein particle binding	10	1	0.01	1	0.0075	0.0075	Trem2
2	GO:0055102	lipase inhibitor activity	10	1	0.01	2	0.0075	0.0075	Anxa1
3	GO:0097617	annealing activity	13	1	0.01	3	0.0098	0.0098	Anxa1
4	GO:0042802	identical protein binding	1979	5	1.5	4	0.0112	0.0112	Anxa1,C1qb,Lyz2,Tgm2,Tyrobp
5	GO:0016755	transferase activity, transferring amino-acyl groups	15	1	0.01	5	0.0113	0.0113	Tgm2
6	GO:0030169	low-density lipoprotein particle binding	15	1	0.01	6	0.0113	0.0113	Trem2
7	GO:0034185	apolipoprotein binding	16	1	0.01	7	0.012	0.012	Trem2
8	GO:0008483	transaminase activity	18	1	0.01	8	0.0135	0.0135	Tgm2
9	GO:0016769	transferase activity, transferring nitrogenous groups	20	1	0.02	9	0.015	0.015	Tgm2
10	GO:0001530	lipopolysaccharide binding	23	1	0.02	10	0.0173	0.0173	Trem2
11	GO:0001968	fibronectin binding	29	1	0.02	13	0.0217	0.0217	Ctss
12	GO:0043236	laminin binding	29	1	0.02	14	0.0217	0.0217	Ctss
13	GO:0004175	endopeptidase activity	318	2	0.24	15	0.0232	0.0232	Cd5l,Ctss
14	GO:0043394	proteoglycan binding	34	1	0.03	16	0.0254	0.0254	Ctss
15	GO:0005044	scavenger receptor activity	40	1	0.03	17	0.0299	0.0299	Cd5l
16	GO:0005543	phospholipid binding	406	2	0.31	18	0.0364	0.0364	Anxa1,Trem2
17	GO:0005544	calcium-dependent phospholipid binding	51	1	0.04	19	0.0379	0.0379	Anxa1
18	GO:0003678	DNA helicase activity	56	1	0.04	20	0.0416	0.0416	Anxa1
19	GO:0001540	amyloid-beta binding	57	1	0.04	21	0.0423	0.0423	Trem2
20	GO:0050840	extracellular matrix binding	57	1	0.04	22	0.0423	0.0423	Ctss
21	GO:0005200	structural constituent of cytoskeleton	58	1	0.04	23	0.043	0.043	Mybpc1
22	GO:0038024	cargo receptor activity	67	1	0.05	24	0.0495	0.0495	Cd5l
23	GO:0005518	collagen binding	67	1	0.05	25	0.0495	0.0495	Ctss
24	GO:0097110	scaffold protein binding	69	1	0.05	26	0.051	0.051	Trem2
25	GO:0008233	peptidase activity	494	2	0.37	27	0.052	0.052	Cd5l,Ctss
26	GO:0004197	cysteine-type endopeptidase activity	75	1	0.06	28	0.0553	0.0553	Ctss
27	GO:0048306	calcium-dependent protein binding	77	1	0.06	29	0.0567	0.0567	Anxa1
28	GO:0004553	hydrolase activity, hydrolyzing O-glycosyl compounds	78	1	0.06	30	0.0575	0.0575	Lyz2
29	GO:0005509	calcium ion binding	541	2	0.41	31	0.0611	0.0611	Anxa1,Tgm2
30	GO:0003727	single-stranded RNA binding	84	1	0.06	32	0.0618	0.0618	Anxa1
31	GO:0016787	hydrolase activity	2106	4	1.59	33	0.0637	0.0637	Anxa1,Cd5l,Ctss,Lyz2
32	GO:0008094	DNA-dependent ATPase activity	89	1	0.07	34	0.0653	0.0653	Anxa1
33	GO:1990782	protein tyrosine kinase binding	98	1	0.07	35	0.0717	0.0717	Trem2
34	GO:0004252	serine-type endopeptidase activity	102	1	0.08	36	0.0745	0.0745	Cd5l
35	GO:0003697	single-stranded DNA binding	104	1	0.08	37	0.0759	0.0759	Anxa1
36	GO:0016798	hydrolase activity, acting on glycosyl bonds	112	1	0.08	38	0.0816	0.0816	Lyz2
37	GO:0008236	serine-type peptidase activity	120	1	0.09	39	0.0871	0.0871	Cd5l
38	GO:0017171	serine hydrolase activity	124	1	0.09	40	0.0899	0.0899	Cd5l
39	GO:0008289	lipid binding	677	2	0.51	41	0.0905	0.0905	Anxa1,Trem2
40	GO:0008234	cysteine-type peptidase activity	135	1	0.1	42	0.0975	0.0975	Ctss
41	GO:0004386	helicase activity	144	1	0.11	43	0.1037	0.1037	Anxa1
42	GO:0140097	catalytic activity, acting on DNA	176	1	0.13	44	0.1254	0.1254	Anxa1
43	GO:0005539	glycosaminoglycan binding	185	1	0.14	45	0.1314	0.1314	Trem2
44	GO:0003824	catalytic activity	4925	6	3.73	46	0.1352	0.1352	Anxa1,Cd5l,Ctss,Lyz2,Tgm2,Vat1
45	GO:0016746	transferase activity, transferring acyl groups	228	1	0.17	47	0.1596	0.1596	Tgm2
46	GO:0140096	catalytic activity, acting on a protein	1912	3	1.45	48	0.1683	0.1683	Cd5l,Ctss,Tgm2
47	GO:0097367	carbohydrate derivative binding	1955	3	1.48	49	0.1766	0.1766	Ctss,Tgm2,Trem2
48	GO:0042277	peptide binding	264	1	0.2	50	0.1825	0.1825	Trem2
49	GO:0046872	metal ion binding	3182	4	2.41	52	0.207	0.207	Anxa1,Tgm2,Tyrobp,Vat1
50	GO:0005515	protein binding	8084	8	6.12	53	0.2131	0.2131	Anxa1,C1qa,C1qb,Ctss,Lyz2,Tgm2,Trem2,Tyrobp
51	GO:0005525	GTP binding	317	1	0.24	54	0.2152	0.2152	Tgm2
52	GO:0032550	purine ribonucleoside binding	324	1	0.25	55	0.2195	0.2195	Tgm2
53	GO:0043169	cation binding	3263	4	2.47	56	0.2208	0.2208	Anxa1,Tgm2,Tyrobp,Vat1
54	GO:0032549	ribonucleoside binding	327	1	0.25	57	0.2213	0.2213	Tgm2
55	GO:0001883	purine nucleoside binding	328	1	0.25	58	0.2219	0.2219	Tgm2
56	GO:0033218	amide binding	331	1	0.25	59	0.2237	0.2237	Trem2
57	GO:0001882	nucleoside binding	337	1	0.25	60	0.2273	0.2273	Tgm2
58	GO:0019001	guanyl nucleotide binding	338	1	0.26	61	0.2279	0.2279	Tgm2
59	GO:0032561	guanyl ribonucleotide binding	338	1	0.26	62	0.2279	0.2279	Tgm2
60	GO:0016887	ATPase activity	380	1	0.29	63	0.2526	0.2526	Anxa1
61	GO:0043168	anion binding	2496	3	1.89	65	0.2898	0.2898	Anxa1,Tgm2,Trem2
62	GO:0043167	ion binding	4987	5	3.77	66	0.3153	0.3153	Anxa1,Tgm2,Trem2,Tyrobp,Vat1
63	GO:0005198	structural molecule activity	508	1	0.38	67	0.3235	0.3235	Mybpc1
64	GO:0004888	transmembrane signaling receptor activity	616	1	0.47	68	0.3785	0.3785	Trem2
65	GO:0008270	zinc ion binding	618	1	0.47	69	0.3794	0.3794	Vat1
66	GO:0016491	oxidoreductase activity	629	1	0.48	70	0.3848	0.3848	Vat1
67	GO:0017111	nucleoside-triphosphatase activity	690	1	0.52	71	0.4137	0.4137	Anxa1
68	GO:0019901	protein kinase binding	704	1	0.53	72	0.4202	0.4202	Trem2
69	GO:0016462	pyrophosphatase activity	740	1	0.56	73	0.4365	0.4365	Anxa1
70	GO:0016817	hydrolase activity, acting on acid anhydrides	743	1	0.56	74	0.4378	0.4378	Anxa1
71	GO:0016818	hydrolase activity, acting on acid anhydrides, in phosphorus-containing anhydrides	743	1	0.56	75	0.4378	0.4378	Anxa1
72	GO:0019904	protein domain specific binding	756	1	0.57	76	0.4436	0.4436	Tgm2
73	GO:0060089	molecular transducer activity	764	1	0.58	77	0.4471	0.4471	Trem2
74	GO:0038023	signaling receptor activity	764	1	0.58	78	0.4471	0.4471	Trem2
75	GO:0019900	kinase binding	785	1	0.59	79	0.4563	0.4563	Trem2
76	GO:0046914	transition metal ion binding	827	1	0.63	80	0.4742	0.4742	Vat1
77	GO:0022857	transmembrane transporter activity	872	1	0.66	82	0.4928	0.4928	Ucp2
78	GO:0005215	transporter activity	976	1	0.74	83	0.5335	0.5335	Ucp2
79	GO:0003723	RNA binding	1048	1	0.79	85	0.5599	0.5599	Anxa1
80	GO:0044877	protein-containing complex binding	1352	2	1.02	64	0.6222	0.2728	Ctss,Trem2
81	GO:0005102	signaling receptor binding	1362	1	1.03	86	0.6597	0.6597	Tyrobp
82	GO:0005488	binding	11331	9	8.57	84	0.6866	0.5374	Anxa1,C1qa,C1qb,Ctss,Lyz2,Tgm2,Trem2,Tyrobp,Vat1
83	GO:0035639	purine ribonucleoside triphosphate binding	1602	1	1.21	87	0.7215	0.7215	Tgm2
84	GO:0032555	purine ribonucleotide binding	1665	1	1.26	88	0.7359	0.7359	Tgm2
85	GO:0017076	purine nucleotide binding	1677	1	1.27	89	0.7386	0.7386	Tgm2
86	GO:0032553	ribonucleotide binding	1681	1	1.27	90	0.7394	0.7394	Tgm2
87	GO:1901265	nucleoside phosphate binding	1888	1	1.43	91	0.7816	0.7816	Tgm2
88	GO:0000166	nucleotide binding	1888	1	1.43	92	0.7816	0.7816	Tgm2
89	GO:0003677	DNA binding	1987	1	1.5	93	0.7995	0.7995	Anxa1
90	GO:0016740	transferase activity	2009	1	1.52	94	0.8033	0.8033	Tgm2
91	GO:0036094	small molecule binding	2207	1	1.67	95	0.8345	0.8345	Tgm2
92	GO:0019899	enzyme binding	2214	1	1.68	96	0.8355	0.8355	Trem2
93	GO:1901363	heterocyclic compound binding	4695	2	3.55	97	0.9788	0.9105	Anxa1,Tgm2
94	GO:0097159	organic cyclic compound binding	4763	2	3.6	98	0.9802	0.9154	Anxa1,Tgm2
95	GO:0071813	lipoprotein particle binding	25	1	0.02	11	1	0.0188	Trem2
96	GO:0071814	protein-lipid complex binding	25	1	0.02	12	1	0.0188	Trem2
97	GO:0003674	molecular_function	15860	12	12	101	1	1	Anxa1,C1qa,C1qb,Cd5l,Ctss,Lyz2,Mybpc1,Tgm2,Trem2,Tyrobp,Ucp2,Vat1
98	GO:0098772	molecular function regulator	2953	1	2.23	99	1	0.9157	Anxa1
99	GO:0003676	nucleic acid binding	2982	1	2.26	100	1	0.9179	Anxa1
100	GO:0030234	enzyme regulator activity	852	1	0.64	81	1	0.4846	Anxa1
101	GO:0004857	enzyme inhibitor activity	283	1	0.21	51	1	0.1944	Anxa1
102	GO:0000014	single-stranded DNA endodeoxyribonuclease activity	11	0	0.01	102	1	1
103	GO:0000030	mannosyltransferase activity	26	0	0.02	103	1	1
104	GO:0000049	tRNA binding	63	0	0.05	104	1	1
105	GO:0000062	fatty-acyl-CoA binding	23	0	0.02	105	1	1
106	GO:0000146	microfilament motor activity	24	0	0.02	106	1	1
107	GO:0000149	SNARE binding	116	0	0.09	107	1	1
108	GO:0000175	3'-5'-exoribonuclease activity	30	0	0.02	108	1	1
109	GO:0000217	DNA secondary structure binding	34	0	0.03	109	1	1
110	GO:0000287	magnesium ion binding	183	0	0.14	110	1	1
111	GO:0000295	adenine nucleotide transmembrane transporter activity	11	0	0.01	111	1	1
112	GO:0000339	RNA cap binding	15	0	0.01	112	1	1
113	GO:0000340	RNA 7-methylguanosine cap binding	12	0	0.01	113	1	1
114	GO:0000400	four-way junction DNA binding	17	0	0.01	114	1	1
115	GO:0000774	adenyl-nucleotide exchange factor activity	10	0	0.01	115	1	1
116	GO:0000900	translation repressor activity, mRNA regulatory element binding	13	0	0.01	116	1	1
117	GO:0000976	transcription regulatory region sequence-specific DNA binding	1222	0	0.92	117	1	1
118	GO:0000977	RNA polymerase II transcription regulatory region sequence-specific DNA binding	1135	0	0.86	118	1	1
119	GO:0000978	RNA polymerase II cis-regulatory region sequence-specific DNA binding	915	0	0.69	119	1	1
120	GO:0000979	RNA polymerase II core promoter sequence-specific DNA binding	21	0	0.02	120	1	1
121	GO:0000981	DNA-binding transcription factor activity, RNA polymerase II-specific	1053	0	0.8	121	1	1
122	GO:0000987	cis-regulatory region sequence-specific DNA binding	937	0	0.71	122	1	1
123	GO:0000993	RNA polymerase II complex binding	39	0	0.03	123	1	1
124	GO:0001046	core promoter sequence-specific DNA binding	47	0	0.04	124	1	1
125	GO:0001067	regulatory region nucleic acid binding	1226	0	0.93	125	1	1
126	GO:0001085	RNA polymerase II transcription factor binding	62	0	0.05	126	1	1
127	GO:0001091	RNA polymerase II general transcription initiation factor binding	20	0	0.02	127	1	1
128	GO:0001094	TFIID-class transcription factor complex binding	10	0	0.01	128	1	1
129	GO:0001098	basal transcription machinery binding	59	0	0.04	129	1	1
130	GO:0001099	basal RNA polymerase II transcription machinery binding	59	0	0.04	130	1	1
131	GO:0001102	RNA polymerase II activating transcription factor binding	46	0	0.03	131	1	1
132	GO:0001103	RNA polymerase II repressing transcription factor binding	35	0	0.03	132	1	1
133	GO:0001161	intronic transcription regulatory region sequence-specific DNA binding	17	0	0.01	133	1	1
134	GO:0001162	RNA polymerase II intronic transcription regulatory region sequence-specific DNA binding	13	0	0.01	134	1	1
135	GO:0001216	DNA-binding transcription activator activity	460	0	0.35	135	1	1
136	GO:0001217	DNA-binding transcription repressor activity	309	0	0.23	136	1	1
137	GO:0001221	transcription cofactor binding	55	0	0.04	137	1	1
138	GO:0001222	transcription corepressor binding	18	0	0.01	138	1	1
139	GO:0001223	transcription coactivator binding	28	0	0.02	139	1	1
140	GO:0001224	RNA polymerase II transcription cofactor binding	11	0	0.01	140	1	1
141	GO:0001227	DNA-binding transcription repressor activity, RNA polymerase II-specific	308	0	0.23	141	1	1
142	GO:0001228	DNA-binding transcription activator activity, RNA polymerase II-specific	457	0	0.35	142	1	1
143	GO:0001614	purinergic nucleotide receptor activity	14	0	0.01	143	1	1
144	GO:0001618	virus receptor activity	13	0	0.01	144	1	1
145	GO:0001637	G protein-coupled chemoattractant receptor activity	12	0	0.01	145	1	1
146	GO:0001653	peptide receptor activity	107	0	0.08	146	1	1
147	GO:0001664	G protein-coupled receptor binding	247	0	0.19	147	1	1
148	GO:0001671	ATPase activator activity	24	0	0.02	148	1	1
149	GO:0001784	phosphotyrosine residue binding	44	0	0.03	149	1	1
150	GO:0001786	phosphatidylserine binding	51	0	0.04	150	1	1
151	GO:0001846	opsonin binding	12	0	0.01	151	1	1
152	GO:0001848	complement binding	18	0	0.01	152	1	1
153	GO:0001965	G-protein alpha-subunit binding	36	0	0.03	153	1	1
154	GO:0001972	retinoic acid binding	10	0	0.01	154	1	1
155	GO:0002020	protease binding	129	0	0.1	155	1	1
156	GO:0002039	p53 binding	69	0	0.05	156	1	1
157	GO:0002161	aminoacyl-tRNA editing activity	13	0	0.01	157	1	1
158	GO:0003682	chromatin binding	588	0	0.44	158	1	1
159	GO:0003684	damaged DNA binding	53	0	0.04	159	1	1
160	GO:0003688	DNA replication origin binding	22	0	0.02	160	1	1
161	GO:0003690	double-stranded DNA binding	1358	0	1.03	161	1	1
162	GO:0003700	DNA-binding transcription factor activity	1144	0	0.87	162	1	1
163	GO:0003707	steroid hormone receptor activity	47	0	0.04	163	1	1
164	GO:0003712	transcription coregulator activity	421	0	0.32	164	1	1
165	GO:0003713	transcription coactivator activity	226	0	0.17	165	1	1
166	GO:0003714	transcription corepressor activity	163	0	0.12	166	1	1
167	GO:0003724	RNA helicase activity	30	0	0.02	167	1	1
168	GO:0003725	double-stranded RNA binding	79	0	0.06	168	1	1
169	GO:0003729	mRNA binding	287	0	0.22	169	1	1
170	GO:0003730	mRNA 3'-UTR binding	87	0	0.07	170	1	1
171	GO:0003735	structural constituent of ribosome	152	0	0.12	171	1	1
172	GO:0003743	translation initiation factor activity	46	0	0.03	172	1	1
173	GO:0003746	translation elongation factor activity	17	0	0.01	173	1	1
174	GO:0003755	peptidyl-prolyl cis-trans isomerase activity	33	0	0.02	174	1	1
175	GO:0003756	protein disulfide isomerase activity	14	0	0.01	175	1	1
176	GO:0003774	motor activity	121	0	0.09	176	1	1
177	GO:0003777	microtubule motor activity	68	0	0.05	177	1	1
178	GO:0003779	actin binding	405	0	0.31	178	1	1
179	GO:0003785	actin monomer binding	23	0	0.02	179	1	1
180	GO:0003823	antigen binding	45	0	0.03	180	1	1
181	GO:0003841	1-acylglycerol-3-phosphate O-acyltransferase activity	11	0	0.01	181	1	1
182	GO:0003887	DNA-directed DNA polymerase activity	24	0	0.02	182	1	1
183	GO:0003899	DNA-directed 5'-3' RNA polymerase activity	36	0	0.03	183	1	1
184	GO:0003906	DNA-(apurinic or apyrimidinic site) endonuclease activity	13	0	0.01	184	1	1
185	GO:0003924	GTPase activity	264	0	0.2	185	1	1
186	GO:0003950	NAD+ ADP-ribosyltransferase activity	18	0	0.01	186	1	1
187	GO:0003951	NAD+ kinase activity	12	0	0.01	187	1	1
188	GO:0003953	NAD+ nucleosidase activity	13	0	0.01	188	1	1
189	GO:0003954	NADH dehydrogenase activity	21	0	0.02	189	1	1
190	GO:0003995	acyl-CoA dehydrogenase activity	10	0	0.01	190	1	1
191	GO:0004016	adenylate cyclase activity	12	0	0.01	191	1	1
192	GO:0004017	adenylate kinase activity	11	0	0.01	192	1	1
193	GO:0004029	aldehyde dehydrogenase (NAD+) activity	17	0	0.01	193	1	1
194	GO:0004030	aldehyde dehydrogenase [NAD(P)+] activity	18	0	0.01	194	1	1
195	GO:0004032	alditol:NADP+ 1-oxidoreductase activity	11	0	0.01	195	1	1
196	GO:0004033	aldo-keto reductase (NADP) activity	22	0	0.02	196	1	1
197	GO:0004089	carbonate dehydratase activity	14	0	0.01	197	1	1
198	GO:0004112	cyclic-nucleotide phosphodiesterase activity	25	0	0.02	198	1	1
199	GO:0004114	3',5'-cyclic-nucleotide phosphodiesterase activity	23	0	0.02	199	1	1
200	GO:0004115	3',5'-cyclic-AMP phosphodiesterase activity	12	0	0.01	200	1	1
