# Supplementary material for: miR-7 controls glutamatergic transmission and neuronal connectivity in a Cdr1as-dependent manner
Source: EMBO Rep. 2024 Jun 3;25(7):3008–39. doi: 10.1038/s44319-024-00168-9 (PMC11239925; doi:10.1038/s44319-024-00168-9)
Supplement: Supplementary file 6 — Dataset EV4 [file 44319_2024_168_MOESM6_ESM.zip › GO/GO_Analysis_KOm7oe_KO_DOWN_MF.csv]

	GO.ID	Term	Annotated	Significant	Expected	Rank in p.value_classic	p.value_elim	p.value_classic	genes
1	GO:0005159	insulin-like growth factor receptor binding	12	3	0.09	1	1e-04	1e-04	Arrb1,Irs1,Socs2
2	GO:0031434	mitogen-activated protein kinase kinase binding	19	3	0.15	4	0.00042	0.00042	Arrb1,Map3k1,Raf1
3	GO:0016922	nuclear receptor binding	106	5	0.84	13	0.00151	0.00151	Arrb1,Nr1h2,Nr4a3,Parp1,Prkcb
4	GO:0035258	steroid hormone receptor binding	83	4	0.65	18	0.00418	0.00418	Arrb1,Nr4a3,Parp1,Prkcb
5	GO:0042277	peptide binding	264	7	2.08	20	0.00493	0.00493	Cat,Dhcr24,Gpr37,Ngfr,Ppib,Sec61a1,Tpp1
6	GO:0005283	amino acid:sodium symporter activity	14	2	0.11	21	0.00527	0.00527	Slc38a2,Slc6a9
7	GO:0003707	steroid hormone receptor activity	47	3	0.37	22	0.00602	0.00602	Esrrg,Nr1h2,Nr4a3
8	GO:0004879	nuclear receptor activity	48	3	0.38	23	0.00638	0.00638	Esrrg,Nr1h2,Nr4a3
9	GO:0019901	protein kinase binding	704	15	5.55	5	0.00656	0.00043	Adam9,Angpt1,Arrb1,Casp9,Ccnt2,Cnppd1,Cry2,Grin2a,Irs1,Map3k1,Nr4a3,Parp1,Prkcb,Raf1,Zbtb4
10	GO:0015179	L-amino acid transmembrane transporter activity	49	3	0.39	27	0.00676	0.00676	Slc25a15,Slc38a2,Slc6a9
11	GO:0005328	neurotransmitter:sodium symporter activity	16	2	0.13	28	0.00688	0.00688	Slc6a8,Slc6a9
12	GO:0008270	zinc ion binding	618	11	4.87	31	0.00965	0.00965	Car7,Cpd,Esrrg,Grin2a,Map3k1,Nr1h2,Nr4a3,Parp1,Prkcb,Snca,Zmat3
13	GO:0005080	protein kinase C binding	61	3	0.48	33	0.01234	0.01234	Adam9,Irs1,Prkcb
14	GO:0140096	catalytic activity, acting on a protein	1912	24	15.07	35	0.01371	0.01371	Adam11,Adam9,Atxn3,Casp9,Cdk19,Cpd,Epha3,Kmt5a,Map3k1,Mknk1,Parp1,Ppib,Prkcb,Pxk,Raf1,Rnf114,Rnf38,Sppl2b,Tpp1,Ublcp1,Uhmk1,Usp31,Zdhhc4,Zdhhc9
15	GO:0005248	voltage-gated sodium channel activity	23	2	0.18	36	0.01399	0.01399	Scn2b,Scn7a
16	GO:0004709	MAP kinase kinase kinase activity	23	2	0.18	37	0.01399	0.01399	Map3k1,Raf1
17	GO:0043027	cysteine-type endopeptidase inhibitor activity involved in apoptotic process	25	2	0.2	39	0.01642	0.01642	Arrb1,Snca
18	GO:0019706	protein-cysteine S-palmitoyltransferase activity	25	2	0.2	40	0.01642	0.01642	Zdhhc4,Zdhhc9
19	GO:0019707	protein-cysteine S-acyltransferase activity	25	2	0.2	41	0.01642	0.01642	Zdhhc4,Zdhhc9
20	GO:0015101	organic cation transmembrane transporter activity	25	2	0.2	42	0.01642	0.01642	Slc44a2,Slc6a8
21	GO:0017124	SH3 domain binding	124	4	0.98	43	0.01671	0.01671	Adam9,Casp9,Cntnap1,Sh3bgrl2
22	GO:0008324	cation transmembrane transporter activity	545	12	4.3	12	0.01979	0.00124	Cacng7,Grin2a,Kcnh7,Scn2b,Scn7a,Sec61a1,Slc25a15,Slc38a2,Slc44a2,Slc5a3,Slc6a8,Slc6a9
23	GO:0016247	channel regulator activity	131	4	1.03	49	0.02001	0.02001	Cacng7,Prkcb,Scn2b,Slc5a3
24	GO:0001223	transcription coactivator binding	28	2	0.22	50	0.02038	0.02038	Ccnt2,Nr4a3
25	GO:0015175	neutral amino acid transmembrane transporter activity	28	2	0.22	51	0.02038	0.02038	Slc38a2,Slc6a9
26	GO:0016417	S-acyltransferase activity	29	2	0.23	53	0.02178	0.02178	Zdhhc4,Zdhhc9
27	GO:0046873	metal ion transmembrane transporter activity	386	10	3.04	10	0.02258	0.00096	Cacng7,Grin2a,Kcnh7,Scn2b,Scn7a,Sec61a1,Slc38a2,Slc5a3,Slc6a8,Slc6a9
28	GO:0071949	FAD binding	32	2	0.25	54	0.0262	0.0262	Cry2,Dhcr24
29	GO:0016409	palmitoyltransferase activity	33	2	0.26	55	0.02775	0.02775	Zdhhc4,Zdhhc9
30	GO:0005261	cation channel activity	298	6	2.35	57	0.03066	0.03066	Cacng7,Grin2a,Kcnh7,Scn2b,Scn7a,Sec61a1
31	GO:0019213	deacetylase activity	37	2	0.29	59	0.0343	0.0343	Atxn3,Ndst3
32	GO:0043028	cysteine-type endopeptidase regulator activity involved in apoptotic process	38	2	0.3	60	0.03602	0.03602	Arrb1,Snca
33	GO:0005246	calcium channel regulator activity	38	2	0.3	61	0.03602	0.03602	Cacng7,Prkcb
34	GO:0051117	ATPase binding	92	3	0.73	62	0.03615	0.03615	Atxn3,Grin2a,Nr1h2
35	GO:0004869	cysteine-type endopeptidase inhibitor activity	39	2	0.31	63	0.03777	0.03777	Arrb1,Snca
36	GO:0005048	signal sequence binding	39	2	0.31	64	0.03777	0.03777	Cat,Sec61a1
37	GO:0005272	sodium channel activity	40	2	0.32	66	0.03956	0.03956	Scn2b,Scn7a
38	GO:0008233	peptidase activity	494	8	3.89	67	0.04171	0.04171	Adam11,Adam9,Atxn3,Casp9,Cpd,Sppl2b,Tpp1,Usp31
39	GO:0019899	enzyme binding	2214	32	17.45	3	0.04458	0.00038	Adam9,Angpt1,Arrb1,Atxn3,Casp9,Cat,Ccbe1,Ccnt2,Cnppd1,Cpd,Cry2,Dhcr24,Gpr37,Grin2a,Igsf9b,Ipo11,Irs1,Map3k1,Ngfr,Nr1h2,Nr4a3,Parp1,Ppib,Prkcb,Raf1,Rragd,Snca,Srgap2,Stxbp6,Uhmk1,Usp6nl,Zbtb4
40	GO:0008028	monocarboxylic acid transmembrane transporter activity	43	2	0.34	68	0.04511	0.04511	Slc16a7,Slc6a8
41	GO:0051219	phosphoprotein binding	102	3	0.8	69	0.04674	0.04674	Arrb1,Irs1,Snca
42	GO:0099106	ion channel regulator activity	102	3	0.8	70	0.04674	0.04674	Cacng7,Prkcb,Slc5a3
43	GO:0030331	estrogen receptor binding	44	2	0.35	71	0.04702	0.04702	Arrb1,Parp1
44	GO:0016538	cyclin-dependent protein serine/threonine kinase regulator activity	44	2	0.35	72	0.04702	0.04702	Ccnt2,Cnppd1
45	GO:0015081	sodium ion transmembrane transporter activity	128	6	1.01	7	0.04857	0.00053	Scn2b,Scn7a,Slc38a2,Slc5a3,Slc6a8,Slc6a9
46	GO:0005244	voltage-gated ion channel activity	174	4	1.37	73	0.04887	0.04887	Cacng7,Grin2a,Kcnh7,Scn2b
47	GO:0022832	voltage-gated channel activity	174	4	1.37	74	0.04887	0.04887	Cacng7,Grin2a,Kcnh7,Scn2b
48	GO:0003823	antigen binding	45	2	0.35	75	0.04896	0.04896	Dhcr24,Itga4
49	GO:0005262	calcium channel activity	106	3	0.84	76	0.05136	0.05136	Cacng7,Grin2a,Sec61a1
50	GO:0005516	calmodulin binding	178	4	1.4	77	0.05232	0.05232	Cth,Esrrg,Mknk1,Ngfr
51	GO:0030544	Hsp70 protein binding	48	2	0.38	79	0.05494	0.05494	Gpr37,Snca
52	GO:0005515	protein binding	8084	78	63.71	25	0.05518	0.00642	Abcg4,Adam11,Adam9,Ado,Angpt1,Aplp2,Arrb1,Atxn3,Bhlhe22,Casp9,Cat,Ccbe1,Ccnt2,Ccser2,Cnppd1,Cntnap1,Cpd,Cry2,Cth,Dhcr24,Dync1li2,Epha3,Erg28,Esrrg,Fndc5,Gpr37,Grin2a,Hsd17b7,Igsf9b,Ipo11,Irs1,Itga4,Kctd12,Kmt5a,Map3k1,Mknk1,Mkx,Mllt1,Naa60,Nacc1,Ncdn,Nfia,Ngfr,Nhp2,Nr1h2,Nr4a3,Nrep,Parp1,Pcdh11x,Pid1,Pik3cb,Piwil2,Plec,Pole4,Ppib,Prkcb,Ptgfrn,Pxk,Raf1,Rragd,Rspo2,Scn7a,Sema7a,Sh3bgrl2,Slc44a2,Slc…
53	GO:0050839	cell adhesion molecule binding	265	5	2.09	81	0.05868	0.05868	Adam9,Grin2a,Itga4,Sema7a,Tnn
54	GO:0042802	identical protein binding	1979	22	15.6	82	0.05928	0.05928	Abcg4,Angpt1,Aplp2,Atxn3,Bhlhe22,Casp9,Cat,Cth,Dync1li2,Erg28,Esrrg,Kctd12,Naa60,Ngfr,Nr4a3,Parp1,Raf1,Snca,Sppl2b,Srgap2,Tnn,Zbtb4
55	GO:0004672	protein kinase activity	534	8	4.21	83	0.0605	0.0605	Cdk19,Epha3,Map3k1,Mknk1,Prkcb,Pxk,Raf1,Uhmk1
56	GO:0016773	phosphotransferase activity, alcohol group as acceptor	631	9	4.97	84	0.06167	0.06167	Cdk19,Epha3,Map3k1,Mknk1,Pik3cb,Prkcb,Pxk,Raf1,Uhmk1
57	GO:0044877	protein-containing complex binding	1352	16	10.66	86	0.06567	0.06567	Adam9,Arrb1,Ccbe1,Cpd,Grin2a,Irs1,Kcnh7,Map3k1,Ngfr,Piwil2,Raf1,Sec61a1,Sema7a,Snca,Tnn,Uhmk1
58	GO:0035591	signaling adaptor activity	54	2	0.43	87	0.06763	0.06763	Irs1,Socs2
59	GO:0005343	organic acid:sodium symporter activity	23	3	0.18	8	0.06775	0.00075	Slc38a2,Slc6a8,Slc6a9
60	GO:0046983	protein dimerization activity	844	11	6.65	88	0.06937	0.06937	Abcg4,Bhlhe22,Cat,Naa60,Nr4a3,Pole4,Rragd,Sppl2b,Srgap2,Taf13,Zbtb4
61	GO:0005126	cytokine receptor binding	196	4	1.54	89	0.06944	0.06944	Angpt1,Hsd17b7,Ngfr,Socs2
62	GO:0015075	ion transmembrane transporter activity	727	13	5.73	19	0.06979	0.00482	Cacng7,Grin2a,Kcnh7,Scn2b,Scn7a,Sec61a1,Slc16a7,Slc25a15,Slc38a2,Slc44a2,Slc5a3,Slc6a8,Slc6a9
63	GO:0001221	transcription cofactor binding	55	2	0.43	90	0.06983	0.06983	Ccnt2,Nr4a3
64	GO:0045309	protein phosphorylated amino acid binding	56	2	0.44	91	0.07206	0.07206	Arrb1,Irs1
65	GO:0051427	hormone receptor binding	166	7	1.31	2	0.07221	0.00034	Arrb1,Cry2,Nr1h2,Nr4a3,Parp1,Prkcb,Socs2
66	GO:0015085	calcium ion transmembrane transporter activity	124	3	0.98	92	0.07472	0.07472	Cacng7,Grin2a,Sec61a1
67	GO:0016747	transferase activity, transferring acyl groups other than amino-acyl groups	202	4	1.59	93	0.07572	0.07572	Elovl2,Naa60,Zdhhc4,Zdhhc9
68	GO:0061578	Lys63-specific deubiquitinase activity	10	1	0.08	94	0.0761	0.0761	Atxn3
69	GO:0047676	arachidonate-CoA ligase activity	10	1	0.08	95	0.0761	0.0761	Acsl4
70	GO:0004312	fatty acid synthase activity	10	1	0.08	96	0.0761	0.0761	Elovl2
71	GO:0015355	secondary active monocarboxylate transmembrane transporter activity	10	1	0.08	97	0.0761	0.0761	Slc6a8
72	GO:0005068	transmembrane receptor protein tyrosine kinase adaptor activity	10	1	0.08	98	0.0761	0.0761	Irs1
73	GO:0010857	calcium-dependent protein kinase activity	10	1	0.08	99	0.0761	0.0761	Mknk1
74	GO:0009881	photoreceptor activity	10	1	0.08	100	0.0761	0.0761	Cry2
75	GO:0004303	estradiol 17-beta-dehydrogenase activity	10	1	0.08	101	0.0761	0.0761	Hsd17b7
76	GO:0016303	1-phosphatidylinositol-3-kinase activity	10	1	0.08	102	0.0761	0.0761	Pik3cb
77	GO:1990763	arrestin family protein binding	10	1	0.08	103	0.0761	0.0761	Arrb1
78	GO:0004706	JUN kinase kinase kinase activity	10	1	0.08	104	0.0761	0.0761	Map3k1
79	GO:0005178	integrin binding	125	3	0.99	105	0.07613	0.07613	Adam9,Sema7a,Tnn
80	GO:0005216	ion channel activity	376	6	2.96	106	0.07708	0.07708	Cacng7,Grin2a,Kcnh7,Scn2b,Scn7a,Sec61a1
81	GO:0047485	protein N-terminus binding	126	3	0.99	107	0.07756	0.07756	Parp1,Plec,Snca
82	GO:0022890	inorganic cation transmembrane transporter activity	504	10	3.97	26	0.07902	0.00655	Cacng7,Grin2a,Kcnh7,Scn2b,Scn7a,Sec61a1,Slc38a2,Slc5a3,Slc6a8,Slc6a9
83	GO:0016811	hydrolase activity, acting on carbon-nitrogen (but not peptide) bonds, in linear amides	60	2	0.47	109	0.08118	0.08118	Atxn3,Cat
84	GO:0022843	voltage-gated cation channel activity	129	3	1.02	110	0.08191	0.08191	Cacng7,Grin2a,Kcnh7
85	GO:0097153	cysteine-type endopeptidase activity involved in apoptotic process	11	1	0.09	111	0.08338	0.08338	Casp9
86	GO:0043560	insulin receptor substrate binding	11	1	0.09	112	0.08338	0.08338	Pik3cb
87	GO:0035612	AP-2 adaptor complex binding	11	1	0.09	113	0.08338	0.08338	Arrb1
88	GO:0004596	peptide alpha-N-acetyltransferase activity	11	1	0.09	114	0.08338	0.08338	Naa60
89	GO:0070063	RNA polymerase binding	62	2	0.49	115	0.08587	0.08587	Ccnt2,Ppib
90	GO:0030674	protein-macromolecule adaptor activity	213	4	1.68	116	0.08794	0.08794	Arrb1,Erg28,Irs1,Socs2
91	GO:0043121	neurotrophin binding	12	1	0.09	117	0.09061	0.09061	Ngfr
92	GO:0008353	RNA polymerase II CTD heptapeptide repeat kinase activity	12	1	0.09	118	0.09061	0.09061	Cdk19
93	GO:0005402	carbohydrate:cation symporter activity	12	1	0.09	119	0.09061	0.09061	Slc5a3
94	GO:0035004	phosphatidylinositol 3-kinase activity	12	1	0.09	120	0.09061	0.09061	Pik3cb
95	GO:0004115	3',5'-cyclic-AMP phosphodiesterase activity	12	1	0.09	121	0.09061	0.09061	Pde4a
96	GO:0016846	carbon-sulfur lyase activity	12	1	0.09	122	0.09061	0.09061	Cth
97	GO:0004467	long-chain fatty acid-CoA ligase activity	12	1	0.09	123	0.09061	0.09061	Acsl4
98	GO:0016301	kinase activity	687	9	5.41	124	0.09302	0.09302	Cdk19,Epha3,Map3k1,Mknk1,Pik3cb,Prkcb,Pxk,Raf1,Uhmk1
99	GO:0017016	Ras GTPase binding	397	6	3.13	125	0.09405	0.09405	Ipo11,Ngfr,Raf1,Srgap2,Stxbp6,Usp6nl
100	GO:0036094	small molecule binding	2207	23	17.39	126	0.09581	0.09581	Acsl4,Cat,Cdk19,Cry2,Cth,Dhcr24,Dync1li2,Epha3,Grin2a,Map3k1,Mknk1,Parp1,Pde4a,Pik3cb,Prkcb,Pxk,Rab18,Raf1,Rimkla,Rragd,Snca,Uhmk1,Zbtb4
101	GO:0046943	carboxylic acid transmembrane transporter activity	122	5	0.96	15	0.09694	0.00279	Slc16a7,Slc25a15,Slc38a2,Slc6a8,Slc6a9
102	GO:0015267	channel activity	401	6	3.16	127	0.0975	0.0975	Cacng7,Grin2a,Kcnh7,Scn2b,Scn7a,Sec61a1
103	GO:0022803	passive transmembrane transporter activity	401	6	3.16	128	0.0975	0.0975	Cacng7,Grin2a,Kcnh7,Scn2b,Scn7a,Sec61a1
104	GO:0035497	cAMP response element binding	13	1	0.1	129	0.09779	0.09779	Nr4a3
105	GO:0016018	cyclosporin A binding	13	1	0.1	130	0.09779	0.09779	Ppib
106	GO:0005518	collagen binding	67	2	0.53	131	0.09793	0.09793	Adam9,Ccbe1
107	GO:0005342	organic acid transmembrane transporter activity	123	5	0.97	16	0.09935	0.00289	Slc16a7,Slc25a15,Slc38a2,Slc6a8,Slc6a9
108	GO:0004674	protein serine/threonine kinase activity	406	6	3.2	132	0.1019	0.1019	Cdk19,Map3k1,Mknk1,Prkcb,Raf1,Uhmk1
109	GO:0000166	nucleotide binding	1888	20	14.88	133	0.1032	0.1032	Acsl4,Cat,Cdk19,Cry2,Dhcr24,Dync1li2,Epha3,Map3k1,Mknk1,Parp1,Pde4a,Pik3cb,Prkcb,Pxk,Rab18,Raf1,Rimkla,Rragd,Uhmk1,Zbtb4
110	GO:1901265	nucleoside phosphate binding	1888	20	14.88	134	0.1032	0.1032	Acsl4,Cat,Cdk19,Cry2,Dhcr24,Dync1li2,Epha3,Map3k1,Mknk1,Parp1,Pde4a,Pik3cb,Prkcb,Pxk,Rab18,Raf1,Rimkla,Rragd,Uhmk1,Zbtb4
111	GO:0008320	protein transmembrane transporter activity	14	1	0.11	135	0.1049	0.1049	Sec61a1
112	GO:0036041	long-chain fatty acid binding	14	1	0.11	136	0.1049	0.1049	Snca
113	GO:0046935	1-phosphatidylinositol-3-kinase regulator activity	14	1	0.11	137	0.1049	0.1049	Socs2
114	GO:0004089	carbonate dehydratase activity	14	1	0.11	138	0.1049	0.1049	Car7
115	GO:0140318	protein transporter activity	14	1	0.11	139	0.1049	0.1049	Sec61a1
116	GO:0005005	transmembrane-ephrin receptor activity	14	1	0.11	140	0.1049	0.1049	Epha3
117	GO:0015645	fatty acid ligase activity	14	1	0.11	141	0.1049	0.1049	Acsl4
118	GO:0016595	glutamate binding	14	1	0.11	142	0.1049	0.1049	Grin2a
119	GO:0045504	dynein heavy chain binding	14	1	0.11	143	0.1049	0.1049	Dync1li2
120	GO:0043021	ribonucleoprotein complex binding	144	3	1.13	144	0.10518	0.10518	Piwil2,Sec61a1,Uhmk1
121	GO:0051020	GTPase binding	506	7	3.99	145	0.1052	0.1052	Ipo11,Ngfr,Raf1,Rragd,Srgap2,Stxbp6,Usp6nl
122	GO:0031267	small GTPase binding	410	6	3.23	146	0.1055	0.1055	Ipo11,Ngfr,Raf1,Srgap2,Stxbp6,Usp6nl
123	GO:0016746	transferase activity, transferring acyl groups	228	4	1.8	147	0.10605	0.10605	Elovl2,Naa60,Zdhhc4,Zdhhc9
124	GO:0004175	endopeptidase activity	318	5	2.51	148	0.10683	0.10683	Adam11,Adam9,Casp9,Sppl2b,Tpp1
125	GO:0015318	inorganic molecular entity transmembrane transporter activity	686	12	5.41	30	0.10697	0.00794	Cacng7,Grin2a,Kcnh7,Scn2b,Scn7a,Sec61a1,Slc16a7,Slc25a15,Slc38a2,Slc5a3,Slc6a8,Slc6a9
126	GO:0030971	receptor tyrosine kinase binding	71	2	0.56	149	0.1079	0.1079	Angpt1,Irs1
127	GO:1904047	S-adenosyl-L-methionine binding	15	1	0.12	150	0.11196	0.11196	Bmt2
128	GO:0008432	JUN kinase binding	15	1	0.12	151	0.11196	0.11196	Map3k1
129	GO:0052742	phosphatidylinositol kinase activity	15	1	0.12	152	0.11196	0.11196	Pik3cb
130	GO:0004697	protein kinase C activity	15	1	0.12	153	0.11196	0.11196	Prkcb
131	GO:0005165	neurotrophin receptor binding	15	1	0.12	154	0.11196	0.11196	Ngfr
132	GO:1990404	protein ADP-ribosylase activity	15	1	0.12	155	0.11196	0.11196	Parp1
133	GO:0008179	adenylate cyclase binding	15	1	0.12	156	0.11196	0.11196	Raf1
134	GO:0005172	vascular endothelial growth factor receptor binding	15	1	0.12	157	0.11196	0.11196	Angpt1
135	GO:0034483	heparan sulfate sulfotransferase activity	15	1	0.12	158	0.11196	0.11196	Ndst3
136	GO:0016307	phosphatidylinositol phosphate kinase activity	15	1	0.12	159	0.11196	0.11196	Pik3cb
137	GO:0019003	GDP binding	73	2	0.58	160	0.11298	0.11298	Rab18,Rragd
138	GO:0046982	protein heterodimerization activity	237	4	1.87	161	0.11766	0.11766	Abcg4,Pole4,Rragd,Taf13
139	GO:0050660	flavin adenine dinucleotide binding	75	2	0.59	162	0.11812	0.11812	Cry2,Dhcr24
140	GO:0072509	divalent inorganic cation transmembrane transporter activity	152	3	1.2	163	0.11854	0.11854	Cacng7,Grin2a,Sec61a1
141	GO:0072349	modified amino acid transmembrane transporter activity	16	1	0.13	164	0.11897	0.11897	Slc6a8
142	GO:0035173	histone kinase activity	16	1	0.13	165	0.11897	0.11897	Prkcb
143	GO:0070034	telomerase RNA binding	16	1	0.13	166	0.11897	0.11897	Nhp2
144	GO:0035615	clathrin adaptor activity	16	1	0.13	167	0.11897	0.11897	Arrb1
145	GO:0005003	ephrin receptor activity	16	1	0.13	168	0.11897	0.11897	Epha3
146	GO:0004438	phosphatidylinositol-3-phosphatase activity	16	1	0.13	169	0.11897	0.11897	Fig4
147	GO:0022884	macromolecule transmembrane transporter activity	17	1	0.13	170	0.12592	0.12592	Sec61a1
148	GO:0140312	cargo adaptor activity	17	1	0.13	171	0.12592	0.12592	Arrb1
149	GO:1990380	Lys48-specific deubiquitinase activity	17	1	0.13	172	0.12592	0.12592	Atxn3
150	GO:0010485	H4 histone acetyltransferase activity	17	1	0.13	173	0.12592	0.12592	Naa60
151	GO:0008238	exopeptidase activity	79	2	0.62	174	0.12858	0.12858	Cpd,Tpp1
152	GO:0008237	metallopeptidase activity	160	3	1.26	175	0.13249	0.13249	Adam11,Adam9,Cpd
153	GO:0052744	phosphatidylinositol monophosphate phosphatase activity	18	1	0.14	176	0.13282	0.13282	Fig4
154	GO:0004190	aspartic-type endopeptidase activity	18	1	0.14	177	0.13282	0.13282	Sppl2b
155	GO:0016405	CoA-ligase activity	18	1	0.14	178	0.13282	0.13282	Acsl4
156	GO:0005242	inward rectifier potassium channel activity	18	1	0.14	179	0.13282	0.13282	Kcnh7
157	GO:0003950	NAD+ ADP-ribosyltransferase activity	18	1	0.14	180	0.13282	0.13282	Parp1
158	GO:0070001	aspartic-type peptidase activity	18	1	0.14	181	0.13282	0.13282	Sppl2b
159	GO:0043274	phospholipase binding	18	1	0.14	182	0.13282	0.13282	Snca
160	GO:0061608	nuclear import signal receptor activity	18	1	0.14	183	0.13282	0.13282	Ipo11
161	GO:0005355	glucose transmembrane transporter activity	19	1	0.15	184	0.13966	0.13966	Slc5a3
162	GO:0035014	phosphatidylinositol 3-kinase regulator activity	19	1	0.15	185	0.13966	0.13966	Socs2
163	GO:0004970	ionotropic glutamate receptor activity	19	1	0.15	186	0.13966	0.13966	Grin2a
164	GO:0015149	hexose transmembrane transporter activity	19	1	0.15	187	0.13966	0.13966	Slc5a3
165	GO:0030506	ankyrin binding	19	1	0.15	188	0.13966	0.13966	Plec
166	GO:0046965	retinoid X receptor binding	20	1	0.16	189	0.14645	0.14645	Nr1h2
167	GO:0051861	glycolipid binding	20	1	0.16	190	0.14645	0.14645	Tpp1
168	GO:0042605	peptide antigen binding	20	1	0.16	191	0.14645	0.14645	Dhcr24
169	GO:0008307	structural constituent of muscle	20	1	0.16	192	0.14645	0.14645	Plec
170	GO:0019956	chemokine binding	20	1	0.16	193	0.14645	0.14645	Itga4
171	GO:0017049	GTP-Rho binding	20	1	0.16	194	0.14645	0.14645	Stxbp6
172	GO:0015145	monosaccharide transmembrane transporter activity	20	1	0.16	195	0.14645	0.14645	Slc5a3
173	GO:0035259	glucocorticoid receptor binding	20	1	0.16	196	0.14645	0.14645	Nr4a3
174	GO:0001228	DNA-binding transcription activator activity, RNA polymerase II-specific	457	6	3.6	197	0.15251	0.15251	Esrrg,Mkx,Nfia,Nr1h2,Nr4a3,Parp1
175	GO:0008327	methyl-CpG binding	21	1	0.17	198	0.15318	0.15318	Zbtb4
176	GO:0004181	metallocarboxypeptidase activity	21	1	0.17	199	0.15318	0.15318	Cpd
177	GO:0016878	acid-thiol ligase activity	21	1	0.17	200	0.15318	0.15318	Acsl4
178	GO:0030552	cAMP binding	21	1	0.17	201	0.15318	0.15318	Pde4a
179	GO:0008649	rRNA methyltransferase activity	21	1	0.17	202	0.15318	0.15318	Bmt2
180	GO:0051119	sugar transmembrane transporter activity	21	1	0.17	203	0.15318	0.15318	Slc5a3
181	GO:0140102	catalytic activity, acting on a rRNA	21	1	0.17	204	0.15318	0.15318	Bmt2
182	GO:0060090	molecular adaptor activity	263	4	2.07	205	0.15409	0.15409	Arrb1,Erg28,Irs1,Socs2
183	GO:0099094	ligand-gated cation channel activity	89	2	0.7	206	0.15559	0.15559	Grin2a,Kcnh7
184	GO:0001216	DNA-binding transcription activator activity	460	6	3.63	207	0.15579	0.15579	Esrrg,Mkx,Nfia,Nr1h2,Nr4a3,Parp1
185	GO:0048156	tau protein binding	22	1	0.17	208	0.15987	0.15987	Snca
186	GO:0031690	adrenergic receptor binding	22	1	0.17	209	0.15987	0.15987	Arrb1
187	GO:0034593	phosphatidylinositol bisphosphate phosphatase activity	22	1	0.17	210	0.15987	0.15987	Fig4
188	GO:0015026	coreceptor activity	22	1	0.17	211	0.15987	0.15987	Ngfr
189	GO:0016628	oxidoreductase activity, acting on the CH-CH group of donors, NAD or NADP as acceptor	22	1	0.17	212	0.15987	0.15987	Dhcr24
190	GO:0099604	ligand-gated calcium channel activity	22	1	0.17	213	0.15987	0.15987	Grin2a
191	GO:0030215	semaphorin receptor binding	22	1	0.17	214	0.15987	0.15987	Sema7a
192	GO:0015293	symporter activity	115	5	0.91	14	0.16083	0.00216	Slc16a7,Slc38a2,Slc5a3,Slc6a8,Slc6a9
193	GO:0004843	thiol-dependent ubiquitin-specific protease activity	91	2	0.72	215	0.16112	0.16112	Atxn3,Usp31
194	GO:0005215	transporter activity	976	14	7.69	52	0.16336	0.02153	Cacng7,Grin2a,Ipo11,Kcnh7,Scn2b,Scn7a,Sec61a1,Slc16a7,Slc25a15,Slc38a2,Slc44a2,Slc5a3,Slc6a8,Slc6a9
195	GO:0101005	ubiquitinyl hydrolase activity	92	2	0.73	216	0.1639	0.1639	Atxn3,Usp31
196	GO:0042923	neuropeptide binding	23	1	0.18	217	0.1665	0.1665	Gpr37
197	GO:0070840	dynein complex binding	23	1	0.18	218	0.1665	0.1665	Snca
198	GO:0033764	steroid dehydrogenase activity, acting on the CH-OH group of donors, NAD or NADP as acceptor	23	1	0.18	219	0.1665	0.1665	Hsd17b7
199	GO:0004114	3',5'-cyclic-nucleotide phosphodiesterase activity	23	1	0.18	220	0.1665	0.1665	Pde4a
200	GO:0022857	transmembrane transporter activity	872	13	6.87	48	0.16927	0.01999	Cacng7,Grin2a,Kcnh7,Scn2b,Scn7a,Sec61a1,Slc16a7,Slc25a15,Slc38a2,Slc44a2,Slc5a3,Slc6a8,Slc6a9
