# Supplementary material for: miR-7 controls glutamatergic transmission and neuronal connectivity in a Cdr1as-dependent manner
Source: EMBO Rep. 2024 Jun 3;25(7):3008–39. doi: 10.1038/s44319-024-00168-9 (PMC11239925; doi:10.1038/s44319-024-00168-9)
Supplement: Supplementary file 6 — Dataset EV4 [file 44319_2024_168_MOESM6_ESM.zip › GO/GO_Analysis_WTm7oe_WT_UP_BP.csv]

	GO.ID	Term	Annotated	Significant	Expected	Rank in p.value_classic	p.value_elim	p.value_classic	genes
1	GO:0001937	negative regulation of endothelial cell proliferation	41	3	0.05	1	1.7e-05	1.7e-05	Dlk1,Sulf1,Vash1
2	GO:0003094	glomerular filtration	22	2	0.03	8	0.00034	0.00034	Sulf1,Tbc1d8b
3	GO:0030198	extracellular matrix organization	282	4	0.35	9	0.00036	0.00036	Loxl2,Olfml2b,Smoc2,Sulf1
4	GO:0040036	regulation of fibroblast growth factor receptor signaling pathway	29	2	0.04	14	0.00059	0.00059	Smoc2,Sulf1
5	GO:1990830	cellular response to leukemia inhibitory factor	136	3	0.17	15	0.00061	0.00061	Mir7-1,Sbno2,Socs3
6	GO:0060674	placenta blood vessel development	33	2	0.04	19	0.00076	0.00076	Socs3,Vash1
7	GO:0043542	endothelial cell migration	192	3	0.24	27	0.00166	0.00166	Loxl2,Smoc2,Vash1
8	GO:0060711	labyrinthine layer development	52	2	0.06	28	0.00189	0.00189	Socs3,Vash1
9	GO:0030334	regulation of cell migration	865	5	1.08	33	0.00354	0.00354	Mcam,Ntn1,Smoc2,Sulf1,Vash1
10	GO:0030316	osteoclast differentiation	93	2	0.12	44	0.0059	0.0059	Dlk1,Sbno2
11	GO:0002062	chondrocyte differentiation	99	2	0.12	49	0.00666	0.00666	Loxl2,Sulf1
12	GO:0016525	negative regulation of angiogenesis	108	2	0.13	53	0.00788	0.00788	Sulf1,Vash1
13	GO:0001525	angiogenesis	482	5	0.6	7	0.00806	0.00026	Loxl2,Mcam,Smoc2,Sulf1,Vash1
14	GO:0030282	bone mineralization	111	2	0.14	55	0.00831	0.00831	Dlk1,Sbno2
15	GO:0048706	embryonic skeletal system development	115	2	0.14	58	0.0089	0.0089	Dlk1,Sulf1
16	GO:0030952	establishment or maintenance of cytoskeleton polarity	10	1	0.01	64	0.0124	0.0124	Pdlim1
17	GO:1990504	dense core granule exocytosis	10	1	0.01	65	0.0124	0.0124	Syt6
18	GO:0030388	fructose 1,6-bisphosphate metabolic process	10	1	0.01	66	0.0124	0.0124	Aldoc
19	GO:0032836	glomerular basement membrane development	10	1	0.01	67	0.0124	0.0124	Sulf1
20	GO:0022612	gland morphogenesis	145	2	0.18	70	0.01386	0.01386	Ntn1,Sulf1
21	GO:0051093	negative regulation of developmental process	972	6	1.21	21	0.01428	9e-04	Dlk1,Loxl2,Mir7-1,Ntn1,Sulf1,Vash1
22	GO:0010594	regulation of endothelial cell migration	149	2	0.19	75	0.01459	0.01459	Smoc2,Vash1
23	GO:0032488	Cdc42 protein signal transduction	12	1	0.01	76	0.01486	0.01486	Ntn1
24	GO:0060670	branching involved in labyrinthine layer morphogenesis	12	1	0.01	77	0.01486	0.01486	Socs3
25	GO:0060601	lateral sprouting from an epithelium	12	1	0.01	78	0.01486	0.01486	Sulf1
26	GO:0010035	response to inorganic substance	424	3	0.53	79	0.01496	0.01496	Loxl2,Mir7-1,Syt6
27	GO:0071222	cellular response to lipopolysaccharide	156	2	0.19	81	0.01592	0.01592	Mir7-1,Sbno2
28	GO:0014831	gastro-intestinal system smooth muscle contraction	13	1	0.02	82	0.01609	0.01609	Sulf1
29	GO:0042532	negative regulation of tyrosine phosphorylation of STAT protein	13	1	0.02	83	0.01609	0.01609	Socs3
30	GO:0002281	macrophage activation involved in immune response	13	1	0.02	84	0.01609	0.01609	Sbno2
31	GO:0060576	intestinal epithelial cell development	13	1	0.02	85	0.01609	0.01609	Mir7-1
32	GO:0051782	negative regulation of cell division	14	1	0.02	87	0.01732	0.01732	Susd2
33	GO:0060712	spongiotrophoblast layer development	14	1	0.02	88	0.01732	0.01732	Socs3
34	GO:0060707	trophoblast giant cell differentiation	14	1	0.02	89	0.01732	0.01732	Socs3
35	GO:0061430	bone trabecula morphogenesis	14	1	0.02	90	0.01732	0.01732	Sbno2
36	GO:0018158	protein oxidation	14	1	0.02	91	0.01732	0.01732	Loxl2
37	GO:0071219	cellular response to molecule of bacterial origin	164	2	0.2	92	0.01749	0.01749	Mir7-1,Sbno2
38	GO:0071241	cellular response to inorganic substance	167	2	0.21	93	0.0181	0.0181	Mir7-1,Syt6
39	GO:0061042	vascular wound healing	15	1	0.02	96	0.01855	0.01855	Smoc2
40	GO:1904321	response to forskolin	16	1	0.02	97	0.01977	0.01977	Mir7-1
41	GO:1904322	cellular response to forskolin	16	1	0.02	98	0.01977	0.01977	Mir7-1
42	GO:2001028	positive regulation of endothelial cell chemotaxis	17	1	0.02	101	0.02099	0.02099	Smoc2
43	GO:0055064	chloride ion homeostasis	17	1	0.02	102	0.02099	0.02099	Slc12a4
44	GO:1905331	negative regulation of morphogenesis of an epithelium	17	1	0.02	103	0.02099	0.02099	Sulf1
45	GO:0060572	morphogenesis of an epithelial bud	17	1	0.02	104	0.02099	0.02099	Sulf1
46	GO:0040037	negative regulation of fibroblast growth factor receptor signaling pathway	18	1	0.02	105	0.02222	0.02222	Sulf1
47	GO:0030011	maintenance of cell polarity	18	1	0.02	106	0.02222	0.02222	Pdlim1
48	GO:0001946	lymphangiogenesis	18	1	0.02	107	0.02222	0.02222	Vash1
49	GO:0060575	intestinal epithelial cell differentiation	18	1	0.02	108	0.02222	0.02222	Mir7-1
50	GO:0071216	cellular response to biotic stimulus	187	2	0.23	109	0.02237	0.02237	Mir7-1,Sbno2
51	GO:1900746	regulation of vascular endothelial growth factor signaling pathway	19	1	0.02	111	0.02344	0.02344	Smoc2
52	GO:0032332	positive regulation of chondrocyte differentiation	19	1	0.02	112	0.02344	0.02344	Loxl2
53	GO:0007568	aging	192	2	0.24	113	0.0235	0.0235	Aldoc,Vash1
54	GO:0008361	regulation of cell size	200	2	0.25	116	0.02536	0.02536	Ntn1,Slc12a4
55	GO:2001026	regulation of endothelial cell chemotaxis	21	1	0.03	117	0.02587	0.02587	Smoc2
56	GO:0060055	angiogenesis involved in wound healing	21	1	0.03	118	0.02587	0.02587	Smoc2
57	GO:0036303	lymph vessel morphogenesis	21	1	0.03	119	0.02587	0.02587	Vash1
58	GO:1902547	regulation of cellular response to vascular endothelial growth factor stimulus	21	1	0.03	120	0.02587	0.02587	Smoc2
59	GO:0002009	morphogenesis of an epithelium	523	3	0.65	121	0.026	0.026	Ntn1,Socs3,Sulf1
60	GO:0051094	positive regulation of developmental process	1412	5	1.76	122	0.02657	0.02657	Dlk1,Loxl2,Ntn1,Smoc2,Socs3
61	GO:1905562	regulation of vascular endothelial cell proliferation	22	1	0.03	123	0.02709	0.02709	Dlk1
62	GO:0101023	vascular endothelial cell proliferation	22	1	0.03	124	0.02709	0.02709	Dlk1
63	GO:0061138	morphogenesis of a branching epithelium	208	2	0.26	125	0.02727	0.02727	Socs3,Sulf1
64	GO:2000147	positive regulation of cell motility	540	3	0.67	126	0.02824	0.02824	Mcam,Ntn1,Smoc2
65	GO:0060716	labyrinthine layer blood vessel development	23	1	0.03	127	0.0283	0.0283	Vash1
66	GO:0003309	type B pancreatic cell differentiation	23	1	0.03	128	0.0283	0.0283	Mir7-1
67	GO:0046688	response to copper ion	23	1	0.03	129	0.0283	0.0283	Loxl2
68	GO:0010632	regulation of epithelial cell migration	215	2	0.27	131	0.02899	0.02899	Smoc2,Vash1
69	GO:0060713	labyrinthine layer morphogenesis	24	1	0.03	132	0.02952	0.02952	Socs3
70	GO:0046426	negative regulation of receptor signaling pathway via JAK-STAT	24	1	0.03	133	0.02952	0.02952	Socs3
71	GO:0040017	positive regulation of locomotion	553	3	0.69	134	0.03002	0.03002	Mcam,Ntn1,Smoc2
72	GO:0051241	negative regulation of multicellular organismal process	1194	6	1.49	29	0.03044	0.00262	Dlk1,Loxl2,Mir7-1,Ntn1,Sulf1,Vash1
73	GO:0046852	positive regulation of bone remodeling	25	1	0.03	135	0.03073	0.03073	Dlk1
74	GO:0055075	potassium ion homeostasis	25	1	0.03	136	0.03073	0.03073	Slc12a4
75	GO:0010575	positive regulation of vascular endothelial growth factor production	25	1	0.03	137	0.03073	0.03073	Sulf1
76	GO:1904893	negative regulation of receptor signaling pathway via STAT	25	1	0.03	138	0.03073	0.03073	Socs3
77	GO:0045780	positive regulation of bone resorption	25	1	0.03	139	0.03073	0.03073	Dlk1
78	GO:0051272	positive regulation of cellular component movement	560	3	0.7	140	0.031	0.031	Mcam,Ntn1,Smoc2
79	GO:0032496	response to lipopolysaccharide	226	2	0.28	141	0.03178	0.03178	Mir7-1,Sbno2
80	GO:0001763	morphogenesis of a branching structure	226	2	0.28	142	0.03178	0.03178	Socs3,Sulf1
81	GO:0048791	calcium ion-regulated exocytosis of neurotransmitter	26	1	0.03	143	0.03194	0.03194	Syt6
82	GO:0007340	acrosome reaction	26	1	0.03	144	0.03194	0.03194	Syt6
83	GO:0060706	cell differentiation involved in embryonic placenta development	26	1	0.03	145	0.03194	0.03194	Socs3
84	GO:0035883	enteroendocrine cell differentiation	26	1	0.03	146	0.03194	0.03194	Mir7-1
85	GO:0030201	heparan sulfate proteoglycan metabolic process	26	1	0.03	147	0.03194	0.03194	Sulf1
86	GO:0045992	negative regulation of embryonic development	26	1	0.03	148	0.03194	0.03194	Sulf1
87	GO:0061036	positive regulation of cartilage development	27	1	0.03	150	0.03315	0.03315	Loxl2
88	GO:0060384	innervation	27	1	0.03	151	0.03315	0.03315	Sulf1
89	GO:0060571	morphogenesis of an epithelial fold	27	1	0.03	152	0.03315	0.03315	Sulf1
90	GO:0048598	embryonic morphogenesis	576	3	0.72	153	0.03332	0.03332	Ntn1,Socs3,Sulf1
91	GO:0060669	embryonic placenta morphogenesis	28	1	0.03	155	0.03436	0.03436	Socs3
92	GO:0001945	lymph vessel development	28	1	0.03	156	0.03436	0.03436	Vash1
93	GO:0045672	positive regulation of osteoclast differentiation	28	1	0.03	157	0.03436	0.03436	Dlk1
94	GO:0035767	endothelial cell chemotaxis	29	1	0.04	158	0.03556	0.03556	Smoc2
95	GO:0055083	monovalent inorganic anion homeostasis	29	1	0.04	159	0.03556	0.03556	Slc12a4
96	GO:0002063	chondrocyte development	29	1	0.04	160	0.03556	0.03556	Sulf1
97	GO:0071354	cellular response to interleukin-6	29	1	0.04	161	0.03556	0.03556	Sbno2
98	GO:0045597	positive regulation of cell differentiation	1036	4	1.29	162	0.03653	0.03653	Dlk1,Loxl2,Ntn1,Socs3
99	GO:0002237	response to molecule of bacterial origin	244	2	0.3	163	0.03657	0.03657	Mir7-1,Sbno2
100	GO:0060429	epithelium development	1038	4	1.29	165	0.03676	0.03676	Mir7-1,Ntn1,Socs3,Sulf1
101	GO:0007097	nuclear migration	30	1	0.04	166	0.03677	0.03677	Ntn1
102	GO:0006929	substrate-dependent cell migration	30	1	0.04	167	0.03677	0.03677	Ntn1
103	GO:0060740	prostate gland epithelium morphogenesis	30	1	0.04	168	0.03677	0.03677	Sulf1
104	GO:0006884	cell volume homeostasis	30	1	0.04	169	0.03677	0.03677	Slc12a4
105	GO:0043537	negative regulation of blood vessel endothelial cell migration	30	1	0.04	170	0.03677	0.03677	Vash1
106	GO:0010574	regulation of vascular endothelial growth factor production	30	1	0.04	171	0.03677	0.03677	Sulf1
107	GO:0070741	response to interleukin-6	30	1	0.04	172	0.03677	0.03677	Sbno2
108	GO:0048729	tissue morphogenesis	606	3	0.76	173	0.0379	0.0379	Ntn1,Socs3,Sulf1
109	GO:0090502	RNA phosphodiester bond hydrolysis, endonucleolytic	31	1	0.04	174	0.03797	0.03797	Nynrin
110	GO:0060512	prostate gland morphogenesis	31	1	0.04	175	0.03797	0.03797	Sulf1
111	GO:0010038	response to metal ion	251	2	0.31	176	0.0385	0.0385	Loxl2,Syt6
112	GO:0030336	negative regulation of cell migration	257	2	0.32	177	0.04019	0.04019	Sulf1,Vash1
113	GO:0110111	negative regulation of animal organ morphogenesis	33	1	0.04	178	0.04037	0.04037	Sulf1
114	GO:2000036	regulation of stem cell population maintenance	33	1	0.04	179	0.04037	0.04037	Loxl2
115	GO:0050793	regulation of developmental process	2483	8	3.1	51	0.04068	0.00715	Dlk1,Loxl2,Mir7-1,Ntn1,Smoc2,Socs3,Sulf1,Vash1
116	GO:0010573	vascular endothelial growth factor production	34	1	0.04	181	0.04157	0.04157	Sulf1
117	GO:0008045	motor neuron axon guidance	35	1	0.04	183	0.04277	0.04277	Ntn1
118	GO:0045746	negative regulation of Notch signaling pathway	35	1	0.04	184	0.04277	0.04277	Dlk1
119	GO:2000146	negative regulation of cell motility	268	2	0.33	185	0.04335	0.04335	Sulf1,Vash1
120	GO:0051647	nucleus localization	36	1	0.04	186	0.04396	0.04396	Ntn1
121	GO:0030513	positive regulation of BMP signaling pathway	36	1	0.04	187	0.04396	0.04396	Sulf1
122	GO:0046627	negative regulation of insulin receptor signaling pathway	36	1	0.04	188	0.04396	0.04396	Socs3
123	GO:0038084	vascular endothelial growth factor signaling pathway	37	1	0.05	190	0.04516	0.04516	Smoc2
124	GO:0034105	positive regulation of tissue remodeling	37	1	0.05	191	0.04516	0.04516	Dlk1
125	GO:0014059	regulation of dopamine secretion	38	1	0.05	192	0.04635	0.04635	Syt6
126	GO:0014046	dopamine secretion	38	1	0.05	193	0.04635	0.04635	Syt6
127	GO:0006936	muscle contraction	281	2	0.35	194	0.04721	0.04721	Sulf1,Tpm2
128	GO:0003156	regulation of animal organ formation	39	1	0.05	195	0.04754	0.04754	Sulf1
129	GO:1900077	negative regulation of cellular response to insulin stimulus	40	1	0.05	196	0.04873	0.04873	Socs3
130	GO:0046854	phosphatidylinositol phosphorylation	41	1	0.05	197	0.04992	0.04992	Socs3
131	GO:2000772	regulation of cellular senescence	41	1	0.05	198	0.04992	0.04992	Vash1
132	GO:0060603	mammary gland duct morphogenesis	41	1	0.05	199	0.04992	0.04992	Ntn1
133	GO:1990573	potassium ion import across plasma membrane	42	1	0.05	200	0.05111	0.05111	Slc12a4
134	GO:0017158	regulation of calcium ion-dependent exocytosis	43	1	0.05	201	0.0523	0.0523	Syt6
135	GO:0045124	regulation of bone resorption	43	1	0.05	202	0.0523	0.0523	Dlk1
136	GO:0050919	negative chemotaxis	43	1	0.05	203	0.0523	0.0523	Ntn1
137	GO:2000026	regulation of multicellular organismal development	1989	7	2.48	54	0.0525	0.00796	Dlk1,Loxl2,Mir7-1,Ntn1,Smoc2,Sulf1,Vash1
138	GO:0097435	supramolecular fiber organization	691	3	0.86	204	0.05257	0.05257	Loxl2,Pdlim1,Tpm2
139	GO:1902476	chloride transmembrane transport	44	1	0.05	205	0.05348	0.05348	Slc12a4
140	GO:0040013	negative regulation of locomotion	303	2	0.38	206	0.05403	0.05403	Sulf1,Vash1
141	GO:0051271	negative regulation of cellular component movement	303	2	0.38	207	0.05403	0.05403	Sulf1,Vash1
142	GO:0098916	anterograde trans-synaptic signaling	701	3	0.87	208	0.05446	0.05446	Mir7-1,Slc12a4,Syt6
143	GO:0007268	chemical synaptic transmission	701	3	0.87	209	0.05446	0.05446	Mir7-1,Slc12a4,Syt6
144	GO:0030857	negative regulation of epithelial cell differentiation	45	1	0.06	210	0.05466	0.05466	Mir7-1
145	GO:0002067	glandular epithelial cell differentiation	45	1	0.06	211	0.05466	0.05466	Mir7-1
146	GO:0010718	positive regulation of epithelial to mesenchymal transition	45	1	0.06	212	0.05466	0.05466	Loxl2
147	GO:0080134	regulation of response to stress	1185	4	1.48	213	0.05547	0.05547	Sbno2,Smoc2,Socs3,Vash1
148	GO:0031018	endocrine pancreas development	46	1	0.06	214	0.05585	0.05585	Mir7-1
149	GO:0048010	vascular endothelial growth factor receptor signaling pathway	46	1	0.06	215	0.05585	0.05585	Sulf1
150	GO:0099537	trans-synaptic signaling	710	3	0.89	216	0.05618	0.05618	Mir7-1,Slc12a4,Syt6
151	GO:0051240	positive regulation of multicellular organismal process	1730	5	2.16	218	0.05673	0.05673	Dlk1,Loxl2,Ntn1,Smoc2,Sulf1
152	GO:0050727	regulation of inflammatory response	312	2	0.39	219	0.05691	0.05691	Sbno2,Socs3
153	GO:0045596	negative regulation of cell differentiation	714	3	0.89	220	0.05696	0.05696	Dlk1,Mir7-1,Ntn1
154	GO:0010596	negative regulation of endothelial cell migration	47	1	0.06	221	0.05703	0.05703	Vash1
155	GO:0030517	negative regulation of axon extension	47	1	0.06	222	0.05703	0.05703	Ntn1
156	GO:0032330	regulation of chondrocyte differentiation	47	1	0.06	223	0.05703	0.05703	Loxl2
157	GO:0007157	heterophilic cell-cell adhesion via plasma membrane cell adhesion molecules	47	1	0.06	224	0.05703	0.05703	Mcam
158	GO:0090342	regulation of cell aging	47	1	0.06	225	0.05703	0.05703	Vash1
159	GO:0030850	prostate gland development	48	1	0.06	226	0.05821	0.05821	Sulf1
160	GO:0007178	transmembrane receptor protein serine/threonine kinase signaling pathway	321	2	0.4	229	0.05985	0.05985	Mir7-1,Sulf1
161	GO:0045595	regulation of cell differentiation	1761	5	2.2	231	0.06046	0.06046	Dlk1,Loxl2,Mir7-1,Ntn1,Socs3
162	GO:0099536	synaptic signaling	735	3	0.92	232	0.06112	0.06112	Mir7-1,Slc12a4,Syt6
163	GO:0007155	cell adhesion	1226	4	1.53	233	0.06149	0.06149	Mcam,Ncam2,Ntn1,Smoc2
164	GO:0140253	cell-cell fusion	51	1	0.06	234	0.06173	0.06173	Sbno2
165	GO:0061383	trabecula morphogenesis	51	1	0.06	235	0.06173	0.06173	Sbno2
166	GO:0000768	syncytium formation by plasma membrane fusion	51	1	0.06	236	0.06173	0.06173	Sbno2
167	GO:0045668	negative regulation of osteoblast differentiation	51	1	0.06	237	0.06173	0.06173	Dlk1
168	GO:0022610	biological adhesion	1234	4	1.54	239	0.06271	0.06271	Mcam,Ncam2,Ntn1,Smoc2
169	GO:0046850	regulation of bone remodeling	52	1	0.06	240	0.06291	0.06291	Dlk1
170	GO:0090303	positive regulation of wound healing	52	1	0.06	241	0.06291	0.06291	Smoc2
171	GO:0046834	lipid phosphorylation	52	1	0.06	242	0.06291	0.06291	Socs3
172	GO:0050732	negative regulation of peptidyl-tyrosine phosphorylation	52	1	0.06	243	0.06291	0.06291	Socs3
173	GO:0070828	heterochromatin organization	53	1	0.07	244	0.06408	0.06408	Loxl2
174	GO:0006949	syncytium formation	53	1	0.07	245	0.06408	0.06408	Sbno2
175	GO:0015872	dopamine transport	53	1	0.07	246	0.06408	0.06408	Syt6
176	GO:0045599	negative regulation of fat cell differentiation	54	1	0.07	247	0.06525	0.06525	Dlk1
177	GO:2000242	negative regulation of reproductive process	54	1	0.07	248	0.06525	0.06525	Sulf1
178	GO:0045773	positive regulation of axon extension	54	1	0.07	249	0.06525	0.06525	Ntn1
179	GO:0035924	cellular response to vascular endothelial growth factor stimulus	55	1	0.07	250	0.06642	0.06642	Smoc2
180	GO:0030199	collagen fibril organization	56	1	0.07	252	0.06759	0.06759	Loxl2
181	GO:0010761	fibroblast migration	56	1	0.07	253	0.06759	0.06759	Pdlim1
182	GO:0060443	mammary gland morphogenesis	57	1	0.07	255	0.06875	0.06875	Ntn1
183	GO:0055081	anion homeostasis	57	1	0.07	256	0.06875	0.06875	Slc12a4
184	GO:0002763	positive regulation of myeloid leukocyte differentiation	58	1	0.07	257	0.06992	0.06992	Dlk1
185	GO:0042509	regulation of tyrosine phosphorylation of STAT protein	58	1	0.07	258	0.06992	0.06992	Socs3
186	GO:0032835	glomerulus development	59	1	0.07	260	0.07108	0.07108	Sulf1
187	GO:0032101	regulation of response to external stimulus	787	3	0.98	262	0.07204	0.07204	Sbno2,Smoc2,Socs3
188	GO:1902807	negative regulation of cell cycle G1/S phase transition	60	1	0.07	263	0.07225	0.07225	Susd2
189	GO:0045670	regulation of osteoclast differentiation	60	1	0.07	264	0.07225	0.07225	Dlk1
190	GO:0007260	tyrosine phosphorylation of STAT protein	62	1	0.08	265	0.07457	0.07457	Socs3
191	GO:0002066	columnar/cuboidal epithelial cell development	63	1	0.08	266	0.07572	0.07572	Mir7-1
192	GO:0050433	regulation of catecholamine secretion	63	1	0.08	267	0.07572	0.07572	Syt6
193	GO:0090398	cellular senescence	63	1	0.08	268	0.07572	0.07572	Vash1
194	GO:0017156	calcium-ion regulated exocytosis	64	1	0.08	269	0.07688	0.07688	Syt6
195	GO:0098661	inorganic anion transmembrane transport	64	1	0.08	270	0.07688	0.07688	Slc12a4
196	GO:0061035	regulation of cartilage development	64	1	0.08	271	0.07688	0.07688	Loxl2
197	GO:0060688	regulation of morphogenesis of a branching structure	64	1	0.08	272	0.07688	0.07688	Sulf1
198	GO:0048645	animal organ formation	64	1	0.08	273	0.07688	0.07688	Sulf1
199	GO:0010633	negative regulation of epithelial cell migration	65	1	0.08	274	0.07804	0.07804	Vash1
200	GO:0050432	catecholamine secretion	65	1	0.08	275	0.07804	0.07804	Syt6
