# Supplementary material for: miR-7 controls glutamatergic transmission and neuronal connectivity in a Cdr1as-dependent manner
Source: EMBO Rep. 2024 Jun 3;25(7):3008–39. doi: 10.1038/s44319-024-00168-9 (PMC11239925; doi:10.1038/s44319-024-00168-9)
Supplement: Supplementary file 6 — Dataset EV4 [file 44319_2024_168_MOESM6_ESM.zip › GO/GO_Analysis_WTm7oe_WT_UP_CC.csv]

	GO.ID	Term	Annotated	Significant	Expected	Rank in p.value_classic	p.value_elim	p.value_classic	genes
1	GO:0005615	extracellular space	1059	7	1.31	2	0.00018	0.00018	Dlk1,Loxl2,Mcam,Smoc2,Sulf1,Susd2,Vash1
2	GO:0005604	basement membrane	109	3	0.13	3	0.00031	0.00031	Loxl2,Ntn1,Smoc2
3	GO:0005884	actin filament	127	2	0.16	6	0.01061	0.01061	Pdlim1,Tpm2
4	GO:0030017	sarcomere	173	2	0.21	7	0.01907	0.01907	Pdlim1,Tpm2
5	GO:0005614	interstitial matrix	16	1	0.02	8	0.01962	0.01962	Smoc2
6	GO:0030016	myofibril	195	2	0.24	9	0.02386	0.02386	Pdlim1,Tpm2
7	GO:0016442	RISC complex	20	1	0.02	10	0.02447	0.02447	Mir7-1
8	GO:0031332	RNAi effector complex	20	1	0.02	11	0.02447	0.02447	Mir7-1
9	GO:0005865	striated muscle thin filament	22	1	0.03	12	0.02689	0.02689	Tpm2
10	GO:0043292	contractile fiber	209	2	0.26	13	0.02713	0.02713	Pdlim1,Tpm2
11	GO:0097038	perinuclear endoplasmic reticulum	26	1	0.03	14	0.0317	0.0317	Syt6
12	GO:0036379	myofilament	26	1	0.03	15	0.0317	0.0317	Tpm2
13	GO:0099524	postsynaptic cytosol	26	1	0.03	16	0.0317	0.0317	Aldoc
14	GO:0005942	phosphatidylinositol 3-kinase complex	27	1	0.03	17	0.0329	0.0329	Socs3
15	GO:0031941	filamentous actin	37	1	0.05	18	0.04483	0.04483	Pdlim1
16	GO:0099522	region of cytosol	40	1	0.05	19	0.04838	0.04838	Aldoc
17	GO:0019898	extrinsic component of membrane	296	2	0.37	20	0.05113	0.05113	Socs3,Syt6
18	GO:0009897	external side of plasma membrane	307	2	0.38	21	0.05457	0.05457	Dlk1,Mcam
19	GO:0009986	cell surface	745	3	0.92	22	0.06202	0.06202	Dlk1,Mcam,Sulf1
20	GO:0097517	contractile actin filament bundle	78	1	0.1	23	0.09227	0.09227	Pdlim1
21	GO:0001725	stress fiber	78	1	0.1	24	0.09227	0.09227	Pdlim1
22	GO:0005783	endoplasmic reticulum	1465	4	1.81	25	0.10121	0.10121	Loxl2,Sulf1,Syt6,Vash1
23	GO:0032432	actin filament bundle	87	1	0.11	26	0.10238	0.10238	Pdlim1
24	GO:0042641	actomyosin	87	1	0.11	27	0.10238	0.10238	Pdlim1
25	GO:0015629	actin cytoskeleton	467	2	0.58	28	0.11252	0.11252	Pdlim1,Tpm2
26	GO:0071944	cell periphery	4170	8	5.16	29	0.118	0.118	Dlk1,Mcam,Ncam2,Ntn1,Smoc2,Sulf1,Susd2,Syt6
27	GO:0098552	side of membrane	481	2	0.6	30	0.11817	0.11817	Dlk1,Mcam
28	GO:0030018	Z disc	116	1	0.14	31	0.13423	0.13423	Pdlim1
29	GO:0031674	I band	127	1	0.16	32	0.14603	0.14603	Pdlim1
30	GO:0005912	adherens junction	131	1	0.16	33	0.15029	0.15029	Pdlim1
31	GO:0099080	supramolecular complex	1108	3	1.37	34	0.15388	0.15388	Nynrin,Pdlim1,Tpm2
32	GO:0031225	anchored component of membrane	147	1	0.18	35	0.1671	0.1671	Ncam2
33	GO:0099513	polymeric cytoskeletal fiber	610	2	0.75	36	0.17325	0.17325	Pdlim1,Tpm2
34	GO:0016021	integral component of membrane	3891	7	4.81	37	0.18586	0.18586	Dlk1,Mcam,Ncam2,Nynrin,Slc12a4,Susd2,Syt6
35	GO:0031224	intrinsic component of membrane	4023	7	4.98	38	0.21065	0.21065	Dlk1,Mcam,Ncam2,Nynrin,Slc12a4,Susd2,Syt6
36	GO:0030424	axon	697	2	0.86	39	0.21259	0.21259	Aldoc,Ncam2
37	GO:0036464	cytoplasmic ribonucleoprotein granule	206	1	0.25	40	0.22639	0.22639	Nynrin
38	GO:0035770	ribonucleoprotein granule	217	1	0.27	41	0.237	0.237	Nynrin
39	GO:0099699	integral component of synaptic membrane	220	1	0.27	42	0.23986	0.23986	Syt6
40	GO:0061695	transferase complex, transferring phosphorus-containing groups	233	1	0.29	43	0.25217	0.25217	Socs3
41	GO:0099240	intrinsic component of synaptic membrane	238	1	0.29	44	0.25686	0.25686	Syt6
42	GO:0070382	exocytic vesicle	250	1	0.31	45	0.26798	0.26798	Syt6
43	GO:0099512	supramolecular fiber	818	2	1.01	46	0.26875	0.26875	Pdlim1,Tpm2
44	GO:0099081	supramolecular polymer	824	2	1.02	47	0.27156	0.27156	Pdlim1,Tpm2
45	GO:0031012	extracellular matrix	447	4	0.55	4	0.30366	0.00197	Loxl2,Ntn1,Olfml2b,Smoc2
46	GO:0016020	membrane	6881	10	8.51	48	0.32509	0.32509	Dlk1,Loxl2,Mcam,Ncam2,Nynrin,Slc12a4,Socs3,Sulf1,Susd2,Syt6
47	GO:0030133	transport vesicle	322	1	0.4	49	0.33149	0.33149	Syt6
48	GO:0005576	extracellular region	1668	9	2.06	1	0.36457	7.6e-05	Dlk1,Loxl2,Mcam,Ntn1,Olfml2b,Smoc2,Sulf1,Susd2,Vash1
49	GO:0045121	membrane raft	363	1	0.45	51	0.36528	0.36528	Sulf1
50	GO:0098857	membrane microdomain	364	1	0.45	52	0.36608	0.36608	Sulf1
51	GO:0098589	membrane region	374	1	0.46	53	0.37406	0.37406	Sulf1
52	GO:0005886	plasma membrane	4055	6	5.02	54	0.38637	0.38637	Dlk1,Mcam,Ncam2,Sulf1,Susd2,Syt6
53	GO:0045177	apical part of cell	393	1	0.49	55	0.38896	0.38896	Vash1
54	GO:0005667	transcription regulator complex	416	1	0.51	56	0.40655	0.40655	Pdlim1
55	GO:0030054	cell junction	1936	3	2.4	57	0.43568	0.43568	Aldoc,Pdlim1,Syt6
56	GO:0005911	cell-cell junction	457	1	0.57	58	0.43672	0.43672	Pdlim1
57	GO:0097060	synaptic membrane	458	1	0.57	59	0.43744	0.43744	Syt6
58	GO:0099503	secretory vesicle	495	1	0.61	60	0.46338	0.46338	Syt6
59	GO:0098978	glutamatergic synapse	502	1	0.62	61	0.46815	0.46815	Syt6
60	GO:0070161	anchoring junction	578	1	0.72	62	0.51749	0.51749	Pdlim1
61	GO:0045202	synapse	1392	2	1.72	63	0.52384	0.52384	Aldoc,Syt6
62	GO:0043005	neuron projection	1445	2	1.79	64	0.54478	0.54478	Aldoc,Ncam2
63	GO:0048471	perinuclear region of cytoplasm	639	1	0.79	65	0.55391	0.55391	Syt6
64	GO:0016604	nuclear body	665	1	0.82	66	0.56863	0.56863	Ncam2
65	GO:1990904	ribonucleoprotein complex	666	1	0.82	67	0.56918	0.56918	Mir7-1
66	GO:0110165	cellular anatomical entity	14440	19	17.87	50	0.59317	0.35517	Aldoc,Dlk1,Loxl2,Mcam,Ncam2,Ntn1,Nynrin,Olfml2b,Pdlim1,Sbno2,Slc12a4,Smoc2,Socs3,Sulf1,Susd2,Syt6,Tbc1d8b,Tpm2,Vash1
67	GO:0098794	postsynapse	715	1	0.88	68	0.59564	0.59564	Aldoc
68	GO:1990234	transferase complex	729	1	0.9	69	0.60291	0.60291	Socs3
69	GO:0005829	cytosol	3301	4	4.08	70	0.60694	0.60694	Aldoc,Socs3,Syt6,Tbc1d8b
70	GO:0000785	chromatin	762	1	0.94	71	0.61956	0.61956	Loxl2
71	GO:0005737	cytoplasm	9830	12	12.16	72	0.62483	0.62483	Aldoc,Dlk1,Loxl2,Ntn1,Nynrin,Pdlim1,Socs3,Sulf1,Syt6,Tbc1d8b,Tpm2,Vash1
72	GO:0005622	intracellular	12251	15	15.16	73	0.64925	0.64925	Aldoc,Dlk1,Loxl2,Mcam,Ncam2,Ntn1,Nynrin,Pdlim1,Sbno2,Socs3,Sulf1,Syt6,Tbc1d8b,Tpm2,Vash1
73	GO:0012505	endomembrane system	3518	4	4.35	74	0.66208	0.66208	Loxl2,Sulf1,Syt6,Vash1
74	GO:0005856	cytoskeleton	1990	2	2.46	75	0.72507	0.72507	Pdlim1,Tpm2
75	GO:0098796	membrane protein complex	1053	1	1.3	76	0.74029	0.74029	Socs3
76	GO:0098805	whole membrane	1089	1	1.35	77	0.75239	0.75239	Sulf1
77	GO:0120025	plasma membrane bounded cell projection	2145	2	2.65	78	0.76476	0.76476	Aldoc,Ncam2
78	GO:0005887	integral component of plasma membrane	1128	1	1.4	79	0.7649	0.7649	Syt6
79	GO:0098590	plasma membrane region	1138	1	1.41	80	0.76801	0.76801	Syt6
80	GO:0043232	intracellular non-membrane-bounded organelle	4056	4	5.02	81	0.77786	0.77786	Loxl2,Nynrin,Pdlim1,Tpm2
81	GO:0043228	non-membrane-bounded organelle	4074	4	5.04	82	0.78119	0.78119	Loxl2,Nynrin,Pdlim1,Tpm2
82	GO:0031226	intrinsic component of plasma membrane	1195	1	1.48	83	0.78501	0.78501	Syt6
83	GO:0005694	chromosome	1209	1	1.5	84	0.78899	0.78899	Loxl2
84	GO:0042995	cell projection	2356	2	2.92	85	0.81127	0.81127	Aldoc,Ncam2
85	GO:1902494	catalytic complex	1297	1	1.6	86	0.8125	0.8125	Socs3
86	GO:0005794	Golgi apparatus	1353	1	1.67	87	0.82614	0.82614	Sulf1
87	GO:0032991	protein-containing complex	4722	4	5.84	88	0.87871	0.87871	Mir7-1,Pdlim1,Socs3,Tpm2
88	GO:0005739	mitochondrion	1678	1	2.08	89	0.88848	0.88848	Aldoc
89	GO:0031410	cytoplasmic vesicle	1724	1	2.13	90	0.89536	0.89536	Syt6
90	GO:0097708	intracellular vesicle	1730	1	2.14	91	0.89623	0.89623	Syt6
91	GO:0031982	vesicle	1850	1	2.29	92	0.9122	0.9122	Syt6
92	GO:0043229	intracellular organelle	10841	11	13.41	93	0.91469	0.91469	Aldoc,Loxl2,Mcam,Ncam2,Nynrin,Pdlim1,Sbno2,Sulf1,Syt6,Tpm2,Vash1
93	GO:0005654	nucleoplasm	3117	2	3.86	94	0.92053	0.92053	Loxl2,Ncam2
94	GO:0043231	intracellular membrane-bounded organelle	9432	9	11.67	95	0.92396	0.92396	Aldoc,Loxl2,Mcam,Ncam2,Nynrin,Sbno2,Sulf1,Syt6,Vash1
95	GO:0043226	organelle	11139	11	13.78	96	0.94005	0.94005	Aldoc,Loxl2,Mcam,Ncam2,Nynrin,Pdlim1,Sbno2,Sulf1,Syt6,Tpm2,Vash1
96	GO:0005634	nucleus	6335	5	7.84	97	0.94118	0.94118	Loxl2,Mcam,Ncam2,Nynrin,Sbno2
97	GO:0043227	membrane-bounded organelle	10054	9	12.44	98	0.96358	0.96358	Aldoc,Loxl2,Mcam,Ncam2,Nynrin,Sbno2,Sulf1,Syt6,Vash1
98	GO:0031981	nuclear lumen	3737	2	4.62	99	0.96359	0.96359	Loxl2,Ncam2
99	GO:0031974	membrane-enclosed lumen	4127	2	5.11	100	0.97845	0.97845	Loxl2,Ncam2
100	GO:0070013	intracellular organelle lumen	4127	2	5.11	101	0.97845	0.97845	Loxl2,Ncam2
101	GO:0043233	organelle lumen	4127	2	5.11	102	0.97845	0.97845	Loxl2,Ncam2
102	GO:0005575	cellular_component	16163	20	20	103	1	1	Aldoc,Dlk1,Loxl2,Mcam,Mir7-1,Ncam2,Ntn1,Nynrin,Olfml2b,Pdlim1,Sbno2,Slc12a4,Smoc2,Socs3,Sulf1,Susd2,Syt6,Tbc1d8b,Tpm2,Vash1
103	GO:0062023	collagen-containing extracellular matrix	336	3	0.42	5	1	0.00781	Loxl2,Ntn1,Smoc2
104	GO:0000109	nucleotide-excision repair complex	13	0	0.02	104	1	1
105	GO:0000118	histone deacetylase complex	74	0	0.09	105	1	1
106	GO:0000123	histone acetyltransferase complex	77	0	0.1	106	1	1
107	GO:0000124	SAGA complex	11	0	0.01	107	1	1
108	GO:0000137	Golgi cis cisterna	12	0	0.01	108	1	1
109	GO:0000138	Golgi trans cisterna	11	0	0.01	109	1	1
110	GO:0000139	Golgi membrane	246	0	0.3	110	1	1
111	GO:0000145	exocyst	17	0	0.02	111	1	1
112	GO:0000151	ubiquitin ligase complex	274	0	0.34	112	1	1
113	GO:0000152	nuclear ubiquitin ligase complex	41	0	0.05	113	1	1
114	GO:0000153	cytoplasmic ubiquitin ligase complex	14	0	0.02	114	1	1
115	GO:0000159	protein phosphatase type 2A complex	18	0	0.02	115	1	1
116	GO:0000164	protein phosphatase type 1 complex	13	0	0.02	116	1	1
117	GO:0000176	nuclear exosome (RNase complex)	14	0	0.02	117	1	1
118	GO:0000177	cytoplasmic exosome (RNase complex)	13	0	0.02	118	1	1
119	GO:0000178	exosome (RNase complex)	23	0	0.03	119	1	1
120	GO:0000228	nuclear chromosome	782	0	0.97	120	1	1
121	GO:0000235	astral microtubule	11	0	0.01	121	1	1
122	GO:0000242	pericentriolar material	22	0	0.03	122	1	1
123	GO:0000307	cyclin-dependent protein kinase holoenzyme complex	41	0	0.05	123	1	1
124	GO:0000313	organellar ribosome	91	0	0.11	124	1	1
125	GO:0000314	organellar small ribosomal subunit	30	0	0.04	125	1	1
126	GO:0000315	organellar large ribosomal subunit	59	0	0.07	126	1	1
127	GO:0000323	lytic vacuole	406	0	0.5	127	1	1
128	GO:0000346	transcription export complex	10	0	0.01	128	1	1
129	GO:0000407	phagophore assembly site	27	0	0.03	129	1	1
130	GO:0000421	autophagosome membrane	21	0	0.03	130	1	1
131	GO:0000428	DNA-directed RNA polymerase complex	95	0	0.12	131	1	1
132	GO:0000439	transcription factor TFIIH core complex	10	0	0.01	132	1	1
133	GO:0000502	proteasome complex	62	0	0.08	133	1	1
134	GO:0000775	chromosome, centromeric region	188	0	0.23	134	1	1
135	GO:0000776	kinetochore	129	0	0.16	135	1	1
136	GO:0000777	condensed chromosome kinetochore	35	0	0.04	136	1	1
137	GO:0000778	condensed nuclear chromosome kinetochore	18	0	0.02	137	1	1
138	GO:0000779	condensed chromosome, centromeric region	53	0	0.07	138	1	1
139	GO:0000780	condensed nuclear chromosome, centromeric region	32	0	0.04	139	1	1
140	GO:0000781	chromosome, telomeric region	101	0	0.12	140	1	1
141	GO:0000782	telomere cap complex	11	0	0.01	141	1	1
142	GO:0000783	nuclear telomere cap complex	11	0	0.01	142	1	1
143	GO:0000784	nuclear chromosome, telomeric region	70	0	0.09	143	1	1
144	GO:0000786	nucleosome	17	0	0.02	144	1	1
145	GO:0000790	nuclear chromatin	598	0	0.74	145	1	1
146	GO:0000791	euchromatin	41	0	0.05	146	1	1
147	GO:0000792	heterochromatin	89	0	0.11	147	1	1
148	GO:0000793	condensed chromosome	141	0	0.17	148	1	1
149	GO:0000794	condensed nuclear chromosome	92	0	0.11	149	1	1
150	GO:0000795	synaptonemal complex	36	0	0.04	150	1	1
151	GO:0000800	lateral element	14	0	0.02	151	1	1
152	GO:0000803	sex chromosome	34	0	0.04	152	1	1
153	GO:0000812	Swr1 complex	11	0	0.01	153	1	1
154	GO:0000813	ESCRT I complex	10	0	0.01	154	1	1
155	GO:0000815	ESCRT III complex	10	0	0.01	155	1	1
156	GO:0000922	spindle pole	130	0	0.16	156	1	1
157	GO:0000930	gamma-tubulin complex	20	0	0.02	157	1	1
158	GO:0000932	P-body	73	0	0.09	158	1	1
159	GO:0000940	condensed chromosome outer kinetochore	15	0	0.02	159	1	1
160	GO:0000974	Prp19 complex	13	0	0.02	160	1	1
161	GO:0001518	voltage-gated sodium channel complex	16	0	0.02	161	1	1
162	GO:0001527	microfibril	11	0	0.01	162	1	1
163	GO:0001533	cornified envelope	11	0	0.01	163	1	1
164	GO:0001650	fibrillar center	122	0	0.15	164	1	1
165	GO:0001669	acrosomal vesicle	93	0	0.12	165	1	1
166	GO:0001673	male germ cell nucleus	16	0	0.02	166	1	1
167	GO:0001726	ruffle	145	0	0.18	167	1	1
168	GO:0001741	XY body	18	0	0.02	168	1	1
169	GO:0001750	photoreceptor outer segment	68	0	0.08	169	1	1
170	GO:0001772	immunological synapse	39	0	0.05	170	1	1
171	GO:0001891	phagocytic cup	22	0	0.03	171	1	1
172	GO:0001917	photoreceptor inner segment	55	0	0.07	172	1	1
173	GO:0001931	uropod	10	0	0.01	173	1	1
174	GO:0002080	acrosomal membrane	16	0	0.02	174	1	1
175	GO:0002102	podosome	27	0	0.03	175	1	1
176	GO:0002177	manchette	11	0	0.01	176	1	1
177	GO:0002178	palmitoyltransferase complex	10	0	0.01	177	1	1
178	GO:0002199	zona pellucida receptor complex	12	0	0.01	178	1	1
179	GO:0005581	collagen trimer	74	0	0.09	179	1	1
180	GO:0005583	fibrillar collagen trimer	11	0	0.01	180	1	1
181	GO:0005635	nuclear envelope	394	0	0.49	181	1	1
182	GO:0005637	nuclear inner membrane	42	0	0.05	182	1	1
183	GO:0005639	integral component of nuclear inner membrane	14	0	0.02	183	1	1
184	GO:0005640	nuclear outer membrane	16	0	0.02	184	1	1
185	GO:0005641	nuclear envelope lumen	11	0	0.01	185	1	1
186	GO:0005643	nuclear pore	60	0	0.07	186	1	1
187	GO:0005652	nuclear lamina	13	0	0.02	187	1	1
188	GO:0005657	replication fork	67	0	0.08	188	1	1
189	GO:0005662	DNA replication factor A complex	13	0	0.02	189	1	1
190	GO:0005665	RNA polymerase II, core complex	14	0	0.02	190	1	1
191	GO:0005666	RNA polymerase III complex	18	0	0.02	191	1	1
192	GO:0005669	transcription factor TFIID complex	31	0	0.04	192	1	1
193	GO:0005671	Ada2/Gcn5/Ada3 transcription activator complex	14	0	0.02	193	1	1
194	GO:0005675	transcription factor TFIIH holo complex	12	0	0.01	194	1	1
195	GO:0005680	anaphase-promoting complex	21	0	0.03	195	1	1
196	GO:0005681	spliceosomal complex	185	0	0.23	196	1	1
197	GO:0005682	U5 snRNP	15	0	0.02	197	1	1
198	GO:0005684	U2-type spliceosomal complex	88	0	0.11	198	1	1
199	GO:0005685	U1 snRNP	18	0	0.02	199	1	1
200	GO:0005686	U2 snRNP	19	0	0.02	200	1	1
