# Supplementary material for: miR-7 controls glutamatergic transmission and neuronal connectivity in a Cdr1as-dependent manner
Source: EMBO Rep. 2024 Jun 3;25(7):3008–39. doi: 10.1038/s44319-024-00168-9 (PMC11239925; doi:10.1038/s44319-024-00168-9)
Supplement: Supplementary file 6 — Dataset EV4 [file 44319_2024_168_MOESM6_ESM.zip › GO/GO_Analysis_KO_WT_UP_CC.csv]

	GO.ID	Term	Annotated	Significant	Expected	Rank in p.value_classic	p.value_elim	p.value_classic	genes
1	GO:0035253	ciliary rootlet	15	1	0	1	0.00093	0.00093	Crocc
2	GO:0001917	photoreceptor inner segment	55	1	0	2	0.0034	0.0034	Crocc
3	GO:0005814	centriole	111	1	0.01	3	0.00687	0.00687	Crocc
4	GO:0097729	9+2 motile cilium	123	1	0.01	4	0.00761	0.00761	Crocc
5	GO:0015629	actin cytoskeleton	467	1	0.03	6	0.02889	0.02889	Crocc
6	GO:0005813	centrosome	562	1	0.03	7	0.03477	0.03477	Crocc
7	GO:0005829	cytosol	3301	1	0.2	14	0.20423	0.20423	Crocc
8	GO:0005886	plasma membrane	4055	1	0.25	15	0.25088	0.25088	Crocc
9	GO:0071944	cell periphery	4170	1	0.26	18	0.258	0.258	Crocc
10	GO:0016020	membrane	6881	1	0.43	19	0.42573	0.42573	Crocc
11	GO:0005737	cytoplasm	9830	1	0.61	20	0.60818	0.60818	Crocc
12	GO:0043228	non-membrane-bounded organelle	4074	1	0.25	17	1	0.25206	Crocc
13	GO:0043229	intracellular organelle	10841	1	0.67	21	1	0.67073	Crocc
14	GO:0005929	cilium	591	1	0.04	8	1	0.03656	Crocc
15	GO:0043232	intracellular non-membrane-bounded organelle	4056	1	0.25	16	1	0.25094	Crocc
16	GO:0005622	intracellular	12251	1	0.76	23	1	0.75797	Crocc
17	GO:0005575	cellular_component	16163	1	1	25	1	1	Crocc
18	GO:0031514	motile cilium	184	1	0.01	5	1	0.01138	Crocc
19	GO:0120025	plasma membrane bounded cell projection	2145	1	0.13	12	1	0.13271	Crocc
20	GO:0110165	cellular anatomical entity	14440	1	0.89	24	1	0.8934	Crocc
21	GO:0005815	microtubule organizing center	677	1	0.04	9	1	0.04189	Crocc
22	GO:0042995	cell projection	2356	1	0.15	13	1	0.14577	Crocc
23	GO:0005856	cytoskeleton	1990	1	0.12	11	1	0.12312	Crocc
24	GO:0015630	microtubule cytoskeleton	1120	1	0.07	10	1	0.06929	Crocc
25	GO:0043226	organelle	11139	1	0.69	22	1	0.68917	Crocc
26	GO:0000109	nucleotide-excision repair complex	13	0	0	26	1	1
27	GO:0000118	histone deacetylase complex	74	0	0	27	1	1
28	GO:0000123	histone acetyltransferase complex	77	0	0	28	1	1
29	GO:0000124	SAGA complex	11	0	0	29	1	1
30	GO:0000137	Golgi cis cisterna	12	0	0	30	1	1
31	GO:0000138	Golgi trans cisterna	11	0	0	31	1	1
32	GO:0000139	Golgi membrane	246	0	0.02	32	1	1
33	GO:0000145	exocyst	17	0	0	33	1	1
34	GO:0000151	ubiquitin ligase complex	274	0	0.02	34	1	1
35	GO:0000152	nuclear ubiquitin ligase complex	41	0	0	35	1	1
36	GO:0000153	cytoplasmic ubiquitin ligase complex	14	0	0	36	1	1
37	GO:0000159	protein phosphatase type 2A complex	18	0	0	37	1	1
38	GO:0000164	protein phosphatase type 1 complex	13	0	0	38	1	1
39	GO:0000176	nuclear exosome (RNase complex)	14	0	0	39	1	1
40	GO:0000177	cytoplasmic exosome (RNase complex)	13	0	0	40	1	1
41	GO:0000178	exosome (RNase complex)	23	0	0	41	1	1
42	GO:0000228	nuclear chromosome	782	0	0.05	42	1	1
43	GO:0000235	astral microtubule	11	0	0	43	1	1
44	GO:0000242	pericentriolar material	22	0	0	44	1	1
45	GO:0000307	cyclin-dependent protein kinase holoenzyme complex	41	0	0	45	1	1
46	GO:0000313	organellar ribosome	91	0	0.01	46	1	1
47	GO:0000314	organellar small ribosomal subunit	30	0	0	47	1	1
48	GO:0000315	organellar large ribosomal subunit	59	0	0	48	1	1
49	GO:0000323	lytic vacuole	406	0	0.03	49	1	1
50	GO:0000346	transcription export complex	10	0	0	50	1	1
51	GO:0000407	phagophore assembly site	27	0	0	51	1	1
52	GO:0000421	autophagosome membrane	21	0	0	52	1	1
53	GO:0000428	DNA-directed RNA polymerase complex	95	0	0.01	53	1	1
54	GO:0000439	transcription factor TFIIH core complex	10	0	0	54	1	1
55	GO:0000502	proteasome complex	62	0	0	55	1	1
56	GO:0000775	chromosome, centromeric region	188	0	0.01	56	1	1
57	GO:0000776	kinetochore	129	0	0.01	57	1	1
58	GO:0000777	condensed chromosome kinetochore	35	0	0	58	1	1
59	GO:0000778	condensed nuclear chromosome kinetochore	18	0	0	59	1	1
60	GO:0000779	condensed chromosome, centromeric region	53	0	0	60	1	1
61	GO:0000780	condensed nuclear chromosome, centromeric region	32	0	0	61	1	1
62	GO:0000781	chromosome, telomeric region	101	0	0.01	62	1	1
63	GO:0000782	telomere cap complex	11	0	0	63	1	1
64	GO:0000783	nuclear telomere cap complex	11	0	0	64	1	1
65	GO:0000784	nuclear chromosome, telomeric region	70	0	0	65	1	1
66	GO:0000785	chromatin	762	0	0.05	66	1	1
67	GO:0000786	nucleosome	17	0	0	67	1	1
68	GO:0000790	nuclear chromatin	598	0	0.04	68	1	1
69	GO:0000791	euchromatin	41	0	0	69	1	1
70	GO:0000792	heterochromatin	89	0	0.01	70	1	1
71	GO:0000793	condensed chromosome	141	0	0.01	71	1	1
72	GO:0000794	condensed nuclear chromosome	92	0	0.01	72	1	1
73	GO:0000795	synaptonemal complex	36	0	0	73	1	1
74	GO:0000800	lateral element	14	0	0	74	1	1
75	GO:0000803	sex chromosome	34	0	0	75	1	1
76	GO:0000812	Swr1 complex	11	0	0	76	1	1
77	GO:0000813	ESCRT I complex	10	0	0	77	1	1
78	GO:0000815	ESCRT III complex	10	0	0	78	1	1
79	GO:0000922	spindle pole	130	0	0.01	79	1	1
80	GO:0000930	gamma-tubulin complex	20	0	0	80	1	1
81	GO:0000932	P-body	73	0	0	81	1	1
82	GO:0000940	condensed chromosome outer kinetochore	15	0	0	82	1	1
83	GO:0000974	Prp19 complex	13	0	0	83	1	1
84	GO:0001518	voltage-gated sodium channel complex	16	0	0	84	1	1
85	GO:0001527	microfibril	11	0	0	85	1	1
86	GO:0001533	cornified envelope	11	0	0	86	1	1
87	GO:0001650	fibrillar center	122	0	0.01	87	1	1
88	GO:0001669	acrosomal vesicle	93	0	0.01	88	1	1
89	GO:0001673	male germ cell nucleus	16	0	0	89	1	1
90	GO:0001725	stress fiber	78	0	0	90	1	1
91	GO:0001726	ruffle	145	0	0.01	91	1	1
92	GO:0001741	XY body	18	0	0	92	1	1
93	GO:0001750	photoreceptor outer segment	68	0	0	93	1	1
94	GO:0001772	immunological synapse	39	0	0	94	1	1
95	GO:0001891	phagocytic cup	22	0	0	95	1	1
96	GO:0001931	uropod	10	0	0	96	1	1
97	GO:0002080	acrosomal membrane	16	0	0	97	1	1
98	GO:0002102	podosome	27	0	0	98	1	1
99	GO:0002177	manchette	11	0	0	99	1	1
100	GO:0002178	palmitoyltransferase complex	10	0	0	100	1	1
101	GO:0002199	zona pellucida receptor complex	12	0	0	101	1	1
102	GO:0005576	extracellular region	1668	0	0.1	102	1	1
103	GO:0005581	collagen trimer	74	0	0	103	1	1
104	GO:0005583	fibrillar collagen trimer	11	0	0	104	1	1
105	GO:0005604	basement membrane	109	0	0.01	105	1	1
106	GO:0005614	interstitial matrix	16	0	0	106	1	1
107	GO:0005615	extracellular space	1059	0	0.07	107	1	1
108	GO:0005634	nucleus	6335	0	0.39	108	1	1
109	GO:0005635	nuclear envelope	394	0	0.02	109	1	1
110	GO:0005637	nuclear inner membrane	42	0	0	110	1	1
111	GO:0005639	integral component of nuclear inner membrane	14	0	0	111	1	1
112	GO:0005640	nuclear outer membrane	16	0	0	112	1	1
113	GO:0005641	nuclear envelope lumen	11	0	0	113	1	1
114	GO:0005643	nuclear pore	60	0	0	114	1	1
115	GO:0005652	nuclear lamina	13	0	0	115	1	1
116	GO:0005654	nucleoplasm	3117	0	0.19	116	1	1
117	GO:0005657	replication fork	67	0	0	117	1	1
118	GO:0005662	DNA replication factor A complex	13	0	0	118	1	1
119	GO:0005665	RNA polymerase II, core complex	14	0	0	119	1	1
120	GO:0005666	RNA polymerase III complex	18	0	0	120	1	1
121	GO:0005667	transcription regulator complex	416	0	0.03	121	1	1
122	GO:0005669	transcription factor TFIID complex	31	0	0	122	1	1
123	GO:0005671	Ada2/Gcn5/Ada3 transcription activator complex	14	0	0	123	1	1
124	GO:0005675	transcription factor TFIIH holo complex	12	0	0	124	1	1
125	GO:0005680	anaphase-promoting complex	21	0	0	125	1	1
126	GO:0005681	spliceosomal complex	185	0	0.01	126	1	1
127	GO:0005682	U5 snRNP	15	0	0	127	1	1
128	GO:0005684	U2-type spliceosomal complex	88	0	0.01	128	1	1
129	GO:0005685	U1 snRNP	18	0	0	129	1	1
130	GO:0005686	U2 snRNP	19	0	0	130	1	1
131	GO:0005687	U4 snRNP	10	0	0	131	1	1
132	GO:0005689	U12-type spliceosomal complex	26	0	0	132	1	1
133	GO:0005694	chromosome	1209	0	0.07	133	1	1
134	GO:0005697	telomerase holoenzyme complex	18	0	0	134	1	1
135	GO:0005719	nuclear euchromatin	30	0	0	135	1	1
136	GO:0005720	nuclear heterochromatin	40	0	0	136	1	1
137	GO:0005721	pericentric heterochromatin	21	0	0	137	1	1
138	GO:0005730	nucleolus	776	0	0.05	138	1	1
139	GO:0005732	small nucleolar ribonucleoprotein complex	24	0	0	139	1	1
140	GO:0005736	RNA polymerase I complex	13	0	0	140	1	1
141	GO:0005739	mitochondrion	1678	0	0.1	141	1	1
142	GO:0005740	mitochondrial envelope	610	0	0.04	142	1	1
143	GO:0005741	mitochondrial outer membrane	158	0	0.01	143	1	1
144	GO:0005743	mitochondrial inner membrane	394	0	0.02	144	1	1
145	GO:0005744	TIM23 mitochondrial import inner membrane translocase complex	11	0	0	145	1	1
146	GO:0005746	mitochondrial respirasome	68	0	0	146	1	1
147	GO:0005747	mitochondrial respiratory chain complex I	42	0	0	147	1	1
148	GO:0005751	mitochondrial respiratory chain complex IV	11	0	0	148	1	1
149	GO:0005753	mitochondrial proton-transporting ATP synthase complex	15	0	0	149	1	1
150	GO:0005758	mitochondrial intermembrane space	77	0	0	150	1	1
151	GO:0005759	mitochondrial matrix	258	0	0.02	151	1	1
152	GO:0005761	mitochondrial ribosome	91	0	0.01	152	1	1
153	GO:0005762	mitochondrial large ribosomal subunit	59	0	0	153	1	1
154	GO:0005763	mitochondrial small ribosomal subunit	30	0	0	154	1	1
155	GO:0005764	lysosome	406	0	0.03	155	1	1
156	GO:0005765	lysosomal membrane	121	0	0.01	156	1	1
157	GO:0005766	primary lysosome	12	0	0	157	1	1
158	GO:0005767	secondary lysosome	15	0	0	158	1	1
159	GO:0005768	endosome	842	0	0.05	159	1	1
160	GO:0005769	early endosome	274	0	0.02	160	1	1
161	GO:0005770	late endosome	205	0	0.01	161	1	1
162	GO:0005771	multivesicular body	46	0	0	162	1	1
163	GO:0005773	vacuole	488	0	0.03	163	1	1
164	GO:0005774	vacuolar membrane	170	0	0.01	164	1	1
165	GO:0005775	vacuolar lumen	11	0	0	165	1	1
166	GO:0005776	autophagosome	69	0	0	166	1	1
167	GO:0005777	peroxisome	130	0	0.01	167	1	1
168	GO:0005778	peroxisomal membrane	43	0	0	168	1	1
169	GO:0005779	integral component of peroxisomal membrane	16	0	0	169	1	1
170	GO:0005782	peroxisomal matrix	22	0	0	170	1	1
171	GO:0005783	endoplasmic reticulum	1465	0	0.09	171	1	1
172	GO:0005788	endoplasmic reticulum lumen	82	0	0.01	172	1	1
173	GO:0005789	endoplasmic reticulum membrane	515	0	0.03	173	1	1
174	GO:0005790	smooth endoplasmic reticulum	35	0	0	174	1	1
175	GO:0005791	rough endoplasmic reticulum	85	0	0.01	175	1	1
176	GO:0005793	endoplasmic reticulum-Golgi intermediate compartment	67	0	0	176	1	1
177	GO:0005794	Golgi apparatus	1353	0	0.08	177	1	1
178	GO:0005795	Golgi stack	83	0	0.01	178	1	1
179	GO:0005796	Golgi lumen	19	0	0	179	1	1
180	GO:0005797	Golgi medial cisterna	23	0	0	180	1	1
181	GO:0005798	Golgi-associated vesicle	132	0	0.01	181	1	1
182	GO:0005801	cis-Golgi network	49	0	0	182	1	1
183	GO:0005802	trans-Golgi network	215	0	0.01	183	1	1
184	GO:0005811	lipid droplet	81	0	0.01	184	1	1
185	GO:0005818	aster	12	0	0	185	1	1
186	GO:0005819	spindle	285	0	0.02	186	1	1
187	GO:0005832	chaperonin-containing T-complex	10	0	0	187	1	1
188	GO:0005834	heterotrimeric G-protein complex	31	0	0	188	1	1
189	GO:0005838	proteasome regulatory particle	23	0	0	189	1	1
190	GO:0005839	proteasome core complex	18	0	0	190	1	1
191	GO:0005840	ribosome	221	0	0.01	191	1	1
192	GO:0005844	polysome	70	0	0	192	1	1
193	GO:0005845	mRNA cap binding complex	10	0	0	193	1	1
194	GO:0005847	mRNA cleavage and polyadenylation specificity factor complex	18	0	0	194	1	1
195	GO:0005849	mRNA cleavage factor complex	22	0	0	195	1	1
196	GO:0005852	eukaryotic translation initiation factor 3 complex	16	0	0	196	1	1
197	GO:0005858	axonemal dynein complex	22	0	0	197	1	1
198	GO:0005865	striated muscle thin filament	22	0	0	198	1	1
199	GO:0005868	cytoplasmic dynein complex	24	0	0	199	1	1
200	GO:0005869	dynactin complex	12	0	0	200	1	1
