# Supplementary material for: miR-7 controls glutamatergic transmission and neuronal connectivity in a Cdr1as-dependent manner
Source: EMBO Rep. 2024 Jun 3;25(7):3008–39. doi: 10.1038/s44319-024-00168-9 (PMC11239925; doi:10.1038/s44319-024-00168-9)
Supplement: Supplementary file 6 — Dataset EV4 [file 44319_2024_168_MOESM6_ESM.zip › GO/GO_Analysis_KO_WT_UP_BP.csv]

	GO.ID	Term	Annotated	Significant	Expected	Rank in p.value_classic	p.value_elim	p.value_classic	genes
1	GO:0010457	centriole-centriole cohesion	13	1	0	1	0.00081	0.00081	Crocc
2	GO:0010669	epithelial structure maintenance	19	1	0	2	0.00118	0.00118	Crocc
3	GO:0045724	positive regulation of cilium assembly	24	1	0	3	0.0015	0.0015	Crocc
4	GO:0045494	photoreceptor cell maintenance	42	1	0	4	0.00262	0.00262	Crocc
5	GO:0061512	protein localization to cilium	58	1	0	7	0.00362	0.00362	Crocc
6	GO:1903829	positive regulation of cellular protein localization	308	1	0.02	17	0.0192	0.0192	Crocc
7	GO:0051656	establishment of organelle localization	358	1	0.02	19	0.02232	0.02232	Crocc
8	GO:0051640	organelle localization	506	1	0.03	25	0.03154	0.03154	Crocc
9	GO:1903827	regulation of cellular protein localization	553	1	0.03	27	0.03447	0.03447	Crocc
10	GO:0032880	regulation of protein localization	918	1	0.06	35	0.05722	0.05722	Crocc
11	GO:0060341	regulation of cellular localization	997	1	0.06	37	0.06215	0.06215	Crocc
12	GO:0032879	regulation of localization	2588	1	0.16	52	0.16133	0.16133	Crocc
13	GO:0051234	establishment of localization	3979	1	0.25	57	0.24804	0.24804	Crocc
14	GO:0033043	regulation of organelle organization	1207	1	0.08	40	1	0.07524	Crocc
15	GO:0007010	cytoskeleton organization	1278	1	0.08	41	1	0.07967	Crocc
16	GO:0060491	regulation of cell projection assembly	178	1	0.01	13	1	0.0111	Crocc
17	GO:0048522	positive regulation of cellular process	4964	1	0.31	58	1	0.30944	Crocc
18	GO:0010638	positive regulation of organelle organization	579	1	0.04	29	1	0.03609	Crocc
19	GO:0007017	microtubule-based process	807	1	0.05	33	1	0.05031	Crocc
20	GO:0008150	biological_process	16042	1	1	68	1	1	Crocc
21	GO:0016043	cellular component organization	5377	1	0.34	61	1	0.33518	Crocc
22	GO:0071840	cellular component organization or biogenesis	5560	1	0.35	62	1	0.34659	Crocc
23	GO:0070925	organelle assembly	765	1	0.05	30	1	0.04769	Crocc
24	GO:0048871	multicellular organismal homeostasis	450	1	0.03	21	1	0.02805	Crocc
25	GO:0050789	regulation of biological process	9218	1	0.57	65	1	0.57462	Crocc
26	GO:0070727	cellular macromolecule localization	1705	1	0.11	47	1	0.10628	Crocc
27	GO:0065007	biological regulation	9689	1	0.6	66	1	0.60398	Crocc
28	GO:0033036	macromolecule localization	2737	1	0.17	54	1	0.17061	Crocc
29	GO:0065008	regulation of biological quality	3515	1	0.22	56	1	0.21911	Crocc
30	GO:0006996	organelle organization	3392	1	0.21	55	1	0.21144	Crocc
31	GO:0048518	positive regulation of biological process	5370	1	0.33	60	1	0.33475	Crocc
32	GO:0007049	cell cycle	1507	1	0.09	43	1	0.09394	Crocc
33	GO:0022402	cell cycle process	1058	1	0.07	38	1	0.06595	Crocc
34	GO:1902017	regulation of cilium assembly	56	1	0	6	1	0.00349	Crocc
35	GO:0001894	tissue homeostasis	220	1	0.01	15	1	0.01371	Crocc
36	GO:0022607	cellular component assembly	2437	1	0.15	50	1	0.15191	Crocc
37	GO:0001895	retina homeostasis	50	1	0	5	1	0.00312	Crocc
38	GO:0034613	cellular protein localization	1695	1	0.11	45	1	0.10566	Crocc
39	GO:0009987	cellular process	13210	1	0.82	67	1	0.82346	Crocc
40	GO:0000226	microtubule cytoskeleton organization	560	1	0.03	28	1	0.03491	Crocc
41	GO:0051130	positive regulation of cellular component organization	1176	1	0.07	39	1	0.07331	Crocc
42	GO:0030030	cell projection organization	1535	1	0.1	44	1	0.09569	Crocc
43	GO:0044085	cellular component biogenesis	2672	1	0.17	53	1	0.16656	Crocc
44	GO:0051179	localization	5319	1	0.33	59	1	0.33157	Crocc
45	GO:0030031	cell projection assembly	482	1	0.03	24	1	0.03005	Crocc
46	GO:0044087	regulation of cellular component biogenesis	935	1	0.06	36	1	0.05828	Crocc
47	GO:0044089	positive regulation of cellular component biogenesis	518	1	0.03	26	1	0.03229	Crocc
48	GO:0032501	multicellular organismal process	5991	1	0.37	63	1	0.37346	Crocc
49	GO:0060249	anatomical structure homeostasis	377	1	0.02	20	1	0.0235	Crocc
50	GO:0060271	cilium assembly	281	1	0.02	16	1	0.01752	Crocc
51	GO:0051641	cellular localization	2569	1	0.16	51	1	0.16014	Crocc
52	GO:0031023	microtubule organizing center organization	129	1	0.01	11	1	0.00804	Crocc
53	GO:0042592	homeostatic process	1704	1	0.11	46	1	0.10622	Crocc
54	GO:0031344	regulation of cell projection organization	776	1	0.05	32	1	0.04837	Crocc
55	GO:0050794	regulation of cellular process	8823	1	0.55	64	1	0.54999	Crocc
56	GO:0008104	protein localization	2424	1	0.15	49	1	0.1511	Crocc
57	GO:0051128	regulation of cellular component organization	2339	1	0.15	48	1	0.1458	Crocc
58	GO:0031346	positive regulation of cell projection organization	456	1	0.03	22	1	0.02843	Crocc
59	GO:0033365	protein localization to organelle	811	1	0.05	34	1	0.05055	Crocc
60	GO:0120031	plasma membrane bounded cell projection assembly	468	1	0.03	23	1	0.02917	Crocc
61	GO:1902115	regulation of organelle assembly	198	1	0.01	14	1	0.01234	Crocc
62	GO:0120032	regulation of plasma membrane bounded cell projection assembly	176	1	0.01	12	1	0.01097	Crocc
63	GO:0007098	centrosome cycle	119	1	0.01	10	1	0.00742	Crocc
64	GO:1902117	positive regulation of organelle assembly	72	1	0	8	1	0.00449	Crocc
65	GO:0120034	positive regulation of plasma membrane bounded cell projection assembly	102	1	0.01	9	1	0.00636	Crocc
66	GO:0044782	cilium organization	314	1	0.02	18	1	0.01957	Crocc
67	GO:0120035	regulation of plasma membrane bounded cell projection organization	767	1	0.05	31	1	0.04781	Crocc
68	GO:0120036	plasma membrane bounded cell projection organization	1495	1	0.09	42	1	0.09319	Crocc
69	GO:0000002	mitochondrial genome maintenance	25	0	0	69	1	1
70	GO:0000003	reproduction	1216	0	0.08	70	1	1
71	GO:0000018	regulation of DNA recombination	83	0	0.01	71	1	1
72	GO:0000027	ribosomal large subunit assembly	29	0	0	72	1	1
73	GO:0000028	ribosomal small subunit assembly	21	0	0	73	1	1
74	GO:0000038	very long-chain fatty acid metabolic process	32	0	0	74	1	1
75	GO:0000041	transition metal ion transport	96	0	0.01	75	1	1
76	GO:0000045	autophagosome assembly	88	0	0.01	76	1	1
77	GO:0000054	ribosomal subunit export from nucleus	15	0	0	77	1	1
78	GO:0000070	mitotic sister chromatid segregation	144	0	0.01	78	1	1
79	GO:0000075	cell cycle checkpoint	174	0	0.01	79	1	1
80	GO:0000076	DNA replication checkpoint	15	0	0	80	1	1
81	GO:0000077	DNA damage checkpoint	103	0	0.01	81	1	1
82	GO:0000079	regulation of cyclin-dependent protein serine/threonine kinase activity	74	0	0	82	1	1
83	GO:0000082	G1/S transition of mitotic cell cycle	178	0	0.01	83	1	1
84	GO:0000083	regulation of transcription involved in G1/S transition of mitotic cell cycle	18	0	0	84	1	1
85	GO:0000086	G2/M transition of mitotic cell cycle	115	0	0.01	85	1	1
86	GO:0000096	sulfur amino acid metabolic process	30	0	0	86	1	1
87	GO:0000097	sulfur amino acid biosynthetic process	14	0	0	87	1	1
88	GO:0000122	negative regulation of transcription by RNA polymerase II	844	0	0.05	88	1	1
89	GO:0000132	establishment of mitotic spindle orientation	31	0	0	89	1	1
90	GO:0000154	rRNA modification	31	0	0	90	1	1
91	GO:0000165	MAPK cascade	707	0	0.04	91	1	1
92	GO:0000183	rDNA heterochromatin assembly	10	0	0	92	1	1
93	GO:0000184	nuclear-transcribed mRNA catabolic process, nonsense-mediated decay	37	0	0	93	1	1
94	GO:0000185	activation of MAPKKK activity	10	0	0	94	1	1
95	GO:0000186	activation of MAPKK activity	32	0	0	95	1	1
96	GO:0000187	activation of MAPK activity	107	0	0.01	96	1	1
97	GO:0000188	inactivation of MAPK activity	18	0	0	97	1	1
98	GO:0000209	protein polyubiquitination	216	0	0.01	98	1	1
99	GO:0000212	meiotic spindle organization	15	0	0	99	1	1
100	GO:0000245	spliceosomal complex assembly	45	0	0	100	1	1
101	GO:0000266	mitochondrial fission	45	0	0	101	1	1
102	GO:0000271	polysaccharide biosynthetic process	71	0	0	102	1	1
103	GO:0000272	polysaccharide catabolic process	19	0	0	103	1	1
104	GO:0000278	mitotic cell cycle	796	0	0.05	104	1	1
105	GO:0000279	M phase	11	0	0	105	1	1
106	GO:0000280	nuclear division	377	0	0.02	106	1	1
107	GO:0000281	mitotic cytokinesis	67	0	0	107	1	1
108	GO:0000288	nuclear-transcribed mRNA catabolic process, deadenylation-dependent decay	50	0	0	108	1	1
109	GO:0000289	nuclear-transcribed mRNA poly(A) tail shortening	25	0	0	109	1	1
110	GO:0000290	deadenylation-dependent decapping of nuclear-transcribed mRNA	10	0	0	110	1	1
111	GO:0000291	nuclear-transcribed mRNA catabolic process, exonucleolytic	14	0	0	111	1	1
112	GO:0000302	response to reactive oxygen species	191	0	0.01	112	1	1
113	GO:0000303	response to superoxide	24	0	0	113	1	1
114	GO:0000305	response to oxygen radical	25	0	0	114	1	1
115	GO:0000375	RNA splicing, via transesterification reactions	254	0	0.02	115	1	1
116	GO:0000377	RNA splicing, via transesterification reactions with bulged adenosine as nucleophile	254	0	0.02	116	1	1
117	GO:0000380	alternative mRNA splicing, via spliceosome	83	0	0.01	117	1	1
118	GO:0000381	regulation of alternative mRNA splicing, via spliceosome	71	0	0	118	1	1
119	GO:0000387	spliceosomal snRNP assembly	32	0	0	119	1	1
120	GO:0000394	RNA splicing, via endonucleolytic cleavage and ligation	11	0	0	120	1	1
121	GO:0000398	mRNA splicing, via spliceosome	254	0	0.02	121	1	1
122	GO:0000413	protein peptidyl-prolyl isomerization	22	0	0	122	1	1
123	GO:0000422	autophagy of mitochondrion	66	0	0	123	1	1
124	GO:0000423	mitophagy	25	0	0	124	1	1
125	GO:0000460	maturation of 5.8S rRNA	35	0	0	125	1	1
126	GO:0000462	maturation of SSU-rRNA from tricistronic rRNA transcript (SSU-rRNA, 5.8S rRNA, LSU-rRNA)	34	0	0	126	1	1
127	GO:0000463	maturation of LSU-rRNA from tricistronic rRNA transcript (SSU-rRNA, 5.8S rRNA, LSU-rRNA)	16	0	0	127	1	1
128	GO:0000466	maturation of 5.8S rRNA from tricistronic rRNA transcript (SSU-rRNA, 5.8S rRNA, LSU-rRNA)	24	0	0	128	1	1
129	GO:0000469	cleavage involved in rRNA processing	27	0	0	129	1	1
130	GO:0000470	maturation of LSU-rRNA	29	0	0	130	1	1
131	GO:0000478	endonucleolytic cleavage involved in rRNA processing	15	0	0	131	1	1
132	GO:0000479	endonucleolytic cleavage of tricistronic rRNA transcript (SSU-rRNA, 5.8S rRNA, LSU-rRNA)	15	0	0	132	1	1
133	GO:0000491	small nucleolar ribonucleoprotein complex assembly	10	0	0	133	1	1
134	GO:0000578	embryonic axis specification	34	0	0	134	1	1
135	GO:0000712	resolution of meiotic recombination intermediates	16	0	0	135	1	1
136	GO:0000722	telomere maintenance via recombination	15	0	0	136	1	1
137	GO:0000723	telomere maintenance	120	0	0.01	137	1	1
138	GO:0000724	double-strand break repair via homologous recombination	124	0	0.01	138	1	1
139	GO:0000725	recombinational repair	125	0	0.01	139	1	1
140	GO:0000726	non-recombinational repair	66	0	0	140	1	1
141	GO:0000727	double-strand break repair via break-induced replication	12	0	0	141	1	1
142	GO:0000729	DNA double-strand break processing	15	0	0	142	1	1
143	GO:0000731	DNA synthesis involved in DNA repair	25	0	0	143	1	1
144	GO:0000737	DNA catabolic process, endonucleolytic	23	0	0	144	1	1
145	GO:0000768	syncytium formation by plasma membrane fusion	51	0	0	145	1	1
146	GO:0000819	sister chromatid segregation	172	0	0.01	146	1	1
147	GO:0000902	cell morphogenesis	1032	0	0.06	147	1	1
148	GO:0000904	cell morphogenesis involved in differentiation	763	0	0.05	148	1	1
149	GO:0000910	cytokinesis	143	0	0.01	149	1	1
150	GO:0000956	nuclear-transcribed mRNA catabolic process	106	0	0.01	150	1	1
151	GO:0000959	mitochondrial RNA metabolic process	42	0	0	151	1	1
152	GO:0000963	mitochondrial RNA processing	13	0	0	152	1	1
153	GO:0000966	RNA 5'-end processing	19	0	0	153	1	1
154	GO:0001101	response to acid chemical	103	0	0.01	154	1	1
155	GO:0001501	skeletal system development	457	0	0.03	155	1	1
156	GO:0001502	cartilage condensation	17	0	0	156	1	1
157	GO:0001503	ossification	355	0	0.02	157	1	1
158	GO:0001504	neurotransmitter uptake	38	0	0	158	1	1
159	GO:0001505	regulation of neurotransmitter levels	248	0	0.02	159	1	1
160	GO:0001508	action potential	131	0	0.01	160	1	1
161	GO:0001510	RNA methylation	67	0	0	161	1	1
162	GO:0001516	prostaglandin biosynthetic process	26	0	0	162	1	1
163	GO:0001522	pseudouridine synthesis	18	0	0	163	1	1
164	GO:0001523	retinoid metabolic process	42	0	0	164	1	1
165	GO:0001525	angiogenesis	482	0	0.03	165	1	1
166	GO:0001539	cilium or flagellum-dependent cell motility	107	0	0.01	166	1	1
167	GO:0001541	ovarian follicle development	62	0	0	167	1	1
168	GO:0001553	luteinization	13	0	0	168	1	1
169	GO:0001556	oocyte maturation	30	0	0	169	1	1
170	GO:0001558	regulation of cell growth	410	0	0.03	170	1	1
171	GO:0001562	response to protozoan	33	0	0	171	1	1
172	GO:0001568	blood vessel development	675	0	0.04	172	1	1
173	GO:0001569	branching involved in blood vessel morphogenesis	44	0	0	173	1	1
174	GO:0001570	vasculogenesis	90	0	0.01	174	1	1
175	GO:0001573	ganglioside metabolic process	20	0	0	175	1	1
176	GO:0001574	ganglioside biosynthetic process	12	0	0	176	1	1
177	GO:0001578	microtubule bundle formation	96	0	0.01	177	1	1
178	GO:0001649	osteoblast differentiation	184	0	0.01	178	1	1
179	GO:0001654	eye development	360	0	0.02	179	1	1
180	GO:0001655	urogenital system development	337	0	0.02	180	1	1
181	GO:0001656	metanephros development	79	0	0	181	1	1
182	GO:0001657	ureteric bud development	98	0	0.01	182	1	1
183	GO:0001658	branching involved in ureteric bud morphogenesis	58	0	0	183	1	1
184	GO:0001659	temperature homeostasis	169	0	0.01	184	1	1
185	GO:0001660	fever generation	13	0	0	185	1	1
186	GO:0001662	behavioral fear response	51	0	0	186	1	1
187	GO:0001666	response to hypoxia	196	0	0.01	187	1	1
188	GO:0001667	ameboidal-type cell migration	396	0	0.02	188	1	1
189	GO:0001672	regulation of chromatin assembly or disassembly	23	0	0	189	1	1
190	GO:0001675	acrosome assembly	17	0	0	190	1	1
191	GO:0001676	long-chain fatty acid metabolic process	69	0	0	191	1	1
192	GO:0001678	cellular glucose homeostasis	147	0	0.01	192	1	1
193	GO:0001682	tRNA 5'-leader removal	12	0	0	193	1	1
194	GO:0001696	gastric acid secretion	17	0	0	194	1	1
195	GO:0001701	in utero embryonic development	443	0	0.03	195	1	1
196	GO:0001702	gastrulation with mouth forming second	30	0	0	196	1	1
197	GO:0001704	formation of primary germ layer	88	0	0.01	197	1	1
198	GO:0001706	endoderm formation	31	0	0	198	1	1
199	GO:0001707	mesoderm formation	58	0	0	199	1	1
200	GO:0001708	cell fate specification	85	0	0.01	200	1	1
