# Supplementary material for: miR-7 controls glutamatergic transmission and neuronal connectivity in a Cdr1as-dependent manner
Source: EMBO Rep. 2024 Jun 3;25(7):3008–39. doi: 10.1038/s44319-024-00168-9 (PMC11239925; doi:10.1038/s44319-024-00168-9)
Supplement: Supplementary file 6 — Dataset EV4 [file 44319_2024_168_MOESM6_ESM.zip › GO/GO_Analysis_KOm7oe_KO_UP_MF.csv]

	GO.ID	Term	Annotated	Significant	Expected	Rank in p.value_classic	p.value_elim	p.value_classic	genes
1	GO:0019956	chemokine binding	20	3	0.18	4	0.00078	0.00078	Cxcr4,Itgav,Itgb1
2	GO:0005184	neuropeptide hormone activity	20	3	0.18	5	0.00078	0.00078	Gal,Nppc,Pdyn
3	GO:0004222	metalloendopeptidase activity	95	5	0.87	8	0.00184	0.00184	Adamts14,Ece1,Mmel1,Mmp10,Trabd2b
4	GO:0017147	Wnt-protein binding	27	3	0.25	9	0.0019	0.0019	Cthrc1,Lrp5,Trabd2b
5	GO:0050840	extracellular matrix binding	57	6	0.52	1	0.002	1.4e-05	Ecm1,Itgav,Itgb1,Plekha2,Smoc1,Smoc2
6	GO:0004930	G protein-coupled receptor activity	306	9	2.82	10	0.00212	0.00212	Adra1d,Celsr1,Cxcr4,Gal,Gpr153,Hpgd,Htr5b,Qrfpr,Ramp1
7	GO:0043236	laminin binding	29	3	0.27	12	0.00234	0.00234	Ecm1,Itgb1,Plekha2
8	GO:0001968	fibronectin binding	29	3	0.27	13	0.00234	0.00234	Itgav,Itgb1,Plekha2
9	GO:0008200	ion channel inhibitor activity	32	3	0.29	15	0.00312	0.00312	Kcna5,Mcub,Vamp8
10	GO:0017022	myosin binding	70	4	0.64	21	0.00395	0.00395	Cxcr4,Fxyd1,Hap1,Llgl2
11	GO:0005109	frizzled binding	39	3	0.36	23	0.00548	0.00548	Cthrc1,Wnt4,Wnt7b
12	GO:0005178	integrin binding	125	5	1.15	25	0.00598	0.00598	Cd9,Itga5,Itgav,Itgb1,Jam2
13	GO:0051019	mitogen-activated protein kinase binding	41	3	0.38	26	0.00631	0.00631	Ace,Mapkapk3,Nfatc1
14	GO:0051393	alpha-actinin binding	28	4	0.26	2	0.00695	0.00012	Itgb1,Kcna5,Pdlim1,Pdlim4
15	GO:0051371	muscle alpha-actinin binding	14	2	0.13	27	0.00712	0.00712	Pdlim1,Pdlim4
16	GO:0004890	GABA-A receptor activity	16	2	0.15	28	0.00928	0.00928	Gabre,Gabrq
17	GO:0031434	mitogen-activated protein kinase kinase binding	19	2	0.17	31	0.01299	0.01299	Ace,Trib1
18	GO:0008528	G protein-coupled peptide receptor activity	102	4	0.94	34	0.01461	0.01461	Cxcr4,Gal,Qrfpr,Ramp1
19	GO:0005200	structural constituent of cytoskeleton	58	3	0.53	36	0.01631	0.01631	Arpc1b,Tpm2,Tubb6
20	GO:0001653	peptide receptor activity	107	4	0.98	37	0.01713	0.01713	Cxcr4,Gal,Qrfpr,Ramp1
21	GO:0019901	protein kinase binding	704	15	6.48	11	0.01714	0.00213	Ace,Blnk,Cavin3,Itgav,Itgb1,Kcna5,Mapkapk3,Nfatc1,Prkcd,Rasgrf1,Rhoc,Slc12a4,Ticam1,Trib1,Trim21
22	GO:0015026	coreceptor activity	22	2	0.2	38	0.01723	0.01723	Lrp5,Ramp1
23	GO:0004683	calmodulin-dependent protein kinase activity	24	2	0.22	40	0.02035	0.02035	Mapkapk3,Mylk3
24	GO:0005509	calcium ion binding	541	10	4.98	43	0.02803	0.02803	Anxa11,Baiap3,Cdh23,Cdhr1,Celsr1,Dlk1,Rcn1,Smoc1,Smoc2,Tgm2
25	GO:0022843	voltage-gated cation channel activity	129	4	1.19	44	0.03136	0.03136	Itgav,Kcna5,Kcnh3,Kcnh4
26	GO:0030545	receptor regulator activity	355	10	3.27	7	0.03244	0.00167	Fst,Gal,Metrnl,Nbl1,Nppc,Pdyn,Tgfb2,Tnfsf9,Wnt4,Wnt7b
27	GO:0008188	neuropeptide receptor activity	31	2	0.29	45	0.03288	0.03288	Gal,Qrfpr
28	GO:0003779	actin binding	405	8	3.73	47	0.03387	0.03387	Ace,Arpc1b,Cxcr4,Itgb1,Pdlim1,Pdlim4,Pstpip1,Tpm2
29	GO:0008227	G protein-coupled amine receptor activity	32	2	0.29	48	0.03486	0.03486	Adra1d,Htr5b
30	GO:0051059	NF-kappaB binding	32	2	0.29	49	0.03486	0.03486	Nfkbia,Trp53bp2
31	GO:0005249	voltage-gated potassium channel activity	78	3	0.72	50	0.03523	0.03523	Kcna5,Kcnh3,Kcnh4
32	GO:0019900	kinase binding	785	15	7.23	24	0.03732	0.00586	Ace,Blnk,Cavin3,Itgav,Itgb1,Kcna5,Mapkapk3,Nfatc1,Prkcd,Rasgrf1,Rhoc,Slc12a4,Ticam1,Trib1,Trim21
33	GO:0015108	chloride transmembrane transporter activity	83	3	0.76	52	0.04118	0.04118	Gabre,Gabrq,Slc12a4
34	GO:0015079	potassium ion transmembrane transporter activity	142	4	1.31	54	0.04227	0.04227	Kcna5,Kcnh3,Kcnh4,Slc12a4
35	GO:0005125	cytokine activity	142	4	1.31	55	0.04227	0.04227	Tgfb2,Tnfsf9,Wnt4,Wnt7b
36	GO:0030594	neurotransmitter receptor activity	87	3	0.8	56	0.04628	0.04628	Gabre,Gabrq,Htr5b
37	GO:0022836	gated channel activity	290	6	2.67	57	0.05181	0.05181	Gabre,Gabrq,Itgav,Kcna5,Kcnh3,Kcnh4
38	GO:0005044	scavenger receptor activity	40	2	0.37	58	0.05229	0.05229	Scarf2,Susd2
39	GO:0008376	acetylgalactosaminyltransferase activity	42	2	0.39	59	0.05704	0.05704	B3gnt4,Galnt16
40	GO:0048018	receptor ligand activity	324	9	2.98	14	0.0577	0.00311	Gal,Metrnl,Nbl1,Nppc,Pdyn,Tgfb2,Tnfsf9,Wnt4,Wnt7b
41	GO:0030546	signaling receptor activator activity	329	9	3.03	18	0.06146	0.00344	Gal,Metrnl,Nbl1,Nppc,Pdyn,Tgfb2,Tnfsf9,Wnt4,Wnt7b
42	GO:0042802	identical protein binding	1979	25	18.22	60	0.06151	0.06151	Adra1d,Aldh2,Aldoc,Atf3,Cidea,Cxcr4,Ece1,Hap1,Hpgd,Nab2,Nbl1,Nfkbia,Pdlim4,Pgam2,Plekhb1,Plpp4,Pstpip1,Sdc1,Steap3,Tgfb2,Tgm2,Tpm2,Trim21,Trp53bp2,Vwa1
43	GO:1990782	protein tyrosine kinase binding	98	3	0.9	61	0.06181	0.06181	Blnk,Itgb1,Rasgrf1
44	GO:0005525	GTP binding	317	6	2.92	62	0.07297	0.07297	Rasd1,Rasl10a,Rasl11a,Rhoc,Tgm2,Tubb6
45	GO:0008144	drug binding	106	3	0.98	64	0.07443	0.07443	Ace,Cxcr4,Htr5b
46	GO:0022832	voltage-gated channel activity	174	4	1.6	66	0.07709	0.07709	Itgav,Kcna5,Kcnh3,Kcnh4
47	GO:0005244	voltage-gated ion channel activity	174	4	1.6	67	0.07709	0.07709	Itgav,Kcna5,Kcnh3,Kcnh4
48	GO:0032550	purine ribonucleoside binding	324	6	2.98	68	0.07917	0.07917	Rasd1,Rasl10a,Rasl11a,Rhoc,Tgm2,Tubb6
49	GO:0032549	ribonucleoside binding	327	6	3.01	69	0.08191	0.08191	Rasd1,Rasl10a,Rasl11a,Rhoc,Tgm2,Tubb6
50	GO:0001883	purine nucleoside binding	328	6	3.02	70	0.08283	0.08283	Rasd1,Rasl10a,Rasl11a,Rhoc,Tgm2,Tubb6
51	GO:0005267	potassium channel activity	111	3	1.02	71	0.08285	0.08285	Kcna5,Kcnh3,Kcnh4
52	GO:0015103	inorganic anion transmembrane transporter activity	113	3	1.04	72	0.08633	0.08633	Gabre,Gabrq,Slc12a4
53	GO:0031404	chloride ion binding	10	1	0.09	73	0.08836	0.08836	Ace
54	GO:0010857	calcium-dependent protein kinase activity	10	1	0.09	74	0.08836	0.08836	Mapkapk3
55	GO:0019869	chloride channel inhibitor activity	10	1	0.09	75	0.08836	0.08836	Vamp8
56	GO:0019870	potassium channel inhibitor activity	10	1	0.09	76	0.08836	0.08836	Kcna5
57	GO:0016783	sulfurtransferase activity	10	1	0.09	77	0.08836	0.08836	Tst
58	GO:0070513	death domain binding	10	1	0.09	78	0.08836	0.08836	Dap
59	GO:0008429	phosphatidylethanolamine binding	10	1	0.09	79	0.08836	0.08836	Anxa11
60	GO:0008503	benzodiazepine receptor activity	10	1	0.09	80	0.08836	0.08836	Gabre
61	GO:0005515	protein binding	8084	93	74.42	6	0.09087	0.00124	Ace,Adra1d,Aldh2,Aldoc,Anxa11,Arhgef19,Arpc1b,Atf3,Baiap3,Blnk,Car4,Carhsp1,Cavin3,Cd9,Cdh23,Cdhr1,Celsr1,Cidea,Coch,Cthrc1,Cxcr4,Dap,Dlk1,Dnah1,Ece1,Ecm1,Fst,Fxyd1,Gal,Grtp1,Hap1,Hpgd,Hspb7,Itga5,Itgav,Itgb1,Jam2,Jsrp1,Kcna5,Klc3,Klf10,Klf2,Klhl36,L3mbtl4,Llgl2,Lrp5,Mapkapk3,Mcub,Metrnl,Nab2,Nbl1,Nfatc1,Nfkbia,Nppc,Pdlim1,Pdlim4,Pdyn,Pgam2,Plce1,Plekha2,Plekhb1,Plpp4,Plxdc1,Plxnb1,Pmp22,Prkcd,Ps…
62	GO:0001882	nucleoside binding	337	6	3.1	81	0.09143	0.09143	Rasd1,Rasl10a,Rasl11a,Rhoc,Tgm2,Tubb6
63	GO:0005539	glycosaminoglycan binding	185	4	1.7	82	0.09159	0.09159	Lipg,Sgsh,Smoc1,Smoc2
64	GO:0019001	guanyl nucleotide binding	338	6	3.11	83	0.09241	0.09241	Rasd1,Rasl10a,Rasl11a,Rhoc,Tgm2,Tubb6
65	GO:0032561	guanyl ribonucleotide binding	338	6	3.11	84	0.09241	0.09241	Rasd1,Rasl10a,Rasl11a,Rhoc,Tgm2,Tubb6
66	GO:0016782	transferase activity, transferring sulfur-containing groups	56	2	0.52	85	0.09398	0.09398	Chst8,Tst
67	GO:0017154	semaphorin receptor activity	11	1	0.1	86	0.09676	0.09676	Plxnb1
68	GO:0016493	C-C chemokine receptor activity	11	1	0.1	87	0.09676	0.09676	Cxcr4
69	GO:0086008	voltage-gated potassium channel activity involved in cardiac muscle cell action potential repolarization	11	1	0.1	88	0.09676	0.09676	Kcna5
70	GO:0001224	RNA polymerase II transcription cofactor binding	11	1	0.1	89	0.09676	0.09676	Nfatc1
71	GO:0004953	icosanoid receptor activity	11	1	0.1	90	0.09676	0.09676	Hpgd
72	GO:0008532	N-acetyllactosaminide beta-1,3-N-acetylglucosaminyltransferase activity	11	1	0.1	91	0.09676	0.09676	B3gnt4
73	GO:0043560	insulin receptor substrate binding	11	1	0.1	92	0.09676	0.09676	Prkcd
74	GO:0051287	NAD binding	57	2	0.52	93	0.09683	0.09683	Aldh2,Hpgd
75	GO:0003924	GTPase activity	264	5	2.43	94	0.09708	0.09708	Rasd1,Rasl10a,Rasl11a,Rhoc,Tubb6
76	GO:0005254	chloride channel activity	58	2	0.53	95	0.09971	0.09971	Gabre,Gabrq
77	GO:0003774	motor activity	121	3	1.11	96	0.10086	0.10086	Dnah1,Klc3,Pmp22
78	GO:0001846	opsonin binding	12	1	0.11	97	0.10508	0.10508	Itgav
79	GO:0004724	magnesium-dependent protein serine/threonine phosphatase activity	12	1	0.11	98	0.10508	0.10508	Ppm1m
80	GO:0043121	neurotrophin binding	12	1	0.11	99	0.10508	0.10508	Hap1
81	GO:0019957	C-C chemokine binding	12	1	0.11	100	0.10508	0.10508	Cxcr4
82	GO:0004950	chemokine receptor activity	12	1	0.11	101	0.10508	0.10508	Cxcr4
83	GO:0048019	receptor antagonist activity	12	1	0.11	102	0.10508	0.10508	Fst
84	GO:0001637	G protein-coupled chemoattractant receptor activity	12	1	0.11	103	0.10508	0.10508	Cxcr4
85	GO:0008484	sulfuric ester hydrolase activity	12	1	0.11	104	0.10508	0.10508	Sgsh
86	GO:0022851	GABA-gated chloride ion channel activity	12	1	0.11	105	0.10508	0.10508	Gabre
87	GO:0005080	protein kinase C binding	61	2	0.56	107	0.10847	0.10847	Cavin3,Itgav
88	GO:0015271	outward rectifier potassium channel activity	13	1	0.12	108	0.11332	0.11332	Kcna5
89	GO:0031994	insulin-like growth factor I binding	13	1	0.12	109	0.11332	0.11332	Itgav
90	GO:0051378	serotonin binding	13	1	0.12	110	0.11332	0.11332	Htr5b
91	GO:0008195	phosphatidate phosphatase activity	13	1	0.12	111	0.11332	0.11332	Plpp4
92	GO:0036122	BMP binding	13	1	0.12	112	0.11332	0.11332	Nbl1
93	GO:0008097	5S rRNA binding	13	1	0.12	113	0.11332	0.11332	Tst
94	GO:0016832	aldehyde-lyase activity	13	1	0.12	114	0.11332	0.11332	Aldoc
95	GO:0016805	dipeptidase activity	13	1	0.12	115	0.11332	0.11332	Ace
96	GO:0002020	protease binding	129	3	1.19	116	0.11628	0.11628	Ecm1,Itgav,Itgb1
97	GO:0005230	extracellular ligand-gated ion channel activity	64	2	0.59	117	0.11744	0.11744	Gabre,Gabrq
98	GO:0005201	extracellular matrix structural constituent	131	3	1.21	118	0.12027	0.12027	Ecm1,Emilin2,Vwa1
99	GO:0031005	filamin binding	14	1	0.13	119	0.12149	0.12149	Hspb7
100	GO:0048185	activin binding	14	1	0.13	120	0.12149	0.12149	Fst
101	GO:0004652	polynucleotide adenylyltransferase activity	14	1	0.13	121	0.12149	0.12149	Tent5c
102	GO:0044548	S100 protein binding	14	1	0.13	122	0.12149	0.12149	Anxa11
103	GO:0046935	1-phosphatidylinositol-3-kinase regulator activity	14	1	0.13	123	0.12149	0.12149	Pik3r5
104	GO:0070403	NAD+ binding	14	1	0.13	124	0.12149	0.12149	Hpgd
105	GO:0017081	chloride channel regulator activity	14	1	0.13	125	0.12149	0.12149	Vamp8
106	GO:0004089	carbonate dehydratase activity	14	1	0.13	126	0.12149	0.12149	Car4
107	GO:0005253	anion channel activity	67	2	0.62	127	0.12658	0.12658	Gabre,Gabrq
108	GO:0005518	collagen binding	67	2	0.62	128	0.12658	0.12658	Coch,Itgb1
109	GO:0038024	cargo receptor activity	67	2	0.62	129	0.12658	0.12658	Scarf2,Susd2
110	GO:0004697	protein kinase C activity	15	1	0.14	130	0.12958	0.12958	Prkcd
111	GO:0043176	amine binding	15	1	0.14	131	0.12958	0.12958	Htr5b
112	GO:0042813	Wnt-activated receptor activity	15	1	0.14	132	0.12958	0.12958	Lrp5
113	GO:0005237	inhibitory extracellular ligand-gated ion channel activity	15	1	0.14	133	0.12958	0.12958	Gabre
114	GO:0016755	transferase activity, transferring amino-acyl groups	15	1	0.14	134	0.12958	0.12958	Tgm2
115	GO:0016722	oxidoreductase activity, oxidizing metal ions	15	1	0.14	135	0.12958	0.12958	Steap3
116	GO:0003777	microtubule motor activity	68	2	0.63	136	0.12967	0.12967	Dnah1,Klc3
117	GO:0005216	ion channel activity	376	6	3.46	137	0.13396	0.13396	Gabre,Gabrq,Itgav,Kcna5,Kcnh3,Kcnh4
118	GO:0008201	heparin binding	138	3	1.27	138	0.13462	0.13462	Lipg,Smoc1,Smoc2
119	GO:0019838	growth factor binding	139	3	1.28	139	0.13671	0.13671	Hap1,Itgav,Vasn
120	GO:0004653	polypeptide N-acetylgalactosaminyltransferase activity	16	1	0.15	140	0.1376	0.1376	Galnt16
121	GO:0015377	cation:chloride symporter activity	16	1	0.15	141	0.1376	0.1376	Slc12a4
122	GO:0005089	Rho guanyl-nucleotide exchange factor activity	71	2	0.65	142	0.13902	0.13902	Arhgef19,Rasgrf1
123	GO:0043395	heparan sulfate proteoglycan binding	17	1	0.16	143	0.14555	0.14555	Fst
124	GO:0070402	NADPH binding	17	1	0.16	144	0.14555	0.14555	Cbr3
125	GO:0004029	aldehyde dehydrogenase (NAD+) activity	17	1	0.16	145	0.14555	0.14555	Aldh2
126	GO:0004629	phospholipase C activity	18	1	0.17	146	0.15343	0.15343	Plce1
127	GO:0008483	transaminase activity	18	1	0.17	147	0.15343	0.15343	Tgm2
128	GO:0004030	aldehyde dehydrogenase [NAD(P)+] activity	18	1	0.17	148	0.15343	0.15343	Aldh2
129	GO:0004435	phosphatidylinositol phospholipase C activity	18	1	0.17	149	0.15343	0.15343	Plce1
130	GO:0004620	phospholipase activity	76	2	0.7	150	0.15493	0.15493	Lipg,Plce1
131	GO:0005096	GTPase activator activity	229	4	2.11	151	0.16085	0.16085	Arhgef19,Grtp1,Llgl2,Rasal1
132	GO:0008022	protein C-terminus binding	229	4	2.11	152	0.16085	0.16085	Ecm1,Plekhb1,Rasgrf1,Sdc1
133	GO:0004806	triglyceride lipase activity	19	1	0.17	153	0.16123	0.16123	Lipg
134	GO:0055106	ubiquitin-protein transferase regulator activity	19	1	0.17	154	0.16123	0.16123	Trib1
135	GO:0099095	ligand-gated anion channel activity	19	1	0.17	155	0.16123	0.16123	Gabre
136	GO:0032794	GTPase activating protein binding	19	1	0.17	156	0.16123	0.16123	Plxnb1
137	GO:0015296	anion:cation symporter activity	19	1	0.17	157	0.16123	0.16123	Slc12a4
138	GO:0008139	nuclear localization sequence binding	19	1	0.17	158	0.16123	0.16123	Nfkbia
139	GO:0035014	phosphatidylinositol 3-kinase regulator activity	19	1	0.17	159	0.16123	0.16123	Pik3r5
140	GO:0019905	syntaxin binding	78	2	0.72	160	0.16138	0.16138	Baiap3,Vamp8
141	GO:1901681	sulfur compound binding	230	4	2.12	161	0.1626	0.1626	Fst,Lipg,Smoc1,Smoc2
142	GO:0022803	passive transmembrane transporter activity	401	6	3.69	162	0.1654	0.1654	Gabre,Gabrq,Itgav,Kcna5,Kcnh3,Kcnh4
143	GO:0015267	channel activity	401	6	3.69	163	0.1654	0.1654	Gabre,Gabrq,Itgav,Kcna5,Kcnh3,Kcnh4
144	GO:0008569	ATP-dependent microtubule motor activity, minus-end-directed	20	1	0.18	164	0.16896	0.16896	Dnah1
145	GO:0016769	transferase activity, transferring nitrogenous groups	20	1	0.18	165	0.16896	0.16896	Tgm2
146	GO:0019899	enzyme binding	2214	27	20.38	65	0.17223	0.07484	Ace,Arhgef19,Blnk,Cavin3,Cxcr4,Ecm1,Fxyd1,Grtp1,Itgav,Itgb1,Kcna5,Llgl2,Mapkapk3,Nfatc1,Nfkbia,Pdlim4,Plce1,Prkcd,Pstpip1,Rasgrf1,Rhoc,Slc12a4,Ticam1,Trib1,Trim21,Tspan15,Txnip
147	GO:0030247	polysaccharide binding	22	1	0.2	166	0.18421	0.18421	Susd2
148	GO:0005198	structural molecule activity	508	7	4.68	167	0.18839	0.18839	Arpc1b,Ecm1,Emilin2,Krt12,Tpm2,Tubb6,Vwa1
149	GO:0019955	cytokine binding	108	5	0.99	16	0.18866	0.00322	Cxcr4,Itgav,Itgb1,Nbl1,Vasn
150	GO:0005488	binding	11331	116	104.31	39	0.18868	0.01742	Ace,Adra1d,Aifm3,Aldh2,Aldoc,Anxa11,Arhgef19,Arpc1b,Atf3,Baiap3,Blnk,Car4,Carhsp1,Cavin3,Cbr3,Cd9,Cdh23,Cdhr1,Celsr1,Cidea,Coch,Cthrc1,Cxcr4,Dap,Dlk1,Dmrtc1a,Dnah1,Ece1,Ecm1,Fosb,Fst,Fxyd1,Gal,Galnt16,Grtp1,Hap1,Hpgd,Hspb7,Htr5b,Itga5,Itgav,Itgb1,Jam2,Jsrp1,Kcna5,Klc3,Klf10,Klf2,Klhl36,L3mbtl4,Lipg,Llgl2,Lrp5,Mapkapk3,Mcub,Metrnl,Mmel1,Mmp10,Mylk3,Nab2,Nbl1,Nfatc1,Nfkbia,Nppc,Nynrin,Pdlim1,Pdlim4…
151	GO:0050431	transforming growth factor beta binding	23	1	0.21	168	0.19173	0.19173	Vasn
152	GO:0004993	G protein-coupled serotonin receptor activity	23	1	0.21	169	0.19173	0.19173	Htr5b
153	GO:0097602	cullin family protein binding	23	1	0.21	170	0.19173	0.19173	Klhl36
154	GO:0099589	serotonin receptor activity	23	1	0.21	171	0.19173	0.19173	Htr5b
155	GO:0030547	receptor inhibitor activity	23	1	0.21	172	0.19173	0.19173	Fst
156	GO:0051537	2 iron, 2 sulfur cluster binding	23	1	0.21	173	0.19173	0.19173	Aifm3
157	GO:0030695	GTPase regulator activity	248	4	2.28	174	0.19536	0.19536	Arhgef19,Grtp1,Llgl2,Rasal1
158	GO:0042803	protein homodimerization activity	607	8	5.59	175	0.1971	0.1971	Atf3,Cidea,Ece1,Pdlim4,Plekhb1,Tgfb2,Tpm2,Trim21
159	GO:0016866	intramolecular transferase activity	24	1	0.22	176	0.19918	0.19918	Pgam2
160	GO:0005160	transforming growth factor beta receptor binding	24	1	0.22	177	0.19918	0.19918	Tgfb2
161	GO:0098772	molecular function regulator	2953	36	27.18	53	0.19983	0.04129	Arhgef19,Atf3,Ccnf,Dmrtc1a,Fosb,Fst,Fxyd1,Gal,Grtp1,Kcna5,Klf10,Klf2,L3mbtl4,Llgl2,Mcub,Metrnl,Nab2,Nbl1,Nfatc1,Nppc,Pdlim1,Pdyn,Pik3r5,Plce1,Prkcd,Rasal1,Rasgrf1,Spint2,Tgfb2,Tle6,Tnfsf9,Trib1,Txnip,Vamp8,Wnt4,Wnt7b
162	GO:0071855	neuropeptide receptor binding	25	1	0.23	178	0.20656	0.20656	Gal
163	GO:0017134	fibroblast growth factor binding	25	1	0.23	179	0.20656	0.20656	Itgav
164	GO:0016298	lipase activity	93	2	0.86	180	0.21109	0.21109	Lipg,Plce1
165	GO:0042056	chemoattractant activity	26	1	0.24	181	0.21388	0.21388	Wnt7b
166	GO:0005164	tumor necrosis factor receptor binding	26	1	0.24	182	0.21388	0.21388	Tnfsf9
167	GO:0043325	phosphatidylinositol-3,4-bisphosphate binding	27	1	0.25	183	0.22113	0.22113	Plekha2
168	GO:0042277	peptide binding	264	4	2.43	184	0.22603	0.22603	Ace,Nfkbia,Ramp1,Tgfb2
169	GO:0001223	transcription coactivator binding	28	1	0.26	185	0.22831	0.22831	Nfatc1
170	GO:0005520	insulin-like growth factor binding	28	1	0.26	186	0.22831	0.22831	Itgav
171	GO:0016616	oxidoreductase activity, acting on the CH-OH group of donors, NAD or NADP as acceptor	100	2	0.92	187	0.2348	0.2348	Cbr3,Hpgd
172	GO:0043169	cation binding	3263	34	30.04	188	0.2352	0.2352	Ace,Aifm3,Anxa11,Baiap3,Car4,Cdh23,Cdhr1,Celsr1,Dlk1,Ece1,Galnt16,Htr5b,Itga5,Itgav,Itgb1,Klf10,Klf2,L3mbtl4,Mmel1,Mmp10,Pdlim1,Pdlim4,Plce1,Ppm1m,Prkcd,Rasal1,Rcn1,Smoc1,Smoc2,Steap3,Tgm2,Trabd2b,Trim21,Ypel1
173	GO:0051959	dynein light intermediate chain binding	29	1	0.27	189	0.23543	0.23543	Dnah1
174	GO:0016788	hydrolase activity, acting on ester bonds	643	8	5.92	190	0.24117	0.24117	Lipg,Notum,Nynrin,Pald1,Plce1,Plpp4,Ppm1m,Sgsh
175	GO:0016462	pyrophosphatase activity	740	9	6.81	191	0.24237	0.24237	Dnah1,Klc3,Plpp4,Pmp22,Rasd1,Rasl10a,Rasl11a,Rhoc,Tubb6
176	GO:0005251	delayed rectifier potassium channel activity	30	1	0.28	192	0.24248	0.24248	Kcna5
177	GO:0045505	dynein intermediate chain binding	30	1	0.28	193	0.24248	0.24248	Dnah1
178	GO:0005154	epidermal growth factor receptor binding	30	1	0.28	194	0.24248	0.24248	Itga5
179	GO:0019207	kinase regulator activity	185	3	1.7	195	0.24273	0.24273	Ccnf,Pik3r5,Trib1
180	GO:0016817	hydrolase activity, acting on acid anhydrides	743	9	6.84	196	0.24594	0.24594	Dnah1,Klc3,Plpp4,Pmp22,Rasd1,Rasl10a,Rasl11a,Rhoc,Tubb6
181	GO:0016818	hydrolase activity, acting on acid anhydrides, in phosphorus-containing anhydrides	743	9	6.84	197	0.24594	0.24594	Dnah1,Klc3,Plpp4,Pmp22,Rasd1,Rasl10a,Rasl11a,Rhoc,Tubb6
182	GO:0046872	metal ion binding	3182	33	29.29	198	0.24913	0.24913	Ace,Aifm3,Anxa11,Baiap3,Car4,Cdh23,Cdhr1,Celsr1,Dlk1,Ece1,Galnt16,Itga5,Itgav,Itgb1,Klf10,Klf2,L3mbtl4,Mmel1,Mmp10,Pdlim1,Pdlim4,Plce1,Ppm1m,Prkcd,Rasal1,Rcn1,Smoc1,Smoc2,Steap3,Tgm2,Trabd2b,Trim21,Ypel1
183	GO:0016614	oxidoreductase activity, acting on CH-OH group of donors	106	2	0.98	199	0.25525	0.25525	Cbr3,Hpgd
184	GO:0017080	sodium channel regulator activity	32	1	0.29	200	0.25639	0.25639	Fxyd1
185	GO:0070566	adenylyltransferase activity	32	1	0.29	201	0.25639	0.25639	Tent5c
186	GO:0030234	enzyme regulator activity	852	10	7.84	202	0.25946	0.25946	Arhgef19,Ccnf,Grtp1,Llgl2,Pik3r5,Prkcd,Rasal1,Spint2,Trib1,Txnip
187	GO:0019904	protein domain specific binding	756	9	6.96	203	0.26161	0.26161	Blnk,Dap,Hap1,Itgb1,Llgl2,Plekha2,Prkcd,Tgm2,Trp53bp2
188	GO:0008378	galactosyltransferase activity	33	1	0.3	204	0.26324	0.26324	B3gnt4
189	GO:0005085	guanyl-nucleotide exchange factor activity	195	3	1.8	205	0.26745	0.26745	Arhgef19,Plce1,Rasgrf1
190	GO:0005126	cytokine receptor binding	196	3	1.8	206	0.26993	0.26993	Ecm1,Tgfb2,Tnfsf9
191	GO:0043394	proteoglycan binding	34	1	0.31	207	0.27004	0.27004	Fst
192	GO:0005484	SNAP receptor activity	34	1	0.31	208	0.27004	0.27004	Vamp8
193	GO:0060589	nucleoside-triphosphatase regulator activity	287	4	2.64	209	0.27205	0.27205	Arhgef19,Grtp1,Llgl2,Rasal1
194	GO:0030165	PDZ domain binding	111	2	1.02	210	0.27232	0.27232	Llgl2,Plekha2
195	GO:0031625	ubiquitin protein ligase binding	289	4	2.66	211	0.27613	0.27613	Cxcr4,Nfkbia,Trib1,Txnip
196	GO:0004180	carboxypeptidase activity	35	1	0.32	212	0.27678	0.27678	Ace
197	GO:1990939	ATP-dependent microtubule motor activity	35	1	0.32	213	0.27678	0.27678	Dnah1
198	GO:0051015	actin filament binding	199	3	1.83	214	0.27742	0.27742	Arpc1b,Pstpip1,Tpm2
199	GO:0046873	metal ion transmembrane transporter activity	386	5	3.55	215	0.28318	0.28318	Itgav,Kcna5,Kcnh3,Kcnh4,Slc12a4
200	GO:0008194	UDP-glycosyltransferase activity	115	2	1.06	216	0.28596	0.28596	B3gnt4,Galnt16
