# Supplementary material for: miR-7 controls glutamatergic transmission and neuronal connectivity in a Cdr1as-dependent manner
Source: EMBO Rep. 2024 Jun 3;25(7):3008–39. doi: 10.1038/s44319-024-00168-9 (PMC11239925; doi:10.1038/s44319-024-00168-9)
Supplement: Supplementary file 6 — Dataset EV4 [file 44319_2024_168_MOESM6_ESM.zip › GO/GO_Analysis_KOm7oe_WT_DOWN_MF.csv]

	GO.ID	Term	Annotated	Significant	Expected	Rank in p.value_classic	p.value_elim	p.value_classic	genes
1	GO:0016595	glutamate binding	14	5	0.22	14	1.5e-06	1.5e-06	Gad1,Gad2,Grik1,Grin2a,Grm7
2	GO:0005159	insulin-like growth factor receptor binding	12	4	0.19	21	2.5e-05	2.5e-05	Arrb1,Igf1,Irs1,Socs2
3	GO:0005249	voltage-gated potassium channel activity	78	7	1.21	29	0.00021	0.00021	Hcn1,Kcnab2,Kcnc2,Kcnh7,Kcnj3,Kcnma1,Kcns3
4	GO:0008201	heparin binding	138	9	2.14	31	3e-04	3e-04	Adamts15,Adamts8,Aplp2,Apoe,Fgf9,Gpnmb,Lpl,Ndnf,Slit2
5	GO:0099094	ligand-gated cation channel activity	89	7	1.38	37	0.00046	0.00046	Grik1,Grin2a,Grin3a,Hcn1,Htr3a,Kcnh7,Kcnj3
6	GO:0042165	neurotransmitter binding	24	4	0.37	38	0.00047	0.00047	Grin2a,Grin3a,Ide,Slc6a1
7	GO:0071813	lipoprotein particle binding	25	4	0.39	39	0.00055	0.00055	Apoe,Lpl,Stab1,Trem2
8	GO:0042802	identical protein binding	1979	55	30.7	17	0.00057	9.9e-06	Abcg4,Angpt1,Aplp2,Apoe,Aqp11,C1qb,Casp1,Casp9,Cat,Cnr1,Cth,Erg28,Esrrg,Grik1,Grin3a,Grm7,Hcn1,Htr3a,Ide,Kcnma1,Kctd12,Kyat3,L3mbtl3,Lpl,Lrrc8a,Lyz2,Maf,Naa60,Nog,Ocm,Parp1,Pirb,Plek,Ppm1h,Prkg2,Ptgs2,Raf1,Rbpms2,Relb,Rgmb,Robo2,Slc31a1,Slc6a1,Slit2,Snca,Srgap2,Stat1,Tcf4,Tfrc,Tnn,Tyrobp,Tysnd1,Ubqln4,Uhrf1bp1,Zbtb4
9	GO:0046873	metal ion transmembrane transporter activity	386	25	5.99	2	0.00067	1.7e-09	Atp1a2,Cnnm2,Cnr1,Grik1,Grin2a,Grin3a,Grm7,Hcn1,Kcnab2,Kcnc2,Kcnh7,Kcnj3,Kcnma1,Kcns3,Scn2b,Scn7a,Sec61a1,Slc12a6,Slc31a1,Slc38a2,Slc5a3,Slc6a1,Slc6a8,Slc6a9,Tfrc
10	GO:1904315	transmitter-gated ion channel activity involved in regulation of postsynaptic membrane potential	48	5	0.74	45	0.00086	0.00086	Gabra1,Glrb,Grik1,Grin2a,Grin3a
11	GO:0045499	chemorepellent activity	29	4	0.45	48	0.00099	0.00099	Sema3a,Sema3c,Sema7a,Slit2
12	GO:0022843	voltage-gated cation channel activity	129	12	2	13	0.00102	7.8e-07	Cnr1,Grik1,Grin2a,Grin3a,Grm7,Hcn1,Kcnab2,Kcnc2,Kcnh7,Kcnj3,Kcnma1,Kcns3
13	GO:0005283	amino acid:sodium symporter activity	14	3	0.22	50	0.00118	0.00118	Slc38a2,Slc6a1,Slc6a9
14	GO:0005328	neurotransmitter:sodium symporter activity	16	3	0.25	53	0.00178	0.00178	Slc6a1,Slc6a8,Slc6a9
15	GO:0001540	amyloid-beta binding	57	5	0.88	57	0.00187	0.00187	Apoe,Ide,Itgb2,Pirb,Trem2
16	GO:0043395	heparan sulfate proteoglycan binding	17	3	0.26	60	0.00213	0.00213	Apoe,Lpl,Slit2
17	GO:0004970	ionotropic glutamate receptor activity	19	3	0.29	65	0.00297	0.00297	Grik1,Grin2a,Grin3a
18	GO:0042803	protein homodimerization activity	607	19	9.42	66	0.00299	0.00299	Abcg4,Apoe,Cat,Ide,Kyat3,Lpl,Naa60,Nog,Ocm,Pirb,Plek,Ptgs2,Rbpms2,Slit2,Srgap2,Stat1,Tcf4,Tfrc,Zbtb4
19	GO:0019901	protein kinase binding	704	21	10.92	70	0.00323	0.00323	Alkal2,Angpt1,Arrb1,Atf4,Casp9,Cnppd1,Grin2a,Irs1,Itgb2,Parp1,Plek,Prkcb,Rac2,Raf1,Relb,Rnd2,Slc12a6,Snap91,Tfrc,Trem2,Zbtb4
20	GO:0030170	pyridoxal phosphate binding	43	4	0.67	72	0.00434	0.00434	Cth,Gad1,Gad2,Kyat3
21	GO:0030215	semaphorin receptor binding	22	3	0.34	73	0.00456	0.00456	Sema3a,Sema3c,Sema7a
22	GO:0034593	phosphatidylinositol bisphosphate phosphatase activity	22	3	0.34	74	0.00456	0.00456	Fig4,Inpp5d,Sacm1l
23	GO:0005248	voltage-gated sodium channel activity	23	3	0.36	76	0.00519	0.00519	Hcn1,Scn2b,Scn7a
24	GO:0008144	drug binding	106	6	1.64	80	0.00615	0.00615	Atp1a2,Cnr1,Gabra1,Grik1,Ppib,Ppif
25	GO:0044877	protein-containing complex binding	1352	36	20.97	47	0.00666	0.00096	Apoe,Arrb1,Capg,Cpd,Ctss,Dlgap1,Fcgr3,Gad1,Gad2,Glrb,Gpnmb,Grin2a,Hcn1,Ide,Igf1,Irs1,Itgb2,Kcnab2,Kcnh7,Kcnma1,Lpl,Maf,Nf2,Nog,Ocm,Pirb,Raf1,Sec61a1,Sema7a,Shroom2,Snca,Stab1,Tfrc,Tnn,Trem2,Uhmk1
26	GO:0015108	chloride transmembrane transporter activity	83	5	1.29	83	0.00939	0.00939	Clcn6,Gabra1,Glrb,Slc12a6,Slc6a1
27	GO:0015355	secondary active monocarboxylate transmembrane transporter activity	10	2	0.16	84	0.00993	0.00993	Slc6a1,Slc6a8
28	GO:0004888	transmembrane signaling receptor activity	616	20	9.55	52	0.01079	0.00152	Ackr1,Adgre1,C3ar1,Cd72,Cnr1,Cx3cr1,Epha5,Fcgr3,Fcrls,Gabra1,Glrb,Grik1,Grin2a,Grin3a,Grm7,Htr3a,Itgb2,Opn3,Robo2,Trem2
29	GO:0004175	endopeptidase activity	318	11	4.93	86	0.01103	0.01103	Adamts15,Adamts8,Casp1,Casp9,Cd5l,Cntnap5a,Ctss,Ide,Mmp19,Tpp1,Tysnd1
30	GO:0046982	protein heterodimerization activity	237	9	3.68	87	0.01185	0.01185	Abcg4,Atf4,Atp1a2,Cybb,Mef2c,Pole4,Rragd,Taf13,Tcf4
31	GO:0097153	cysteine-type endopeptidase activity involved in apoptotic process	11	2	0.17	88	0.01202	0.01202	Casp1,Casp9
32	GO:0005231	excitatory extracellular ligand-gated ion channel activity	32	3	0.5	89	0.01312	0.01312	Glrb,Grik1,Grin2a
33	GO:0005178	integrin binding	125	6	1.94	90	0.0133	0.0133	Gpnmb,Igf1,Itgb2,Nf2,Sema7a,Tnn
34	GO:0016846	carbon-sulfur lyase activity	12	2	0.19	91	0.01427	0.01427	Cth,Kyat3
35	GO:0019957	C-C chemokine binding	12	2	0.19	92	0.01427	0.01427	Ackr1,Cx3cr1
36	GO:0030551	cyclic nucleotide binding	33	3	0.51	93	0.01427	0.01427	Hcn1,Pde4a,Prkg2
37	GO:0016018	cyclosporin A binding	13	2	0.2	94	0.0167	0.0167	Ppib,Ppif
38	GO:0016594	glycine binding	13	2	0.2	95	0.0167	0.0167	Glrb,Grin3a
39	GO:0034987	immunoglobulin receptor binding	14	2	0.22	96	0.01928	0.01928	Clec4d,Fcgr3
40	GO:0038024	cargo receptor activity	67	4	1.04	97	0.02021	0.02021	Cd5l,Itgb2,Stab1,Tfrc
41	GO:0005253	anion channel activity	67	4	1.04	98	0.02021	0.02021	Clcn6,Gabra1,Glrb,Lrrc8a
42	GO:0051721	protein phosphatase 2A binding	38	3	0.59	99	0.02086	0.02086	Cpd,Grin3a,Stat1
43	GO:1990404	protein ADP-ribosylase activity	15	2	0.23	100	0.02203	0.02203	Parp1,Tnks2
44	GO:0005237	inhibitory extracellular ligand-gated ion channel activity	15	2	0.23	101	0.02203	0.02203	Gabra1,Glrb
45	GO:0034483	heparan sulfate sulfotransferase activity	15	2	0.23	102	0.02203	0.02203	Hs3st1,Ndst3
46	GO:0030169	low-density lipoprotein particle binding	15	2	0.23	103	0.02203	0.02203	Stab1,Trem2
47	GO:0008233	peptidase activity	494	14	7.66	105	0.0223	0.0223	Adamts15,Adamts8,Casp1,Casp9,Cd5l,Cntnap5a,Cpd,Ctss,Ggt7,Ide,Mmp19,Tpp1,Tysnd1,Usp31
48	GO:0005215	transporter activity	976	42	15.14	1	0.02296	1.5e-09	Apoe,Aqp11,Atp1a2,Clcn6,Cnnm2,Cnr1,Cplx1,Cptp,Cybb,Gabra1,Glrb,Grik1,Grin2a,Grin3a,Grm7,Hcn1,Htr3a,Ipo11,Kcnab2,Kcnc2,Kcnh7,Kcnj3,Kcnma1,Kcns3,Lrrc8a,Scn2b,Scn7a,Sec61a1,Slc12a6,Slc22a23,Slc25a10,Slc25a15,Slc25a25,Slc31a1,Slc35e3,Slc38a2,Slc5a3,Slc6a1,Slc6a8,Slc6a9,Slco1a5,Tfrc
49	GO:0008146	sulfotransferase activity	40	3	0.62	106	0.02389	0.02389	Gal3st3,Hs3st1,Ndst3
50	GO:0005262	calcium channel activity	106	5	1.64	107	0.02467	0.02467	Cnr1,Grin2a,Grin3a,Grm7,Sec61a1
51	GO:0004438	phosphatidylinositol-3-phosphatase activity	16	2	0.25	108	0.02492	0.02492	Fig4,Sacm1l
52	GO:0015377	cation:chloride symporter activity	16	2	0.25	109	0.02492	0.02492	Slc12a6,Slc6a1
53	GO:0035615	clathrin adaptor activity	16	2	0.25	110	0.02492	0.02492	Arrb1,Snap91
54	GO:0034185	apolipoprotein binding	16	2	0.25	111	0.02492	0.02492	Lpl,Trem2
55	GO:0038023	signaling receptor activity	764	23	11.85	55	0.02548	0.00185	Abhd2,Ackr1,Adgre1,C3ar1,Cd72,Cnr1,Cx3cr1,Epha5,Esrrg,Fcgr3,Fcrls,Gabra1,Glrb,Grik1,Grin2a,Grin3a,Grm7,Htr3a,Itgb2,Opn3,Rgmb,Robo2,Trem2
56	GO:0060089	molecular transducer activity	764	23	11.85	56	0.02548	0.00185	Abhd2,Ackr1,Adgre1,C3ar1,Cd72,Cnr1,Cx3cr1,Epha5,Esrrg,Fcgr3,Fcrls,Gabra1,Glrb,Grik1,Grin2a,Grin3a,Grm7,Htr3a,Itgb2,Opn3,Rgmb,Robo2,Trem2
57	GO:0046983	protein dimerization activity	844	27	13.09	30	0.02573	0.00029	Abcg4,Apoe,Atf4,Atp1a2,Cat,Cybb,Ide,Kyat3,Lpl,Mef2c,Naa60,Nog,Ocm,Pirb,Plek,Pole4,Ptgs2,Rbpms2,Rragd,Slit2,Srgap2,Stat1,Taf13,Tcf4,Tfrc,Thap12,Zbtb4
58	GO:0043394	proteoglycan binding	34	5	0.53	28	0.02738	0.00017	Apoe,Ctss,Gpnmb,Lpl,Slit2
59	GO:0140312	cargo adaptor activity	17	2	0.26	112	0.02796	0.02796	Arrb1,Snap91
60	GO:0005244	voltage-gated ion channel activity	174	15	2.7	7	0.02916	8.8e-08	Clcn6,Cnr1,Cybb,Grik1,Grin2a,Grin3a,Grm7,Hcn1,Kcnab2,Kcnc2,Kcnh7,Kcnj3,Kcnma1,Kcns3,Scn2b
61	GO:0022832	voltage-gated channel activity	174	15	2.7	8	0.02916	8.8e-08	Clcn6,Cnr1,Cybb,Grik1,Grin2a,Grin3a,Grm7,Hcn1,Kcnab2,Kcnc2,Kcnh7,Kcnj3,Kcnma1,Kcns3,Scn2b
62	GO:0048487	beta-tubulin binding	44	3	0.68	114	0.03062	0.03062	Rgs2,Snca,Sncb
63	GO:0008483	transaminase activity	18	2	0.28	115	0.03114	0.03114	Gfpt2,Kyat3
64	GO:0005242	inward rectifier potassium channel activity	18	2	0.28	116	0.03114	0.03114	Kcnh7,Kcnj3
65	GO:0043274	phospholipase binding	18	2	0.28	117	0.03114	0.03114	Snap91,Snca
66	GO:0052744	phosphatidylinositol monophosphate phosphatase activity	18	2	0.28	118	0.03114	0.03114	Fig4,Sacm1l
67	GO:0003950	NAD+ ADP-ribosyltransferase activity	18	2	0.28	119	0.03114	0.03114	Parp1,Tnks2
68	GO:0001848	complement binding	18	2	0.28	120	0.03114	0.03114	C3ar1,Itgb2
69	GO:0008270	zinc ion binding	618	16	9.59	121	0.03174	0.03174	Adamts15,Adamts8,Car7,Cpd,Dnlz,Esrrg,Grin2a,Ide,L3mbtl3,Mmp19,Parp1,Prkcb,Snca,Trim2,Vat1,Zmat3
70	GO:0015296	anion:cation symporter activity	19	2	0.29	123	0.03445	0.03445	Slc12a6,Slc6a1
71	GO:0099095	ligand-gated anion channel activity	19	2	0.29	124	0.03445	0.03445	Gabra1,Glrb
72	GO:0031434	mitogen-activated protein kinase kinase binding	19	2	0.29	125	0.03445	0.03445	Arrb1,Raf1
73	GO:0019956	chemokine binding	20	2	0.31	126	0.03789	0.03789	Ackr1,Cx3cr1
74	GO:0016769	transferase activity, transferring nitrogenous groups	20	2	0.31	127	0.03789	0.03789	Gfpt2,Kyat3
75	GO:0015179	L-amino acid transmembrane transporter activity	49	3	0.76	128	0.04028	0.04028	Slc25a15,Slc38a2,Slc6a9
76	GO:0015291	secondary active transmembrane transporter activity	192	10	2.98	44	0.04133	0.00084	Clcn6,Slc12a6,Slc25a10,Slc35e3,Slc38a2,Slc5a3,Slc6a1,Slc6a8,Slc6a9,Slco1a5
77	GO:0030552	cAMP binding	21	2	0.33	129	0.04146	0.04146	Hcn1,Pde4a
78	GO:0035250	UDP-galactosyltransferase activity	21	2	0.33	130	0.04146	0.04146	B4galt2,Ugt8a
79	GO:0015085	calcium ion transmembrane transporter activity	124	5	1.92	131	0.04398	0.04398	Cnr1,Grin2a,Grin3a,Grm7,Sec61a1
80	GO:0022824	transmitter-gated ion channel activity	53	6	0.82	26	0.04504	0.00016	Gabra1,Glrb,Grik1,Grin2a,Grin3a,Htr3a
81	GO:0022835	transmitter-gated channel activity	53	6	0.82	27	0.04504	0.00016	Gabra1,Glrb,Grik1,Grin2a,Grin3a,Htr3a
82	GO:0048156	tau protein binding	22	2	0.34	132	0.04515	0.04515	Apoe,Snca
83	GO:0047485	protein N-terminus binding	126	5	1.95	134	0.04656	0.04656	Gad1,Parp1,Rnd2,Snca,Tnks2
84	GO:0022857	transmembrane transporter activity	872	39	13.53	4	0.04967	2.1e-09	Aqp11,Atp1a2,Clcn6,Cnnm2,Cnr1,Cplx1,Cybb,Gabra1,Glrb,Grik1,Grin2a,Grin3a,Grm7,Hcn1,Htr3a,Kcnab2,Kcnc2,Kcnh7,Kcnj3,Kcnma1,Kcns3,Lrrc8a,Scn2b,Scn7a,Sec61a1,Slc12a6,Slc22a23,Slc25a10,Slc25a15,Slc25a25,Slc31a1,Slc35e3,Slc38a2,Slc5a3,Slc6a1,Slc6a8,Slc6a9,Slco1a5,Tfrc
85	GO:0016247	channel regulator activity	131	5	2.03	135	0.05339	0.05339	Grm7,Kcnab2,Prkcb,Scn2b,Slc5a3
86	GO:0045309	protein phosphorylated amino acid binding	56	3	0.87	136	0.05606	0.05606	Arrb1,Irs1,Yes1
87	GO:0016782	transferase activity, transferring sulfur-containing groups	56	3	0.87	137	0.05606	0.05606	Gal3st3,Hs3st1,Ndst3
88	GO:0016701	oxidoreductase activity, acting on single donors with incorporation of molecular oxygen	25	2	0.39	138	0.0569	0.0569	Ado,Ptgs2
89	GO:0016702	oxidoreductase activity, acting on single donors with incorporation of molecular oxygen, incorporation of two atoms of oxygen	25	2	0.39	139	0.0569	0.0569	Ado,Ptgs2
90	GO:0005158	insulin receptor binding	25	2	0.39	140	0.0569	0.0569	Igf1,Irs1
91	GO:0043027	cysteine-type endopeptidase inhibitor activity involved in apoptotic process	25	2	0.39	141	0.0569	0.0569	Arrb1,Snca
92	GO:0050840	extracellular matrix binding	57	3	0.88	142	0.05853	0.05853	Adamts15,Ctss,Slit2
93	GO:0004222	metalloendopeptidase activity	95	4	1.47	143	0.06034	0.06034	Adamts15,Adamts8,Ide,Mmp19
94	GO:0005254	chloride channel activity	58	3	0.9	144	0.06104	0.06104	Clcn6,Gabra1,Glrb
95	GO:0044325	ion channel binding	137	5	2.12	145	0.06232	0.06232	Arrb1,Kcnab2,Kcnc2,Slc5a3,Yes1
96	GO:0015144	carbohydrate transmembrane transporter activity	27	2	0.42	146	0.06525	0.06525	Aqp11,Slc5a3
97	GO:1990782	protein tyrosine kinase binding	98	4	1.52	147	0.06611	0.06611	Alkal2,Angpt1,Irs1,Trem2
98	GO:0005080	protein kinase C binding	61	3	0.95	150	0.06887	0.06887	Irs1,Plek,Prkcb
99	GO:0015175	neutral amino acid transmembrane transporter activity	28	2	0.43	151	0.06957	0.06957	Slc38a2,Slc6a9
100	GO:1901618	organic hydroxy compound transmembrane transporter activity	28	2	0.43	152	0.06957	0.06957	Aqp11,Slco1a5
101	GO:0015079	potassium ion transmembrane transporter activity	142	10	2.2	24	0.07294	7.4e-05	Atp1a2,Grik1,Hcn1,Kcnab2,Kcnc2,Kcnh7,Kcnj3,Kcnma1,Kcns3,Slc12a6
102	GO:0030515	snoRNA binding	29	2	0.45	154	0.07399	0.07399	Nhp2,Nudt4
103	GO:0043236	laminin binding	29	2	0.45	155	0.07399	0.07399	Ctss,Slit2
104	GO:0099106	ion channel regulator activity	102	4	1.58	156	0.07423	0.07423	Grm7,Kcnab2,Prkcb,Slc5a3
105	GO:0051219	phosphoprotein binding	102	4	1.58	157	0.07423	0.07423	Arrb1,Irs1,Snca,Yes1
106	GO:0016209	antioxidant activity	63	3	0.98	158	0.07434	0.07434	Apoe,Cat,Ptgs2
107	GO:0015103	inorganic anion transmembrane transporter activity	113	7	1.75	58	0.07644	0.0019	Clcn6,Gabra1,Glrb,Lrrc8a,Slc12a6,Slc25a10,Slc6a1
108	GO:0016831	carboxy-lyase activity	30	2	0.47	159	0.07849	0.07849	Gad1,Gad2
109	GO:0003735	structural constituent of ribosome	152	5	2.36	160	0.08809	0.08809	Mrpl37,Mrps25,Rpl22l1,mt-Rnr1,mt-Rnr2
110	GO:0072509	divalent inorganic cation transmembrane transporter activity	152	5	2.36	161	0.08809	0.08809	Cnr1,Grin2a,Grin3a,Grm7,Sec61a1
111	GO:0015297	antiporter activity	68	3	1.05	162	0.0888	0.0888	Clcn6,Slc25a10,Slc35e3
112	GO:0097110	scaffold protein binding	69	3	1.07	163	0.09182	0.09182	Casp1,Grin2a,Trem2
113	GO:0003755	peptidyl-prolyl cis-trans isomerase activity	33	2	0.51	164	0.09247	0.09247	Ppib,Ppif
114	GO:0008378	galactosyltransferase activity	33	2	0.51	165	0.09247	0.09247	B4galt2,Ugt8a
115	GO:0046914	transition metal ion binding	827	18	12.83	166	0.0928	0.0928	Adamts15,Adamts8,Aplp2,Car7,Cpd,Dnlz,Esrrg,Grin2a,Ide,L3mbtl3,Mmp19,Parp1,Prkcb,Snca,Sncb,Trim2,Vat1,Zmat3
116	GO:1902936	phosphatidylinositol bisphosphate binding	112	4	1.74	167	0.09661	0.09661	Capg,Hcn1,Plek,Snap91
117	GO:0042277	peptide binding	264	11	4.09	63	0.09761	0.00283	Apoe,Cat,Dhcr24,Ide,Itgb2,Pirb,Ppib,Ppif,Sec61a1,Tpp1,Trem2
118	GO:0030971	receptor tyrosine kinase binding	71	3	1.1	168	0.098	0.098	Alkal2,Angpt1,Irs1
119	GO:0015276	ligand-gated ion channel activity	116	10	1.8	18	0.10071	1.3e-05	Gabra1,Glrb,Grik1,Grin2a,Grin3a,Hcn1,Htr3a,Kcnh7,Kcnj3,Kcnma1
120	GO:0120013	lipid transfer activity	35	2	0.54	170	0.10217	0.10217	Apoe,Cptp
121	GO:0015932	nucleobase-containing compound transmembrane transporter activity	35	2	0.54	171	0.10217	0.10217	Slc25a25,Slc35e3
122	GO:0008237	metallopeptidase activity	160	5	2.48	172	0.10379	0.10379	Adamts15,Adamts8,Cpd,Ide,Mmp19
123	GO:0022804	active transmembrane transporter activity	288	11	4.47	77	0.10621	0.00544	Atp1a2,Clcn6,Slc12a6,Slc25a10,Slc35e3,Slc38a2,Slc5a3,Slc6a1,Slc6a8,Slc6a9,Slco1a5
124	GO:0016859	cis-trans isomerase activity	36	2	0.56	173	0.10711	0.10711	Ppib,Ppif
125	GO:1901505	carbohydrate derivative transmembrane transporter activity	36	2	0.56	174	0.10711	0.10711	Slc25a25,Slc35e3
126	GO:0004866	endopeptidase inhibitor activity	117	4	1.81	175	0.10886	0.10886	Arrb1,Snca,Spink10,Wfdc17
127	GO:0004197	cysteine-type endopeptidase activity	75	3	1.16	176	0.11083	0.11083	Casp1,Casp9,Ctss
128	GO:0046915	transition metal ion transmembrane transporter activity	37	2	0.57	178	0.11212	0.11212	Slc31a1,Tfrc
129	GO:0008509	anion transmembrane transporter activity	270	13	4.19	32	0.11331	0.00031	Clcn6,Gabra1,Glrb,Lrrc8a,Slc12a6,Slc25a10,Slc25a15,Slc25a25,Slc38a2,Slc6a1,Slc6a8,Slc6a9,Slco1a5
130	GO:0008066	glutamate receptor activity	27	4	0.42	42	0.11635	0.00075	Grik1,Grin2a,Grin3a,Grm7
131	GO:0051427	hormone receptor binding	166	5	2.57	179	0.11642	0.11642	Arrb1,Parp1,Prkcb,Socs2,Stat1
132	GO:0008236	serine-type peptidase activity	120	4	1.86	180	0.11653	0.11653	Cd5l,Cpd,Tpp1,Tysnd1
133	GO:0005246	calcium channel regulator activity	38	2	0.59	181	0.11719	0.11719	Grm7,Prkcb
134	GO:0043028	cysteine-type endopeptidase regulator activity involved in apoptotic process	38	2	0.59	182	0.11719	0.11719	Arrb1,Snca
135	GO:0050839	cell adhesion molecule binding	265	7	4.11	183	0.11909	0.11909	Gpnmb,Grin2a,Igf1,Itgb2,Nf2,Sema7a,Tnn
136	GO:0004869	cysteine-type endopeptidase inhibitor activity	39	2	0.6	184	0.12232	0.12232	Arrb1,Snca
137	GO:0005048	signal sequence binding	39	2	0.6	185	0.12232	0.12232	Cat,Sec61a1
138	GO:0005504	fatty acid binding	39	2	0.6	186	0.12232	0.12232	Dbt,Snca
139	GO:0004601	peroxidase activity	39	2	0.6	187	0.12232	0.12232	Cat,Ptgs2
140	GO:0043014	alpha-tubulin binding	39	2	0.6	188	0.12232	0.12232	Snca,Sncb
141	GO:0042562	hormone binding	79	3	1.23	189	0.12427	0.12427	Abhd2,Atp1a2,Ide
142	GO:0030414	peptidase inhibitor activity	123	4	1.91	190	0.12442	0.12442	Arrb1,Snca,Spink10,Wfdc17
143	GO:0031406	carboxylic acid binding	188	10	2.92	41	0.12661	0.00072	Dbt,Gad1,Gad2,Glrb,Grik1,Grin2a,Grin3a,Grm7,Snca,Stab1
144	GO:0033218	amide binding	331	12	5.13	79	0.12668	0.00567	Apoe,Cat,Cptp,Dhcr24,Ide,Itgb2,Pirb,Ppib,Ppif,Sec61a1,Tpp1,Trem2
145	GO:0017171	serine hydrolase activity	124	4	1.92	191	0.1271	0.1271	Cd5l,Cpd,Tpp1,Tysnd1
146	GO:0017124	SH3 domain binding	124	4	1.92	192	0.1271	0.1271	Casp9,Cntnap1,Inpp5d,Sh3bgrl2
147	GO:0005044	scavenger receptor activity	40	2	0.62	193	0.1275	0.1275	Cd5l,Stab1
148	GO:0005546	phosphatidylinositol-4,5-bisphosphate binding	80	3	1.24	194	0.12772	0.12772	Capg,Hcn1,Snap91
149	GO:0005343	organic acid:sodium symporter activity	23	4	0.36	35	0.12988	4e-04	Slc38a2,Slc6a1,Slc6a8,Slc6a9
150	GO:0015081	sodium ion transmembrane transporter activity	128	10	1.99	22	0.13076	3.1e-05	Atp1a2,Grik1,Hcn1,Scn2b,Scn7a,Slc38a2,Slc5a3,Slc6a1,Slc6a8,Slc6a9
151	GO:0015075	ion transmembrane transporter activity	727	35	11.28	5	0.13193	2.4e-09	Atp1a2,Clcn6,Cnnm2,Cnr1,Cybb,Gabra1,Glrb,Grik1,Grin2a,Grin3a,Grm7,Hcn1,Htr3a,Kcnab2,Kcnc2,Kcnh7,Kcnj3,Kcnma1,Kcns3,Lrrc8a,Scn2b,Scn7a,Sec61a1,Slc12a6,Slc25a10,Slc25a15,Slc25a25,Slc31a1,Slc38a2,Slc5a3,Slc6a1,Slc6a8,Slc6a9,Slco1a5,Tfrc
152	GO:0016829	lyase activity	174	5	2.7	195	0.13432	0.13432	Car7,Cth,Gad1,Gad2,Kyat3
153	GO:0140375	immune receptor activity	82	3	1.27	197	0.13472	0.13472	C3ar1,Cx3cr1,Fcgr3
154	GO:0061135	endopeptidase regulator activity	127	4	1.97	198	0.13529	0.13529	Arrb1,Snca,Spink10,Wfdc17
155	GO:0022803	passive transmembrane transporter activity	401	22	6.22	10	0.1357	3.1e-07	Aqp11,Clcn6,Cnr1,Cybb,Gabra1,Glrb,Grik1,Grin2a,Grin3a,Grm7,Hcn1,Htr3a,Kcnab2,Kcnc2,Kcnh7,Kcnj3,Kcnma1,Kcns3,Lrrc8a,Scn2b,Scn7a,Sec61a1
156	GO:0015267	channel activity	401	22	6.22	11	0.1357	3.1e-07	Aqp11,Clcn6,Cnr1,Cybb,Gabra1,Glrb,Grik1,Grin2a,Grin3a,Grm7,Hcn1,Htr3a,Kcnab2,Kcnc2,Kcnh7,Kcnj3,Kcnma1,Kcns3,Lrrc8a,Scn2b,Scn7a,Sec61a1
157	GO:0022836	gated channel activity	290	18	4.5	12	0.13743	6.6e-07	Clcn6,Cnr1,Cybb,Gabra1,Glrb,Grik1,Grin2a,Grin3a,Grm7,Hcn1,Htr3a,Kcnab2,Kcnc2,Kcnh7,Kcnj3,Kcnma1,Kcns3,Scn2b
158	GO:0005245	voltage-gated calcium channel activity	42	2	0.65	199	0.13801	0.13801	Cnr1,Grm7
159	GO:0035258	steroid hormone receptor binding	83	3	1.29	200	0.13827	0.13827	Arrb1,Parp1,Prkcb
160	GO:0043177	organic acid binding	194	10	3.01	46	0.14016	0.00091	Dbt,Gad1,Gad2,Glrb,Grik1,Grin2a,Grin3a,Grm7,Snca,Stab1
161	GO:0022834	ligand-gated channel activity	119	10	1.85	19	0.14071	1.6e-05	Gabra1,Glrb,Grik1,Grin2a,Grin3a,Hcn1,Htr3a,Kcnh7,Kcnj3,Kcnma1
162	GO:0042169	SH2 domain binding	43	2	0.67	201	0.14334	0.14334	Irs1,Snap91
163	GO:0016684	oxidoreductase activity, acting on peroxide as acceptor	43	2	0.67	202	0.14334	0.14334	Cat,Ptgs2
164	GO:0016175	superoxide-generating NAD(P)H oxidase activity	10	1	0.16	203	0.14476	0.14476	Cybb
165	GO:1990763	arrestin family protein binding	10	1	0.16	204	0.14476	0.14476	Arrb1
166	GO:0009881	photoreceptor activity	10	1	0.16	205	0.14476	0.14476	Opn3
167	GO:0005247	voltage-gated chloride channel activity	10	1	0.16	206	0.14476	0.14476	Clcn6
168	GO:0015378	sodium:chloride symporter activity	10	1	0.16	207	0.14476	0.14476	Slc6a1
169	GO:0015347	sodium-independent organic anion transmembrane transporter activity	10	1	0.16	208	0.14476	0.14476	Slco1a5
170	GO:0047676	arachidonate-CoA ligase activity	10	1	0.16	209	0.14476	0.14476	Acsl4
171	GO:0008503	benzodiazepine receptor activity	10	1	0.16	210	0.14476	0.14476	Gabra1
172	GO:0005068	transmembrane receptor protein tyrosine kinase adaptor activity	10	1	0.16	211	0.14476	0.14476	Irs1
173	GO:0008035	high-density lipoprotein particle binding	10	1	0.16	212	0.14476	0.14476	Trem2
174	GO:0015269	calcium-activated potassium channel activity	10	1	0.16	213	0.14476	0.14476	Kcnma1
175	GO:0008140	cAMP response element binding protein binding	10	1	0.16	214	0.14476	0.14476	Atf4
176	GO:0004303	estradiol 17-beta-dehydrogenase activity	10	1	0.16	215	0.14476	0.14476	Hsd17b7
177	GO:0048495	Roundabout binding	10	1	0.16	216	0.14476	0.14476	Slit2
178	GO:0010857	calcium-dependent protein kinase activity	10	1	0.16	217	0.14476	0.14476	Mknk1
179	GO:0005381	iron ion transmembrane transporter activity	10	1	0.16	218	0.14476	0.14476	Tfrc
180	GO:0098879	structural constituent of postsynaptic specialization	10	1	0.16	219	0.14476	0.14476	Dlgap1
181	GO:0005346	purine ribonucleotide transmembrane transporter activity	10	1	0.16	220	0.14476	0.14476	Slc25a25
182	GO:0004445	inositol-polyphosphate 5-phosphatase activity	10	1	0.16	221	0.14476	0.14476	Inpp5d
183	GO:0001784	phosphotyrosine residue binding	44	2	0.68	222	0.14871	0.14871	Irs1,Yes1
184	GO:0016763	transferase activity, transferring pentosyl groups	44	2	0.68	223	0.14871	0.14871	Parp1,Tnks2
185	GO:0030331	estrogen receptor binding	44	2	0.68	224	0.14871	0.14871	Arrb1,Parp1
186	GO:0008013	beta-catenin binding	86	3	1.33	225	0.1491	0.1491	Nf2,Shroom2,Tcf4
187	GO:0005496	steroid binding	87	3	1.35	226	0.15277	0.15277	Atp1a2,Esrrg,Igf1
188	GO:0005326	neurotransmitter transmembrane transporter activity	27	4	0.42	43	0.15639	0.00075	Cplx1,Slc6a1,Slc6a8,Slc6a9
189	GO:0005539	glycosaminoglycan binding	185	11	2.87	25	0.15782	0.00015	Adamts15,Adamts8,Aplp2,Apoe,Fgf9,Gpnmb,Lpl,Ndnf,Slit2,Stab1,Trem2
190	GO:0030955	potassium ion binding	11	1	0.17	227	0.15803	0.15803	Atp1a2
191	GO:0046030	inositol trisphosphate phosphatase activity	11	1	0.17	228	0.15803	0.15803	Inpp5d
192	GO:0015373	anion:sodium symporter activity	11	1	0.17	229	0.15803	0.15803	Slc6a1
193	GO:0000295	adenine nucleotide transmembrane transporter activity	11	1	0.17	230	0.15803	0.15803	Slc25a25
194	GO:0016493	C-C chemokine receptor activity	11	1	0.17	231	0.15803	0.15803	Cx3cr1
195	GO:0035612	AP-2 adaptor complex binding	11	1	0.17	232	0.15803	0.15803	Arrb1
196	GO:0015216	purine nucleotide transmembrane transporter activity	11	1	0.17	233	0.15803	0.15803	Slc25a25
197	GO:0043522	leucine zipper domain binding	11	1	0.17	234	0.15803	0.15803	Atf4
198	GO:0004596	peptide alpha-N-acetyltransferase activity	11	1	0.17	235	0.15803	0.15803	Naa60
199	GO:0140036	ubiquitin-dependent protein binding	11	1	0.17	236	0.15803	0.15803	Ide
200	GO:0140296	general transcription initiation factor binding	46	2	0.71	237	0.15956	0.15956	Taf13,Tcf4
