# Supplementary material for: miR-7 controls glutamatergic transmission and neuronal connectivity in a Cdr1as-dependent manner
Source: EMBO Rep. 2024 Jun 3;25(7):3008–39. doi: 10.1038/s44319-024-00168-9 (PMC11239925; doi:10.1038/s44319-024-00168-9)
Supplement: Supplementary file 6 — Dataset EV4 [file 44319_2024_168_MOESM6_ESM.zip › GO/GO_Analysis_KOm7oe_WT_DOWN_CC.csv]

	GO.ID	Term	Annotated	Significant	Expected	Rank in p.value_classic	p.value_elim	p.value_classic	genes
1	GO:0043025	neuronal cell body	696	28	11.11	21	6.8e-06	6.8e-06	Acsl4,Apoe,Atp1a2,Cplx1,Cx3cr1,Cybb,Dner,Epha5,Grik1,Grin3a,Grm7,Hcn1,Htr3a,Igf1,Igsf9b,Kcnc2,Kcnma1,Ncdn,Pnoc,Rgs7bp,Shroom2,Slc31a1,Slc38a2,Slc6a1,Snap91,Snca,Sncb,Tnn
2	GO:0043195	terminal bouton	86	9	1.37	25	9.2e-06	9.2e-06	Cplx1,Grik1,Grin2a,Grm7,Kcnc2,Kcnma1,Snca,Sncb,Tnn
3	GO:0045211	postsynaptic membrane	321	19	5.12	14	2.3e-05	1e-06	Arrb1,Dlgap1,Gabra1,Glrb,Grik1,Grin2a,Grin3a,Grm7,Htr3a,Igsf9b,Kcnc2,Kcnma1,Kctd12,Rgs7bp,Slc6a1,Slc6a8,Slc6a9,Snap91,Srgap2
4	GO:0016021	integral component of membrane	3891	106	62.11	5	3.2e-05	9e-10	1810055G02Rik,AI593442,Abhd2,Ackr1,Acsl4,Adgre1,Aplp2,Aqp11,Atp1a2,B4galt2,C3ar1,Cd72,Clcn6,Clec4d,Cnnm2,Cnppd1,Cnr1,Cntnap1,Cntnap5a,Cpd,Crls1,Cx3cr1,Cybb,Dhcr24,Diablo,Dner,Epha5,Ephx4,Erg28,Fcgr3,Fcrls,Fndc4,Fndc5,Gabra1,Gal3st3,Ggt7,Ghitm,Glrb,Gpnmb,Grik1,Grin2a,Grin3a,Grm7,Hcn1,Hsd17b7,Htr3a,Igsf9b,Irs1,Itgb2,Kcnab2,Kcnc2,Kcnh7,Kcnj3,Kcnma1,Kcns3,Lamp5,Laptm5,Lrrc8a,Mpeg1,Ndst3,Oca2,Opn3,Pcd…
5	GO:0009986	cell surface	745	27	11.89	31	6.2e-05	6.2e-05	Adamts15,Adgre1,Apoe,Aqp11,Cd5l,Ctss,Cx3cr1,Epha5,Fcgr3,Glrb,Grin2a,Grm7,Hcn1,Ide,Itgb2,Kcnj3,Kcnma1,Lpl,Lrrc8a,Ntm,Robo2,Sema7a,Slc6a1,Slit2,Tfrc,Tnn,Tyrobp
6	GO:0099056	integral component of presynaptic membrane	116	9	1.85	34	1e-04	1e-04	Cnr1,Grik1,Grin2a,Grm7,Htr3a,Kcnj3,Kcnma1,Slc6a1,Slc6a9
7	GO:0005887	integral component of plasma membrane	1128	43	18.01	9	0.00013	7.9e-08	Adgre1,Atp1a2,Cd72,Cnr1,Cybb,Diablo,Epha5,Fcgr3,Fcrls,Gabra1,Glrb,Gpnmb,Grik1,Grin2a,Grin3a,Grm7,Hcn1,Htr3a,Irs1,Itgb2,Kcnab2,Kcnc2,Kcnh7,Kcnj3,Kcnma1,Kcns3,Lrrc8a,Opn3,Pcdh11x,Sacm1l,Scn2b,Scn7a,Sema3a,Sema3c,Sema7a,Slc38a2,Slc6a1,Slc6a8,Slc6a9,Slco1a5,Stab1,Tfrc,Trem2
8	GO:0005886	plasma membrane	4055	113	64.73	2	0.00017	3.3e-11	1810055G02Rik,Abcg4,Abhd2,Acsl4,Adgre1,Angpt1,Ap1s3,Aplp2,Apoe,Aqp11,Arrb1,Atf4,Atp1a2,C3ar1,Casp1,Cat,Cd5l,Cd72,Clec4d,Cnnm2,Cnr1,Cntnap1,Cpd,Cptp,Cx3cr1,Cybb,Diablo,Dlgap1,Dner,Epha5,Fcgr3,Fcrls,Fndc4,Fndc5,Gabra1,Gad2,Ggt7,Glrb,Gpnmb,Grik1,Grin2a,Grin3a,Grm7,Hcn1,Hsd17b7,Htr3a,Ide,Igf1,Igsf9b,Inpp5d,Irs1,Itgb2,Jcad,Kcnab2,Kcnc2,Kcnh7,Kcnj3,Kcnma1,Kcns3,Kctd12,Lamp5,Lpl,Lrrc8a,Mmp19,Nf2,Ntm,Opn…
9	GO:0030425	dendrite	675	24	10.77	42	0.00021	0.00021	Apoe,Aqp11,Arrb1,Atp1a2,Cplx1,Cybb,Dner,Epha5,Grik1,Grin2a,Grm7,Hcn1,Igsf9b,Kcnc2,Kcnma1,Ncdn,Pnoc,Rgs7bp,Sema3a,Slc38a2,Srgap2,Stat1,Tnn,Uhmk1
10	GO:0032590	dendrite membrane	45	5	0.72	48	0.00072	0.00072	Atf4,Gabra1,Hcn1,Kcnc2,Lamp5
11	GO:0008076	voltage-gated potassium channel complex	74	6	1.18	49	0.00117	0.00117	Hcn1,Kcnab2,Kcnc2,Kcnj3,Kcnma1,Kcns3
12	GO:0045335	phagocytic vesicle	102	7	1.63	50	0.00124	0.00124	Capg,Ctss,Cybb,Mpeg1,Pld4,Sec61a1,Srgap2
13	GO:0005794	Golgi apparatus	1353	36	21.6	51	0.00165	0.00165	1810055G02Rik,Ap1s3,Apoe,B4galt2,Cat,Cpd,Cptp,Cybb,Dhcr24,Dym,Fcgr3,Fig4,Gad2,Gal3st3,Grm7,Hs3st1,Kcns3,Lyz2,Naa60,Ndst3,Pld4,Ptgfrn,Rab18,Raf1,Sacm1l,Slc35e3,Snca,St8sia4,Steap2,Tmem230,Tnks2,Tpp1,Uhmk1,Usp6nl,Yes1,Zdhhc9
14	GO:0098688	parallel fiber to Purkinje cell synapse	33	4	0.53	53	0.0018	0.0018	Grin2a,Kcnj3,Slc6a9,Snap91
15	GO:0098878	neurotransmitter receptor complex	56	5	0.89	54	0.00196	0.00196	Grik1,Grin2a,Grin3a,Htr3a,Sacm1l
16	GO:0030424	axon	697	32	11.13	8	0.00229	7.6e-08	Cnr1,Cntnap1,Cplx1,Epha5,Gad1,Gad2,Grik1,Grin2a,Grm7,Hcn1,Htr3a,Kcnab2,Kcnc2,Kcnma1,Lamp5,Nog,Ntm,Pnoc,Prkcb,Rgs7bp,Robo2,Scn7a,Sema3a,Slc12a6,Slc38a2,Slc6a1,Snap91,Snca,Sncb,Stat1,Tnn,Uhmk1
17	GO:0005791	rough endoplasmic reticulum	85	6	1.36	56	0.00238	0.00238	Cybb,Epha5,Grm7,Lyz2,Sec61a1,Snca
18	GO:0098805	whole membrane	1089	30	17.38	57	0.00245	0.00245	Acsl4,Angpt1,Atp1a2,Cat,Cnr1,Fig4,Gad1,Gad2,Irs1,Itgb2,Kcnma1,Lamp5,Laptm5,Ncdn,Nf2,Oca2,Ptgs2,Rab3c,Rragd,Sec61a1,Slc25a46,Slc6a9,Snap91,Snca,Tex264,Tfrc,Tm6sf1,Tpp1,Vat1,Vps26a
19	GO:0005615	extracellular space	1059	29	16.9	58	0.00315	0.00315	Adamts15,Angpt1,Apoe,C1qa,C1qb,C1qc,Capg,Cat,Cpd,Ctss,Fgf9,Fndc4,Ide,Igf1,Lpl,Lyz2,Mmp19,Nog,Ntm,Ocm,Selenop,Sema3a,Sema3c,Sema7a,Slit2,Snca,Tfrc,Tnn,Wfdc17
20	GO:0043679	axon terminus	183	15	2.92	10	0.00397	2.5e-07	Cplx1,Gad1,Grik1,Grin2a,Grm7,Hcn1,Kcnab2,Kcnc2,Kcnma1,Pnoc,Prkcb,Snap91,Snca,Sncb,Tnn
21	GO:0005769	early endosome	274	11	4.37	59	0.00466	0.00466	Apoe,Ctss,Dner,Lamp5,Nf2,Pld4,Rnd2,Steap2,Tfrc,Tmem230,Vps26a
22	GO:0098588	bounding membrane of organelle	1043	28	16.65	60	0.00486	0.00486	Acsl4,Cat,Cnr1,Fig4,Gad1,Gad2,Lamp5,Laptm5,Naa60,Ncdn,Oca2,Pld4,Ptgs2,Rab3c,Rragd,Sacm1l,Sec61a1,Slc25a46,Slc6a9,Snap91,Snca,Steap2,Tex264,Tfrc,Tm6sf1,Vat1,Vps26a,Zdhhc9
23	GO:0048787	presynaptic active zone membrane	45	4	0.72	62	0.00566	0.00566	Cntnap1,Grm7,Kcnma1,Snap91
24	GO:0098982	GABA-ergic synapse	102	6	1.63	63	0.00587	0.00587	Cnr1,Gabra1,Glrb,Grm7,Igsf9b,Slc6a1
25	GO:0060077	inhibitory synapse	24	3	0.38	64	0.00635	0.00635	Gad1,Gad2,Igsf9b
26	GO:0098936	intrinsic component of postsynaptic membrane	172	8	2.75	65	0.00646	0.00646	Gabra1,Grin2a,Grin3a,Htr3a,Rgs7bp,Slc6a1,Slc6a8,Slc6a9
27	GO:0048471	perinuclear region of cytoplasm	639	19	10.2	66	0.00702	0.00702	Ankrd13c,Aqp11,Cpd,Cx3cr1,Cybb,Epha5,Gad2,Jcad,Kcnma1,Nf2,Ntm,Pde4a,Ppib,Rab3c,Slc5a3,Snca,Stat1,Tfrc,Tnks2
28	GO:0005768	endosome	842	28	13.44	41	0.00769	0.00019	Ackr1,Apoe,Arrb1,Atp1a2,Clcn6,Cptp,Ctss,Dner,Fig4,Gpnmb,Lamp5,Ncdn,Nf2,Oca2,Pld4,Praf2,Rab3c,Rnd2,Rragd,Slc31a1,Slc6a9,Snap91,Steap2,Tfrc,Tmem230,Tmem9b,Tpp1,Vps26a
29	GO:0034706	sodium channel complex	26	3	0.42	68	0.00797	0.00797	Grik1,Scn2b,Scn7a
30	GO:1902495	transmembrane transporter complex	284	17	4.53	17	0.00806	3.3e-06	Atp1a2,Gabra1,Glrb,Grik1,Grin2a,Grin3a,Hcn1,Htr3a,Kcnab2,Kcnc2,Kcnj3,Kcnma1,Kcns3,Lrrc8a,Sacm1l,Scn2b,Scn7a
31	GO:0031967	organelle envelope	986	26	15.74	69	0.00824	0.00824	Acsl4,Apoe,Cat,Cnr1,Crls1,Cybb,Diablo,Ghitm,Ipo11,Lyrm7,Ndufb2,Parp1,Ppif,Prkg2,Ptgs2,Rab5if,Rac2,Sh3bgrl2,Slc25a10,Slc25a15,Slc25a25,Slc25a46,Snca,Srgap2,Tnks2,Vat1
32	GO:0031225	anchored component of membrane	147	7	2.35	71	0.00936	0.00936	Gad2,Mmp19,Ntm,Rab3c,Rgmb,Rgs7bp,Sema7a
33	GO:0031143	pseudopodium	10	2	0.16	72	0.0105	0.0105	Arrb1,Raf1
34	GO:0009897	external side of plasma membrane	307	11	4.9	73	0.01056	0.01056	Adgre1,Apoe,Cx3cr1,Epha5,Fcgr3,Glrb,Ide,Kcnj3,Kcnma1,Sema7a,Tfrc
35	GO:0098552	side of membrane	481	15	7.68	74	0.0106	0.0106	Adgre1,Apoe,Cx3cr1,Diablo,Epha5,Fcgr3,Glrb,Ide,Kcnab2,Kcnj3,Kcnma1,Rgs2,Sema7a,Tfrc,Yes1
36	GO:0008328	ionotropic glutamate receptor complex	54	4	0.86	75	0.01074	0.01074	Grik1,Grin2a,Grin3a,Sacm1l
37	GO:0005938	cell cortex	275	10	4.39	77	0.01314	0.01314	Gad1,Grm7,Inpp5d,Nf2,Ocm,Prkcb,Rac2,Rnd2,Shroom2,Snca
38	GO:0030133	transport vesicle	322	11	5.14	79	0.01465	0.01465	Erg28,Gad2,Grin2a,Igf1,Lyz2,Rab3c,Slc6a9,Snap91,Snca,Steap2,Tmem230
39	GO:0017146	NMDA selective glutamate receptor complex	12	2	0.19	80	0.01507	0.01507	Grin2a,Grin3a
40	GO:0099055	integral component of postsynaptic membrane	163	7	2.6	82	0.01584	0.01584	Gabra1,Grin2a,Grin3a,Htr3a,Slc6a1,Slc6a8,Slc6a9
41	GO:0031091	platelet alpha granule	13	2	0.21	85	0.01763	0.01763	Igf1,Snca
42	GO:0034702	ion channel complex	273	16	4.36	23	0.0184	8.4e-06	Gabra1,Glrb,Grik1,Grin2a,Grin3a,Hcn1,Htr3a,Kcnab2,Kcnc2,Kcnj3,Kcnma1,Kcns3,Lrrc8a,Sacm1l,Scn2b,Scn7a
43	GO:0005740	mitochondrial envelope	610	17	9.74	86	0.01875	0.01875	Acsl4,Cat,Cnr1,Crls1,Diablo,Ghitm,Lyrm7,Ndufb2,Ppif,Rab5if,Slc25a10,Slc25a15,Slc25a25,Slc25a46,Snca,Srgap2,Vat1
44	GO:0030665	clathrin-coated vesicle membrane	36	3	0.57	87	0.01948	0.01948	Gad1,Gad2,Snap91
45	GO:0099572	postsynaptic specialization	427	13	6.82	88	0.01998	0.01998	Arrb1,Dlgap1,Gabra1,Grik1,Grin2a,Grin3a,Igsf9b,Kcnab2,Rgs7bp,Slc6a9,Snap91,Srgap2,Yes1
46	GO:0034361	very-low-density lipoprotein particle	14	2	0.22	89	0.02035	0.02035	Apoe,Lpl
47	GO:0034385	triglyceride-rich plasma lipoprotein particle	14	2	0.22	90	0.02035	0.02035	Apoe,Lpl
48	GO:0030136	clathrin-coated vesicle	102	5	1.63	91	0.02376	0.02376	Gad1,Gad2,Lyz2,Snap91,Steap2
49	GO:0005905	clathrin-coated pit	69	4	1.1	92	0.02443	0.02443	Ap1s3,Arrb1,Snap91,Tfrc
50	GO:0001518	voltage-gated sodium channel complex	16	2	0.26	93	0.02629	0.02629	Scn2b,Scn7a
51	GO:0005640	nuclear outer membrane	16	2	0.26	94	0.02629	0.02629	Ptgs2,Snca
52	GO:0055037	recycling endosome	146	6	2.33	95	0.0298	0.0298	Fig4,Lamp5,Slc31a1,Tfrc,Tmem230,Tpp1
53	GO:0098978	glutamatergic synapse	502	14	8.01	96	0.03111	0.03111	Apoe,Cnr1,Cplx1,Dlgap1,Grik1,Grin2a,Grin3a,Grm7,Htr3a,Kcnma1,Ppm1h,Rgs7bp,Slc6a8,Yes1
54	GO:0098797	plasma membrane protein complex	505	22	8.06	26	0.03224	2.1e-05	Atp1a2,Cybb,Diablo,Glrb,Grik1,Grin2a,Grin3a,Hcn1,Htr3a,Igf1,Irs1,Itgb2,Kcnab2,Kcnc2,Kcnj3,Kcnma1,Kcns3,Sacm1l,Scn2b,Scn7a,Snap91,Tfrc
55	GO:0005697	telomerase holoenzyme complex	18	2	0.29	97	0.03282	0.03282	Lsm11,Nhp2
56	GO:0044327	dendritic spine head	18	2	0.29	98	0.03282	0.03282	Rgs7bp,Srgap2
57	GO:0016323	basolateral plasma membrane	233	8	3.72	99	0.0338	0.0338	Arrb1,Cnnm2,Hcn1,Ide,Kcnc2,Slc12a6,Slc6a9,Tfrc
58	GO:0031966	mitochondrial membrane	562	15	8.97	100	0.0365	0.0365	Acsl4,Cnr1,Crls1,Ghitm,Lyrm7,Ndufb2,Ppif,Rab5if,Slc25a10,Slc25a15,Slc25a25,Slc25a46,Snca,Srgap2,Vat1
59	GO:0030863	cortical cytoskeleton	116	5	1.85	101	0.03835	0.03835	Inpp5d,Nf2,Ocm,Prkcb,Shroom2
60	GO:0098984	neuron to neuron synapse	423	12	6.75	102	0.03947	0.03947	Arrb1,Dlgap1,Grik1,Grin2a,Grin3a,Grm7,Igsf9b,Kcnab2,Rgs7bp,Slc6a9,Snap91,Srgap2
61	GO:0005739	mitochondrion	1678	36	26.78	103	0.04062	0.04062	Acsl4,Ado,Casp9,Cat,Cnr1,Crls1,Cybb,Dbt,Diablo,Dnlz,Gad1,Ghitm,Ide,Kcnma1,Kyat3,Lyrm7,Mrpl37,Mrps25,Ndufb2,Parp1,Pdhx,Ppif,Rab5if,Raf1,Slc25a10,Slc25a15,Slc25a25,Slc25a46,Snca,Sncb,Srgap2,Tfrc,Tpp1,Vat1,mt-Rnr1,mt-Rnr2
62	GO:0044304	main axon	82	4	1.31	104	0.04219	0.04219	Cntnap1,Kcnab2,Kcnc2,Robo2
63	GO:0030673	axolemma	21	2	0.34	105	0.04367	0.04367	Kcnc2,Robo2
64	GO:0097447	dendritic tree	678	25	10.82	32	0.04465	9e-05	Apoe,Aqp11,Arrb1,Atp1a2,Cplx1,Cx3cr1,Cybb,Dner,Epha5,Grik1,Grin2a,Grm7,Hcn1,Igsf9b,Kcnc2,Kcnma1,Ncdn,Pnoc,Rgs7bp,Sema3a,Slc38a2,Srgap2,Stat1,Tnn,Uhmk1
65	GO:0030864	cortical actin cytoskeleton	85	4	1.36	107	0.04709	0.04709	Nf2,Ocm,Prkcb,Shroom2
66	GO:0031907	microbody lumen	22	2	0.35	108	0.04754	0.04754	Ide,Tysnd1
67	GO:0005782	peroxisomal matrix	22	2	0.35	109	0.04754	0.04754	Ide,Tysnd1
68	GO:0070382	exocytic vesicle	250	8	3.99	110	0.04778	0.04778	Gad2,Grin2a,Igf1,Rab3c,Slc6a9,Snap91,Snca,Tmem230
69	GO:0044853	plasma membrane raft	124	5	1.98	111	0.04869	0.04869	Atp1a2,Irs1,Itgb2,Kcnma1,Ptgs2
70	GO:0005773	vacuole	488	13	7.79	112	0.05001	0.05001	Apoe,Cat,Ctss,Lamp5,Laptm5,Oca2,Rragd,Tex264,Tm6sf1,Tmem9b,Tpp1,Ubqln4,Vps26a
71	GO:0005774	vacuolar membrane	170	6	2.71	113	0.05536	0.05536	Lamp5,Laptm5,Oca2,Rragd,Tex264,Tm6sf1
72	GO:0005759	mitochondrial matrix	258	8	4.12	114	0.0555	0.0555	Dbt,Lyrm7,Mrpl37,Mrps25,Ppif,Snca,mt-Rnr1,mt-Rnr2
73	GO:1990777	lipoprotein particle	24	2	0.38	115	0.05564	0.05564	Apoe,Lpl
74	GO:0034358	plasma lipoprotein particle	24	2	0.38	116	0.05564	0.05564	Apoe,Lpl
75	GO:0099523	presynaptic cytosol	24	2	0.38	117	0.05564	0.05564	Prkcb,Sncb
76	GO:0032279	asymmetric synapse	399	11	6.37	118	0.05595	0.05595	Arrb1,Dlgap1,Grik1,Grin2a,Grin3a,Grm7,Kcnab2,Rgs7bp,Slc6a9,Snap91,Srgap2
77	GO:0042579	microbody	130	5	2.08	119	0.05743	0.05743	Acsl4,Cat,Fndc5,Ide,Tysnd1
78	GO:0005777	peroxisome	130	5	2.08	120	0.05743	0.05743	Acsl4,Cat,Fndc5,Ide,Tysnd1
79	GO:0000313	organellar ribosome	91	4	1.45	121	0.05782	0.05782	Mrpl37,Mrps25,mt-Rnr1,mt-Rnr2
80	GO:0005761	mitochondrial ribosome	91	4	1.45	122	0.05782	0.05782	Mrpl37,Mrps25,mt-Rnr1,mt-Rnr2
81	GO:0010008	endosome membrane	217	7	3.46	123	0.05973	0.05973	Fig4,Lamp5,Ncdn,Oca2,Snap91,Tfrc,Vps26a
82	GO:0031968	organelle outer membrane	174	6	2.78	124	0.06061	0.06061	Acsl4,Cnr1,Ptgs2,Slc25a46,Snca,Vat1
83	GO:0019867	outer membrane	174	6	2.78	125	0.06061	0.06061	Acsl4,Cnr1,Ptgs2,Slc25a46,Snca,Vat1
84	GO:0000323	lytic vacuole	406	11	6.48	126	0.06176	0.06176	Apoe,Cat,Ctss,Lamp5,Laptm5,Oca2,Rragd,Tm6sf1,Tmem9b,Tpp1,Vps26a
85	GO:0005764	lysosome	406	11	6.48	127	0.06176	0.06176	Apoe,Cat,Ctss,Lamp5,Laptm5,Oca2,Rragd,Tm6sf1,Tmem9b,Tpp1,Vps26a
86	GO:0030659	cytoplasmic vesicle membrane	311	9	4.96	128	0.06236	0.06236	Gad1,Gad2,Lamp5,Oca2,Rab3c,Sec61a1,Slc6a9,Snap91,Snca
87	GO:0099059	integral component of presynaptic active zone membrane	26	2	0.42	129	0.06419	0.06419	Grm7,Kcnma1
88	GO:0042734	presynaptic membrane	194	14	3.1	16	0.0652	2.9e-06	Cnr1,Cntnap1,Grik1,Grin2a,Grm7,Htr3a,Kcnc2,Kcnj3,Kcnma1,Kctd12,Rgs7bp,Slc6a1,Slc6a9,Snap91
89	GO:0005901	caveola	96	4	1.53	130	0.06767	0.06767	Atp1a2,Irs1,Kcnma1,Ptgs2
90	GO:0032994	protein-lipid complex	27	2	0.43	131	0.06861	0.06861	Apoe,Lpl
91	GO:0044305	calyx of Held	28	2	0.45	132	0.07314	0.07314	Cplx1,Prkcb
92	GO:0030140	trans-Golgi network transport vesicle	28	2	0.45	133	0.07314	0.07314	Lyz2,Steap2
93	GO:0008021	synaptic vesicle	230	7	3.67	134	0.07624	0.07624	Gad2,Grin2a,Rab3c,Slc6a9,Snap91,Snca,Tmem230
94	GO:0043005	neuron projection	1445	52	23.07	6	0.08224	1.8e-08	Apoe,Aqp11,Arrb1,Atf4,Atp1a2,Casp1,Cnr1,Cntnap1,Cplx1,Cx3cr1,Cybb,Dner,Epha5,Gabra1,Gad1,Gad2,Glrb,Grik1,Grin2a,Grin3a,Grm7,Hcn1,Htr3a,Igsf9b,Kcnab2,Kcnc2,Kcnma1,Lamp5,Ncdn,Nf2,Nog,Ntm,Ocm,Opn3,Pnoc,Prkcb,Ptgs2,Rgs2,Rgs7bp,Robo2,Scn7a,Sema3a,Slc12a6,Slc38a2,Slc6a1,Snap91,Snca,Sncb,Srgap2,Stat1,Tnn,Uhmk1
95	GO:0000314	organellar small ribosomal subunit	30	2	0.48	135	0.08246	0.08246	Mrps25,mt-Rnr1
96	GO:0005763	mitochondrial small ribosomal subunit	30	2	0.48	136	0.08246	0.08246	Mrps25,mt-Rnr1
97	GO:0098590	plasma membrane region	1138	41	18.17	12	0.08335	7.4e-07	Ap1s3,Arrb1,Atf4,Atp1a2,Cnnm2,Cnr1,Cntnap1,Dlgap1,Gabra1,Glrb,Grik1,Grin2a,Grin3a,Grm7,Hcn1,Htr3a,Ide,Igsf9b,Irs1,Itgb2,Jcad,Kcnc2,Kcnj3,Kcnma1,Kctd12,Lamp5,Nf2,Plek,Prkcb,Ptgs2,Rgs7bp,Robo2,Shroom2,Slc12a6,Slc6a1,Slc6a8,Slc6a9,Slco1a5,Snap91,Srgap2,Tfrc
98	GO:0098945	intrinsic component of presynaptic active zone membrane	31	2	0.49	137	0.08725	0.08725	Grm7,Kcnma1
99	GO:0098948	intrinsic component of postsynaptic specialization membrane	105	4	1.68	138	0.08743	0.08743	Gabra1,Grin2a,Grin3a,Rgs7bp
100	GO:0012506	vesicle membrane	334	9	5.33	139	0.08802	0.08802	Gad1,Gad2,Lamp5,Oca2,Rab3c,Sec61a1,Slc6a9,Snap91,Snca
101	GO:0019866	organelle inner membrane	435	11	6.94	140	0.08998	0.08998	Crls1,Ghitm,Ndufb2,Ppif,Ptgs2,Rab5if,Slc25a10,Slc25a15,Slc25a25,Snca,Srgap2
102	GO:0034703	cation channel complex	210	13	3.35	29	0.09176	3.4e-05	Grik1,Grin2a,Grin3a,Hcn1,Htr3a,Kcnab2,Kcnc2,Kcnj3,Kcnma1,Kcns3,Sacm1l,Scn2b,Scn7a
103	GO:0043198	dendritic shaft	69	3	1.1	141	0.098	0.098	Grm7,Hcn1,Rgs7bp
104	GO:0014069	postsynaptic density	394	10	6.29	142	0.10091	0.10091	Arrb1,Dlgap1,Grik1,Grin2a,Grin3a,Kcnab2,Rgs7bp,Slc6a9,Snap91,Srgap2
105	GO:0005635	nuclear envelope	394	10	6.29	143	0.10091	0.10091	Apoe,Cybb,Ipo11,Parp1,Prkg2,Ptgs2,Rac2,Sh3bgrl2,Snca,Tnks2
106	GO:0005743	mitochondrial inner membrane	394	10	6.29	144	0.10091	0.10091	Crls1,Ghitm,Ndufb2,Ppif,Rab5if,Slc25a10,Slc25a15,Slc25a25,Snca,Srgap2
107	GO:0032809	neuronal cell body membrane	34	2	0.54	145	0.10209	0.10209	Cx3cr1,Kcnc2
108	GO:0043235	receptor complex	357	13	5.7	61	0.10288	0.00497	Diablo,Epha5,Gabra1,Grik1,Grin2a,Grin3a,Grm7,Htr3a,Irs1,Itgb2,Kctd12,Sacm1l,Tfrc
109	GO:0031012	extracellular matrix	447	11	7.14	146	0.10364	0.10364	Adamts15,Adamts8,Angpt1,Apoe,Fgf9,Igf1,Mmp19,Ndnf,Sema3c,Slit2,Tnn
110	GO:0016234	inclusion body	71	3	1.13	147	0.10453	0.10453	Atf4,Snca,Sncb
111	GO:0098802	plasma membrane signaling receptor complex	171	9	2.73	52	0.1075	0.00173	Diablo,Grik1,Grin2a,Grin3a,Htr3a,Irs1,Itgb2,Sacm1l,Tfrc
112	GO:0005741	mitochondrial outer membrane	158	5	2.52	148	0.10918	0.10918	Acsl4,Cnr1,Slc25a46,Snca,Vat1
113	GO:0099501	exocytic vesicle membrane	114	4	1.82	149	0.10965	0.10965	Gad2,Rab3c,Slc6a9,Snca
114	GO:0030672	synaptic vesicle membrane	114	4	1.82	150	0.10965	0.10965	Gad2,Rab3c,Slc6a9,Snca
115	GO:0030662	coated vesicle membrane	74	3	1.18	151	0.11463	0.11463	Gad1,Gad2,Snap91
116	GO:0005581	collagen trimer	74	3	1.18	152	0.11463	0.11463	C1qa,C1qb,C1qc
117	GO:0099091	postsynaptic specialization, intracellular component	37	2	0.59	153	0.11756	0.11756	Dlgap1,Yes1
118	GO:0032154	cleavage furrow	37	2	0.59	154	0.11756	0.11756	Htr3a,Nf2
119	GO:0044298	cell body membrane	37	2	0.59	155	0.11756	0.11756	Cx3cr1,Kcnc2
120	GO:0099146	intrinsic component of postsynaptic density membrane	76	3	1.21	156	0.12156	0.12156	Grin2a,Grin3a,Rgs7bp
121	GO:0034707	chloride channel complex	38	2	0.61	157	0.12285	0.12285	Gabra1,Glrb
122	GO:0005758	mitochondrial intermembrane space	77	3	1.23	158	0.12509	0.12509	Cat,Diablo,Snca
123	GO:0045121	membrane raft	363	9	5.79	159	0.12814	0.12814	Angpt1,Atp1a2,Cnr1,Irs1,Itgb2,Kcnma1,Nf2,Ptgs2,Tpp1
124	GO:0030666	endocytic vesicle membrane	39	2	0.62	160	0.12819	0.12819	Sec61a1,Snap91
125	GO:0098852	lytic vacuole membrane	121	4	1.93	161	0.12851	0.12851	Lamp5,Laptm5,Oca2,Tm6sf1
126	GO:0005765	lysosomal membrane	121	4	1.93	162	0.12851	0.12851	Lamp5,Laptm5,Oca2,Tm6sf1
127	GO:0098857	membrane microdomain	364	9	5.81	163	0.12967	0.12967	Angpt1,Atp1a2,Cnr1,Irs1,Itgb2,Kcnma1,Nf2,Ptgs2,Tpp1
128	GO:0099522	region of cytosol	40	2	0.64	165	0.13358	0.13358	Prkcb,Sncb
129	GO:0005811	lipid droplet	81	3	1.29	167	0.13953	0.13953	Acsl4,Fig4,Rab18
130	GO:0005840	ribosome	221	6	3.53	168	0.1431	0.1431	Mrpl37,Mrps25,Rpl22l1,Snca,mt-Rnr1,mt-Rnr2
131	GO:0098589	membrane region	374	9	5.97	169	0.14554	0.14554	Angpt1,Atp1a2,Cnr1,Irs1,Itgb2,Kcnma1,Nf2,Ptgs2,Tpp1
132	GO:0002178	palmitoyltransferase complex	10	1	0.16	170	0.14867	0.14867	Zdhhc9
133	GO:0044224	juxtaparanode region of axon	10	1	0.16	171	0.14867	0.14867	Kcnab2
134	GO:0034362	low-density lipoprotein particle	10	1	0.16	172	0.14867	0.14867	Apoe
135	GO:0090533	cation-transporting ATPase complex	10	1	0.16	173	0.14867	0.14867	Atp1a2
136	GO:0098533	ATPase dependent transmembrane transport complex	10	1	0.16	174	0.14867	0.14867	Atp1a2
137	GO:0055038	recycling endosome membrane	43	2	0.69	175	0.15005	0.15005	Lamp5,Tfrc
138	GO:0099634	postsynaptic specialization membrane	130	4	2.08	176	0.15456	0.15456	Gabra1,Grin2a,Grin3a,Rgs7bp
139	GO:0005912	adherens junction	131	4	2.09	177	0.15757	0.15757	Epha5,Jcad,Nf2,Shroom2
140	GO:0031313	extrinsic component of endosome membrane	11	1	0.18	178	0.16227	0.16227	Snap91
141	GO:1990907	beta-catenin-TCF complex	11	1	0.18	179	0.16227	0.16227	Tcf4
142	GO:0034663	endoplasmic reticulum chaperone complex	11	1	0.18	180	0.16227	0.16227	Ppib
143	GO:0035631	CD40 receptor complex	11	1	0.18	181	0.16227	0.16227	Diablo
144	GO:0043020	NADPH oxidase complex	11	1	0.18	182	0.16227	0.16227	Cybb
145	GO:0031970	organelle envelope lumen	88	3	1.4	183	0.16606	0.16606	Cat,Diablo,Snca
146	GO:0032153	cell division site	46	2	0.73	184	0.16689	0.16689	Htr3a,Nf2
147	GO:0030135	coated vesicle	183	5	2.92	185	0.16921	0.16921	Gad1,Gad2,Lyz2,Snap91,Steap2
148	GO:0062023	collagen-containing extracellular matrix	336	8	5.36	186	0.17032	0.17032	Adamts15,Adamts8,Angpt1,Fgf9,Igf1,Sema3c,Slit2,Tnn
149	GO:0098889	intrinsic component of presynaptic membrane	128	10	2.04	30	0.17116	3.9e-05	Cnr1,Grik1,Grin2a,Grm7,Htr3a,Kcnj3,Kcnma1,Rgs7bp,Slc6a1,Slc6a9
150	GO:0034705	potassium channel complex	86	7	1.37	46	0.17263	0.00045	Grik1,Hcn1,Kcnab2,Kcnc2,Kcnj3,Kcnma1,Kcns3
151	GO:0098690	glycinergic synapse	12	1	0.19	187	0.17565	0.17565	Glrb
152	GO:0030122	AP-2 adaptor complex	12	1	0.19	188	0.17565	0.17565	Snap91
153	GO:0099026	anchored component of presynaptic membrane	12	1	0.19	189	0.17565	0.17565	Rgs7bp
154	GO:0000137	Golgi cis cisterna	12	1	0.19	190	0.17565	0.17565	Lyz2
155	GO:0016020	membrane	6881	172	109.84	1	0.17674	3.3e-15	1810055G02Rik,AI593442,Abcg4,Abhd2,Ackr1,Acsl4,Adgre1,Angpt1,Ankrd13c,Ap1s3,Aplp2,Apoe,Aqp11,Arrb1,Atf4,Atp1a2,B4galt2,C3ar1,Casp1,Cat,Cd5l,Cd72,Clcn6,Clec4d,Cnnm2,Cnppd1,Cnr1,Cntnap1,Cntnap5a,Cpd,Cplx1,Cptp,Crls1,Ctss,Cx3cr1,Cybb,Dhcr24,Diablo,Dlgap1,Dner,Dym,Epha5,Ephx4,Erg28,Fcgr3,Fcrls,Fig4,Fndc4,Fndc5,Gabra1,Gad1,Gad2,Gal3st3,Ggt7,Ghitm,Glrb,Gpnmb,Grik1,Grin2a,Grin3a,Grm7,Hcn1,Hsd17b7,Htr3a,…
156	GO:0030128	clathrin coat of endocytic vesicle	13	1	0.21	191	0.18882	0.18882	Snap91
157	GO:0098833	presynaptic endocytic zone	13	1	0.21	192	0.18882	0.18882	Snap91
158	GO:0032437	cuticular plate	13	1	0.21	193	0.18882	0.18882	Ocm
159	GO:0098796	membrane protein complex	1053	32	16.81	44	0.19254	0.00034	Ap1s3,Atp1a2,Cplx1,Cybb,Diablo,Gabra1,Glrb,Grik1,Grin2a,Grin3a,Hcn1,Htr3a,Igf1,Irs1,Itgb2,Kcnab2,Kcnc2,Kcnj3,Kcnma1,Kcns3,Lrrc8a,Ndufb2,Ppif,Rragd,Sacm1l,Scn2b,Scn7a,Sec61a1,Snap91,Socs2,Tfrc,Vps26a
160	GO:0043197	dendritic spine	192	5	3.06	194	0.19345	0.19345	Arrb1,Atp1a2,Grin2a,Rgs7bp,Srgap2
161	GO:0030658	transport vesicle membrane	143	4	2.28	195	0.19529	0.19529	Gad2,Rab3c,Slc6a9,Snca
162	GO:0098798	mitochondrial protein complex	244	6	3.89	196	0.19599	0.19599	Mrpl37,Mrps25,Ndufb2,Ppif,mt-Rnr1,mt-Rnr2
163	GO:0098839	postsynaptic density membrane	96	3	1.53	197	0.19799	0.19799	Grin2a,Grin3a,Rgs7bp
164	GO:0031256	leading edge membrane	143	8	2.28	55	0.19951	0.00211	Atf4,Gabra1,Hcn1,Jcad,Kcnc2,Lamp5,Plek,Robo2
165	GO:0031228	intrinsic component of Golgi membrane	52	2	0.83	198	0.20143	0.20143	Steap2,Zdhhc9
166	GO:0030669	clathrin-coated endocytic vesicle membrane	14	1	0.22	199	0.20178	0.20178	Snap91
167	GO:0005671	Ada2/Gcn5/Ada3 transcription activator complex	14	1	0.22	200	0.20178	0.20178	Pole4
168	GO:1990204	oxidoreductase complex	97	3	1.55	201	0.20209	0.20209	Cybb,Ndufb2,Pdhx
169	GO:0044309	neuron spine	197	5	3.14	202	0.20743	0.20743	Arrb1,Atp1a2,Grin2a,Rgs7bp,Srgap2
170	GO:0099060	integral component of postsynaptic specialization membrane	99	3	1.58	203	0.21033	0.21033	Gabra1,Grin2a,Grin3a
171	GO:0015629	actin cytoskeleton	467	10	7.45	204	0.21436	0.21436	Capg,Cnr1,Inpp5d,Nf2,Ocm,Prkcb,Rac2,Shroom2,Snca,Yes1
172	GO:0031083	BLOC-1 complex	15	1	0.24	205	0.21453	0.21453	Bloc1s4
173	GO:0044233	mitochondria-associated endoplasmic reticulum membrane	15	1	0.24	206	0.21453	0.21453	Acsl4
174	GO:0099699	integral component of synaptic membrane	220	12	3.51	43	0.21907	0.00022	Cnr1,Gabra1,Grik1,Grin2a,Grin3a,Grm7,Htr3a,Kcnj3,Kcnma1,Slc6a1,Slc6a8,Slc6a9
175	GO:0061702	inflammasome complex	16	1	0.26	207	0.22708	0.22708	Casp1
176	GO:1902711	GABA-A receptor complex	16	1	0.26	208	0.22708	0.22708	Gabra1
177	GO:0005614	interstitial matrix	16	1	0.26	209	0.22708	0.22708	Igf1
178	GO:0033270	paranode region of axon	16	1	0.26	210	0.22708	0.22708	Cntnap1
179	GO:0034364	high-density lipoprotein particle	16	1	0.26	211	0.22708	0.22708	Apoe
180	GO:0005770	late endosome	205	5	3.27	212	0.23044	0.23044	Apoe,Ctss,Lamp5,Slc31a1,Tmem230
181	GO:0045202	synapse	1392	47	22.22	11	0.2392	6.5e-07	Apoe,Arrb1,Atp1a2,C1qa,C1qb,C1qc,Cnr1,Cntnap1,Cplx1,Dlgap1,Gabra1,Gad1,Gad2,Glrb,Grik1,Grin2a,Grin3a,Grm7,Hcn1,Htr3a,Igsf9b,Kcnab2,Kcnc2,Kcnj3,Kcnma1,Kctd12,Lamp5,Ncdn,Nf2,Ntm,Pde4a,Pnoc,Ppm1h,Prkcb,Rab18,Rab3c,Rgs7bp,Slc6a1,Slc6a8,Slc6a9,Snap91,Snca,Sncb,Srgap2,Tmem230,Tnn,Yes1
182	GO:0046658	anchored component of plasma membrane	59	2	0.94	213	0.2426	0.2426	Rgmb,Rgs7bp
183	GO:0000315	organellar large ribosomal subunit	59	2	0.94	214	0.2426	0.2426	Mrpl37,mt-Rnr2
184	GO:0005762	mitochondrial large ribosomal subunit	59	2	0.94	215	0.2426	0.2426	Mrpl37,mt-Rnr2
185	GO:0098794	postsynapse	715	27	11.41	28	0.24539	3.1e-05	Arrb1,Atp1a2,C1qa,C1qb,C1qc,Cplx1,Dlgap1,Gabra1,Glrb,Grik1,Grin2a,Grin3a,Grm7,Htr3a,Igsf9b,Kcnab2,Kcnc2,Kcnma1,Kctd12,Ncdn,Rgs7bp,Slc6a1,Slc6a8,Slc6a9,Snap91,Srgap2,Yes1
186	GO:0009898	cytoplasmic side of plasma membrane	158	4	2.52	216	0.24579	0.24579	Diablo,Kcnab2,Rgs2,Yes1
187	GO:0031982	vesicle	1850	50	29.53	37	0.24734	0.00013	Abhd2,Ackr1,Ap1s3,Apoe,Aqp11,Arrb1,Atp1a2,Capg,Clcn6,Cptp,Ctss,Cybb,Dner,Erg28,Fig4,Gabra1,Gad1,Gad2,Gpnmb,Grin2a,Ide,Igf1,Kcnc2,Lamp5,Lyz2,Mpeg1,Ncdn,Nf2,Oca2,Ocm,Pld4,Praf2,Rab3c,Rac2,Rnd2,Rragd,Sec61a1,Slc31a1,Slc6a9,Snap91,Snca,Srgap2,Steap2,Tfrc,Tmem230,Tmem9b,Tpp1,Ubqln4,Usp6nl,Vps26a
188	GO:0030132	clathrin coat of coated pit	18	1	0.29	217	0.25158	0.25158	Snap91
189	GO:1902710	GABA receptor complex	18	1	0.29	218	0.25158	0.25158	Gabra1
190	GO:0099144	anchored component of synaptic membrane	18	1	0.29	219	0.25158	0.25158	Rgs7bp
191	GO:0090543	Flemming body	18	1	0.29	220	0.25158	0.25158	Capg
192	GO:0000502	proteasome complex	62	2	0.99	221	0.26038	0.26038	Ide,Ubqln4
193	GO:0098993	anchored component of synaptic vesicle membrane	19	1	0.3	222	0.26354	0.26354	Rab3c
194	GO:0042575	DNA polymerase complex	19	1	0.3	223	0.26354	0.26354	Pole4
195	GO:0120025	plasma membrane bounded cell projection	2145	61	34.24	18	0.26429	3.6e-06	Abhd2,Angpt1,Apoe,Aqp11,Arrb1,Atf4,Atp1a2,Casp1,Cnr1,Cntnap1,Cplx1,Cx3cr1,Cybb,Dner,Epha5,Gabra1,Gad1,Gad2,Glrb,Grik1,Grin2a,Grin3a,Grm7,Hcn1,Htr3a,Igsf9b,Irs1,Jcad,Kcnab2,Kcnc2,Kcnma1,Lamp5,Lyz2,Ncdn,Nf2,Nog,Ntm,Ocm,Opn3,Plek,Pnoc,Prkcb,Ptgs2,Rac2,Raf1,Rgs2,Rgs7bp,Robo2,Scn7a,Sema3a,Slc12a6,Slc38a2,Slc6a1,Slco1a5,Snap91,Snca,Sncb,Srgap2,Stat1,Tnn,Uhmk1
196	GO:0098685	Schaffer collateral - CA1 synapse	112	3	1.79	224	0.26543	0.26543	Cplx1,Pde4a,Snap91
197	GO:0098563	intrinsic component of synaptic vesicle membrane	63	2	1.01	225	0.26631	0.26631	Rab3c,Slc6a9
198	GO:0099503	secretory vesicle	495	10	7.9	226	0.26797	0.26797	Abhd2,Gad2,Grin2a,Igf1,Lyz2,Rab3c,Slc6a9,Snap91,Snca,Tmem230
199	GO:0110165	cellular anatomical entity	14440	246	230.5	45	0.27386	0.00041	1810055G02Rik,AI593442,Abcg4,Abhd2,Ackr1,Acsl4,Adamts15,Adamts8,Adgre1,Ado,Alkal2,Angpt1,Ankrd13c,Ap1s3,Aplp2,Apoe,Aqp11,Arrb1,Atf4,Atp1a2,B4galt2,Bloc1s4,Bzw1,C1qa,C1qb,C1qc,C3ar1,Capg,Car7,Casp1,Casp9,Cat,Ccdc50,Cd5l,Cd72,Clcn6,Clec4d,Cnnm2,Cnppd1,Cnr1,Cntnap1,Cntnap5a,Cpd,Cplx1,Cptp,Crls1,Cth,Ctss,Cx3cr1,Cybb,Dbndd2,Dbt,Dhcr24,Diablo,Dlgap1,Dlx6,Dlx6os1,Dner,Dnlz,Dym,Epha5,Ephx4,Erg28,Esrrg,Fa…
200	GO:0031082	BLOC complex	20	1	0.32	227	0.27531	0.27531	Bloc1s4
