# Supplementary material for: miR-7 controls glutamatergic transmission and neuronal connectivity in a Cdr1as-dependent manner
Source: EMBO Rep. 2024 Jun 3;25(7):3008–39. doi: 10.1038/s44319-024-00168-9 (PMC11239925; doi:10.1038/s44319-024-00168-9)
Supplement: Supplementary file 6 — Dataset EV4 [file 44319_2024_168_MOESM6_ESM.zip › GO/GO_Analysis_KOm7oe_WT_DOWN_BP.csv]

	GO.ID	Term	Annotated	Significant	Expected	Rank in p.value_classic	p.value_elim	p.value_classic	genes
1	GO:0007613	memory	143	12	2.24	16	2.6e-06	2.6e-06	Apoe,B4galt2,Btbd9,Casp1,Cnr1,Cx3cr1,Grin2a,Grm7,Igf1,Nog,Ptgs2,Slc6a1
2	GO:0001774	microglial cell activation	41	6	0.64	49	3.9e-05	3.9e-05	C1qa,Casp1,Cx3cr1,Snca,Trem2,Tyrobp
3	GO:0006884	cell volume homeostasis	30	5	0.47	58	9.3e-05	9.3e-05	Aqp11,Kcnma1,Lrrc8a,Prkg2,Slc12a6
4	GO:0150146	cell junction disassembly	19	4	0.3	73	0.00019	0.00019	C1qa,C1qb,C1qc,Trem2
5	GO:0001508	action potential	131	9	2.05	77	0.00022	0.00022	Cnr1,Cntnap1,Grin2a,Hcn1,Kcnab2,Kcnc2,Kcnma1,Scn2b,Scn7a
6	GO:1903792	negative regulation of anion transport	38	5	0.59	82	3e-04	3e-04	Acsl4,Apoe,Grm7,Prkg2,Rgs2
7	GO:0032691	negative regulation of interleukin-1 beta production	22	4	0.34	84	0.00034	0.00034	Cptp,Cx3cr1,Igf1,Trem2
8	GO:0021988	olfactory lobe development	40	5	0.63	87	0.00038	0.00038	Atp1a2,Robo2,Sema3a,Sema7a,Slit2
9	GO:0050919	negative chemotaxis	43	5	0.67	95	0.00053	0.00053	Robo2,Sema3a,Sema3c,Sema7a,Slit2
10	GO:0045453	bone resorption	66	6	1.03	99	0.00057	0.00057	Ctss,Inpp5d,Ncdn,Rac2,Tfrc,Tpp1
11	GO:1901216	positive regulation of neuron death	123	8	1.92	106	7e-04	7e-04	Apoe,Atf4,C1qa,Casp9,Kcnma1,Parp1,Snca,Tyrobp
12	GO:0071805	potassium ion transmembrane transport	186	10	2.91	107	0.00071	0.00071	Atp1a2,Hcn1,Kcnab2,Kcnc2,Kcnh7,Kcnj3,Kcnma1,Kcns3,Slc12a6,Trem2
13	GO:0051955	regulation of amino acid transport	46	5	0.72	110	0.00073	0.00073	Grik1,Grm7,Rgs2,Slc6a1,Snca
14	GO:0030949	positive regulation of vascular endothelial growth factor receptor signaling pathway	12	3	0.19	112	0.00075	0.00075	Angpt1,Fgf9,Prkcb
15	GO:1900272	negative regulation of long-term synaptic potentiation	12	3	0.19	113	0.00075	0.00075	Apoe,Cx3cr1,Tyrobp
16	GO:0002281	macrophage activation involved in immune response	13	3	0.2	125	0.00096	0.00096	Cx3cr1,Trem2,Tyrobp
17	GO:0035725	sodium ion transmembrane transport	131	8	2.05	130	0.00106	0.00106	Atp1a2,Hcn1,Hecw1,Scn2b,Scn7a,Slc6a1,Slc6a8,Slc6a9
18	GO:0050808	synapse organization	466	17	7.29	132	0.0011	0.0011	Apoe,C1qa,C1qb,C1qc,Cx3cr1,Epha5,Gabra1,Glrb,Grin2a,Igsf9b,Mef2c,Slc25a46,Slc6a1,Snap91,Snca,Sncb,Trem2
19	GO:0014070	response to organic cyclic compound	602	20	9.42	143	0.00129	0.00129	Abhd2,Atf4,Atp1a2,Casp1,Casp9,Cnr1,Crls1,Epha5,Gabra1,Ggt7,Hcn1,Igf1,Irs1,Kcnma1,Mef2c,Parp1,Slc6a1,Snca,Socs2,Stat1
20	GO:0051899	membrane depolarization	78	6	1.22	147	0.00139	0.00139	Casp1,Grik1,Hcn1,Parp1,Scn2b,Scn7a
21	GO:0030593	neutrophil chemotaxis	79	6	1.24	153	0.00148	0.00148	C3ar1,Fcgr3,Itgb2,Ppib,Rac2,Slit2
22	GO:0060078	regulation of postsynaptic membrane potential	111	7	1.74	166	0.0018	0.0018	Gabra1,Grik1,Grin2a,Igsf9b,Mef2c,Rgs7bp,Snca
23	GO:0035641	locomotory exploration behavior	16	3	0.25	167	0.00182	0.00182	Apoe,Atp1a2,Gad1
24	GO:0043524	negative regulation of neuron apoptotic process	176	9	2.75	168	0.00184	0.00184	Angpt1,Apoe,Arrb1,Cx3cr1,Grm7,Mef2c,Ndnf,Snca,Sncb
25	GO:0097242	amyloid-beta clearance	34	4	0.53	170	0.00188	0.00188	Apoe,Ide,Itgb2,Trem2
26	GO:0045744	negative regulation of G protein-coupled receptor signaling pathway	57	5	0.89	172	0.00194	0.00194	Arrb1,Plek,Rgs13,Rgs2,Snca
27	GO:0043523	regulation of neuron apoptotic process	262	15	4.1	35	0.00201	1.7e-05	Angpt1,Apoe,Arrb1,Atf4,Casp9,Cx3cr1,Grm7,Kcnma1,Mef2c,Ndnf,Parp1,Snca,Sncb,Trim2,Tyrobp
28	GO:0008045	motor neuron axon guidance	35	4	0.55	176	0.00209	0.00209	Nog,Rac2,Sema3a,Slit2
29	GO:0043116	negative regulation of vascular permeability	17	3	0.27	180	0.00219	0.00219	Angpt1,Apoe,Slit2
30	GO:0035235	ionotropic glutamate receptor signaling pathway	17	3	0.27	181	0.00219	0.00219	Grik1,Grin2a,Grin3a
31	GO:2001169	regulation of ATP biosynthetic process	17	3	0.27	182	0.00219	0.00219	Parp1,Pid1,Trem2
32	GO:0007268	chemical synaptic transmission	701	31	10.97	4	0.00232	1.8e-07	Apoe,Atf4,Btbd9,Car7,Cnr1,Cplx1,Cx3cr1,Dlgap1,Gabra1,Glrb,Grik1,Grin2a,Grin3a,Grm7,Htr3a,Igsf9b,Kcnma1,Mef2c,Ncdn,Pde4a,Pirb,Pnoc,Prkcb,Ptgs2,Slc12a6,Slc6a1,Slc6a9,Snap91,Snca,Sncb,Tyrobp
33	GO:0051953	negative regulation of amine transport	36	4	0.56	187	0.00233	0.00233	Cnr1,Grm7,Rgs2,Snca
34	GO:0002931	response to ischemia	36	4	0.56	188	0.00233	0.00233	Cx3cr1,Ndnf,Ppif,Trem2
35	GO:0007626	locomotory behavior	238	13	3.72	61	0.00245	9.9e-05	Aplp2,Apoe,Atp1a2,B4galt2,Btbd9,Fig4,Gad1,Glrb,Grin2a,Kcnma1,Selenop,Slc25a46,Snca
36	GO:0032228	regulation of synaptic transmission, GABAergic	37	4	0.58	193	0.00258	0.00258	Car7,Cnr1,Grik1,Slc6a1
37	GO:0071470	cellular response to osmotic stress	37	4	0.58	194	0.00258	0.00258	Prkg2,Ptgs2,Relb,Slc12a6
38	GO:0071396	cellular response to lipid	421	15	6.59	198	0.00267	0.00267	Abhd2,Atp1a2,Casp1,Casp9,Cx3cr1,Epha5,Igf1,Irs1,Lpl,Mef2c,Parp1,Pid1,Stat1,Trem2,Yes1
39	GO:0001504	neurotransmitter uptake	38	4	0.59	202	0.00284	0.00284	Atp1a2,Slc6a1,Slc6a9,Snca
40	GO:0031998	regulation of fatty acid beta-oxidation	19	3	0.3	207	0.00305	0.00305	Cnr1,Irs1,Tysnd1
41	GO:0045986	negative regulation of smooth muscle contraction	19	3	0.3	208	0.00305	0.00305	Kcnma1,Ptgs2,Rgs2
42	GO:0002573	myeloid leukocyte differentiation	190	9	2.97	209	0.00308	0.00308	C1qc,Inpp5d,L3mbtl3,Mef2c,Pirb,Relb,Tfrc,Trem2,Tyrobp
43	GO:1900077	negative regulation of cellular response to insulin stimulus	40	4	0.63	222	0.00344	0.00344	Irs1,Lpl,Pid1,Prkcb
44	GO:0050729	positive regulation of inflammatory response	126	7	1.97	230	0.00368	0.00368	Cnr1,Ctss,Fcgr3,Lpl,Ptgs2,Snca,Trem2
45	GO:0001937	negative regulation of endothelial cell proliferation	41	4	0.64	233	0.00376	0.00376	Apoe,Mef2c,Stat1,Tnmd
46	GO:0033138	positive regulation of peptidyl-serine phosphorylation	95	6	1.49	234	0.00377	0.00377	Angpt1,Arrb1,Ptgs2,Raf1,Snca,Tfrc
47	GO:0050885	neuromuscular process controlling balance	67	5	1.05	237	0.00395	0.00395	Aplp2,Bloc1s4,Cntnap1,Kcnma1,Tpp1
48	GO:0042493	response to drug	198	9	3.1	239	0.00404	0.00404	Casp1,Cybb,Grin2a,Mef2c,Pde4a,Prkcb,Snca,Stat1,Tfrc
49	GO:0031290	retinal ganglion cell axon guidance	21	3	0.33	240	0.00409	0.00409	Ocm,Robo2,Slit2
50	GO:0008306	associative learning	97	6	1.52	241	0.00417	0.00417	Atp1a2,B4galt2,Grin2a,Grm7,Nog,Slc6a1
51	GO:0043271	negative regulation of ion transport	158	13	2.47	13	0.00438	1.2e-06	Acsl4,Apoe,Atf4,Atp1a2,Cnr1,Grm7,Hecw1,Ppif,Prkg2,Ptgs2,Rgs2,Slc6a9,Snca
52	GO:0002274	myeloid leukocyte activation	182	13	2.85	24	0.00442	5.9e-06	C1qa,Casp1,Clec4d,Cnr1,Cx3cr1,Fcgr3,Itgb2,Pirb,Rac2,Relb,Snca,Trem2,Tyrobp
53	GO:0045087	innate immune response	533	17	8.34	245	0.00443	0.00443	Apoe,C1qa,C1qb,C1qc,Capg,Casp1,Clec4d,Cx3cr1,Cybb,Mpeg1,Pld4,Relb,Snca,Stat1,Trem2,Wfdc17,Yes1
54	GO:0003333	amino acid transmembrane transport	69	5	1.08	247	0.00449	0.00449	Lrrc8a,Rgs2,Slc25a15,Slc38a2,Slc6a9
55	GO:0050772	positive regulation of axonogenesis	100	6	1.56	255	0.00484	0.00484	Apoe,Ocm,Rnd2,Robo2,Sema7a,Snap91
56	GO:1902476	chloride transmembrane transport	44	4	0.69	257	0.00486	0.00486	Gabra1,Glrb,Slc12a6,Slc6a1
57	GO:0050727	regulation of inflammatory response	312	16	4.88	45	0.00499	3.4e-05	Apoe,Casp1,Cnr1,Ctss,Cx3cr1,Fcgr3,Fndc4,Igf1,Lpl,Pld4,Ptgs2,Sema7a,Slit2,Snca,Spata2,Trem2
58	GO:2000379	positive regulation of reactive oxygen species metabolic process	101	6	1.58	262	0.00508	0.00508	Itgb2,Pid1,Ptgs2,Slc5a3,Snca,Tyrobp
59	GO:0045765	regulation of angiogenesis	283	11	4.43	263	0.0051	0.0051	C3ar1,Cx3cr1,Cybb,Itgb2,Jcad,Prkcb,Ptgs2,Stab1,Stat1,Tcf4,Tnmd
60	GO:0030534	adult behavior	169	8	2.64	265	0.00518	0.00518	Atp1a2,Btbd9,Glrb,Grik1,Grm7,Kcnma1,Parp1,Snca
61	GO:0032288	myelin assembly	23	3	0.36	268	0.00532	0.00532	Cntnap1,Fig4,Ugt8a
62	GO:0150077	regulation of neuroinflammatory response	23	3	0.36	269	0.00532	0.00532	Igf1,Ptgs2,Trem2
63	GO:0007263	nitric oxide mediated signal transduction	23	3	0.36	270	0.00532	0.00532	Apoe,Kcnc2,Ndnf
64	GO:0060142	regulation of syncytium formation by plasma membrane fusion	23	3	0.36	271	0.00532	0.00532	Stat1,Trem2,Tyrobp
65	GO:0051046	regulation of secretion	685	20	10.72	276	0.00561	0.00561	Acsl4,Apoe,Arrb1,Casp1,Cnr1,Cplx1,Epha5,Grik1,Grin3a,Grm7,Igf1,Irs1,Itgb2,Mef2c,Prkcb,Rab3c,Rac2,Slc6a1,Snca,Trem2
66	GO:0032410	negative regulation of transporter activity	73	5	1.14	277	0.0057	0.0057	Atp1a2,Hecw1,Ppif,Slc6a9,Snca
67	GO:0071616	acyl-CoA biosynthetic process	24	3	0.38	281	0.00601	0.00601	Acsl4,Pdhx,Snca
68	GO:0051966	regulation of synaptic transmission, glutamatergic	74	5	1.16	283	0.00604	0.00604	Cnr1,Grik1,Grm7,Mef2c,Ptgs2
69	GO:0070098	chemokine-mediated signaling pathway	47	4	0.74	285	0.00616	0.00616	Ackr1,Cx3cr1,Slit2,Trem2
70	GO:0016126	sterol biosynthetic process	47	4	0.74	286	0.00616	0.00616	Apoe,Dhcr24,Erg28,Hsd17b7
71	GO:0055021	regulation of cardiac muscle tissue growth	75	5	1.17	288	0.00639	0.00639	Fgf9,Igf1,Mef2c,Nog,Rgs2
72	GO:0010575	positive regulation of vascular endothelial growth factor production	25	3	0.39	293	0.00675	0.00675	Atf4,C3ar1,Ptgs2
73	GO:0034391	regulation of smooth muscle cell apoptotic process	25	3	0.39	294	0.00675	0.00675	Arrb1,Atf4,Igf1
74	GO:0043171	peptide catabolic process	25	3	0.39	295	0.00675	0.00675	Ggt7,Ide,Tpp1
75	GO:0006837	serotonin transport	25	3	0.39	296	0.00675	0.00675	Cnr1,Fcgr3,Snca
76	GO:0055075	potassium ion homeostasis	25	3	0.39	297	0.00675	0.00675	Atp1a2,Kcnma1,Slc12a6
77	GO:0032412	regulation of ion transmembrane transporter activity	244	12	3.82	94	0.00681	0.00048	Atp1a2,Ctss,Grin2a,Hcn1,Hecw1,Htr3a,Kcnc2,Mef2c,Ppif,Scn2b,Slc6a9,Trem2
78	GO:0048002	antigen processing and presentation of peptide antigen	49	4	0.77	303	0.00714	0.00714	Ctss,Fcgr3,Ide,Trem2
79	GO:0055094	response to lipoprotein particle	26	3	0.41	307	0.00754	0.00754	Apoe,Itgb2,Lpl
80	GO:0008038	neuron recognition	50	4	0.78	309	0.00767	0.00767	Cnr1,Robo2,Sema3a,Tnn
81	GO:0048489	synaptic vesicle transport	50	4	0.78	310	0.00767	0.00767	Bloc1s4,Snap91,Snca,Tmem230
82	GO:0015698	inorganic anion transport	124	9	1.94	70	0.00792	0.00014	Atf4,Car7,Clcn6,Gabra1,Glrb,Prkg2,Slc12a6,Slc25a10,Slc6a1
83	GO:0010827	regulation of glucose transmembrane transport	79	5	1.24	312	0.00794	0.00794	Igf1,Irs1,Pid1,Prkcb,Yes1
84	GO:0043154	negative regulation of cysteine-type endopeptidase activity involved in apoptotic process	79	5	1.24	313	0.00794	0.00794	Arrb1,Dhcr24,Igf1,Ptgs2,Snca
85	GO:1903409	reactive oxygen species biosynthetic process	111	6	1.74	314	0.00799	0.00799	Cx3cr1,Cybb,Igf1,Itgb2,Ptgs2,Slc5a3
86	GO:0001662	behavioral fear response	51	4	0.8	317	0.00822	0.00822	Apoe,Atp1a2,Grm7,Mef2c
87	GO:0048878	chemical homeostasis	1042	29	16.3	169	0.00822	0.00185	Aplp2,Apoe,Aqp11,Arrb1,Atf4,Atp1a2,Btbd9,C3ar1,Car7,Cnnm2,Cnr1,Cx3cr1,Epha5,Grin2a,Hcn1,Igf1,Kcnma1,Lpl,Parp1,Prkcb,Raf1,Scn2b,Scn7a,Slc12a6,Slc31a1,Snca,Stat1,Steap2,Tfrc
88	GO:0050805	negative regulation of synaptic transmission	80	5	1.25	321	0.00836	0.00836	Grik1,Pirb,Ptgs2,Slc6a1,Snca
89	GO:0048843	negative regulation of axon extension involved in axon guidance	27	3	0.42	324	0.00839	0.00839	Sema3a,Sema3c,Sema7a
90	GO:0006958	complement activation, classical pathway	27	3	0.42	325	0.00839	0.00839	C1qa,C1qb,C1qc
91	GO:2000310	regulation of NMDA receptor activity	27	3	0.42	326	0.00839	0.00839	Grin2a,Mef2c,Slc6a9
92	GO:0098739	import across plasma membrane	147	7	2.3	327	0.00844	0.00844	Atp1a2,Kcnj3,Rgs2,Slc12a6,Slc31a1,Slc6a1,Slc6a9
93	GO:1904018	positive regulation of vasculature development	184	8	2.88	328	0.0085	0.0085	C3ar1,Cth,Cx3cr1,Cybb,Itgb2,Jcad,Prkcb,Ptgs2
94	GO:0043280	positive regulation of cysteine-type endopeptidase activity involved in apoptotic process	113	6	1.77	331	0.00869	0.00869	Arrb1,Casp1,Casp9,Diablo,Snca,Stat1
95	GO:0007269	neurotransmitter secretion	185	8	2.89	332	0.00877	0.00877	Cplx1,Grin3a,Grm7,Mef2c,Prkcb,Slc6a9,Snap91,Snca
96	GO:0043536	positive regulation of blood vessel endothelial cell migration	52	4	0.81	335	0.0088	0.0088	Angpt1,Igf1,Jcad,Ptgs2
97	GO:1904063	negative regulation of cation transmembrane transport	82	5	1.28	340	0.00925	0.00925	Atp1a2,Hecw1,Ppif,Rgs2,Slc6a9
98	GO:1903579	negative regulation of ATP metabolic process	28	3	0.44	341	0.00929	0.00929	Parp1,Pid1,Ppif
99	GO:0071402	cellular response to lipoprotein particle stimulus	28	3	0.44	342	0.00929	0.00929	Apoe,Itgb2,Lpl
100	GO:0032496	response to lipopolysaccharide	226	9	3.54	343	0.00936	0.00936	Casp1,Cnr1,Cx3cr1,Ggt7,Mef2c,Ptgs2,Snca,Stat1,Trem2
101	GO:0007399	nervous system development	2218	59	34.7	41	0.00959	2.2e-05	Acsl4,Alkal2,Aplp2,Apoe,Atp1a2,B4galt2,Bloc1s4,C1qa,Capg,Cnr1,Cntnap1,Cx3cr1,Dner,Epha5,Fig4,Gabra1,Glrb,Grik1,Grin2a,Grin3a,Hcn1,Hecw1,Hsd17b7,Igf1,Igsf9b,Kcnma1,Mef2c,Nab1,Ncdn,Ndnf,Nf2,Nog,Nrep,Ntm,Ocm,Rac2,Rgs2,Rnd2,Robo2,Scrt1,Selenop,Sema3a,Sema3c,Sema7a,Shroom2,Slc25a46,Slc5a3,Slit2,Snap91,Snca,Socs2,Srgap2,Tcf4,Tnn,Tpp1,Trem2,Tyrobp,Ugt8a,Uhmk1
102	GO:0008104	protein localization	2424	52	37.93	350	0.00993	0.00993	Acsl4,Angpt1,Ankrd13c,Ap1s3,Apoe,Aqp11,Arrb1,Casp1,Cnr1,Cntnap1,Cplx1,Dhcr24,Dlgap1,Dnlz,Epha5,Fgf9,Glrb,Grin2a,Hcn1,Heatr3,Igf1,Ipo11,Irs1,Itgb2,Kcnab2,Lamp5,Nf2,Parp1,Pid1,Plek,Praf2,Prkg2,Ptgs2,Rab18,Rab3c,Raf1,Rnf26,Sec61a1,Shroom2,Slc5a3,Snap91,Tfrc,Tnks2,Tpp1,Trem2,Tyrobp,Ugt8a,Uhmk1,Usp6nl,Vps26a,Zdhhc9,Zmat3
103	GO:0010823	negative regulation of mitochondrion organization	54	4	0.84	352	0.01003	0.01003	Igf1,Ppif,Tfrc,Vat1
104	GO:0002886	regulation of myeloid leukocyte mediated immunity	54	4	0.84	353	0.01003	0.01003	Fcgr3,Itgb2,Rac2,Tyrobp
105	GO:2001222	regulation of neuron migration	54	4	0.84	354	0.01003	0.01003	Scrt1,Sema3a,Srgap2,Tnn
106	GO:0010563	negative regulation of phosphorus metabolic process	534	16	8.36	356	0.01007	0.01007	Angpt1,Apoe,Arrb1,Dbndd2,Igf1,Mllt1,Nf2,Nog,Parp1,Pcdh11x,Pid1,Plek,Ppif,Rgs2,Slit2,Snca
107	GO:0045936	negative regulation of phosphate metabolic process	534	16	8.36	357	0.01007	0.01007	Angpt1,Apoe,Arrb1,Dbndd2,Igf1,Mllt1,Nf2,Nog,Parp1,Pcdh11x,Pid1,Plek,Ppif,Rgs2,Slit2,Snca
108	GO:0002866	positive regulation of acute inflammatory response to antigenic stimulus	10	2	0.16	358	0.0101	0.0101	Cnr1,Fcgr3
109	GO:0099612	protein localization to axon	10	2	0.16	359	0.0101	0.0101	Cntnap1,Ugt8a
110	GO:0031620	regulation of fever generation	10	2	0.16	360	0.0101	0.0101	Cnr1,Ptgs2
111	GO:0045759	negative regulation of action potential	10	2	0.16	361	0.0101	0.0101	Cnr1,Hcn1
112	GO:0070493	thrombin-activated receptor signaling pathway	10	2	0.16	362	0.0101	0.0101	Plek,Snca
113	GO:2000822	regulation of behavioral fear response	10	2	0.16	363	0.0101	0.0101	Apoe,Mef2c
114	GO:0015816	glycine transport	10	2	0.16	364	0.0101	0.0101	Rgs2,Slc6a9
115	GO:1903365	regulation of fear response	10	2	0.16	365	0.0101	0.0101	Apoe,Mef2c
116	GO:0045807	positive regulation of endocytosis	117	6	1.83	367	0.01022	0.01022	Angpt1,Apoe,Arrb1,Snap91,Snca,Trem2
117	GO:0001773	myeloid dendritic cell activation	29	3	0.45	368	0.01024	0.01024	Clec4d,Pirb,Relb
118	GO:0050801	ion homeostasis	712	22	11.14	171	0.01066	0.00188	Aplp2,Apoe,Aqp11,Atf4,Atp1a2,Btbd9,C3ar1,Car7,Cnnm2,Cx3cr1,Grin2a,Hcn1,Kcnma1,Parp1,Prkcb,Scn2b,Scn7a,Slc12a6,Slc31a1,Snca,Steap2,Tfrc
119	GO:0015807	L-amino acid transport	55	4	0.86	375	0.01069	0.01069	Rgs2,Slc25a15,Slc38a2,Slc6a9
120	GO:0032891	negative regulation of organic acid transport	30	3	0.47	383	0.01125	0.01125	Acsl4,Grm7,Rgs2
121	GO:0002675	positive regulation of acute inflammatory response	30	3	0.47	384	0.01125	0.01125	Cnr1,Fcgr3,Ptgs2
122	GO:1905523	positive regulation of macrophage migration	30	3	0.47	385	0.01125	0.01125	C3ar1,Cx3cr1,Trem2
123	GO:0006638	neutral lipid metabolic process	120	6	1.88	389	0.01148	0.01148	Abhd2,Acsl4,Apoe,Cat,Lpl,Snca
124	GO:0006066	alcohol metabolic process	275	10	4.3	391	0.01154	0.01154	Aplp2,Apoe,Cat,Dhcr24,Hsd17b7,Kcnma1,Nudt4,Plek,Slc5a3,Snca
125	GO:0043473	pigmentation	87	5	1.36	394	0.01177	0.01177	Bloc1s4,Fig4,Mef2c,Oca2,Shroom2
126	GO:1903530	regulation of secretion by cell	640	18	10.01	397	0.01205	0.01205	Acsl4,Apoe,Arrb1,Casp1,Cnr1,Cplx1,Epha5,Grin3a,Grm7,Igf1,Irs1,Itgb2,Mef2c,Prkcb,Rab3c,Rac2,Snca,Trem2
127	GO:0007249	I-kappaB kinase/NF-kappaB signaling	196	8	3.07	401	0.01215	0.01215	Angpt1,Casp1,Cth,Cx3cr1,Prkcb,Relb,Stat1,Tfrc
128	GO:0060600	dichotomous subdivision of an epithelial terminal unit	11	2	0.17	404	0.01222	0.01222	Sema3a,Sema3c
129	GO:1905459	regulation of vascular associated smooth muscle cell apoptotic process	11	2	0.17	405	0.01222	0.01222	Atf4,Igf1
130	GO:1905288	vascular associated smooth muscle cell apoptotic process	11	2	0.17	406	0.01222	0.01222	Atf4,Igf1
131	GO:2001171	positive regulation of ATP biosynthetic process	11	2	0.17	407	0.01222	0.01222	Pid1,Trem2
132	GO:0044557	relaxation of smooth muscle	11	2	0.17	408	0.01222	0.01222	Kcnma1,Rgs2
133	GO:0070213	protein auto-ADP-ribosylation	11	2	0.17	409	0.01222	0.01222	Parp1,Tnks2
134	GO:0042063	gliogenesis	320	11	5.01	410	0.01224	0.01224	C1qa,Cntnap1,Cx3cr1,Dner,Igf1,Nab1,Nf2,Nog,Slc25a46,Srgap2,Trem2
135	GO:0097028	dendritic cell differentiation	31	3	0.49	411	0.01232	0.01232	Pirb,Relb,Trem2
136	GO:0090022	regulation of neutrophil chemotaxis	31	3	0.49	412	0.01232	0.01232	C3ar1,Rac2,Slit2
137	GO:0001964	startle response	31	3	0.49	413	0.01232	0.01232	Glrb,Grin2a,Grin3a
138	GO:0071398	cellular response to fatty acid	31	3	0.49	414	0.01232	0.01232	Irs1,Lpl,Pid1
139	GO:0030431	sleep	31	3	0.49	415	0.01232	0.01232	Btbd9,Casp1,Grin2a
140	GO:0051150	regulation of smooth muscle cell differentiation	31	3	0.49	416	0.01232	0.01232	Cth,Fgf9,Rbpms2
141	GO:0030851	granulocyte differentiation	31	3	0.49	417	0.01232	0.01232	C1qc,Inpp5d,L3mbtl3
142	GO:0048511	rhythmic process	278	10	4.35	418	0.01238	0.01238	Arrb1,Atf4,Btbd9,Casp1,Grin2a,Grin3a,Igf1,Kcnma1,Prkg2,Relb
143	GO:0006955	immune response	1059	33	16.57	66	0.0124	0.00012	Adgre1,Angpt1,Apoe,C1qa,C1qb,C1qc,C3ar1,Capg,Casp1,Cd5l,Clec4d,Cnr1,Ctss,Cx3cr1,Cybb,Fcgr3,Inpp5d,Itgb2,Mef2c,Mpeg1,Pirb,Pld4,Prkcb,Rac2,Relb,Sema7a,Snca,Stat1,Tfrc,Trem2,Tyrobp,Wfdc17,Yes1
144	GO:1901343	negative regulation of vasculature development	123	6	1.92	421	0.01286	0.01286	Cx3cr1,Fgf9,Stab1,Stat1,Tcf4,Tnmd
145	GO:0098659	inorganic cation import across plasma membrane	89	5	1.39	423	0.0129	0.0129	Atp1a2,Kcnj3,Slc12a6,Slc31a1,Slc6a1
146	GO:0099587	inorganic ion import across plasma membrane	89	5	1.39	424	0.0129	0.0129	Atp1a2,Kcnj3,Slc12a6,Slc31a1,Slc6a1
147	GO:0062014	negative regulation of small molecule metabolic process	89	5	1.39	425	0.0129	0.0129	Apoe,Cnr1,Parp1,Pid1,Plek
148	GO:0035592	establishment of protein localization to extracellular region	411	13	6.43	426	0.01295	0.01295	Acsl4,Apoe,Arrb1,Casp1,Cnr1,Cplx1,Epha5,Igf1,Irs1,Plek,Rab3c,Raf1,Trem2
149	GO:0009306	protein secretion	411	13	6.43	427	0.01295	0.01295	Acsl4,Apoe,Arrb1,Casp1,Cnr1,Cplx1,Epha5,Igf1,Irs1,Plek,Rab3c,Raf1,Trem2
150	GO:0006970	response to osmotic stress	69	7	1.08	62	0.01295	1e-04	Kcnma1,Lrrc8a,Mknk1,Prkg2,Ptgs2,Relb,Slc12a6
151	GO:0015804	neutral amino acid transport	32	3	0.5	428	0.01344	0.01344	Rgs2,Slc38a2,Slc6a9
152	GO:0045055	regulated exocytosis	240	9	3.76	429	0.01347	0.01347	Cplx1,Grin3a,Grm7,Itgb2,Plek,Prkcb,Rac2,Snca,Steap2
153	GO:0032835	glomerulus development	59	4	0.92	430	0.0136	0.0136	Angpt1,C3ar1,Mef2c,Nog
154	GO:0010243	response to organonitrogen compound	779	25	12.19	96	0.01427	0.00054	Apoe,Aqp11,Atf4,Casp1,Cnr1,Crls1,Gabra1,Glrb,Grin2a,Hcn1,Igf1,Irs1,Itgb2,Lpl,Mef2c,Parp1,Pid1,Prkcb,Rragd,Slc6a1,Slit2,Snca,Socs2,Stat1,Trem2
155	GO:0048639	positive regulation of developmental growth	202	8	3.16	436	0.01435	0.01435	Apoe,Fgf9,Igf1,Mef2c,Ocm,Ppib,Rnd2,Sema7a
156	GO:0006911	phagocytosis, engulfment	60	4	0.94	438	0.01439	0.01439	Fcgr3,Itgb2,Rac2,Trem2
157	GO:1905207	regulation of cardiocyte differentiation	60	4	0.94	439	0.01439	0.01439	Igf1,Mef2c,Rgs2,Sema3c
158	GO:0045428	regulation of nitric oxide biosynthetic process	60	4	0.94	440	0.01439	0.01439	Cx3cr1,Igf1,Itgb2,Ptgs2
159	GO:0046486	glycerolipid metabolic process	328	11	5.13	441	0.01448	0.01448	Abhd2,Acsl4,Apoe,Cat,Crls1,Fig4,Inpp5d,Lpl,Plek,Sacm1l,Socs2
160	GO:0042136	neurotransmitter biosynthetic process	12	2	0.19	442	0.01451	0.01451	Gad1,Gad2
161	GO:0034393	positive regulation of smooth muscle cell apoptotic process	12	2	0.19	443	0.01451	0.01451	Arrb1,Atf4
162	GO:0031652	positive regulation of heat generation	12	2	0.19	444	0.01451	0.01451	Cnr1,Ptgs2
163	GO:1903977	positive regulation of glial cell migration	12	2	0.19	445	0.01451	0.01451	Cx3cr1,Trem2
164	GO:2000650	negative regulation of sodium ion transmembrane transporter activity	12	2	0.19	446	0.01451	0.01451	Atp1a2,Hecw1
165	GO:0021884	forebrain neuron development	33	3	0.52	447	0.01461	0.01461	Robo2,Sema3a,Slit2
166	GO:0070306	lens fiber cell differentiation	33	3	0.52	448	0.01461	0.01461	Atf4,Maf,Nf2
167	GO:1900544	positive regulation of purine nucleotide metabolic process	33	3	0.52	449	0.01461	0.01461	Igf1,Pid1,Trem2
168	GO:0045981	positive regulation of nucleotide metabolic process	33	3	0.52	450	0.01461	0.01461	Igf1,Pid1,Trem2
169	GO:0071692	protein localization to extracellular region	418	13	6.54	452	0.01471	0.01471	Acsl4,Apoe,Arrb1,Casp1,Cnr1,Cplx1,Epha5,Igf1,Irs1,Plek,Rab3c,Raf1,Trem2
170	GO:0045766	positive regulation of angiogenesis	165	7	2.58	457	0.01524	0.01524	C3ar1,Cx3cr1,Cybb,Itgb2,Jcad,Prkcb,Ptgs2
171	GO:1902668	negative regulation of axon guidance	28	4	0.44	121	0.01549	0.00089	Sema3a,Sema3c,Sema7a,Slit2
172	GO:0042554	superoxide anion generation	34	3	0.53	463	0.01584	0.01584	Cybb,Itgb2,Tyrobp
173	GO:1904646	cellular response to amyloid-beta	34	3	0.53	464	0.01584	0.01584	Igf1,Parp1,Trem2
174	GO:1903426	regulation of reactive oxygen species biosynthetic process	94	5	1.47	473	0.01603	0.01603	Cx3cr1,Igf1,Itgb2,Ptgs2,Slc5a3
175	GO:0008542	visual learning	62	4	0.97	474	0.01607	0.01607	Atp1a2,B4galt2,Grin2a,Nog
176	GO:0050905	neuromuscular process	130	9	2.03	74	0.01609	0.00021	Aplp2,Bloc1s4,Cntnap1,Glrb,Grin2a,Grin3a,Kcnab2,Kcnma1,Tpp1
177	GO:0045471	response to ethanol	63	4	0.99	479	0.01696	0.01696	Cnr1,Grin2a,Grin3a,Igf1
178	GO:0002283	neutrophil activation involved in immune response	13	2	0.2	481	0.01698	0.01698	Itgb2,Tyrobp
179	GO:1903818	positive regulation of voltage-gated potassium channel activity	13	2	0.2	482	0.01698	0.01698	Kcnc2,Trem2
180	GO:0010635	regulation of mitochondrial fusion	13	2	0.2	483	0.01698	0.01698	Tfrc,Vat1
181	GO:0042748	circadian sleep/wake cycle, non-REM sleep	13	2	0.2	484	0.01698	0.01698	Btbd9,Casp1
182	GO:0001660	fever generation	13	2	0.2	485	0.01698	0.01698	Cnr1,Ptgs2
183	GO:1902931	negative regulation of alcohol biosynthetic process	13	2	0.2	486	0.01698	0.01698	Apoe,Plek
184	GO:0045176	apical protein localization	13	2	0.2	487	0.01698	0.01698	Hcn1,Shroom2
185	GO:0030007	cellular potassium ion homeostasis	13	2	0.2	488	0.01698	0.01698	Atp1a2,Kcnma1
186	GO:2001223	negative regulation of neuron migration	13	2	0.2	489	0.01698	0.01698	Srgap2,Tnn
187	GO:0090193	positive regulation of glomerulus development	13	2	0.2	490	0.01698	0.01698	C3ar1,Nog
188	GO:1902306	negative regulation of sodium ion transmembrane transport	13	2	0.2	491	0.01698	0.01698	Atp1a2,Hecw1
189	GO:0014052	regulation of gamma-aminobutyric acid secretion	13	2	0.2	492	0.01698	0.01698	Grik1,Slc6a1
190	GO:0046928	regulation of neurotransmitter secretion	131	6	2.05	494	0.01708	0.01708	Cplx1,Grin3a,Grm7,Mef2c,Prkcb,Snca
191	GO:0042220	response to cocaine	35	3	0.55	495	0.01713	0.01713	Cnr1,Parp1,Snca
192	GO:0010720	positive regulation of cell development	630	21	9.86	123	0.01724	0.00094	Alkal2,Apoe,Cnr1,Cx3cr1,Fig4,Igf1,Mef2c,Ndnf,Nog,Ocm,Rgs2,Rnd2,Robo2,Sema3a,Sema3c,Sema7a,Snap91,Socs2,Tcf4,Trem2,Tyrobp
193	GO:0001655	urogenital system development	337	11	5.27	498	0.01736	0.01736	Angpt1,Aqp11,C3ar1,Cat,Igf1,Mef2c,Nog,Robo2,Sec61a1,Slit2,Stat1
194	GO:0099565	chemical synaptic transmission, postsynaptic	96	5	1.5	499	0.01741	0.01741	Grik1,Grin2a,Igsf9b,Mef2c,Snca
195	GO:0043122	regulation of I-kappaB kinase/NF-kappaB signaling	170	7	2.66	501	0.01767	0.01767	Angpt1,Casp1,Cth,Cx3cr1,Prkcb,Stat1,Tfrc
196	GO:0045597	positive regulation of cell differentiation	1036	29	16.21	163	0.01782	0.00169	Alkal2,Apoe,Cnr1,Cth,Cx3cr1,Fig4,Fndc5,Igf1,Inpp5d,Lpl,Mef2c,Ndnf,Nf2,Nog,Ocm,Parp1,Ptgs2,Rgs2,Rnd2,Robo2,Sema3a,Sema3c,Sema7a,Snap91,Socs2,Stat1,Tcf4,Trem2,Tyrobp
197	GO:1901698	response to nitrogen compound	847	26	13.25	116	0.01784	0.00081	Apoe,Aqp11,Atf4,Casp1,Cnr1,Crls1,Gabra1,Glrb,Grin2a,Hcn1,Igf1,Irs1,Itgb2,Kcnc2,Lpl,Mef2c,Parp1,Pid1,Prkcb,Rragd,Slc6a1,Slit2,Snca,Socs2,Stat1,Trem2
198	GO:1903793	positive regulation of anion transport	64	4	1	502	0.01787	0.01787	Apoe,Atf4,Grik1,Slc6a1
199	GO:1905209	positive regulation of cardiocyte differentiation	36	3	0.56	505	0.01848	0.01848	Igf1,Mef2c,Sema3c
200	GO:0048169	regulation of long-term neuronal synaptic plasticity	36	3	0.56	506	0.01848	0.01848	Grik1,Grin2a,Snca
