# Supplementary material for: miR-7 controls glutamatergic transmission and neuronal connectivity in a Cdr1as-dependent manner
Source: EMBO Rep. 2024 Jun 3;25(7):3008–39. doi: 10.1038/s44319-024-00168-9 (PMC11239925; doi:10.1038/s44319-024-00168-9)
Supplement: Supplementary file 6 — Dataset EV4 [file 44319_2024_168_MOESM6_ESM.zip › GO/GO_Analysis_KO_WT_UP_MF.csv]

	GO.ID	Term	Annotated	Significant	Expected	Rank in p.value_classic	p.value_elim	p.value_classic	genes
1	GO:0019894	kinesin binding	49	1	0	1	0.0031	0.0031	Crocc
2	GO:0005200	structural constituent of cytoskeleton	58	1	0	2	0.0037	0.0037	Crocc
3	GO:0003779	actin binding	405	1	0.03	3	0.0255	0.0255	Crocc
4	GO:0003674	molecular_function	15860	1	1	8	1	1	Crocc
5	GO:0005488	binding	11331	1	0.71	7	1	0.7144	Crocc
6	GO:0005198	structural molecule activity	508	1	0.03	4	1	0.032	Crocc
7	GO:0008092	cytoskeletal protein binding	926	1	0.06	5	1	0.0584	Crocc
8	GO:0005515	protein binding	8084	1	0.51	6	1	0.5097	Crocc
9	GO:0000014	single-stranded DNA endodeoxyribonuclease activity	11	0	0	9	1	1
10	GO:0000030	mannosyltransferase activity	26	0	0	10	1	1
11	GO:0000049	tRNA binding	63	0	0	11	1	1
12	GO:0000062	fatty-acyl-CoA binding	23	0	0	12	1	1
13	GO:0000146	microfilament motor activity	24	0	0	13	1	1
14	GO:0000149	SNARE binding	116	0	0.01	14	1	1
15	GO:0000166	nucleotide binding	1888	0	0.12	15	1	1
16	GO:0000175	3'-5'-exoribonuclease activity	30	0	0	16	1	1
17	GO:0000217	DNA secondary structure binding	34	0	0	17	1	1
18	GO:0000287	magnesium ion binding	183	0	0.01	18	1	1
19	GO:0000295	adenine nucleotide transmembrane transporter activity	11	0	0	19	1	1
20	GO:0000339	RNA cap binding	15	0	0	20	1	1
21	GO:0000340	RNA 7-methylguanosine cap binding	12	0	0	21	1	1
22	GO:0000400	four-way junction DNA binding	17	0	0	22	1	1
23	GO:0000774	adenyl-nucleotide exchange factor activity	10	0	0	23	1	1
24	GO:0000900	translation repressor activity, mRNA regulatory element binding	13	0	0	24	1	1
25	GO:0000976	transcription regulatory region sequence-specific DNA binding	1222	0	0.08	25	1	1
26	GO:0000977	RNA polymerase II transcription regulatory region sequence-specific DNA binding	1135	0	0.07	26	1	1
27	GO:0000978	RNA polymerase II cis-regulatory region sequence-specific DNA binding	915	0	0.06	27	1	1
28	GO:0000979	RNA polymerase II core promoter sequence-specific DNA binding	21	0	0	28	1	1
29	GO:0000981	DNA-binding transcription factor activity, RNA polymerase II-specific	1053	0	0.07	29	1	1
30	GO:0000987	cis-regulatory region sequence-specific DNA binding	937	0	0.06	30	1	1
31	GO:0000993	RNA polymerase II complex binding	39	0	0	31	1	1
32	GO:0001046	core promoter sequence-specific DNA binding	47	0	0	32	1	1
33	GO:0001067	regulatory region nucleic acid binding	1226	0	0.08	33	1	1
34	GO:0001085	RNA polymerase II transcription factor binding	62	0	0	34	1	1
35	GO:0001091	RNA polymerase II general transcription initiation factor binding	20	0	0	35	1	1
36	GO:0001094	TFIID-class transcription factor complex binding	10	0	0	36	1	1
37	GO:0001098	basal transcription machinery binding	59	0	0	37	1	1
38	GO:0001099	basal RNA polymerase II transcription machinery binding	59	0	0	38	1	1
39	GO:0001102	RNA polymerase II activating transcription factor binding	46	0	0	39	1	1
40	GO:0001103	RNA polymerase II repressing transcription factor binding	35	0	0	40	1	1
41	GO:0001161	intronic transcription regulatory region sequence-specific DNA binding	17	0	0	41	1	1
42	GO:0001162	RNA polymerase II intronic transcription regulatory region sequence-specific DNA binding	13	0	0	42	1	1
43	GO:0001216	DNA-binding transcription activator activity	460	0	0.03	43	1	1
44	GO:0001217	DNA-binding transcription repressor activity	309	0	0.02	44	1	1
45	GO:0001221	transcription cofactor binding	55	0	0	45	1	1
46	GO:0001222	transcription corepressor binding	18	0	0	46	1	1
47	GO:0001223	transcription coactivator binding	28	0	0	47	1	1
48	GO:0001224	RNA polymerase II transcription cofactor binding	11	0	0	48	1	1
49	GO:0001227	DNA-binding transcription repressor activity, RNA polymerase II-specific	308	0	0.02	49	1	1
50	GO:0001228	DNA-binding transcription activator activity, RNA polymerase II-specific	457	0	0.03	50	1	1
51	GO:0001530	lipopolysaccharide binding	23	0	0	51	1	1
52	GO:0001540	amyloid-beta binding	57	0	0	52	1	1
53	GO:0001614	purinergic nucleotide receptor activity	14	0	0	53	1	1
54	GO:0001618	virus receptor activity	13	0	0	54	1	1
55	GO:0001637	G protein-coupled chemoattractant receptor activity	12	0	0	55	1	1
56	GO:0001653	peptide receptor activity	107	0	0.01	56	1	1
57	GO:0001664	G protein-coupled receptor binding	247	0	0.02	57	1	1
58	GO:0001671	ATPase activator activity	24	0	0	58	1	1
59	GO:0001784	phosphotyrosine residue binding	44	0	0	59	1	1
60	GO:0001786	phosphatidylserine binding	51	0	0	60	1	1
61	GO:0001846	opsonin binding	12	0	0	61	1	1
62	GO:0001848	complement binding	18	0	0	62	1	1
63	GO:0001882	nucleoside binding	337	0	0.02	63	1	1
64	GO:0001883	purine nucleoside binding	328	0	0.02	64	1	1
65	GO:0001965	G-protein alpha-subunit binding	36	0	0	65	1	1
66	GO:0001968	fibronectin binding	29	0	0	66	1	1
67	GO:0001972	retinoic acid binding	10	0	0	67	1	1
68	GO:0002020	protease binding	129	0	0.01	68	1	1
69	GO:0002039	p53 binding	69	0	0	69	1	1
70	GO:0002161	aminoacyl-tRNA editing activity	13	0	0	70	1	1
71	GO:0003676	nucleic acid binding	2982	0	0.19	71	1	1
72	GO:0003677	DNA binding	1987	0	0.13	72	1	1
73	GO:0003678	DNA helicase activity	56	0	0	73	1	1
74	GO:0003682	chromatin binding	588	0	0.04	74	1	1
75	GO:0003684	damaged DNA binding	53	0	0	75	1	1
76	GO:0003688	DNA replication origin binding	22	0	0	76	1	1
77	GO:0003690	double-stranded DNA binding	1358	0	0.09	77	1	1
78	GO:0003697	single-stranded DNA binding	104	0	0.01	78	1	1
79	GO:0003700	DNA-binding transcription factor activity	1144	0	0.07	79	1	1
80	GO:0003707	steroid hormone receptor activity	47	0	0	80	1	1
81	GO:0003712	transcription coregulator activity	421	0	0.03	81	1	1
82	GO:0003713	transcription coactivator activity	226	0	0.01	82	1	1
83	GO:0003714	transcription corepressor activity	163	0	0.01	83	1	1
84	GO:0003723	RNA binding	1048	0	0.07	84	1	1
85	GO:0003724	RNA helicase activity	30	0	0	85	1	1
86	GO:0003725	double-stranded RNA binding	79	0	0	86	1	1
87	GO:0003727	single-stranded RNA binding	84	0	0.01	87	1	1
88	GO:0003729	mRNA binding	287	0	0.02	88	1	1
89	GO:0003730	mRNA 3'-UTR binding	87	0	0.01	89	1	1
90	GO:0003735	structural constituent of ribosome	152	0	0.01	90	1	1
91	GO:0003743	translation initiation factor activity	46	0	0	91	1	1
92	GO:0003746	translation elongation factor activity	17	0	0	92	1	1
93	GO:0003755	peptidyl-prolyl cis-trans isomerase activity	33	0	0	93	1	1
94	GO:0003756	protein disulfide isomerase activity	14	0	0	94	1	1
95	GO:0003774	motor activity	121	0	0.01	95	1	1
96	GO:0003777	microtubule motor activity	68	0	0	96	1	1
97	GO:0003785	actin monomer binding	23	0	0	97	1	1
98	GO:0003823	antigen binding	45	0	0	98	1	1
99	GO:0003824	catalytic activity	4925	0	0.31	99	1	1
100	GO:0003841	1-acylglycerol-3-phosphate O-acyltransferase activity	11	0	0	100	1	1
101	GO:0003887	DNA-directed DNA polymerase activity	24	0	0	101	1	1
102	GO:0003899	DNA-directed 5'-3' RNA polymerase activity	36	0	0	102	1	1
103	GO:0003906	DNA-(apurinic or apyrimidinic site) endonuclease activity	13	0	0	103	1	1
104	GO:0003924	GTPase activity	264	0	0.02	104	1	1
105	GO:0003950	NAD+ ADP-ribosyltransferase activity	18	0	0	105	1	1
106	GO:0003951	NAD+ kinase activity	12	0	0	106	1	1
107	GO:0003953	NAD+ nucleosidase activity	13	0	0	107	1	1
108	GO:0003954	NADH dehydrogenase activity	21	0	0	108	1	1
109	GO:0003995	acyl-CoA dehydrogenase activity	10	0	0	109	1	1
110	GO:0004016	adenylate cyclase activity	12	0	0	110	1	1
111	GO:0004017	adenylate kinase activity	11	0	0	111	1	1
112	GO:0004029	aldehyde dehydrogenase (NAD+) activity	17	0	0	112	1	1
113	GO:0004030	aldehyde dehydrogenase [NAD(P)+] activity	18	0	0	113	1	1
114	GO:0004032	alditol:NADP+ 1-oxidoreductase activity	11	0	0	114	1	1
115	GO:0004033	aldo-keto reductase (NADP) activity	22	0	0	115	1	1
116	GO:0004089	carbonate dehydratase activity	14	0	0	116	1	1
117	GO:0004112	cyclic-nucleotide phosphodiesterase activity	25	0	0	117	1	1
118	GO:0004114	3',5'-cyclic-nucleotide phosphodiesterase activity	23	0	0	118	1	1
119	GO:0004115	3',5'-cyclic-AMP phosphodiesterase activity	12	0	0	119	1	1
120	GO:0004129	cytochrome-c oxidase activity	18	0	0	120	1	1
121	GO:0004143	diacylglycerol kinase activity	11	0	0	121	1	1
122	GO:0004175	endopeptidase activity	318	0	0.02	122	1	1
123	GO:0004177	aminopeptidase activity	39	0	0	123	1	1
124	GO:0004180	carboxypeptidase activity	35	0	0	124	1	1
125	GO:0004181	metallocarboxypeptidase activity	21	0	0	125	1	1
126	GO:0004190	aspartic-type endopeptidase activity	18	0	0	126	1	1
127	GO:0004197	cysteine-type endopeptidase activity	75	0	0	127	1	1
128	GO:0004222	metalloendopeptidase activity	95	0	0.01	128	1	1
129	GO:0004252	serine-type endopeptidase activity	102	0	0.01	129	1	1
130	GO:0004298	threonine-type endopeptidase activity	20	0	0	130	1	1
131	GO:0004303	estradiol 17-beta-dehydrogenase activity	10	0	0	131	1	1
132	GO:0004312	fatty acid synthase activity	10	0	0	132	1	1
133	GO:0004364	glutathione transferase activity	26	0	0	133	1	1
134	GO:0004386	helicase activity	144	0	0.01	134	1	1
135	GO:0004402	histone acetyltransferase activity	50	0	0	135	1	1
136	GO:0004407	histone deacetylase activity	25	0	0	136	1	1
137	GO:0004435	phosphatidylinositol phospholipase C activity	18	0	0	137	1	1
138	GO:0004438	phosphatidylinositol-3-phosphatase activity	16	0	0	138	1	1
139	GO:0004445	inositol-polyphosphate 5-phosphatase activity	10	0	0	139	1	1
140	GO:0004467	long-chain fatty acid-CoA ligase activity	12	0	0	140	1	1
141	GO:0004497	monooxygenase activity	72	0	0	141	1	1
142	GO:0004518	nuclease activity	170	0	0.01	142	1	1
143	GO:0004519	endonuclease activity	103	0	0.01	143	1	1
144	GO:0004520	endodeoxyribonuclease activity	35	0	0	144	1	1
145	GO:0004521	endoribonuclease activity	58	0	0	145	1	1
146	GO:0004526	ribonuclease P activity	10	0	0	146	1	1
147	GO:0004527	exonuclease activity	73	0	0	147	1	1
148	GO:0004529	exodeoxyribonuclease activity	19	0	0	148	1	1
149	GO:0004532	exoribonuclease activity	33	0	0	149	1	1
150	GO:0004535	poly(A)-specific ribonuclease activity	14	0	0	150	1	1
151	GO:0004536	deoxyribonuclease activity	52	0	0	151	1	1
152	GO:0004540	ribonuclease activity	94	0	0.01	152	1	1
153	GO:0004549	tRNA-specific ribonuclease activity	14	0	0	153	1	1
154	GO:0004550	nucleoside diphosphate kinase activity	15	0	0	154	1	1
155	GO:0004551	nucleotide diphosphatase activity	18	0	0	155	1	1
156	GO:0004553	hydrolase activity, hydrolyzing O-glycosyl compounds	78	0	0	156	1	1
157	GO:0004559	alpha-mannosidase activity	14	0	0	157	1	1
158	GO:0004596	peptide alpha-N-acetyltransferase activity	11	0	0	158	1	1
159	GO:0004601	peroxidase activity	39	0	0	159	1	1
160	GO:0004602	glutathione peroxidase activity	19	0	0	160	1	1
161	GO:0004620	phospholipase activity	76	0	0	161	1	1
162	GO:0004622	lysophospholipase activity	19	0	0	162	1	1
163	GO:0004623	phospholipase A2 activity	21	0	0	163	1	1
164	GO:0004629	phospholipase C activity	18	0	0	164	1	1
165	GO:0004652	polynucleotide adenylyltransferase activity	14	0	0	165	1	1
166	GO:0004653	polypeptide N-acetylgalactosaminyltransferase activity	16	0	0	166	1	1
167	GO:0004659	prenyltransferase activity	15	0	0	167	1	1
168	GO:0004672	protein kinase activity	534	0	0.03	168	1	1
169	GO:0004674	protein serine/threonine kinase activity	406	0	0.03	169	1	1
170	GO:0004675	transmembrane receptor protein serine/threonine kinase activity	17	0	0	170	1	1
171	GO:0004683	calmodulin-dependent protein kinase activity	24	0	0	171	1	1
172	GO:0004693	cyclin-dependent protein serine/threonine kinase activity	28	0	0	172	1	1
173	GO:0004697	protein kinase C activity	15	0	0	173	1	1
174	GO:0004706	JUN kinase kinase kinase activity	10	0	0	174	1	1
175	GO:0004707	MAP kinase activity	20	0	0	175	1	1
176	GO:0004708	MAP kinase kinase activity	13	0	0	176	1	1
177	GO:0004709	MAP kinase kinase kinase activity	23	0	0	177	1	1
178	GO:0004712	protein serine/threonine/tyrosine kinase activity	38	0	0	178	1	1
179	GO:0004713	protein tyrosine kinase activity	122	0	0.01	179	1	1
180	GO:0004714	transmembrane receptor protein tyrosine kinase activity	54	0	0	180	1	1
181	GO:0004715	non-membrane spanning protein tyrosine kinase activity	42	0	0	181	1	1
182	GO:0004721	phosphoprotein phosphatase activity	163	0	0.01	182	1	1
183	GO:0004722	protein serine/threonine phosphatase activity	62	0	0	183	1	1
184	GO:0004724	magnesium-dependent protein serine/threonine phosphatase activity	12	0	0	184	1	1
185	GO:0004725	protein tyrosine phosphatase activity	95	0	0.01	185	1	1
186	GO:0004745	retinol dehydrogenase activity	11	0	0	186	1	1
187	GO:0004806	triglyceride lipase activity	19	0	0	187	1	1
188	GO:0004812	aminoacyl-tRNA ligase activity	40	0	0	188	1	1
189	GO:0004842	ubiquitin-protein transferase activity	372	0	0.02	189	1	1
190	GO:0004843	thiol-dependent ubiquitin-specific protease activity	91	0	0.01	190	1	1
191	GO:0004857	enzyme inhibitor activity	283	0	0.02	191	1	1
192	GO:0004860	protein kinase inhibitor activity	51	0	0	192	1	1
193	GO:0004861	cyclin-dependent protein serine/threonine kinase inhibitor activity	12	0	0	193	1	1
194	GO:0004864	protein phosphatase inhibitor activity	36	0	0	194	1	1
195	GO:0004866	endopeptidase inhibitor activity	117	0	0.01	195	1	1
196	GO:0004867	serine-type endopeptidase inhibitor activity	63	0	0	196	1	1
197	GO:0004869	cysteine-type endopeptidase inhibitor activity	39	0	0	197	1	1
198	GO:0004879	nuclear receptor activity	48	0	0	198	1	1
199	GO:0004888	transmembrane signaling receptor activity	616	0	0.04	199	1	1
200	GO:0004890	GABA-A receptor activity	16	0	0	200	1	1
