# Supplementary material for: miR-7 controls glutamatergic transmission and neuronal connectivity in a Cdr1as-dependent manner
Source: EMBO Rep. 2024 Jun 3;25(7):3008–39. doi: 10.1038/s44319-024-00168-9 (PMC11239925; doi:10.1038/s44319-024-00168-9)
Supplement: Supplementary file 6 — Dataset EV4 [file 44319_2024_168_MOESM6_ESM.zip › GO/GO_Analysis_WTm7oe_WT_UP_MF.csv]

	GO.ID	Term	Annotated	Significant	Expected	Rank in p.value_classic	p.value_elim	p.value_classic	genes
1	GO:0005509	calcium ion binding	541	6	0.61	1	2e-05	2e-05	Dlk1,Loxl2,Smoc2,Sulf1,Syt6,Tbc1d8b
2	GO:0005044	scavenger receptor activity	40	2	0.05	2	0.00092	0.00092	Loxl2,Susd2
3	GO:0050840	extracellular matrix binding	57	2	0.06	3	0.00187	0.00187	Olfml2b,Smoc2
4	GO:0003779	actin binding	405	3	0.46	6	0.01014	0.01014	Pdlim1,Tpm2,Vash1
5	GO:0008484	sulfuric ester hydrolase activity	12	1	0.01	7	0.01354	0.01354	Sulf1
6	GO:0016832	aldehyde-lyase activity	13	1	0.01	8	0.01466	0.01466	Aldoc
7	GO:0051371	muscle alpha-actinin binding	14	1	0.02	9	0.01578	0.01578	Pdlim1
8	GO:0046935	1-phosphatidylinositol-3-kinase regulator activity	14	1	0.02	10	0.01578	0.01578	Socs3
9	GO:0015377	cation:chloride symporter activity	16	1	0.02	11	0.01801	0.01801	Slc12a4
10	GO:0016641	oxidoreductase activity, acting on the CH-NH2 group of donors, oxygen as acceptor	16	1	0.02	12	0.01801	0.01801	Loxl2
11	GO:0008092	cytoskeletal protein binding	926	4	1.05	13	0.01831	0.01831	Aldoc,Pdlim1,Tpm2,Vash1
12	GO:0005539	glycosaminoglycan binding	185	2	0.21	14	0.01832	0.01832	Smoc2,Sulf1
13	GO:0005488	binding	11331	18	12.86	4	0.02087	0.00234	Aldoc,Dlk1,Loxl2,Ncam2,Ntn1,Nynrin,Olfml2b,Pdlim1,Sbno2,Slc12a4,Smoc2,Socs3,Sulf1,Susd2,Syt6,Tbc1d8b,Tpm2,Vash1
14	GO:0016638	oxidoreductase activity, acting on the CH-NH2 group of donors	19	1	0.02	15	0.02136	0.02136	Loxl2
15	GO:0035014	phosphatidylinositol 3-kinase regulator activity	19	1	0.02	16	0.02136	0.02136	Socs3
16	GO:0015296	anion:cation symporter activity	19	1	0.02	17	0.02136	0.02136	Slc12a4
17	GO:0004181	metallocarboxypeptidase activity	21	1	0.02	18	0.02358	0.02358	Vash1
18	GO:0030246	carbohydrate binding	216	2	0.25	19	0.02448	0.02448	Loxl2,Susd2
19	GO:0030247	polysaccharide binding	22	1	0.02	20	0.02469	0.02469	Susd2
20	GO:0046982	protein heterodimerization activity	237	2	0.27	21	0.02907	0.02907	Syt6,Tpm2
21	GO:0051393	alpha-actinin binding	28	1	0.03	22	0.03132	0.03132	Pdlim1
22	GO:0004180	carboxypeptidase activity	35	1	0.04	23	0.03901	0.03901	Vash1
23	GO:0042805	actinin binding	39	1	0.04	24	0.04337	0.04337	Pdlim1
24	GO:0008235	metalloexopeptidase activity	44	1	0.05	25	0.0488	0.0488	Vash1
25	GO:0001784	phosphotyrosine residue binding	44	1	0.05	26	0.0488	0.0488	Socs3
26	GO:0005507	copper ion binding	47	1	0.05	28	0.05205	0.05205	Loxl2
27	GO:0016830	carbon-carbon lyase activity	47	1	0.05	29	0.05205	0.05205	Aldoc
28	GO:0001786	phosphatidylserine binding	51	1	0.06	30	0.05636	0.05636	Syt6
29	GO:0005544	calcium-dependent phospholipid binding	51	1	0.06	31	0.05636	0.05636	Syt6
30	GO:0005515	protein binding	8084	13	9.17	32	0.05685	0.05685	Aldoc,Dlk1,Ncam2,Ntn1,Olfml2b,Pdlim1,Sbno2,Slc12a4,Socs3,Syt6,Tbc1d8b,Tpm2,Vash1
31	GO:0045309	protein phosphorylated amino acid binding	56	1	0.06	34	0.06172	0.06172	Socs3
32	GO:0005200	structural constituent of cytoskeleton	58	1	0.07	35	0.06385	0.06385	Tpm2
33	GO:0004521	endoribonuclease activity	58	1	0.07	36	0.06385	0.06385	Nynrin
34	GO:0042802	identical protein binding	1979	5	2.25	37	0.06413	0.06413	Aldoc,Ncam2,Olfml2b,Syt6,Tpm2
35	GO:0030276	clathrin binding	60	1	0.07	38	0.06598	0.06598	Syt6
36	GO:0031490	chromatin DNA binding	74	1	0.08	39	0.08078	0.08078	Sbno2
37	GO:0048306	calcium-dependent protein binding	77	1	0.09	40	0.08392	0.08392	Syt6
38	GO:0015294	solute:cation symporter activity	77	1	0.09	41	0.08392	0.08392	Slc12a4
39	GO:0019905	syntaxin binding	78	1	0.09	42	0.08496	0.08496	Syt6
40	GO:0008238	exopeptidase activity	79	1	0.09	43	0.08601	0.08601	Vash1
41	GO:0015108	chloride transmembrane transporter activity	83	1	0.09	44	0.09017	0.09017	Slc12a4
42	GO:0072341	modified amino acid binding	86	1	0.1	45	0.09328	0.09328	Syt6
43	GO:0004540	ribonuclease activity	94	1	0.11	46	0.10153	0.10153	Nynrin
44	GO:0051219	phosphoprotein binding	102	1	0.12	47	0.1097	0.1097	Socs3
45	GO:0004519	endonuclease activity	103	1	0.12	48	0.11072	0.11072	Nynrin
46	GO:0005198	structural molecule activity	508	2	0.58	49	0.11186	0.11186	Ntn1,Tpm2
47	GO:0015103	inorganic anion transmembrane transporter activity	113	1	0.13	50	0.12083	0.12083	Slc12a4
48	GO:0015293	symporter activity	115	1	0.13	51	0.12284	0.12284	Slc12a4
49	GO:0000149	SNARE binding	116	1	0.13	52	0.12384	0.12384	Syt6
50	GO:0005201	extracellular matrix structural constituent	131	1	0.15	53	0.13875	0.13875	Ntn1
51	GO:0008201	heparin binding	138	1	0.16	54	0.14563	0.14563	Smoc2
52	GO:0015079	potassium ion transmembrane transporter activity	142	1	0.16	55	0.14954	0.14954	Slc12a4
53	GO:0042803	protein homodimerization activity	607	2	0.69	56	0.1497	0.1497	Syt6,Tpm2
54	GO:0016788	hydrolase activity, acting on ester bonds	643	2	0.73	57	0.16409	0.16409	Nynrin,Sulf1
55	GO:0017137	Rab GTPase binding	159	1	0.18	58	0.16595	0.16595	Tbc1d8b
56	GO:0008237	metallopeptidase activity	160	1	0.18	59	0.16691	0.16691	Vash1
57	GO:0004518	nuclease activity	170	1	0.19	60	0.17641	0.17641	Nynrin
58	GO:0016829	lyase activity	174	1	0.2	61	0.18018	0.18018	Aldoc
59	GO:0022853	active ion transmembrane transporter activity	183	1	0.21	62	0.18861	0.18861	Slc12a4
60	GO:0019207	kinase regulator activity	185	1	0.21	63	0.19048	0.19048	Socs3
61	GO:0015291	secondary active transmembrane transporter activity	192	1	0.22	64	0.19696	0.19696	Slc12a4
62	GO:0051015	actin filament binding	199	1	0.23	65	0.2034	0.2034	Tpm2
63	GO:0042393	histone binding	211	1	0.24	66	0.21432	0.21432	Sbno2
64	GO:0003713	transcription coactivator activity	226	1	0.26	67	0.22777	0.22777	Pdlim1
65	GO:0005096	GTPase activator activity	229	1	0.26	68	0.23044	0.23044	Tbc1d8b
66	GO:1901681	sulfur compound binding	230	1	0.26	69	0.23133	0.23133	Smoc2
67	GO:0030695	GTPase regulator activity	248	1	0.28	70	0.24711	0.24711	Tbc1d8b
68	GO:0046983	protein dimerization activity	844	2	0.96	71	0.24821	0.24821	Syt6,Tpm2
69	GO:0030234	enzyme regulator activity	852	2	0.97	72	0.25163	0.25163	Socs3,Tbc1d8b
70	GO:0008509	anion transmembrane transporter activity	270	1	0.31	73	0.26599	0.26599	Slc12a4
71	GO:0060589	nucleoside-triphosphatase regulator activity	287	1	0.33	74	0.28028	0.28028	Tbc1d8b
72	GO:0003729	mRNA binding	287	1	0.33	75	0.28028	0.28028	Nynrin
73	GO:0022804	active transmembrane transporter activity	288	1	0.33	76	0.28111	0.28111	Slc12a4
74	GO:0140098	catalytic activity, acting on RNA	306	1	0.35	77	0.29593	0.29593	Nynrin
75	GO:0015077	monovalent inorganic cation transmembrane transporter activity	315	1	0.36	78	0.30323	0.30323	Slc12a4
76	GO:0046873	metal ion transmembrane transporter activity	386	1	0.44	80	0.35837	0.35837	Slc12a4
77	GO:0017016	Ras GTPase binding	397	1	0.45	81	0.36653	0.36653	Tbc1d8b
78	GO:0005543	phospholipid binding	406	1	0.46	82	0.37314	0.37314	Syt6
79	GO:0031267	small GTPase binding	410	1	0.47	83	0.37606	0.37606	Tbc1d8b
80	GO:0003712	transcription coregulator activity	421	1	0.48	84	0.38401	0.38401	Pdlim1
81	GO:0008047	enzyme activator activity	432	1	0.49	85	0.39187	0.39187	Tbc1d8b
82	GO:0008233	peptidase activity	494	1	0.56	86	0.43441	0.43441	Vash1
83	GO:0016787	hydrolase activity	2106	3	2.39	87	0.4349	0.4349	Nynrin,Sulf1,Vash1
84	GO:0022890	inorganic cation transmembrane transporter activity	504	1	0.57	88	0.441	0.441	Slc12a4
85	GO:0051020	GTPase binding	506	1	0.57	89	0.44231	0.44231	Tbc1d8b
86	GO:0044877	protein-containing complex binding	1352	2	1.53	90	0.46158	0.46158	Aldoc,Tpm2
87	GO:0008324	cation transmembrane transporter activity	545	1	0.62	91	0.46728	0.46728	Slc12a4
88	GO:0003682	chromatin binding	588	1	0.67	92	0.49358	0.49358	Sbno2
89	GO:0016491	oxidoreductase activity	629	1	0.71	93	0.51752	0.51752	Loxl2
90	GO:0008289	lipid binding	677	1	0.77	94	0.54418	0.54418	Syt6
91	GO:0015318	inorganic molecular entity transmembrane transporter activity	686	1	0.78	95	0.54902	0.54902	Slc12a4
92	GO:0019901	protein kinase binding	704	1	0.8	96	0.55856	0.55856	Slc12a4
93	GO:0015075	ion transmembrane transporter activity	727	1	0.83	97	0.57047	0.57047	Slc12a4
94	GO:0019900	kinase binding	785	1	0.89	98	0.59917	0.59917	Slc12a4
95	GO:0046914	transition metal ion binding	827	1	0.94	99	0.61882	0.61882	Loxl2
96	GO:0022857	transmembrane transporter activity	872	1	0.99	100	0.63885	0.63885	Slc12a4
97	GO:0140096	catalytic activity, acting on a protein	1912	2	2.17	101	0.65678	0.65678	Loxl2,Vash1
98	GO:0097367	carbohydrate derivative binding	1955	2	2.22	102	0.66942	0.66942	Smoc2,Sulf1
99	GO:0098772	molecular function regulator	2953	3	3.35	103	0.67836	0.67836	Pdlim1,Socs3,Tbc1d8b
100	GO:0005215	transporter activity	976	1	1.11	104	0.68142	0.68142	Slc12a4
101	GO:0003824	catalytic activity	4925	5	5.59	105	0.70187	0.70187	Aldoc,Loxl2,Nynrin,Sulf1,Vash1
102	GO:0003723	RNA binding	1048	1	1.19	106	0.70806	0.70806	Nynrin
103	GO:0019899	enzyme binding	2214	2	2.51	107	0.73837	0.73837	Slc12a4,Tbc1d8b
104	GO:0043168	anion binding	2496	2	2.83	108	0.80015	0.80015	Smoc2,Syt6
105	GO:0140110	transcription regulator activity	1553	1	1.76	109	0.8437	0.8437	Pdlim1
106	GO:0003676	nucleic acid binding	2982	2	3.38	110	0.87848	0.87848	Nynrin,Sbno2
107	GO:0046872	metal ion binding	3182	7	3.61	27	0.89685	0.05195	Dlk1,Loxl2,Pdlim1,Smoc2,Sulf1,Syt6,Tbc1d8b
108	GO:0043169	cation binding	3263	7	3.7	33	0.90449	0.05852	Dlk1,Loxl2,Pdlim1,Smoc2,Sulf1,Syt6,Tbc1d8b
109	GO:0003677	DNA binding	1987	1	2.26	111	0.91026	0.91026	Sbno2
110	GO:0043167	ion binding	4987	7	5.66	79	0.98368	0.32592	Dlk1,Loxl2,Pdlim1,Smoc2,Sulf1,Syt6,Tbc1d8b
111	GO:1901363	heterocyclic compound binding	4695	2	5.33	112	0.98459	0.98459	Nynrin,Sbno2
112	GO:0097159	organic cyclic compound binding	4763	2	5.41	113	0.98594	0.98594	Nynrin,Sbno2
113	GO:0038024	cargo receptor activity	67	2	0.08	5	1	0.00257	Loxl2,Susd2
114	GO:0003674	molecular_function	15860	18	18	114	1	1	Aldoc,Dlk1,Loxl2,Ncam2,Ntn1,Nynrin,Olfml2b,Pdlim1,Sbno2,Slc12a4,Smoc2,Socs3,Sulf1,Susd2,Syt6,Tbc1d8b,Tpm2,Vash1
115	GO:0000014	single-stranded DNA endodeoxyribonuclease activity	11	0	0.01	115	1	1
116	GO:0000030	mannosyltransferase activity	26	0	0.03	116	1	1
117	GO:0000049	tRNA binding	63	0	0.07	117	1	1
118	GO:0000062	fatty-acyl-CoA binding	23	0	0.03	118	1	1
119	GO:0000146	microfilament motor activity	24	0	0.03	119	1	1
120	GO:0000166	nucleotide binding	1888	0	2.14	120	1	1
121	GO:0000175	3'-5'-exoribonuclease activity	30	0	0.03	121	1	1
122	GO:0000217	DNA secondary structure binding	34	0	0.04	122	1	1
123	GO:0000287	magnesium ion binding	183	0	0.21	123	1	1
124	GO:0000295	adenine nucleotide transmembrane transporter activity	11	0	0.01	124	1	1
125	GO:0000339	RNA cap binding	15	0	0.02	125	1	1
126	GO:0000340	RNA 7-methylguanosine cap binding	12	0	0.01	126	1	1
127	GO:0000400	four-way junction DNA binding	17	0	0.02	127	1	1
128	GO:0000774	adenyl-nucleotide exchange factor activity	10	0	0.01	128	1	1
129	GO:0000900	translation repressor activity, mRNA regulatory element binding	13	0	0.01	129	1	1
130	GO:0000976	transcription regulatory region sequence-specific DNA binding	1222	0	1.39	130	1	1
131	GO:0000977	RNA polymerase II transcription regulatory region sequence-specific DNA binding	1135	0	1.29	131	1	1
132	GO:0000978	RNA polymerase II cis-regulatory region sequence-specific DNA binding	915	0	1.04	132	1	1
133	GO:0000979	RNA polymerase II core promoter sequence-specific DNA binding	21	0	0.02	133	1	1
134	GO:0000981	DNA-binding transcription factor activity, RNA polymerase II-specific	1053	0	1.2	134	1	1
135	GO:0000987	cis-regulatory region sequence-specific DNA binding	937	0	1.06	135	1	1
136	GO:0000993	RNA polymerase II complex binding	39	0	0.04	136	1	1
137	GO:0001046	core promoter sequence-specific DNA binding	47	0	0.05	137	1	1
138	GO:0001067	regulatory region nucleic acid binding	1226	0	1.39	138	1	1
139	GO:0001085	RNA polymerase II transcription factor binding	62	0	0.07	139	1	1
140	GO:0001091	RNA polymerase II general transcription initiation factor binding	20	0	0.02	140	1	1
141	GO:0001094	TFIID-class transcription factor complex binding	10	0	0.01	141	1	1
142	GO:0001098	basal transcription machinery binding	59	0	0.07	142	1	1
143	GO:0001099	basal RNA polymerase II transcription machinery binding	59	0	0.07	143	1	1
144	GO:0001102	RNA polymerase II activating transcription factor binding	46	0	0.05	144	1	1
145	GO:0001103	RNA polymerase II repressing transcription factor binding	35	0	0.04	145	1	1
146	GO:0001161	intronic transcription regulatory region sequence-specific DNA binding	17	0	0.02	146	1	1
147	GO:0001162	RNA polymerase II intronic transcription regulatory region sequence-specific DNA binding	13	0	0.01	147	1	1
148	GO:0001216	DNA-binding transcription activator activity	460	0	0.52	148	1	1
149	GO:0001217	DNA-binding transcription repressor activity	309	0	0.35	149	1	1
150	GO:0001221	transcription cofactor binding	55	0	0.06	150	1	1
151	GO:0001222	transcription corepressor binding	18	0	0.02	151	1	1
152	GO:0001223	transcription coactivator binding	28	0	0.03	152	1	1
153	GO:0001224	RNA polymerase II transcription cofactor binding	11	0	0.01	153	1	1
154	GO:0001227	DNA-binding transcription repressor activity, RNA polymerase II-specific	308	0	0.35	154	1	1
155	GO:0001228	DNA-binding transcription activator activity, RNA polymerase II-specific	457	0	0.52	155	1	1
156	GO:0001530	lipopolysaccharide binding	23	0	0.03	156	1	1
157	GO:0001540	amyloid-beta binding	57	0	0.06	157	1	1
158	GO:0001614	purinergic nucleotide receptor activity	14	0	0.02	158	1	1
159	GO:0001618	virus receptor activity	13	0	0.01	159	1	1
160	GO:0001637	G protein-coupled chemoattractant receptor activity	12	0	0.01	160	1	1
161	GO:0001653	peptide receptor activity	107	0	0.12	161	1	1
162	GO:0001664	G protein-coupled receptor binding	247	0	0.28	162	1	1
163	GO:0001671	ATPase activator activity	24	0	0.03	163	1	1
164	GO:0001846	opsonin binding	12	0	0.01	164	1	1
165	GO:0001848	complement binding	18	0	0.02	165	1	1
166	GO:0001882	nucleoside binding	337	0	0.38	166	1	1
167	GO:0001883	purine nucleoside binding	328	0	0.37	167	1	1
168	GO:0001965	G-protein alpha-subunit binding	36	0	0.04	168	1	1
169	GO:0001968	fibronectin binding	29	0	0.03	169	1	1
170	GO:0001972	retinoic acid binding	10	0	0.01	170	1	1
171	GO:0002020	protease binding	129	0	0.15	171	1	1
172	GO:0002039	p53 binding	69	0	0.08	172	1	1
173	GO:0002161	aminoacyl-tRNA editing activity	13	0	0.01	173	1	1
174	GO:0003678	DNA helicase activity	56	0	0.06	174	1	1
175	GO:0003684	damaged DNA binding	53	0	0.06	175	1	1
176	GO:0003688	DNA replication origin binding	22	0	0.02	176	1	1
177	GO:0003690	double-stranded DNA binding	1358	0	1.54	177	1	1
178	GO:0003697	single-stranded DNA binding	104	0	0.12	178	1	1
179	GO:0003700	DNA-binding transcription factor activity	1144	0	1.3	179	1	1
180	GO:0003707	steroid hormone receptor activity	47	0	0.05	180	1	1
181	GO:0003714	transcription corepressor activity	163	0	0.18	181	1	1
182	GO:0003724	RNA helicase activity	30	0	0.03	182	1	1
183	GO:0003725	double-stranded RNA binding	79	0	0.09	183	1	1
184	GO:0003727	single-stranded RNA binding	84	0	0.1	184	1	1
185	GO:0003730	mRNA 3'-UTR binding	87	0	0.1	185	1	1
186	GO:0003735	structural constituent of ribosome	152	0	0.17	186	1	1
187	GO:0003743	translation initiation factor activity	46	0	0.05	187	1	1
188	GO:0003746	translation elongation factor activity	17	0	0.02	188	1	1
189	GO:0003755	peptidyl-prolyl cis-trans isomerase activity	33	0	0.04	189	1	1
190	GO:0003756	protein disulfide isomerase activity	14	0	0.02	190	1	1
191	GO:0003774	motor activity	121	0	0.14	191	1	1
192	GO:0003777	microtubule motor activity	68	0	0.08	192	1	1
193	GO:0003785	actin monomer binding	23	0	0.03	193	1	1
194	GO:0003823	antigen binding	45	0	0.05	194	1	1
195	GO:0003841	1-acylglycerol-3-phosphate O-acyltransferase activity	11	0	0.01	195	1	1
196	GO:0003887	DNA-directed DNA polymerase activity	24	0	0.03	196	1	1
197	GO:0003899	DNA-directed 5'-3' RNA polymerase activity	36	0	0.04	197	1	1
198	GO:0003906	DNA-(apurinic or apyrimidinic site) endonuclease activity	13	0	0.01	198	1	1
199	GO:0003924	GTPase activity	264	0	0.3	199	1	1
200	GO:0003950	NAD+ ADP-ribosyltransferase activity	18	0	0.02	200	1	1
