# Supplementary material for: miR-7 controls glutamatergic transmission and neuronal connectivity in a Cdr1as-dependent manner
Source: EMBO Rep. 2024 Jun 3;25(7):3008–39. doi: 10.1038/s44319-024-00168-9 (PMC11239925; doi:10.1038/s44319-024-00168-9)
Supplement: Supplementary file 6 — Dataset EV4 [file 44319_2024_168_MOESM6_ESM.zip › GO/GO_Analysis_KOm7oe_KO_UP_CC.csv]

	GO.ID	Term	Annotated	Significant	Expected	Rank in p.value_classic	p.value_elim	p.value_classic	genes
1	GO:0009897	external side of plasma membrane	307	11	2.85	8	0.00014	0.00014	Ace,Car4,Cd9,Cxcr4,Dlk1,Ece1,Itga5,Itgav,Itgb1,Mcam,Sdc1
2	GO:0005615	extracellular space	1059	25	9.83	5	0.00022	1.4e-05	Ace,Btd,Car4,Cd9,Cthrc1,Dlk1,Ecm1,Fst,Gal,Hpgd,Lipg,Mcam,Metrnl,Mmel1,Nbl1,Nppc,Ramp1,Smoc1,Smoc2,Susd2,Tgfb2,Tnfsf9,Vasn,Wnt4,Wnt7b
3	GO:0008305	integrin complex	33	4	0.31	9	0.00024	0.00024	Itga5,Itgav,Itgb1,Pmp22
4	GO:0005604	basement membrane	109	6	1.01	13	0.00053	0.00053	Itgb1,Pmp22,Smoc1,Smoc2,Tgfb2,Vwa1
5	GO:0031012	extracellular matrix	447	16	4.15	3	0.00076	4.1e-06	Adamts14,Anxa11,Coch,Cthrc1,Ecm1,Emilin2,Itgb1,Mmp10,Pmp22,Smoc1,Smoc2,Tgfb2,Tgm2,Vasn,Vwa1,Wnt4
6	GO:0005886	plasma membrane	4055	61	37.63	6	0.00114	1.9e-05	Ace,Adra1d,Baiap3,Blnk,Car4,Cavin3,Cd9,Cdh23,Cdhr1,Celsr1,Cxcr4,Dlk1,Ece1,Fxyd1,Gabre,Gabrq,Gpr153,Hpgd,Htr5b,Itga5,Itgav,Itgb1,Jam2,Kcna5,Kcnh3,Kcnh4,Llgl2,Lrp5,Mcam,Nfkbia,Pdlim4,Pdyn,Pik3r5,Plce1,Plekha2,Plxdc1,Plxnb1,Pmp22,Podxl,Prkcd,Pstpip1,Qrfpr,Ramp1,Rasal1,Rasd1,Rasgrf1,Rasl10a,Rhoc,Sdc1,Spint2,Steap3,Susd2,Tgm2,Tm4sf1,Tnfsf9,Trabd2b,Trp53i13,Tspan15,Vamp8,Vasn,Wnt7b
7	GO:0009986	cell surface	745	22	6.91	2	0.00166	1.5e-06	Ace,Car4,Cd9,Cxcr4,Dlk1,Ece1,Itga5,Itgav,Itgb1,Jam2,Kcna5,Lipg,Mcam,Pmp22,Ramp1,Sdc1,Tgfb2,Tspan15,Vamp8,Vasn,Wnt4,Wnt7b
8	GO:0016021	integral component of membrane	3891	55	36.11	12	0.00172	0.00036	Ace,Adra1d,B3gnt4,Cd9,Cdh23,Cdhr1,Celsr1,Chst8,Cxcr4,Dlk1,Ece1,Fxyd1,Gabre,Gabrq,Galnt16,Gpr153,Hrk,Htr5b,Itga5,Itgav,Itgb1,Jam2,Kcna5,Kcnh3,Kcnh4,Lrp5,Mcam,Mcub,Mest,Mmel1,Nynrin,Plekhb1,Plpp4,Plxdc1,Plxnb1,Pmp22,Podxl,Qrfpr,Ramp1,Scarf2,Sdc1,Slc12a4,Spint2,Steap3,Susd2,Tm4sf1,Tmem215,Tmie,Tnfsf9,Trabd2b,Trp53i11,Trp53i13,Tspan15,Vamp8,Vasn
9	GO:0099524	postsynaptic cytosol	26	3	0.24	16	0.00174	0.00174	Aldoc,Hap1,Prkcd
10	GO:0031253	cell projection membrane	277	8	2.57	23	0.00436	0.00436	Ace,Car4,Cdhr1,Gabre,Itga5,Itgav,Itgb1,Podxl
11	GO:0070062	extracellular exosome	74	4	0.69	24	0.00496	0.00496	Ace,Car4,Cd9,Vasn
12	GO:0042582	azurophil granule	12	2	0.11	26	0.00531	0.00531	Anxa11,Vamp8
13	GO:0044291	cell-cell contact zone	84	4	0.78	30	0.00774	0.00774	Fxyd1,Itgb1,Jam2,Kcna5
14	GO:0097730	non-motile cilium	137	5	1.27	31	0.00904	0.00904	Cdh23,Cdhr1,Ift122,Plekhb1,Qrfpr
15	GO:0005614	interstitial matrix	16	2	0.15	33	0.00943	0.00943	Smoc2,Vwa1
16	GO:1902711	GABA-A receptor complex	16	2	0.15	34	0.00943	0.00943	Gabre,Gabrq
17	GO:0031528	microvillus membrane	19	2	0.18	37	0.01319	0.01319	Itgav,Podxl
18	GO:0030141	secretory granule	295	9	2.74	17	0.01554	0.00175	Anxa11,Car4,Ece1,Gal,Itgb1,Nppc,Pdyn,Tgfb2,Vamp8
19	GO:0031226	intrinsic component of plasma membrane	1195	22	11.09	15	0.01759	0.00153	Adra1d,Car4,Cd9,Cdhr1,Gabre,Gabrq,Htr5b,Itga5,Itgav,Itgb1,Jam2,Kcna5,Kcnh3,Kcnh4,Plxnb1,Pmp22,Qrfpr,Ramp1,Tgm2,Tm4sf1,Trabd2b,Tspan15
20	GO:0014704	intercalated disc	61	3	0.57	38	0.01905	0.01905	Fxyd1,Itgb1,Kcna5
21	GO:0005911	cell-cell junction	457	12	4.24	14	0.02065	0.00115	Cxcr4,Fxyd1,Itga5,Itgb1,Jam2,Kcna5,Pdlim1,Pdlim4,Plxdc1,Pmp22,Podxl,Prkcd
22	GO:0032587	ruffle membrane	66	3	0.61	40	0.02343	0.02343	Itga5,Itgav,Itgb1
23	GO:0016529	sarcoplasmic reticulum	71	3	0.66	41	0.0283	0.0283	Car4,Jsrp1,Rasd1
24	GO:0005884	actin filament	127	4	1.18	42	0.03064	0.03064	Pdlim1,Pdlim4,Pstpip1,Tpm2
25	GO:0001725	stress fiber	78	3	0.72	43	0.03596	0.03596	Pdlim1,Pdlim4,Pstpip1
26	GO:0097517	contractile actin filament bundle	78	3	0.72	44	0.03596	0.03596	Pdlim1,Pdlim4,Pstpip1
27	GO:0070161	anchoring junction	578	13	5.36	20	0.0364	0.00286	Cxcr4,Fxyd1,Itga5,Itgav,Itgb1,Jam2,Kcna5,Pdlim1,Pdlim4,Plxdc1,Pmp22,Podxl,Prkcd
28	GO:0016528	sarcoplasm	80	3	0.74	45	0.03833	0.03833	Car4,Jsrp1,Rasd1
29	GO:0005887	integral component of plasma membrane	1128	20	10.47	22	0.03921	0.00389	Adra1d,Cd9,Cdhr1,Gabre,Gabrq,Htr5b,Itga5,Itgav,Itgb1,Jam2,Kcna5,Kcnh3,Kcnh4,Plxnb1,Pmp22,Qrfpr,Ramp1,Tm4sf1,Trabd2b,Tspan15
30	GO:0098858	actin-based cell projection	201	5	1.87	46	0.03951	0.03951	Cdh23,Itgav,Itgb1,Podxl,Rhoc
31	GO:0031256	leading edge membrane	143	4	1.33	48	0.04428	0.04428	Gabre,Itga5,Itgav,Itgb1
32	GO:0098636	protein complex involved in cell adhesion	38	5	0.35	7	0.04445	2.5e-05	Itga5,Itgav,Itgb1,Jam2,Pmp22
33	GO:0062023	collagen-containing extracellular matrix	336	11	3.12	11	0.04608	3e-04	Anxa11,Coch,Ecm1,Emilin2,Itgb1,Pmp22,Smoc1,Smoc2,Tgfb2,Tgm2,Vwa1
34	GO:0032154	cleavage furrow	37	2	0.34	49	0.04611	0.04611	Pstpip1,Rhoc
35	GO:0031941	filamentous actin	37	2	0.34	50	0.04611	0.04611	Pdlim1,Pdlim4
36	GO:0032432	actin filament bundle	87	3	0.81	51	0.04721	0.04721	Pdlim1,Pdlim4,Pstpip1
37	GO:0042641	actomyosin	87	3	0.81	52	0.04721	0.04721	Pdlim1,Pdlim4,Pstpip1
38	GO:0031252	cell leading edge	383	7	3.55	53	0.06631	0.06631	Cxcr4,Gabre,Itga5,Itgav,Itgb1,Pdlim4,Plce1
39	GO:0097733	photoreceptor cell cilium	101	3	0.94	54	0.06771	0.06771	Cdhr1,Ift122,Plekhb1
40	GO:0032153	cell division site	46	2	0.43	55	0.06793	0.06793	Pstpip1,Rhoc
41	GO:0015629	actin cytoskeleton	467	8	4.33	56	0.0697	0.0697	Arpc1b,Hspb7,Llgl2,Mylk3,Pdlim1,Pdlim4,Pstpip1,Tpm2
42	GO:0045177	apical part of cell	393	7	3.65	57	0.07384	0.07384	Btd,Car4,Cd9,Cdh23,Fxyd1,Kcna5,Podxl
43	GO:0048471	perinuclear region of cytoplasm	639	10	5.93	58	0.07416	0.07416	Car4,Ece1,Hap1,Itgb1,Kcna5,Pdlim4,Pmp22,Rasd1,Trp53bp2,Vamp8
44	GO:0097731	9+0 non-motile cilium	107	3	0.99	59	0.07754	0.07754	Cdhr1,Ift122,Plekhb1
45	GO:0030017	sarcomere	173	4	1.61	60	0.07763	0.07763	Kcna5,Pdlim1,Pdlim4,Tpm2
46	GO:0098862	cluster of actin-based cell projections	174	4	1.61	61	0.07891	0.07891	Ace,Car4,Cdh23,Rhoc
47	GO:0005923	bicellular tight junction	108	3	1	62	0.07924	0.07924	Jam2,Plxdc1,Pmp22
48	GO:0032420	stereocilium	52	2	0.48	63	0.08399	0.08399	Cdh23,Rhoc
49	GO:0005885	Arp2/3 protein complex	10	1	0.09	65	0.08905	0.08905	Arpc1b
50	GO:0034774	secretory granule lumen	10	1	0.09	66	0.08905	0.08905	Pdyn
51	GO:0097732	9+2 non-motile cilium	10	1	0.09	67	0.08905	0.08905	Cdh23
52	GO:0030056	hemidesmosome	10	1	0.09	68	0.08905	0.08905	Itgb1
53	GO:0060091	kinocilium	10	1	0.09	69	0.08905	0.08905	Cdh23
54	GO:0060205	cytoplasmic vesicle lumen	10	1	0.09	70	0.08905	0.08905	Pdyn
55	GO:0031902	late endosome membrane	54	2	0.5	71	0.08958	0.08958	Baiap3,Vamp8
56	GO:0005768	endosome	842	12	7.81	73	0.09226	0.09226	Ace,Baiap3,Cxcr4,Ece1,Hap1,Itgb1,Lipg,Pdlim4,Steap3,Tgfb2,Tspan15,Vamp8
57	GO:0030018	Z disc	116	3	1.08	74	0.09339	0.09339	Kcna5,Pdlim1,Pdlim4
58	GO:0070160	tight junction	117	3	1.09	75	0.09522	0.09522	Jam2,Plxdc1,Pmp22
59	GO:0036156	inner dynein arm	11	1	0.1	76	0.09751	0.09751	Dnah1
60	GO:0042581	specific granule	11	1	0.1	77	0.09751	0.09751	Anxa11
61	GO:0031983	vesicle lumen	11	1	0.1	78	0.09751	0.09751	Pdyn
62	GO:0070938	contractile ring	12	1	0.11	79	0.10589	0.10589	Pstpip1
63	GO:0043256	laminin complex	12	1	0.11	80	0.10589	0.10589	Pmp22
64	GO:0098684	photoreceptor ribbon synapse	12	1	0.11	81	0.10589	0.10589	Cdh23
65	GO:0042622	photoreceptor outer segment membrane	12	1	0.11	82	0.10589	0.10589	Cdhr1
66	GO:0032421	stereocilium bundle	60	2	0.56	83	0.10697	0.10697	Cdh23,Rhoc
67	GO:0030016	myofibril	195	4	1.81	84	0.10819	0.10819	Kcna5,Pdlim1,Pdlim4,Tpm2
68	GO:0019005	SCF ubiquitin ligase complex	61	2	0.57	85	0.10995	0.10995	Ccnf,Trim21
69	GO:0005769	early endosome	274	5	2.54	86	0.11196	0.11196	Cxcr4,Ece1,Lipg,Pdlim4,Vamp8
70	GO:0000177	cytoplasmic exosome (RNase complex)	13	1	0.12	87	0.11419	0.11419	Carhsp1
71	GO:0031674	I band	127	3	1.18	88	0.11439	0.11439	Kcna5,Pdlim1,Pdlim4
72	GO:0099513	polymeric cytoskeletal fiber	610	9	5.66	89	0.11469	0.11469	Dnah1,Klc3,Krt12,Pdlim1,Pdlim4,Pstpip1,Tekt1,Tpm2,Tubb6
73	GO:0043296	apical junction complex	129	3	1.2	91	0.11838	0.11838	Jam2,Plxdc1,Pmp22
74	GO:0043005	neuron projection	1445	18	13.41	93	0.12198	0.12198	Aldoc,Cdh23,Cdhr1,Cxcr4,Gabre,Gabrq,Hap1,Htr5b,Ift122,Itgb1,Klc3,Pdlim4,Pdyn,Plekhb1,Plxdc1,Rasgrf1,Rhoc,Tgfb2
75	GO:0031526	brush border membrane	65	2	0.6	94	0.12208	0.12208	Ace,Car4
76	GO:0071437	invadopodium	14	1	0.13	95	0.12242	0.12242	Itgb1
77	GO:0031362	anchored component of external side of plasma membrane	14	1	0.13	96	0.12242	0.12242	Car4
78	GO:0005912	adherens junction	131	3	1.22	97	0.12243	0.12243	Itgb1,Pdlim1,Pdlim4
79	GO:0005770	late endosome	205	4	1.9	98	0.12363	0.12363	Baiap3,Cxcr4,Steap3,Vamp8
80	GO:0043292	contractile fiber	209	4	1.94	99	0.13006	0.13006	Kcna5,Pdlim1,Pdlim4,Tpm2
81	GO:0035253	ciliary rootlet	15	1	0.14	100	0.13057	0.13057	Klc3
82	GO:0001750	photoreceptor outer segment	68	2	0.63	101	0.13138	0.13138	Cdhr1,Plekhb1
83	GO:0060293	germ plasm	16	1	0.15	102	0.13865	0.13865	Carhsp1
84	GO:0043186	P granule	16	1	0.15	103	0.13865	0.13865	Carhsp1
85	GO:0031527	filopodium membrane	16	1	0.15	104	0.13865	0.13865	Itgav
86	GO:0031233	intrinsic component of external side of plasma membrane	16	1	0.15	105	0.13865	0.13865	Car4
87	GO:0098992	neuronal dense core vesicle	16	1	0.15	106	0.13865	0.13865	Pdyn
88	GO:0016234	inclusion body	71	2	0.66	107	0.14084	0.14084	Hap1,Hspb7
89	GO:0016324	apical plasma membrane	297	5	2.76	109	0.14291	0.14291	Car4,Cd9,Fxyd1,Kcna5,Podxl
90	GO:0032426	stereocilium tip	17	1	0.16	110	0.14665	0.14665	Cdh23
91	GO:0045495	pole plasm	17	1	0.16	111	0.14665	0.14665	Carhsp1
92	GO:0098590	plasma membrane region	1138	19	10.56	32	0.14825	0.00912	Ace,Car4,Cavin3,Cd9,Cdhr1,Fxyd1,Gabre,Gabrq,Hpgd,Itga5,Itgav,Itgb1,Kcna5,Pdlim4,Podxl,Pstpip1,Rasgrf1,Rhoc,Vamp8
93	GO:0110165	cellular anatomical entity	14440	144	134.01	19	0.14962	0.00267	Ace,Adamts14,Adra1d,Aifm3,Aldh2,Aldoc,Anxa11,Arpc1b,Atf3,B3gnt4,Baiap3,Blnk,Btd,C2cd4c,Car4,Carhsp1,Caskin2,Cavin3,Cbr3,Ccnf,Cd9,Cdh23,Cdhr1,Celsr1,Chst8,Cidea,Coch,Cthrc1,Cxcr4,Dlk1,Dmrtc1a,Dnah1,Ece1,Ecm1,Emilin2,Fosb,Fst,Fxyd1,Gabre,Gabrq,Gal,Galnt16,Gpr153,Hap1,Hpgd,Hrk,Hspb7,Htr5b,Ift122,Itga5,Itgav,Itgb1,Jam2,Jsrp1,Kcna5,Kcnh3,Kcnh4,Klc3,Klf10,Klf2,Krt12,L3mbtl4,Lipg,Llgl2,Lrp5,Lrrc75a,Mapk…
94	GO:0005581	collagen trimer	74	2	0.69	112	0.15045	0.15045	Cthrc1,Emilin2
95	GO:0030667	secretory granule membrane	74	2	0.69	113	0.15045	0.15045	Car4,Vamp8
96	GO:0001726	ruffle	145	3	1.35	114	0.1521	0.1521	Itga5,Itgav,Itgb1
97	GO:0055037	recycling endosome	146	3	1.35	115	0.1543	0.1543	Baiap3,Pdlim4,Vamp8
98	GO:0043218	compact myelin	18	1	0.17	116	0.15458	0.15458	Pmp22
99	GO:0016327	apicolateral plasma membrane	18	1	0.17	117	0.15458	0.15458	Rasgrf1
100	GO:0099503	secretory vesicle	495	9	4.59	47	0.15565	0.04138	Anxa11,Car4,Ece1,Gal,Itgb1,Nppc,Pdyn,Tgfb2,Vamp8
101	GO:0005796	Golgi lumen	19	1	0.18	118	0.16243	0.16243	Sdc1
102	GO:0031332	RNAi effector complex	20	1	0.19	119	0.17021	0.17021	Mir7-1
103	GO:0042588	zymogen granule	20	1	0.19	120	0.17021	0.17021	Vamp8
104	GO:0016442	RISC complex	20	1	0.19	121	0.17021	0.17021	Mir7-1
105	GO:0016323	basolateral plasma membrane	233	4	2.16	122	0.17133	0.17133	Ace,Hpgd,Rasgrf1,Vamp8
106	GO:0005788	endoplasmic reticulum lumen	82	2	0.76	125	0.17663	0.17663	Wnt4,Wnt7b
107	GO:0005925	focal adhesion	156	3	1.45	126	0.17684	0.17684	Itga5,Itgav,Itgb1
108	GO:0042383	sarcolemma	158	3	1.47	127	0.18146	0.18146	Car4,Fxyd1,Itgb1
109	GO:0005865	striated muscle thin filament	22	1	0.2	130	0.18556	0.18556	Tpm2
110	GO:0005858	axonemal dynein complex	22	1	0.2	131	0.18556	0.18556	Dnah1
111	GO:0030864	cortical actin cytoskeleton	85	2	0.79	132	0.18663	0.18663	Llgl2,Pstpip1
112	GO:0005794	Golgi apparatus	1353	16	12.56	133	0.18867	0.18867	B3gnt4,Baiap3,Car4,Chst8,Ece1,Gal,Galnt16,Itga5,Kcna5,Lipg,Mmel1,Plce1,Plekhb1,Sdc1,Tgfb2,Wnt4
113	GO:1905354	exoribonuclease complex	23	1	0.21	135	0.19313	0.19313	Carhsp1
114	GO:0097470	ribbon synapse	23	1	0.21	136	0.19313	0.19313	Cdh23
115	GO:0000178	exosome (RNase complex)	23	1	0.21	137	0.19313	0.19313	Carhsp1
116	GO:0030175	filopodium	87	2	0.81	138	0.19334	0.19334	Itgav,Itgb1
117	GO:0030027	lamellipodium	166	3	1.54	139	0.20023	0.20023	Itgav,Pdlim4,Plce1
118	GO:0099523	presynaptic cytosol	24	1	0.22	140	0.20063	0.20063	Hap1
119	GO:0030055	cell-substrate junction	168	3	1.56	141	0.205	0.205	Itga5,Itgav,Itgb1
120	GO:0005902	microvillus	91	2	0.84	142	0.20686	0.20686	Itgav,Podxl
121	GO:0071944	cell periphery	4170	63	38.7	4	0.20708	1e-05	Ace,Adra1d,Baiap3,Blnk,Car4,Cavin3,Cd9,Cdh23,Cdhr1,Celsr1,Cxcr4,Dlk1,Ece1,Fxyd1,Gabre,Gabrq,Gpr153,Hpgd,Htr5b,Itga5,Itgav,Itgb1,Jam2,Kcna5,Kcnh3,Kcnh4,Llgl2,Lrp5,Mcam,Nfkbia,Pdlim4,Pdyn,Pik3r5,Plce1,Plekha2,Plxdc1,Plxnb1,Pmp22,Podxl,Prkcd,Pstpip1,Qrfpr,Ramp1,Rasal1,Rasd1,Rasgrf1,Rasl10a,Rhoc,Sdc1,Smoc2,Spint2,Steap3,Susd2,Tgm2,Tle6,Tm4sf1,Tnfsf9,Trabd2b,Trp53i13,Tspan15,Vamp8,Vasn,Wnt7b
122	GO:0036379	myofilament	26	1	0.24	143	0.21542	0.21542	Tpm2
123	GO:0031410	cytoplasmic vesicle	1724	21	16	90	0.22076	0.11805	Ace,Anxa11,Baiap3,Car4,Cxcr4,Ece1,Gal,Hap1,Itga5,Itgb1,Lipg,Nppc,Pdlim4,Pdyn,Rhoc,Steap3,Tgfb2,Ticam1,Trim21,Tspan15,Vamp8
124	GO:0005942	phosphatidylinositol 3-kinase complex	27	1	0.25	144	0.22271	0.22271	Pik3r5
125	GO:0097225	sperm midpiece	27	1	0.25	145	0.22271	0.22271	Ace
126	GO:0005901	caveola	96	2	0.89	146	0.22388	0.22388	Cavin3,Fxyd1
127	GO:0097708	intracellular vesicle	1730	21	16.06	92	0.22529	0.12113	Ace,Anxa11,Baiap3,Car4,Cxcr4,Ece1,Gal,Hap1,Itga5,Itgb1,Lipg,Nppc,Pdlim4,Pdyn,Rhoc,Steap3,Tgfb2,Ticam1,Trim21,Tspan15,Vamp8
128	GO:0099080	supramolecular complex	1108	13	10.28	147	0.2289	0.2289	Blnk,Carhsp1,Dnah1,Kcna5,Klc3,Krt12,Nynrin,Pdlim1,Pdlim4,Pstpip1,Tekt1,Tpm2,Tubb6
129	GO:0099512	supramolecular fiber	818	10	7.59	148	0.22901	0.22901	Dnah1,Kcna5,Klc3,Krt12,Pdlim1,Pdlim4,Pstpip1,Tekt1,Tpm2,Tubb6
130	GO:0097440	apical dendrite	28	1	0.26	149	0.22994	0.22994	Rasgrf1
131	GO:0099081	supramolecular polymer	824	10	7.65	150	0.23564	0.23564	Dnah1,Kcna5,Klc3,Krt12,Pdlim1,Pdlim4,Pstpip1,Tekt1,Tpm2,Tubb6
132	GO:0030990	intraciliary transport particle	29	1	0.27	151	0.2371	0.2371	Ift122
133	GO:0016342	catenin complex	29	1	0.27	152	0.2371	0.2371	Cdh23
134	GO:0031514	motile cilium	184	3	1.71	153	0.24396	0.24396	Ace,Dnah1,Klc3
135	GO:0032588	trans-Golgi network membrane	30	1	0.28	154	0.24419	0.24419	Baiap3
136	GO:0098982	GABA-ergic synapse	102	2	0.95	155	0.24444	0.24444	Baiap3,Hap1
137	GO:0045335	phagocytic vesicle	102	2	0.95	156	0.24444	0.24444	Anxa11,Vamp8
138	GO:0005938	cell cortex	275	4	2.55	157	0.25231	0.25231	Llgl2,Pstpip1,Rhoc,Tle6
139	GO:0031045	dense core granule	33	1	0.31	158	0.26508	0.26508	Pdyn
140	GO:0097546	ciliary base	33	1	0.31	159	0.26508	0.26508	Ift122
141	GO:0016235	aggresome	34	1	0.32	160	0.27191	0.27191	Hspb7
142	GO:0036126	sperm flagellum	110	2	1.02	161	0.27196	0.27196	Ace,Dnah1
143	GO:0031224	intrinsic component of membrane	4023	57	37.34	10	0.27233	0.00024	Ace,Adra1d,B3gnt4,Car4,Cd9,Cdh23,Cdhr1,Celsr1,Chst8,Cxcr4,Dlk1,Ece1,Fxyd1,Gabre,Gabrq,Galnt16,Gpr153,Hrk,Htr5b,Itga5,Itgav,Itgb1,Jam2,Kcna5,Kcnh3,Kcnh4,Lrp5,Mcam,Mcub,Mest,Mmel1,Nynrin,Plekhb1,Plpp4,Plxdc1,Plxnb1,Pmp22,Podxl,Qrfpr,Ramp1,Scarf2,Sdc1,Slc12a4,Spint2,Steap3,Susd2,Tgm2,Tm4sf1,Tmem215,Tmie,Tnfsf9,Trabd2b,Trp53i11,Trp53i13,Tspan15,Vamp8,Vasn
144	GO:0005814	centriole	111	2	1.03	162	0.2754	0.2754	Ccnf,Hap1
145	GO:0097386	glial cell projection	35	1	0.32	163	0.27868	0.27868	Itgb1
146	GO:0030863	cortical cytoskeleton	116	2	1.08	164	0.29259	0.29259	Llgl2,Pstpip1
147	GO:0030426	growth cone	204	3	1.89	165	0.29411	0.29411	Cxcr4,Hap1,Rasgrf1
148	GO:0043235	receptor complex	357	10	3.31	18	0.29668	0.00185	Gabre,Gabrq,Itga5,Itgav,Itgb1,Lrp5,Plxdc1,Plxnb1,Pmp22,Ramp1
149	GO:0034707	chloride channel complex	38	1	0.35	166	0.29862	0.29862	Gabrq
150	GO:0036464	cytoplasmic ribonucleoprotein granule	206	3	1.91	167	0.29917	0.29917	Blnk,Carhsp1,Nynrin
151	GO:0005903	brush border	121	2	1.12	169	0.30972	0.30972	Ace,Car4
152	GO:0036477	somatodendritic compartment	988	11	9.17	170	0.31047	0.31047	Btd,Gal,Hap1,Htr5b,Itgb1,Jam2,Pdlim4,Pdyn,Plxdc1,Rasgrf1,Tgfb2
153	GO:0030427	site of polarized growth	211	3	1.96	171	0.31185	0.31185	Cxcr4,Hap1,Rasgrf1
154	GO:0097729	9+2 motile cilium	123	2	1.14	172	0.31656	0.31656	Ace,Dnah1
155	GO:0000307	cyclin-dependent protein kinase holoenzyme complex	41	1	0.38	173	0.31802	0.31802	Ccnf
156	GO:0044853	plasma membrane raft	124	2	1.15	174	0.31997	0.31997	Cavin3,Fxyd1
157	GO:0005802	trans-Golgi network	215	3	2	175	0.32201	0.32201	Baiap3,Car4,Tgfb2
158	GO:0032391	photoreceptor connecting cilium	42	1	0.39	176	0.32436	0.32436	Ift122
159	GO:0035770	ribonucleoprotein granule	217	3	2.01	177	0.32709	0.32709	Blnk,Carhsp1,Nynrin
160	GO:0055038	recycling endosome membrane	43	1	0.4	178	0.33065	0.33065	Baiap3
161	GO:0060170	ciliary membrane	43	1	0.4	179	0.33065	0.33065	Cdhr1
162	GO:0031305	integral component of mitochondrial inner membrane	44	1	0.41	180	0.33688	0.33688	Mcub
163	GO:0031304	intrinsic component of mitochondrial inner membrane	45	1	0.42	181	0.34305	0.34305	Mcub
164	GO:0032590	dendrite membrane	45	1	0.42	182	0.34305	0.34305	Gabre
165	GO:0005771	multivesicular body	46	1	0.43	183	0.34916	0.34916	Steap3
166	GO:0031201	SNARE complex	47	1	0.44	185	0.35522	0.35522	Vamp8
167	GO:0005871	kinesin complex	49	1	0.45	186	0.36717	0.36717	Klc3
168	GO:0005875	microtubule associated complex	140	2	1.3	187	0.37386	0.37386	Dnah1,Klc3
169	GO:0030496	midbody	142	2	1.32	188	0.38048	0.38048	Anxa11,Vamp8
170	GO:0005856	cytoskeleton	1990	20	18.47	190	0.38735	0.38735	Anxa11,Arpc1b,Ccnf,Cdh23,Dnah1,Hap1,Hspb7,Ift122,Klc3,Krt12,Llgl2,Mylk3,Pdlim1,Pdlim4,Pik3r5,Pstpip1,Rhoc,Tekt1,Tpm2,Tubb6
171	GO:0030286	dynein complex	54	1	0.5	191	0.39608	0.39608	Dnah1
172	GO:0009925	basal plasma membrane	54	1	0.5	192	0.39608	0.39608	Ace
173	GO:0001917	photoreceptor inner segment	55	1	0.51	193	0.4017	0.4017	Cdh23
174	GO:0034704	calcium channel complex	56	1	0.52	194	0.40728	0.40728	Mcub
175	GO:0031982	vesicle	1850	23	17.17	64	0.41275	0.08849	Ace,Anxa11,Baiap3,Car4,Cd9,Cxcr4,Ece1,Gal,Hap1,Itga5,Itgb1,Lipg,Nppc,Pdlim4,Pdyn,Rhoc,Steap3,Tgfb2,Ticam1,Trim21,Tspan15,Vamp8,Vasn
176	GO:0031461	cullin-RING ubiquitin ligase complex	155	2	1.44	196	0.42278	0.42278	Ccnf,Trim21
177	GO:0046658	anchored component of plasma membrane	59	1	0.55	197	0.42368	0.42368	Car4
178	GO:0045121	membrane raft	363	4	3.37	198	0.43608	0.43608	Cavin3,Fxyd1,Itgb1,Kcna5
179	GO:0030425	dendrite	675	7	6.26	199	0.43713	0.43713	Hap1,Htr5b,Itgb1,Pdlim4,Pdyn,Plxdc1,Rasgrf1
180	GO:0098857	membrane microdomain	364	4	3.38	200	0.43815	0.43815	Cavin3,Fxyd1,Itgb1,Kcna5
181	GO:0097447	dendritic tree	678	7	6.29	201	0.44169	0.44169	Hap1,Htr5b,Itgb1,Pdlim4,Pdyn,Plxdc1,Rasgrf1
182	GO:0150034	distal axon	370	4	3.43	202	0.45052	0.45052	Cxcr4,Hap1,Pdyn,Rasgrf1
183	GO:0098589	membrane region	374	4	3.47	203	0.45872	0.45872	Cavin3,Fxyd1,Itgb1,Kcna5
184	GO:0032589	neuron projection membrane	66	1	0.61	204	0.46023	0.46023	Gabre
185	GO:0012505	endomembrane system	3518	35	32.65	184	0.46291	0.35059	Ace,Aifm3,Anxa11,B3gnt4,Baiap3,Car4,Chst8,Cxcr4,Ece1,Gal,Galnt16,Hap1,Itga5,Itgb1,Jsrp1,Kcna5,Lipg,Lrp5,Mest,Mmel1,Nppc,Pdlim4,Pdyn,Plce1,Plekhb1,Prkcd,Rasd1,Rcn1,Sdc1,Steap3,Tgfb2,Tspan15,Vamp8,Wnt4,Wnt7b
186	GO:0005793	endoplasmic reticulum-Golgi intermediate compartment	67	1	0.62	205	0.46526	0.46526	Car4
187	GO:0035869	ciliary transition zone	67	1	0.62	206	0.46526	0.46526	Ift122
188	GO:0034702	ion channel complex	273	3	2.53	207	0.46654	0.46654	Gabrq,Kcna5,Mcub
189	GO:0030315	T-tubule	69	1	0.64	208	0.47518	0.47518	Fxyd1
190	GO:0005776	autophagosome	69	1	0.64	209	0.47518	0.47518	Hap1
191	GO:0098791	Golgi apparatus subcompartment	278	3	2.58	210	0.47847	0.47847	Baiap3,Car4,Tgfb2
192	GO:0000323	lytic vacuole	406	6	3.77	123	0.48918	0.17655	Ace,Anxa11,Cxcr4,Hap1,Sgsh,Vamp8
193	GO:0005764	lysosome	406	6	3.77	124	0.48918	0.17655	Ace,Anxa11,Cxcr4,Hap1,Sgsh,Vamp8
194	GO:1902495	transmembrane transporter complex	284	3	2.64	212	0.49261	0.49261	Gabrq,Kcna5,Mcub
195	GO:0005739	mitochondrion	1678	16	15.57	213	0.49376	0.49376	Aifm3,Aldh2,Aldoc,Cidea,Hap1,Hrk,Hspb7,Lrp5,Mcub,Prkcd,Tgm2,Ticam1,Tst,Txnip,Vamp8,Vasn
196	GO:0005783	endoplasmic reticulum	1465	14	13.6	214	0.49551	0.49551	Aifm3,Car4,Hap1,Itga5,Jsrp1,Kcna5,Lrp5,Mest,Mmel1,Prkcd,Rasd1,Rcn1,Wnt4,Wnt7b
197	GO:0032592	integral component of mitochondrial membrane	74	1	0.69	216	0.49919	0.49919	Mcub
198	GO:0008076	voltage-gated potassium channel complex	74	1	0.69	217	0.49919	0.49919	Kcna5
199	GO:0045178	basal part of cell	75	1	0.7	218	0.50386	0.50386	Ace
200	GO:0043679	axon terminus	183	2	1.7	219	0.50847	0.50847	Hap1,Pdyn
