# Supplementary material for: miR-7 controls glutamatergic transmission and neuronal connectivity in a Cdr1as-dependent manner
Source: EMBO Rep. 2024 Jun 3;25(7):3008–39. doi: 10.1038/s44319-024-00168-9 (PMC11239925; doi:10.1038/s44319-024-00168-9)
Supplement: Supplementary file 6 — Dataset EV4 [file 44319_2024_168_MOESM6_ESM.zip › GO/GO_Analysis_KOm7oe_KO_UP_BP.csv]

	GO.ID	Term	Annotated	Significant	Expected	Rank in p.value_classic	p.value_elim	p.value_classic	genes
1	GO:0007186	G protein-coupled receptor signaling pathway	627	17	5.86	22	8e-05	8e-05	Adra1d,Baiap3,Celsr1,Cxcr4,Ece1,Gabre,Gabrq,Gal,Gpr153,Htr5b,Itgb1,Pdyn,Pik3r5,Plce1,Qrfpr,Ramp1,Tgm2
2	GO:0051798	positive regulation of hair follicle development	11	3	0.1	31	0.00013	0.00013	Fst,Gal,Tgfb2
3	GO:0033690	positive regulation of osteoblast proliferation	14	3	0.13	51	0.00027	0.00027	Cthrc1,Itgav,Lrp5
4	GO:0045669	positive regulation of osteoblast differentiation	67	5	0.63	55	0.00041	0.00041	Cthrc1,Lrp5,Nppc,Wnt4,Wnt7b
5	GO:0033627	cell adhesion mediated by integrin	68	5	0.64	58	0.00043	0.00043	Itga5,Itgav,Itgb1,Podxl,Tgfb2
6	GO:0010883	regulation of lipid storage	41	4	0.38	63	0.00057	0.00057	Cidea,Itgav,Mest,Nfkbia
7	GO:0051480	regulation of cytosolic calcium ion concentration	310	10	2.9	71	0.00068	0.00068	Adra1d,Cdh23,Cxcr4,Fxyd1,Hap1,Itgav,Jsrp1,Kcna5,Tgfb2,Tgm2
8	GO:0010811	positive regulation of cell-substrate adhesion	125	6	1.17	91	0.00114	0.00114	Itga5,Itgb1,Plekha2,Smoc1,Smoc2,Wnt4
9	GO:0050729	positive regulation of inflammatory response	126	6	1.18	92	0.00119	0.00119	Ace,C2cd4b,Nfkbia,Tgm2,Ticam1,Vamp8
10	GO:0007166	cell surface receptor signaling pathway	2205	40	20.62	9	0.00167	2e-05	Atf3,Blnk,Celsr1,Cidea,Cthrc1,Cxcr4,Dlk1,Ecm1,Fst,Hap1,Hpgd,Ift122,Itga5,Itgav,Itgb1,Kcna5,Llgl2,Lrp5,Mir7-1,Nbl1,Nfkbia,Notum,Nppc,Pgam2,Plce1,Plxnb1,Prkcd,Rasgrf1,Sdc1,Smoc2,Tgfb2,Ticam1,Tle6,Trabd2b,Trib1,Tspan15,Txnip,Vasn,Wnt4,Wnt7b
11	GO:0071711	basement membrane organization	28	3	0.26	117	0.00221	0.00221	Itgb1,Pmp22,Spint2
12	GO:0009968	negative regulation of signal transduction	1125	23	10.52	52	0.00232	0.00031	Atf3,Cavin3,Cidea,Cthrc1,Dlk1,Ecm1,Fst,Ift122,Itgav,Itgb1,Nbl1,Nfkbia,Notum,Prkcd,Rasal1,Tgfb2,Tle6,Trabd2b,Trib1,Tspan15,Vasn,Wnt4,Wnt7b
13	GO:0032963	collagen metabolic process	102	5	0.95	128	0.00269	0.00269	Itgb1,Mmp10,Nppc,Prkcd,Wnt4
14	GO:0060561	apoptotic process involved in morphogenesis	30	3	0.28	129	0.0027	0.0027	Lrp5,Tgfb2,Wnt7b
15	GO:0045596	negative regulation of cell differentiation	714	15	6.68	131	0.00284	0.00284	Dlk1,Fst,Itgav,Itgb1,Lrp5,Mir7-1,Nfatc1,Nfkbia,Nppc,Pmp22,Tgfb2,Trib1,Vasn,Wnt4,Wnt7b
16	GO:0003018	vascular process in circulatory system	202	7	1.89	132	0.00292	0.00292	Ace,Adra1d,C2cd4b,Ece1,Kcna5,Mylk3,Nppc
17	GO:1901342	regulation of vasculature development	317	9	2.96	133	0.00299	0.00299	Cxcr4,Ecm1,Itga5,Itgb1,Klf2,Nfatc1,Smoc2,Tgfb2,Wnt4
18	GO:0030334	regulation of cell migration	865	17	8.09	134	0.003	0.003	Ace,Cd9,Cxcr4,Ecm1,Itga5,Itgav,Itgb1,Jam2,Mcam,Mmp10,Nbl1,Plxnb1,Rhoc,Smoc2,Tgfb2,Trib1,Wnt4
19	GO:0019932	second-messenger-mediated signaling	382	10	3.57	136	0.00319	0.00319	Adra1d,Cxcr4,Ece1,Gal,Hap1,Jsrp1,Nfatc1,Nppc,Ramp1,Rasd1
20	GO:1902533	positive regulation of intracellular signal transduction	877	17	8.2	143	0.00345	0.00345	Adra1d,Cavin3,Ece1,Hap1,Itgb1,Nppc,Pik3r5,Plce1,Plxnb1,Prkcd,Rasgrf1,Steap3,Tgfb2,Tgm2,Ticam1,Trim21,Wnt7b
21	GO:0016331	morphogenesis of embryonic epithelium	175	8	1.64	48	0.00371	0.00024	Celsr1,Cthrc1,Ift122,Llgl2,Spint2,Tgfb2,Wnt4,Wnt7b
22	GO:0009792	embryo development ending in birth or egg hatching	710	18	6.64	28	0.00387	0.00011	Ace,Celsr1,Cthrc1,Dlk1,Ece1,Ift122,Itgav,Itgb1,Klf2,Llgl2,Plpp4,Rcn1,Spint2,Tgfb2,Tle6,Tm4sf1,Trp53bp2,Wnt7b
23	GO:0001525	angiogenesis	482	13	4.51	65	0.00407	6e-04	Ace,Cxcr4,Ecm1,Itga5,Itgav,Itgb1,Klf2,Mcam,Plxdc1,Ramp1,Smoc2,Tgfb2,Wnt7b
24	GO:0045746	negative regulation of Notch signaling pathway	35	3	0.33	151	0.00421	0.00421	Dlk1,Nfkbia,Tspan15
25	GO:0044093	positive regulation of molecular function	1374	23	12.85	156	0.00439	0.00439	Ace,Arhgef19,Cthrc1,Dap,Gal,Grtp1,Hap1,Itgb1,Lrp5,Nab2,Pik3r5,Plce1,Plxnb1,Prkcd,Ramp1,Rasgrf1,Rhoc,Tgfb2,Ticam1,Trib1,Trim21,Wnt4,Wnt7b
26	GO:0043065	positive regulation of apoptotic process	604	13	5.65	157	0.00441	0.00441	Ace,Atf3,Dap,Gal,Hpgd,Hrk,Itgb1,Prkcd,Steap3,Tgfb2,Tgm2,Trp53bp2,Txnip
27	GO:0042127	regulation of cell population proliferation	1502	27	14.04	72	0.00448	0.00069	Ace,Atf3,Cd9,Cthrc1,Dlk1,Ecm1,Gal,Hpgd,Ift122,Itgav,Itgb1,Kcna5,Lrp5,Nfatc1,Nfkbia,Nppc,Plxnb1,Pmp22,Rasgrf1,Spint2,Tgfb2,Tgm2,Ticam1,Tnfsf9,Trib1,Txnip,Wnt7b
28	GO:0090331	negative regulation of platelet aggregation	11	2	0.1	161	0.00452	0.00452	Cd9,Prkcd
29	GO:0031943	regulation of glucocorticoid metabolic process	11	2	0.1	162	0.00452	0.00452	Gal,Wnt4
30	GO:0060071	Wnt signaling pathway, planar cell polarity pathway	36	3	0.34	164	0.00456	0.00456	Celsr1,Cthrc1,Wnt7b
31	GO:0032370	positive regulation of lipid transport	72	4	0.67	165	0.00462	0.00462	Gal,Lipg,Nfkbia,Prkcd
32	GO:0032956	regulation of actin cytoskeleton organization	341	9	3.19	168	0.00481	0.00481	Arhgef19,Arpc1b,Celsr1,Mylk3,Pdlim4,Prkcd,Rhoc,Tgfb2,Wnt4
33	GO:0007043	cell-cell junction assembly	117	5	1.09	169	0.00484	0.00484	Ace,Cd9,Itgb1,Pmp22,Rhoc
34	GO:0002888	positive regulation of myeloid leukocyte mediated immunity	38	3	0.36	174	0.00532	0.00532	Nppc,Ticam1,Vamp8
35	GO:0003044	regulation of systemic arterial blood pressure mediated by a chemical signal	38	3	0.36	175	0.00532	0.00532	Ace,Adra1d,Ece1
36	GO:0060670	branching involved in labyrinthine layer morphogenesis	12	2	0.11	177	0.00539	0.00539	Llgl2,Spint2
37	GO:1903961	positive regulation of anion transmembrane transport	12	2	0.11	178	0.00539	0.00539	Fxyd1,Itgb1
38	GO:0048771	tissue remodeling	173	6	1.62	180	0.00575	0.00575	Cthrc1,Dlk1,Itgav,Lrp5,Tgfb2,Tgm2
39	GO:0044848	biological phase	40	3	0.37	182	0.00615	0.00615	Gal,Nfatc1,Tgfb2
40	GO:0050746	regulation of lipoprotein metabolic process	13	2	0.12	185	0.00633	0.00633	Itgav,Lipg
41	GO:0034350	regulation of glial cell apoptotic process	13	2	0.12	186	0.00633	0.00633	Pmp22,Prkcd
42	GO:0030279	negative regulation of ossification	79	4	0.74	187	0.00641	0.00641	Dlk1,Ecm1,Lrp5,Nfatc1
43	GO:1903729	regulation of plasma membrane organization	14	2	0.13	190	0.00734	0.00734	Prkcd,Tgfb2
44	GO:0023035	CD40 signaling pathway	14	2	0.13	191	0.00734	0.00734	Itga5,Itgb1
45	GO:0051782	negative regulation of cell division	14	2	0.13	192	0.00734	0.00734	Susd2,Txnip
46	GO:0090279	regulation of calcium ion import	43	3	0.4	194	0.00752	0.00752	Ace,Cxcr4,Plpp4
47	GO:1902476	chloride transmembrane transport	44	3	0.41	198	0.00802	0.00802	Gabre,Gabrq,Slc12a4
48	GO:0002237	response to molecule of bacterial origin	244	7	2.28	199	0.0081	0.0081	Ace,Itgav,Mapkapk3,Mir7-1,Nfkbia,Ticam1,Trib1
49	GO:0071805	potassium ion transmembrane transport	186	6	1.74	200	0.0081	0.0081	Gal,Itgb1,Kcna5,Kcnh3,Kcnh4,Slc12a4
50	GO:0061042	vascular wound healing	15	2	0.14	202	0.00842	0.00842	Cxcr4,Smoc2
51	GO:0090177	establishment of planar polarity involved in neural tube closure	15	2	0.14	203	0.00842	0.00842	Celsr1,Cthrc1
52	GO:2000811	negative regulation of anoikis	15	2	0.14	204	0.00842	0.00842	Itga5,Itgb1
53	GO:0002376	immune system process	1956	31	18.29	114	0.00851	0.00211	Ace,Blnk,Cd9,Coch,Cxcr4,Dlk1,Ecm1,Fst,Gal,Itgav,Itgb1,Jam2,Klf10,Klf2,Lrp5,Nbl1,Nfatc1,Nfkbia,Nppc,Pmp22,Podxl,Prkcd,Pstpip1,Susd2,Tgfb2,Ticam1,Tnfsf9,Trib1,Trim21,Vamp8,Wnt4
54	GO:0006928	movement of cell or subcellular component	1899	34	17.76	33	0.00889	0.00013	Ace,Cd9,Celsr1,Cthrc1,Cxcr4,Dnah1,Ecm1,Fxyd1,Hap1,Ift122,Itga5,Itgav,Itgb1,Jam2,Kcna5,Klc3,Lrp5,Mcam,Mmp10,Nbl1,Pdlim1,Plxnb1,Pmp22,Podxl,Prkcd,Rhoc,Sdc1,Smoc2,Spint2,Tekt1,Tgfb2,Trib1,Wnt4,Wnt7b
55	GO:0007507	heart development	587	12	5.49	207	0.00911	0.00911	Ace,Cxcr4,Ece1,Hspb7,Ift122,Itgb1,Mylk3,Nfatc1,Pdlim1,Pdlim4,Tgfb2,Trp53bp2
56	GO:0071404	cellular response to low-density lipoprotein particle stimulus	16	2	0.15	211	0.00956	0.00956	Cd9,Itgb1
57	GO:0016486	peptide hormone processing	16	2	0.15	212	0.00956	0.00956	Chst8,Ece1
58	GO:0007157	heterophilic cell-cell adhesion via plasma membrane cell adhesion molecules	47	3	0.44	215	0.00962	0.00962	Itga5,Mcam,Scarf2
59	GO:0061138	morphogenesis of a branching epithelium	208	8	1.94	76	0.00974	0.00076	Celsr1,Cxcr4,Llgl2,Lrp5,Nfatc1,Spint2,Tgm2,Wnt4
60	GO:0003012	muscle system process	383	9	3.58	219	0.00998	0.00998	Cxcr4,Ece1,Fxyd1,Jsrp1,Kcna5,Nfatc1,Nppc,Pgam2,Tpm2
61	GO:0031663	lipopolysaccharide-mediated signaling pathway	48	3	0.45	221	0.01019	0.01019	Nfkbia,Ticam1,Trib1
62	GO:0007267	cell-cell signaling	1455	25	13.6	113	0.01032	0.00208	Adra1d,Baiap3,Celsr1,Cidea,Cthrc1,Gabre,Gabrq,Gal,Hap1,Htr5b,Itgb1,Kcna5,Lrp5,Mir7-1,Notum,Pdlim4,Pdyn,Rasgrf1,Sdc1,Slc12a4,Tle6,Trabd2b,Vamp8,Wnt4,Wnt7b
63	GO:0003184	pulmonary valve morphogenesis	17	2	0.16	224	0.01077	0.01077	Nfatc1,Tgfb2
64	GO:0033008	positive regulation of mast cell activation involved in immune response	17	2	0.16	225	0.01077	0.01077	Nppc,Vamp8
65	GO:0010888	negative regulation of lipid storage	17	2	0.16	226	0.01077	0.01077	Itgav,Nfkbia
66	GO:0043306	positive regulation of mast cell degranulation	17	2	0.16	227	0.01077	0.01077	Nppc,Vamp8
67	GO:0034113	heterotypic cell-cell adhesion	49	3	0.46	231	0.01078	0.01078	Itga5,Itgav,Itgb1
68	GO:0046849	bone remodeling	92	4	0.86	233	0.01087	0.01087	Cthrc1,Dlk1,Itgav,Lrp5
69	GO:0042552	myelination	143	5	1.34	234	0.01108	0.01108	Cd9,Cxcr4,Jam2,Nab2,Pmp22
70	GO:0031032	actomyosin structure organization	200	6	1.87	237	0.01133	0.01133	Itgb1,Mylk3,Pdlim1,Pdlim4,Rhoc,Wnt4
71	GO:0032409	regulation of transporter activity	261	7	2.44	238	0.01146	0.01146	Fxyd1,Gal,Hap1,Itgb1,Jsrp1,Prkcd,Rasgrf1
72	GO:0007272	ensheathment of neurons	145	5	1.36	239	0.01171	0.01171	Cd9,Cxcr4,Jam2,Nab2,Pmp22
73	GO:0009267	cellular response to starvation	145	5	1.36	240	0.01171	0.01171	Atf3,Dap,Hrk,Klf10,Wnt4
74	GO:0008366	axon ensheathment	145	5	1.36	241	0.01171	0.01171	Cd9,Cxcr4,Jam2,Nab2,Pmp22
75	GO:0098609	cell-cell adhesion	686	17	6.41	46	0.01194	0.00023	Cd9,Cdh23,Cdhr1,Celsr1,Itga5,Itgav,Itgb1,Jam2,Mcam,Podxl,Prkcd,Scarf2,Spint2,Tgfb2,Tnfsf9,Wnt4,Wnt7b
76	GO:0061383	trabecula morphogenesis	51	3	0.48	242	0.01202	0.01202	Nfatc1,Plxnb1,Tgfb2
77	GO:0045668	negative regulation of osteoblast differentiation	51	3	0.48	243	0.01202	0.01202	Dlk1,Lrp5,Nfatc1
78	GO:0072170	metanephric tubule development	18	2	0.17	245	0.01205	0.01205	Wnt4,Wnt7b
79	GO:0033631	cell-cell adhesion mediated by integrin	18	2	0.17	246	0.01205	0.01205	Itga5,Podxl
80	GO:0051209	release of sequestered calcium ion into cytosol	95	4	0.89	247	0.01212	0.01212	Hap1,Itgav,Jsrp1,Tgfb2
81	GO:0007167	enzyme linked receptor protein signaling pathway	840	15	7.85	248	0.01215	0.01215	Blnk,Cidea,Fst,Hap1,Hpgd,Mir7-1,Nbl1,Nppc,Plce1,Prkcd,Smoc2,Tgfb2,Txnip,Vasn,Wnt4
82	GO:0030029	actin filament-based process	754	18	7.05	47	0.01229	0.00024	Arhgef19,Arpc1b,Cavin3,Celsr1,Fxyd1,Itgb1,Kcna5,Llgl2,Mylk3,Pdlim1,Pdlim4,Pmp22,Prkcd,Pstpip1,Rhoc,Tgfb2,Tpm2,Wnt4
83	GO:0043112	receptor metabolic process	204	6	1.91	252	0.0124	0.0124	Cd9,Ece1,Hap1,Itgav,Itgb1,Ramp1
84	GO:0006816	calcium ion transport	379	11	3.54	81	0.0125	0.00088	Ace,Cdh23,Cxcr4,Hap1,Itgav,Jsrp1,Mcub,Nfatc1,Plpp4,Ramp1,Tgfb2
85	GO:0032092	positive regulation of protein binding	96	4	0.9	254	0.01256	0.01256	Ace,Cthrc1,Ramp1,Ticam1
86	GO:0051283	negative regulation of sequestering of calcium ion	96	4	0.9	255	0.01256	0.01256	Hap1,Itgav,Jsrp1,Tgfb2
87	GO:0090303	positive regulation of wound healing	52	3	0.49	256	0.01268	0.01268	Cxcr4,Itgb1,Smoc2
88	GO:0010712	regulation of collagen metabolic process	52	3	0.49	257	0.01268	0.01268	Itgb1,Nppc,Wnt4
89	GO:0007204	positive regulation of cytosolic calcium ion concentration	267	7	2.5	259	0.01285	0.01285	Adra1d,Cxcr4,Hap1,Itgav,Jsrp1,Tgfb2,Tgm2
90	GO:0007049	cell cycle	1507	23	14.09	261	0.01287	0.01287	Anxa11,Ccnf,Hpgd,Itgb1,Kcna5,Llgl2,Lrp5,Nfatc1,Nppc,Pmp22,Prkcd,Pstpip1,Rhoc,Smoc2,Steap3,Susd2,Tgfb2,Trim21,Trp53bp2,Trp53i13,Tubb6,Txnip,Wnt4
91	GO:0060047	heart contraction	207	6	1.94	263	0.01325	0.01325	Ace,Adra1d,Cxcr4,Fxyd1,Kcna5,Tgfb2
92	GO:0050994	regulation of lipid catabolic process	53	3	0.5	265	0.01335	0.01335	Cidea,Hpgd,Prkcd
93	GO:0060070	canonical Wnt signaling pathway	269	7	2.52	266	0.01335	0.01335	Cthrc1,Lrp5,Notum,Sdc1,Tle6,Wnt4,Wnt7b
94	GO:0060033	anatomical structure regression	19	2	0.18	267	0.01338	0.01338	Lrp5,Wnt7b
95	GO:0044851	hair cycle phase	19	2	0.18	268	0.01338	0.01338	Gal,Tgfb2
96	GO:0051282	regulation of sequestering of calcium ion	98	4	0.92	271	0.01346	0.01346	Hap1,Itgav,Jsrp1,Tgfb2
97	GO:0043547	positive regulation of GTPase activity	209	6	1.95	273	0.01384	0.01384	Arhgef19,Grtp1,Itgb1,Plxnb1,Rasgrf1,Wnt4
98	GO:0051208	sequestering of calcium ion	99	4	0.93	274	0.01393	0.01393	Hap1,Itgav,Jsrp1,Tgfb2
99	GO:0046580	negative regulation of Ras protein signal transduction	54	3	0.5	275	0.01404	0.01404	Itgb1,Rasal1,Tgfb2
100	GO:0051932	synaptic transmission, GABAergic	54	3	0.5	276	0.01404	0.01404	Baiap3,Gabre,Hap1
101	GO:0035148	tube formation	169	7	1.58	88	0.01416	0.00106	Celsr1,Cthrc1,Ift122,Spint2,Tgfb2,Tgm2,Wnt4
102	GO:0051496	positive regulation of stress fiber assembly	55	3	0.51	282	0.01475	0.01475	Pdlim4,Rhoc,Wnt4
103	GO:0010743	regulation of macrophage derived foam cell differentiation	20	2	0.19	285	0.01478	0.01478	Itgav,Nfkbia
104	GO:1990182	exosomal secretion	20	2	0.19	286	0.01478	0.01478	Sdc1,Steap3
105	GO:0045597	positive regulation of cell differentiation	1036	21	9.69	69	0.01478	0.00065	Ace,Cthrc1,Cxcr4,Dlk1,Hap1,Itgb1,Klf10,Lrp5,Medag,Metrnl,Mylk3,Nbl1,Nppc,Plxnb1,Rasal1,Tgfb2,Tle6,Tnfsf9,Trib1,Wnt4,Wnt7b
106	GO:0006941	striated muscle contraction	154	5	1.44	287	0.01487	0.01487	Cxcr4,Fxyd1,Jsrp1,Kcna5,Pgam2
107	GO:0022412	cellular process involved in reproduction in multicellular organism	341	8	3.19	289	0.01494	0.01494	Cd9,Cxcr4,Dmrtc1a,Dnah1,Itgb1,Jam2,Nppc,Wnt4
108	GO:0007423	sensory organ development	554	11	5.18	290	0.01504	0.01504	Cdh23,Celsr1,Cthrc1,Ece1,Ift122,Krt12,Lrp5,Rcn1,Smoc1,Tgfb2,Tmie
109	GO:0010761	fibroblast migration	56	3	0.52	293	0.01548	0.01548	Itgb1,Pdlim1,Pmp22
110	GO:0008285	negative regulation of cell population proliferation	632	12	5.91	294	0.0156	0.0156	Cd9,Dlk1,Gal,Ift122,Itgb1,Nfatc1,Nppc,Plxnb1,Pmp22,Spint2,Tgfb2,Trib1
111	GO:0061061	muscle structure development	634	12	5.93	296	0.01595	0.01595	Atf3,Cd9,Itgb1,Mylk3,Nfatc1,Pdlim1,Pdlim4,Pmp22,Sdc1,Tgfb2,Wnt4,Wnt7b
112	GO:0007163	establishment or maintenance of cell polarity	216	6	2.02	297	0.01604	0.01604	Itgb1,Llgl2,Pdlim1,Rhoc,Spint2,Wnt7b
113	GO:0003015	heart process	216	6	2.02	298	0.01604	0.01604	Ace,Adra1d,Cxcr4,Fxyd1,Kcna5,Tgfb2
114	GO:0060401	cytosolic calcium ion transport	157	5	1.47	299	0.01604	0.01604	Hap1,Itgav,Jsrp1,Mcub,Tgfb2
115	GO:0097734	extracellular exosome biogenesis	21	2	0.2	302	0.01623	0.01623	Sdc1,Steap3
116	GO:0072207	metanephric epithelium development	21	2	0.2	303	0.01623	0.01623	Wnt4,Wnt7b
117	GO:0003177	pulmonary valve development	21	2	0.2	304	0.01623	0.01623	Nfatc1,Tgfb2
118	GO:0033630	positive regulation of cell adhesion mediated by integrin	21	2	0.2	305	0.01623	0.01623	Podxl,Tgfb2
119	GO:0060004	reflex	21	2	0.2	306	0.01623	0.01623	Cdh23,Pmp22
120	GO:0042472	inner ear morphogenesis	104	4	0.97	309	0.01642	0.01642	Cdh23,Celsr1,Cthrc1,Tmie
121	GO:0044703	multi-organism reproductive process	794	14	7.42	312	0.01682	0.01682	Ace,Cd9,Cxcr4,Dmrtc1a,Dnah1,Fst,Hpgd,Itgav,Itgb1,Jam2,Nppc,Pmp22,Tle6,Wnt4
122	GO:0097746	regulation of blood vessel diameter	159	5	1.49	313	0.01686	0.01686	Ace,Adra1d,Ece1,Kcna5,Nppc
123	GO:0035296	regulation of tube diameter	159	5	1.49	314	0.01686	0.01686	Ace,Adra1d,Ece1,Kcna5,Nppc
124	GO:0044057	regulation of system process	564	11	5.27	315	0.01695	0.01695	Ace,Adra1d,Ece1,Fxyd1,Gal,Jam2,Kcna5,Nfatc1,Nppc,Tgfb2,Vamp8
125	GO:0110020	regulation of actomyosin structure organization	105	4	0.98	316	0.01695	0.01695	Mylk3,Pdlim4,Rhoc,Wnt4
126	GO:0002763	positive regulation of myeloid leukocyte differentiation	58	3	0.54	317	0.017	0.017	Dlk1,Klf10,Trib1
127	GO:0043583	ear development	219	6	2.05	318	0.01705	0.01705	Cdh23,Celsr1,Cthrc1,Ece1,Tgfb2,Tmie
128	GO:0045765	regulation of angiogenesis	283	7	2.65	319	0.01718	0.01718	Cxcr4,Ecm1,Itga5,Itgb1,Klf2,Smoc2,Tgfb2
129	GO:0035150	regulation of tube size	160	5	1.5	320	0.01727	0.01727	Ace,Adra1d,Ece1,Kcna5,Nppc
130	GO:0097190	apoptotic signaling pathway	567	11	5.3	323	0.01756	0.01756	Aldh2,Atf3,Dap,Itgav,Pmp22,Prkcd,Steap3,Tgfb2,Ticam1,Trp53bp2,Wnt4
131	GO:0035987	endodermal cell differentiation	22	2	0.21	324	0.01775	0.01775	Itga5,Itgav
132	GO:0070841	inclusion body assembly	22	2	0.21	325	0.01775	0.01775	Hap1,Pmp22
133	GO:0036003	positive regulation of transcription from RNA polymerase II promoter in response to stress	22	2	0.21	326	0.01775	0.01775	Atf3,Klf2
134	GO:0030155	regulation of cell adhesion	657	18	6.14	16	0.01848	4.3e-05	C2cd4b,Cd9,Cxcr4,Itga5,Itgav,Itgb1,Jam2,Plekha2,Plxnb1,Podxl,Prkcd,Smoc1,Smoc2,Spint2,Tgfb2,Tgm2,Tnfsf9,Wnt4
135	GO:0042594	response to starvation	163	5	1.52	328	0.01856	0.01856	Atf3,Dap,Hrk,Klf10,Wnt4
136	GO:0051058	negative regulation of small GTPase mediated signal transduction	60	3	0.56	330	0.0186	0.0186	Itgb1,Rasal1,Tgfb2
137	GO:0030865	cortical cytoskeleton organization	60	3	0.56	331	0.0186	0.0186	Cavin3,Llgl2,Rhoc
138	GO:0010927	cellular component assembly involved in morphogenesis	108	4	1.01	332	0.0186	0.0186	Cd9,Itgb1,Mylk3,Pmp22
139	GO:0045667	regulation of osteoblast differentiation	129	8	1.21	12	0.01876	2.8e-05	Cthrc1,Dlk1,Lrp5,Nfatc1,Nppc,Smoc1,Wnt4,Wnt7b
140	GO:0043087	regulation of GTPase activity	289	7	2.7	335	0.01904	0.01904	Arhgef19,Grtp1,Itgb1,Plxnb1,Rasal1,Rasgrf1,Wnt4
141	GO:0140112	extracellular vesicle biogenesis	23	2	0.22	337	0.01932	0.01932	Sdc1,Steap3
142	GO:0032288	myelin assembly	23	2	0.22	338	0.01932	0.01932	Cd9,Pmp22
143	GO:0033005	positive regulation of mast cell activation	23	2	0.22	339	0.01932	0.01932	Nppc,Vamp8
144	GO:0045766	positive regulation of angiogenesis	165	5	1.54	340	0.01946	0.01946	Cxcr4,Ecm1,Itga5,Itgb1,Smoc2
145	GO:0061041	regulation of wound healing	122	6	1.14	85	0.01952	0.001	Cd9,Cxcr4,Itgb1,Prkcd,Smoc2,Wnt4
146	GO:0032496	response to lipopolysaccharide	226	6	2.11	342	0.01958	0.01958	Ace,Mapkapk3,Mir7-1,Nfkbia,Ticam1,Trib1
147	GO:0030038	contractile actin filament bundle assembly	110	4	1.03	343	0.01976	0.01976	Pdlim1,Pdlim4,Rhoc,Wnt4
148	GO:0043149	stress fiber assembly	110	4	1.03	344	0.01976	0.01976	Pdlim1,Pdlim4,Rhoc,Wnt4
149	GO:2001257	regulation of cation channel activity	166	5	1.55	345	0.01991	0.01991	Gal,Hap1,Itgb1,Jsrp1,Rasgrf1
150	GO:0051704	multi-organism process	812	14	7.59	346	0.02	0.02	Ace,Cd9,Cxcr4,Dmrtc1a,Dnah1,Fst,Hpgd,Itgav,Itgb1,Jam2,Nppc,Pmp22,Tle6,Wnt4
151	GO:0008347	glial cell migration	62	3	0.58	347	0.02028	0.02028	Cd9,Pmp22,Tgfb2
152	GO:0097194	execution phase of apoptosis	62	3	0.58	348	0.02028	0.02028	Aifm3,Cidea,Trp53bp2
153	GO:0046578	regulation of Ras protein signal transduction	228	6	2.13	349	0.02035	0.02035	Arhgef19,Itgb1,Plce1,Rasal1,Rasgrf1,Tgfb2
154	GO:0030282	bone mineralization	111	4	1.04	350	0.02035	0.02035	Dlk1,Ecm1,Klf10,Wnt4
155	GO:0010742	macrophage derived foam cell differentiation	24	2	0.22	351	0.02095	0.02095	Itgav,Nfkbia
156	GO:0043302	positive regulation of leukocyte degranulation	24	2	0.22	352	0.02095	0.02095	Nppc,Vamp8
157	GO:0021700	developmental maturation	295	7	2.76	353	0.02103	0.02103	Baiap3,Gal,Klf2,Nppc,Plxnb1,Pmp22,Tgfb2
158	GO:0051674	localization of cell	1490	28	13.93	49	0.02149	0.00026	Ace,Cd9,Celsr1,Cthrc1,Cxcr4,Dnah1,Ecm1,Itga5,Itgav,Itgb1,Jam2,Lrp5,Mcam,Mmp10,Nbl1,Pdlim1,Plxnb1,Pmp22,Podxl,Prkcd,Rhoc,Sdc1,Smoc2,Spint2,Tekt1,Tgfb2,Trib1,Wnt4
159	GO:0048870	cell motility	1490	28	13.93	50	0.02149	0.00026	Ace,Cd9,Celsr1,Cthrc1,Cxcr4,Dnah1,Ecm1,Itga5,Itgav,Itgb1,Jam2,Lrp5,Mcam,Mmp10,Nbl1,Pdlim1,Plxnb1,Pmp22,Podxl,Prkcd,Rhoc,Sdc1,Smoc2,Spint2,Tekt1,Tgfb2,Trib1,Wnt4
160	GO:0006812	cation transport	1003	22	9.38	37	0.02169	0.00016	Ace,Cdh23,Cxcr4,Fxyd1,Gal,Hap1,Itgav,Itgb1,Jsrp1,Kcna5,Kcnh3,Kcnh4,Llgl2,Mcub,Nfatc1,Plpp4,Ramp1,Rasgrf1,Slc12a4,Steap3,Tgfb2,Vamp8
161	GO:0032233	positive regulation of actin filament bundle assembly	64	3	0.6	357	0.02204	0.02204	Pdlim4,Rhoc,Wnt4
162	GO:0042733	embryonic digit morphogenesis	64	3	0.6	358	0.02204	0.02204	Ece1,Ift122,Lrp5
163	GO:0046718	viral entry into host cell	64	3	0.6	359	0.02204	0.02204	Itgav,Trim21,Vamp8
164	GO:0090101	negative regulation of transmembrane receptor protein serine/threonine kinase signaling pathway	114	4	1.07	361	0.0222	0.0222	Cidea,Fst,Nbl1,Vasn
165	GO:0006954	inflammatory response	580	15	5.42	54	0.02235	0.00035	Ace,Aldh2,C2cd4b,Ecm1,Gal,Itgav,Metrnl,Mylk3,Nfkbia,Pmp22,Pstpip1,Sdc1,Tgm2,Ticam1,Vamp8
166	GO:0048820	hair follicle maturation	25	2	0.23	363	0.02263	0.02263	Gal,Tgfb2
167	GO:0055075	potassium ion homeostasis	25	2	0.23	364	0.02263	0.02263	Kcna5,Slc12a4
168	GO:0043171	peptide catabolic process	25	2	0.23	365	0.02263	0.02263	Ace,Ece1
169	GO:0090077	foam cell differentiation	25	2	0.23	366	0.02263	0.02263	Itgav,Nfkbia
170	GO:0031669	cellular response to nutrient levels	172	5	1.61	367	0.02281	0.02281	Atf3,Dap,Hrk,Klf10,Wnt4
171	GO:0009791	post-embryonic development	115	4	1.08	368	0.02284	0.02284	Cdh23,Dlk1,Llgl2,Nppc
172	GO:0048736	appendage development	173	5	1.62	370	0.02332	0.02332	Ece1,Ift122,Lrp5,Smoc1,Tgfb2
173	GO:0060173	limb development	173	5	1.62	371	0.02332	0.02332	Ece1,Ift122,Lrp5,Smoc1,Tgfb2
174	GO:0008277	regulation of G protein-coupled receptor signaling pathway	116	4	1.08	372	0.02349	0.02349	Ece1,Itgb1,Plce1,Ramp1
175	GO:0032501	multicellular organismal process	5991	85	56.02	4	0.02384	1.1e-06	Ace,Adra1d,Aldh2,Atf3,C2cd4b,Cavin3,Cbr3,Ccnf,Cd9,Cdh23,Cdhr1,Celsr1,Cidea,Coch,Cthrc1,Cxcr4,Dlk1,Dmrtc1a,Dnah1,Ece1,Ecm1,Fst,Fxyd1,Gabre,Gabrq,Gal,Hap1,Hpgd,Hspb7,Ift122,Itga5,Itgav,Itgb1,Jam2,Jsrp1,Kcna5,Klf10,Klf2,Krt12,Lipg,Llgl2,Lrp5,Mcam,Metrnl,Mir7-1,Mylk3,Nab2,Nbl1,Nfatc1,Nfkbia,Nppc,Pdlim1,Pdlim4,Pdyn,Pgam2,Plce1,Plekhb1,Plpp4,Plxdc1,Plxnb1,Pmp22,Prkcd,Ramp1,Rasal1,Rasgrf1,Rcn1,Smoc1,Smo…
176	GO:0030032	lamellipodium assembly	66	3	0.62	376	0.02388	0.02388	Itgb1,Plce1,Pmp22
177	GO:0060706	cell differentiation involved in embryonic placenta development	26	2	0.24	377	0.02437	0.02437	Itgav,Spint2
178	GO:0003338	metanephros morphogenesis	26	2	0.24	378	0.02437	0.02437	Wnt4,Wnt7b
179	GO:0060037	pharyngeal system development	26	2	0.24	379	0.02437	0.02437	Ece1,Tgfb2
180	GO:0097553	calcium ion transmembrane import into cytosol	118	4	1.1	380	0.02482	0.02482	Hap1,Itgav,Jsrp1,Tgfb2
181	GO:0045600	positive regulation of fat cell differentiation	67	3	0.63	381	0.02484	0.02484	Lrp5,Medag,Metrnl
182	GO:0048754	branching morphogenesis of an epithelial tube	176	5	1.65	382	0.02489	0.02489	Celsr1,Cxcr4,Lrp5,Nfatc1,Wnt4
183	GO:0070838	divalent metal ion transport	425	11	3.97	115	0.02489	0.00219	Ace,Cdh23,Cxcr4,Hap1,Itgav,Jsrp1,Mcub,Nfatc1,Plpp4,Ramp1,Tgfb2
184	GO:0009888	tissue development	1716	33	16.05	15	0.02549	4.2e-05	Atf3,Cd9,Cdh23,Celsr1,Cthrc1,Cxcr4,Dlk1,Ecm1,Fst,Gal,Ift122,Itga5,Itgav,Itgb1,Klf10,Klf2,Krt12,Llgl2,Lrp5,Mir7-1,Mylk3,Nab2,Nfatc1,Nppc,Pmp22,Spint2,Tgfb2,Tgm2,Tst,Txnip,Vasn,Wnt4,Wnt7b
185	GO:0072511	divalent inorganic cation transport	427	11	3.99	120	0.02558	0.00227	Ace,Cdh23,Cxcr4,Hap1,Itgav,Jsrp1,Mcub,Nfatc1,Plpp4,Ramp1,Tgfb2
186	GO:0044409	entry into host	68	3	0.64	384	0.02581	0.02581	Itgav,Trim21,Vamp8
187	GO:0051279	regulation of release of sequestered calcium ion into cytosol	68	3	0.64	385	0.02581	0.02581	Hap1,Jsrp1,Tgfb2
188	GO:1903861	positive regulation of dendrite extension	27	2	0.25	387	0.02616	0.02616	Cxcr4,Rasal1
189	GO:0031069	hair follicle morphogenesis	27	2	0.25	388	0.02616	0.02616	Fst,Tgfb2
190	GO:0050901	leukocyte tethering or rolling	27	2	0.25	389	0.02616	0.02616	Itgb1,Jam2
191	GO:0071695	anatomical structure maturation	242	6	2.26	390	0.02631	0.02631	Gal,Klf2,Nppc,Plxnb1,Pmp22,Tgfb2
192	GO:0030855	epithelial cell differentiation	528	10	4.94	392	0.02667	0.02667	Cdh23,Cxcr4,Klf2,Mir7-1,Spint2,Tgfb2,Tst,Txnip,Wnt4,Wnt7b
193	GO:1903036	positive regulation of response to wounding	69	3	0.65	394	0.0268	0.0268	Cxcr4,Itgb1,Smoc2
194	GO:0032412	regulation of ion transmembrane transporter activity	244	6	2.28	395	0.02725	0.02725	Fxyd1,Gal,Hap1,Itgb1,Jsrp1,Rasgrf1
195	GO:0043085	positive regulation of catalytic activity	1013	16	9.47	396	0.02756	0.02756	Ace,Arhgef19,Dap,Grtp1,Itgb1,Nab2,Pik3r5,Plce1,Plxnb1,Prkcd,Rasgrf1,Rhoc,Tgfb2,Trib1,Wnt4,Wnt7b
196	GO:0030036	actin cytoskeleton organization	667	16	6.24	60	0.02786	0.00051	Arhgef19,Arpc1b,Cavin3,Celsr1,Itgb1,Llgl2,Mylk3,Pdlim1,Pdlim4,Pmp22,Prkcd,Pstpip1,Rhoc,Tgfb2,Tpm2,Wnt4
197	GO:0001501	skeletal system development	457	9	4.27	398	0.02797	0.02797	Dlk1,Ecm1,Fst,Lrp5,Nab2,Nppc,Plxnb1,Tgfb2,Wnt7b
198	GO:0007214	gamma-aminobutyric acid signaling pathway	28	2	0.26	399	0.02801	0.02801	Gabre,Gabrq
199	GO:0032373	positive regulation of sterol transport	28	2	0.26	400	0.02801	0.02801	Lipg,Nfkbia
200	GO:0032376	positive regulation of cholesterol transport	28	2	0.26	401	0.02801	0.02801	Lipg,Nfkbia
