# Supplementary material for: miR-7 controls glutamatergic transmission and neuronal connectivity in a Cdr1as-dependent manner
Source: EMBO Rep. 2024 Jun 3;25(7):3008–39. doi: 10.1038/s44319-024-00168-9 (PMC11239925; doi:10.1038/s44319-024-00168-9)
Supplement: Supplementary file 6 — Dataset EV4 [file 44319_2024_168_MOESM6_ESM.zip › GO/GO_Analysis_KO_WT_DOWN_CC.csv]

	GO.ID	Term	Annotated	Significant	Expected	Rank in p.value_classic	p.value_elim	p.value_classic	genes
1	GO:0005581	collagen trimer	74	3	0.07	2	4e-05	4e-05	C1qa,C1qb,C1qc
2	GO:0005615	extracellular space	1059	6	0.98	3	0.00023	0.00023	Anxa1,C1qa,C1qb,C1qc,Ctss,Lyz2
3	GO:0009986	cell surface	745	5	0.69	4	0.00042	0.00042	Anxa1,Cd5l,Ctss,Ifitm3,Tyrobp
4	GO:0045335	phagocytic vesicle	102	2	0.09	5	0.00392	0.00392	Ctss,Mpeg1
5	GO:0005576	extracellular region	1668	9	1.55	1	0.00457	3.6e-06	Anxa1,C1qa,C1qb,C1qc,Cd5l,Ctss,Lyz2,Tgm2,Trem2
6	GO:0005764	lysosome	406	3	0.38	6	0.00572	0.00572	Anxa1,Ctss,Ifitm3
7	GO:0001533	cornified envelope	11	1	0.01	9	0.01016	0.01016	Anxa1
8	GO:0000137	Golgi cis cisterna	12	1	0.01	10	0.01108	0.01108	Lyz2
9	GO:0031966	mitochondrial membrane	562	3	0.52	12	0.01392	0.01392	Anxa1,Ucp2,Vat1
10	GO:0005740	mitochondrial envelope	610	3	0.57	15	0.01734	0.01734	Anxa1,Ucp2,Vat1
11	GO:0030140	trans-Golgi network transport vesicle	28	1	0.03	17	0.02568	0.02568	Lyz2
12	GO:0098794	postsynapse	715	3	0.66	18	0.02635	0.02635	C1qa,C1qb,C1qc
13	GO:0045202	synapse	1392	4	1.29	19	0.03462	0.03462	Anxa1,C1qa,C1qb,C1qc
14	GO:0062023	collagen-containing extracellular matrix	336	2	0.31	20	0.03785	0.03785	Anxa1,Tgm2
15	GO:0005768	endosome	842	3	0.78	21	0.0401	0.0401	Anxa1,Ctss,Ifitm3
16	GO:0045177	apical part of cell	393	2	0.36	22	0.05025	0.05025	Anxa1,Ifitm3
17	GO:0016328	lateral plasma membrane	57	1	0.05	23	0.05163	0.05163	Anxa1
18	GO:0016020	membrane	6881	10	6.39	24	0.0526	0.0526	Anxa1,Cd5l,Ctss,Ifitm3,Mpeg1,Tgm2,Trem2,Tyrobp,Ucp2,Vat1
19	GO:0031985	Golgi cisterna	61	1	0.06	25	0.05516	0.05516	Lyz2
20	GO:0031975	envelope	986	3	0.92	26	0.05942	0.05942	Anxa1,Ucp2,Vat1
21	GO:0031967	organelle envelope	986	3	0.92	27	0.05942	0.05942	Anxa1,Ucp2,Vat1
22	GO:0005739	mitochondrion	1678	4	1.56	28	0.06223	0.06223	Anxa1,Tgm2,Ucp2,Vat1
23	GO:0031012	extracellular matrix	447	2	0.41	29	0.0632	0.0632	Anxa1,Tgm2
24	GO:0070062	extracellular exosome	74	1	0.07	30	0.06655	0.06655	Anxa1
25	GO:1903561	extracellular vesicle	82	1	0.08	31	0.07349	0.07349	Anxa1
26	GO:0005788	endoplasmic reticulum lumen	82	1	0.08	32	0.07349	0.07349	Lyz2
27	GO:0005795	Golgi stack	83	1	0.08	33	0.07435	0.07435	Lyz2
28	GO:0005791	rough endoplasmic reticulum	85	1	0.08	34	0.07608	0.07608	Lyz2
29	GO:0043230	extracellular organelle	91	1	0.08	35	0.08124	0.08124	Anxa1
30	GO:0005902	microvillus	91	1	0.08	36	0.08124	0.08124	Lyz2
31	GO:0030136	clathrin-coated vesicle	102	1	0.09	37	0.09063	0.09063	Lyz2
32	GO:0030054	cell junction	1936	4	1.8	38	0.09526	0.09526	Anxa1,C1qa,C1qb,C1qc
33	GO:0005884	actin filament	127	1	0.12	39	0.11164	0.11164	Anxa1
34	GO:0005798	Golgi-associated vesicle	132	1	0.12	40	0.11579	0.11579	Lyz2
35	GO:0031410	cytoplasmic vesicle	1724	5	1.6	13	0.13678	0.01651	Anxa1,Ctss,Ifitm3,Lyz2,Mpeg1
36	GO:0005741	mitochondrial outer membrane	158	1	0.15	41	0.13707	0.13707	Vat1
37	GO:0042383	sarcolemma	158	1	0.15	42	0.13707	0.13707	Anxa1
38	GO:0097708	intracellular vesicle	1730	5	1.61	14	0.13791	0.01674	Anxa1,Ctss,Ifitm3,Lyz2,Mpeg1
39	GO:0031224	intrinsic component of membrane	4023	6	3.73	43	0.14586	0.14586	Ifitm3,Mpeg1,Tgm2,Trem2,Tyrobp,Ucp2
40	GO:0019897	extrinsic component of plasma membrane	174	1	0.16	44	0.14992	0.14992	Anxa1
41	GO:0019867	outer membrane	174	1	0.16	45	0.14992	0.14992	Vat1
42	GO:0031968	organelle outer membrane	174	1	0.16	46	0.14992	0.14992	Vat1
43	GO:0005886	plasma membrane	4055	6	3.76	47	0.15021	0.15021	Anxa1,Cd5l,Ifitm3,Tgm2,Trem2,Tyrobp
44	GO:0030135	coated vesicle	183	1	0.17	48	0.15707	0.15707	Lyz2
45	GO:0031514	motile cilium	184	1	0.17	49	0.15786	0.15786	Anxa1
46	GO:0031982	vesicle	1850	5	1.72	16	0.16124	0.02192	Anxa1,Ctss,Ifitm3,Lyz2,Mpeg1
47	GO:0071944	cell periphery	4170	6	3.87	50	0.16643	0.16643	Anxa1,Cd5l,Ifitm3,Tgm2,Trem2,Tyrobp
48	GO:0098858	actin-based cell projection	201	1	0.19	51	0.17121	0.17121	Lyz2
49	GO:0005770	late endosome	205	1	0.19	52	0.17432	0.17432	Ctss
50	GO:0005769	early endosome	274	1	0.25	54	0.2263	0.2263	Ctss
51	GO:0098791	Golgi apparatus subcompartment	278	1	0.26	55	0.22922	0.22922	Lyz2
52	GO:0030141	secretory granule	295	1	0.27	56	0.24151	0.24151	Lyz2
53	GO:0019898	extrinsic component of membrane	296	1	0.27	57	0.24223	0.24223	Anxa1
54	GO:0016324	apical plasma membrane	297	1	0.28	58	0.24294	0.24294	Anxa1
55	GO:0031984	organelle subcompartment	303	1	0.28	59	0.24723	0.24723	Lyz2
56	GO:0009897	external side of plasma membrane	307	1	0.28	60	0.25007	0.25007	Anxa1
57	GO:0030133	transport vesicle	322	1	0.3	61	0.26065	0.26065	Lyz2
58	GO:0031090	organelle membrane	1998	3	1.85	62	0.28081	0.28081	Anxa1,Ucp2,Vat1
59	GO:0016021	integral component of membrane	3891	5	3.61	63	0.28326	0.28326	Ifitm3,Mpeg1,Trem2,Tyrobp,Ucp2
60	GO:0031226	intrinsic component of plasma membrane	1195	2	1.11	64	0.30567	0.30567	Tgm2,Trem2
61	GO:0005743	mitochondrial inner membrane	394	1	0.37	65	0.3095	0.3095	Ucp2
62	GO:0019866	organelle inner membrane	435	1	0.4	66	0.33596	0.33596	Ucp2
63	GO:0097060	synaptic membrane	458	1	0.43	67	0.35038	0.35038	Anxa1
64	GO:0015629	actin cytoskeleton	467	1	0.43	68	0.35595	0.35595	Anxa1
65	GO:0098552	side of membrane	481	1	0.45	69	0.36451	0.36451	Anxa1
66	GO:0099503	secretory vesicle	495	1	0.46	70	0.37298	0.37298	Lyz2
67	GO:0005783	endoplasmic reticulum	1465	2	1.36	71	0.40007	0.40007	Ifitm3,Lyz2
68	GO:0012505	endomembrane system	3518	4	3.26	72	0.41852	0.41852	Anxa1,Ctss,Ifitm3,Lyz2
69	GO:0005929	cilium	591	1	0.55	73	0.42822	0.42822	Anxa1
70	GO:0099513	polymeric cytoskeletal fiber	610	1	0.57	74	0.4386	0.4386	Anxa1
71	GO:0099512	supramolecular fiber	818	1	0.76	76	0.54131	0.54131	Anxa1
72	GO:0099081	supramolecular polymer	824	1	0.76	77	0.54399	0.54399	Anxa1
73	GO:0005856	cytoskeleton	1990	2	1.85	78	0.56728	0.56728	Anxa1,Mybpc1
74	GO:0120025	plasma membrane bounded cell projection	2145	2	1.99	79	0.61076	0.61076	Anxa1,Lyz2
75	GO:0098588	bounding membrane of organelle	1043	1	0.97	80	0.6325	0.6325	Vat1
76	GO:0098805	whole membrane	1089	1	1.01	82	0.64893	0.64893	Vat1
77	GO:0099080	supramolecular complex	1108	1	1.03	83	0.65551	0.65551	Anxa1
78	GO:0005887	integral component of plasma membrane	1128	1	1.05	84	0.66232	0.66232	Trem2
79	GO:0042995	cell projection	2356	2	2.19	85	0.66512	0.66512	Anxa1,Lyz2
80	GO:0098590	plasma membrane region	1138	1	1.06	86	0.66567	0.66567	Anxa1
81	GO:0110165	cellular anatomical entity	14440	15	13.4	53	0.6686	0.18422	Anxa1,C1qa,C1qb,C1qc,Cd5l,Ctss,Ifitm3,Lyz2,Mpeg1,Mybpc1,Tgm2,Trem2,Tyrobp,Ucp2,Vat1
82	GO:0005794	Golgi apparatus	1353	1	1.26	87	0.7307	0.7307	Lyz2
83	GO:0031974	membrane-enclosed lumen	4127	3	3.83	88	0.77815	0.77815	Anxa1,Ctss,Lyz2
84	GO:0070013	intracellular organelle lumen	4127	3	3.83	89	0.77815	0.77815	Anxa1,Ctss,Lyz2
85	GO:0043233	organelle lumen	4127	3	3.83	90	0.77815	0.77815	Anxa1,Ctss,Lyz2
86	GO:0005829	cytosol	3301	2	3.06	93	0.84254	0.84254	Anxa1,Tgm2
87	GO:0005737	cytoplasm	9830	9	9.12	81	0.89604	0.63502	Anxa1,Cd5l,Ctss,Ifitm3,Lyz2,Mpeg1,Tgm2,Ucp2,Vat1
88	GO:0032991	protein-containing complex	4722	5	4.38	75	0.90186	0.45746	Anxa1,C1qa,C1qb,C1qc,Ifitm3
89	GO:0043232	intracellular non-membrane-bounded organelle	4056	2	3.76	97	0.92108	0.92108	Anxa1,Mybpc1
90	GO:0043228	non-membrane-bounded organelle	4074	2	3.78	98	0.92245	0.92245	Anxa1,Mybpc1
91	GO:0043229	intracellular organelle	10841	9	10.06	91	0.95755	0.80674	Anxa1,Ctss,Ifitm3,Lyz2,Mpeg1,Mybpc1,Tgm2,Ucp2,Vat1
92	GO:0005654	nucleoplasm	3117	1	2.89	99	0.95985	0.95985	Anxa1
93	GO:0005622	intracellular	12251	10	11.37	95	0.9661	0.86871	Anxa1,Cd5l,Ctss,Ifitm3,Lyz2,Mpeg1,Mybpc1,Tgm2,Ucp2,Vat1
94	GO:0043226	organelle	11139	9	10.34	94	0.96895	0.84751	Anxa1,Ctss,Ifitm3,Lyz2,Mpeg1,Mybpc1,Tgm2,Ucp2,Vat1
95	GO:0043227	membrane-bounded organelle	10054	8	9.33	92	0.97536	0.83559	Anxa1,Ctss,Ifitm3,Lyz2,Mpeg1,Tgm2,Ucp2,Vat1
96	GO:0043231	intracellular membrane-bounded organelle	9432	7	8.75	96	0.97544	0.88052	Anxa1,Ctss,Ifitm3,Lyz2,Tgm2,Ucp2,Vat1
97	GO:0031981	nuclear lumen	3737	1	3.47	100	0.98067	0.98067	Anxa1
98	GO:0005634	nucleus	6335	2	5.88	101	0.99389	0.99389	Anxa1,Ifitm3
99	GO:0005575	cellular_component	16163	15	15	102	1	1	Anxa1,C1qa,C1qb,C1qc,Cd5l,Ctss,Ifitm3,Lyz2,Mpeg1,Mybpc1,Tgm2,Trem2,Tyrobp,Ucp2,Vat1
100	GO:0030139	endocytic vesicle	189	2	0.18	11	1	0.01292	Ctss,Mpeg1
101	GO:0005773	vacuole	488	3	0.45	8	1	0.00949	Anxa1,Ctss,Ifitm3
102	GO:0000323	lytic vacuole	406	3	0.38	7	1	0.00572	Anxa1,Ctss,Ifitm3
103	GO:0000109	nucleotide-excision repair complex	13	0	0.01	103	1	1
104	GO:0000118	histone deacetylase complex	74	0	0.07	104	1	1
105	GO:0000123	histone acetyltransferase complex	77	0	0.07	105	1	1
106	GO:0000124	SAGA complex	11	0	0.01	106	1	1
107	GO:0000138	Golgi trans cisterna	11	0	0.01	107	1	1
108	GO:0000139	Golgi membrane	246	0	0.23	108	1	1
109	GO:0000145	exocyst	17	0	0.02	109	1	1
110	GO:0000151	ubiquitin ligase complex	274	0	0.25	110	1	1
111	GO:0000152	nuclear ubiquitin ligase complex	41	0	0.04	111	1	1
112	GO:0000153	cytoplasmic ubiquitin ligase complex	14	0	0.01	112	1	1
113	GO:0000159	protein phosphatase type 2A complex	18	0	0.02	113	1	1
114	GO:0000164	protein phosphatase type 1 complex	13	0	0.01	114	1	1
115	GO:0000176	nuclear exosome (RNase complex)	14	0	0.01	115	1	1
116	GO:0000177	cytoplasmic exosome (RNase complex)	13	0	0.01	116	1	1
117	GO:0000178	exosome (RNase complex)	23	0	0.02	117	1	1
118	GO:0000228	nuclear chromosome	782	0	0.73	118	1	1
119	GO:0000235	astral microtubule	11	0	0.01	119	1	1
120	GO:0000242	pericentriolar material	22	0	0.02	120	1	1
121	GO:0000307	cyclin-dependent protein kinase holoenzyme complex	41	0	0.04	121	1	1
122	GO:0000313	organellar ribosome	91	0	0.08	122	1	1
123	GO:0000314	organellar small ribosomal subunit	30	0	0.03	123	1	1
124	GO:0000315	organellar large ribosomal subunit	59	0	0.05	124	1	1
125	GO:0000346	transcription export complex	10	0	0.01	125	1	1
126	GO:0000407	phagophore assembly site	27	0	0.03	126	1	1
127	GO:0000421	autophagosome membrane	21	0	0.02	127	1	1
128	GO:0000428	DNA-directed RNA polymerase complex	95	0	0.09	128	1	1
129	GO:0000439	transcription factor TFIIH core complex	10	0	0.01	129	1	1
130	GO:0000502	proteasome complex	62	0	0.06	130	1	1
131	GO:0000775	chromosome, centromeric region	188	0	0.17	131	1	1
132	GO:0000776	kinetochore	129	0	0.12	132	1	1
133	GO:0000777	condensed chromosome kinetochore	35	0	0.03	133	1	1
134	GO:0000778	condensed nuclear chromosome kinetochore	18	0	0.02	134	1	1
135	GO:0000779	condensed chromosome, centromeric region	53	0	0.05	135	1	1
136	GO:0000780	condensed nuclear chromosome, centromeric region	32	0	0.03	136	1	1
137	GO:0000781	chromosome, telomeric region	101	0	0.09	137	1	1
138	GO:0000782	telomere cap complex	11	0	0.01	138	1	1
139	GO:0000783	nuclear telomere cap complex	11	0	0.01	139	1	1
140	GO:0000784	nuclear chromosome, telomeric region	70	0	0.06	140	1	1
141	GO:0000785	chromatin	762	0	0.71	141	1	1
142	GO:0000786	nucleosome	17	0	0.02	142	1	1
143	GO:0000790	nuclear chromatin	598	0	0.55	143	1	1
144	GO:0000791	euchromatin	41	0	0.04	144	1	1
145	GO:0000792	heterochromatin	89	0	0.08	145	1	1
146	GO:0000793	condensed chromosome	141	0	0.13	146	1	1
147	GO:0000794	condensed nuclear chromosome	92	0	0.09	147	1	1
148	GO:0000795	synaptonemal complex	36	0	0.03	148	1	1
149	GO:0000800	lateral element	14	0	0.01	149	1	1
150	GO:0000803	sex chromosome	34	0	0.03	150	1	1
151	GO:0000812	Swr1 complex	11	0	0.01	151	1	1
152	GO:0000813	ESCRT I complex	10	0	0.01	152	1	1
153	GO:0000815	ESCRT III complex	10	0	0.01	153	1	1
154	GO:0000922	spindle pole	130	0	0.12	154	1	1
155	GO:0000930	gamma-tubulin complex	20	0	0.02	155	1	1
156	GO:0000932	P-body	73	0	0.07	156	1	1
157	GO:0000940	condensed chromosome outer kinetochore	15	0	0.01	157	1	1
158	GO:0000974	Prp19 complex	13	0	0.01	158	1	1
159	GO:0001518	voltage-gated sodium channel complex	16	0	0.01	159	1	1
160	GO:0001527	microfibril	11	0	0.01	160	1	1
161	GO:0001650	fibrillar center	122	0	0.11	161	1	1
162	GO:0001669	acrosomal vesicle	93	0	0.09	162	1	1
163	GO:0001673	male germ cell nucleus	16	0	0.01	163	1	1
164	GO:0001725	stress fiber	78	0	0.07	164	1	1
165	GO:0001726	ruffle	145	0	0.13	165	1	1
166	GO:0001741	XY body	18	0	0.02	166	1	1
167	GO:0001750	photoreceptor outer segment	68	0	0.06	167	1	1
168	GO:0001772	immunological synapse	39	0	0.04	168	1	1
169	GO:0001891	phagocytic cup	22	0	0.02	169	1	1
170	GO:0001917	photoreceptor inner segment	55	0	0.05	170	1	1
171	GO:0001931	uropod	10	0	0.01	171	1	1
172	GO:0002080	acrosomal membrane	16	0	0.01	172	1	1
173	GO:0002102	podosome	27	0	0.03	173	1	1
174	GO:0002177	manchette	11	0	0.01	174	1	1
175	GO:0002178	palmitoyltransferase complex	10	0	0.01	175	1	1
176	GO:0002199	zona pellucida receptor complex	12	0	0.01	176	1	1
177	GO:0005583	fibrillar collagen trimer	11	0	0.01	177	1	1
178	GO:0005604	basement membrane	109	0	0.1	178	1	1
179	GO:0005614	interstitial matrix	16	0	0.01	179	1	1
180	GO:0005635	nuclear envelope	394	0	0.37	180	1	1
181	GO:0005637	nuclear inner membrane	42	0	0.04	181	1	1
182	GO:0005639	integral component of nuclear inner membrane	14	0	0.01	182	1	1
183	GO:0005640	nuclear outer membrane	16	0	0.01	183	1	1
184	GO:0005641	nuclear envelope lumen	11	0	0.01	184	1	1
185	GO:0005643	nuclear pore	60	0	0.06	185	1	1
186	GO:0005652	nuclear lamina	13	0	0.01	186	1	1
187	GO:0005657	replication fork	67	0	0.06	187	1	1
188	GO:0005662	DNA replication factor A complex	13	0	0.01	188	1	1
189	GO:0005665	RNA polymerase II, core complex	14	0	0.01	189	1	1
190	GO:0005666	RNA polymerase III complex	18	0	0.02	190	1	1
191	GO:0005667	transcription regulator complex	416	0	0.39	191	1	1
192	GO:0005669	transcription factor TFIID complex	31	0	0.03	192	1	1
193	GO:0005671	Ada2/Gcn5/Ada3 transcription activator complex	14	0	0.01	193	1	1
194	GO:0005675	transcription factor TFIIH holo complex	12	0	0.01	194	1	1
195	GO:0005680	anaphase-promoting complex	21	0	0.02	195	1	1
196	GO:0005681	spliceosomal complex	185	0	0.17	196	1	1
197	GO:0005682	U5 snRNP	15	0	0.01	197	1	1
198	GO:0005684	U2-type spliceosomal complex	88	0	0.08	198	1	1
199	GO:0005685	U1 snRNP	18	0	0.02	199	1	1
200	GO:0005686	U2 snRNP	19	0	0.02	200	1	1
