# Supplementary material for: miR-7 controls glutamatergic transmission and neuronal connectivity in a Cdr1as-dependent manner
Source: EMBO Rep. 2024 Jun 3;25(7):3008–39. doi: 10.1038/s44319-024-00168-9 (PMC11239925; doi:10.1038/s44319-024-00168-9)
Supplement: Supplementary file 6 — Dataset EV4 [file 44319_2024_168_MOESM6_ESM.zip › GO/GO_Analysis_KO_WT_DOWN_BP.csv]

	GO.ID	Term	Annotated	Significant	Expected	Rank in p.value_classic	p.value_elim	p.value_classic	genes
1	GO:0150146	cell junction disassembly	19	4	0.02	2	2.5e-09	2.5e-09	C1qa,C1qb,C1qc,Trem2
2	GO:0043277	apoptotic cell clearance	43	4	0.04	5	8e-08	8e-08	Anxa1,Tgm2,Trem2,Tyrobp
3	GO:0045087	innate immune response	533	7	0.53	9	3.8e-07	3.8e-07	Anxa1,C1qa,C1qb,C1qc,Ifitm3,Mpeg1,Trem2
4	GO:0006958	complement activation, classical pathway	27	3	0.03	14	2.3e-06	2.3e-06	C1qa,C1qb,C1qc
5	GO:0001774	microglial cell activation	41	3	0.04	20	8.5e-06	8.5e-06	C1qa,Trem2,Tyrobp
6	GO:0002281	macrophage activation involved in immune response	13	2	0.01	32	7.2e-05	7.2e-05	Trem2,Tyrobp
7	GO:0048143	astrocyte activation	17	2	0.02	37	0.00013	0.00013	C1qa,Trem2
8	GO:0002495	antigen processing and presentation of peptide antigen via MHC class II	17	2	0.02	38	0.00013	0.00013	Ctss,Trem2
9	GO:0060143	positive regulation of syncytium formation by plasma membrane fusion	20	2	0.02	44	0.00018	0.00018	Trem2,Tyrobp
10	GO:0050729	positive regulation of inflammatory response	126	3	0.13	48	0.00025	0.00025	Ctss,Tgm2,Trem2
11	GO:0018149	peptide cross-linking	24	2	0.02	49	0.00025	0.00025	Anxa1,Tgm2
12	GO:0045672	positive regulation of osteoclast differentiation	28	2	0.03	52	0.00035	0.00035	Trem2,Tyrobp
13	GO:0032653	regulation of interleukin-10 production	45	2	0.04	61	9e-04	9e-04	Trem2,Tyrobp
14	GO:0050829	defense response to Gram-negative bacterium	46	2	0.05	62	0.00094	0.00094	Lyz2,Mpeg1
15	GO:0050808	synapse organization	466	4	0.46	63	0.00097	0.00097	C1qa,C1qb,C1qc,Trem2
16	GO:0001818	negative regulation of cytokine production	224	3	0.22	74	0.00132	0.00132	Anxa1,Trem2,Tyrobp
17	GO:0031343	positive regulation of cell killing	59	2	0.06	79	0.00154	0.00154	Cd5l,Tyrobp
18	GO:0050830	defense response to Gram-positive bacterium	65	2	0.06	81	0.00187	0.00187	Lyz2,Mpeg1
19	GO:0032651	regulation of interleukin-1 beta production	70	2	0.07	82	0.00217	0.00217	Trem2,Tyrobp
20	GO:2001259	positive regulation of cation channel activity	73	2	0.07	85	0.00235	0.00235	Ctss,Trem2
21	GO:0002696	positive regulation of leukocyte activation	288	3	0.29	87	0.0027	0.0027	Anxa1,Trem2,Tyrobp
22	GO:1902106	negative regulation of leukocyte differentiation	90	2	0.09	95	0.00355	0.00355	Anxa1,C1qc
23	GO:0050709	negative regulation of protein secretion	96	2	0.1	99	0.00403	0.00403	Anxa1,Ucp2
24	GO:0002697	regulation of immune effector process	339	3	0.34	101	0.00427	0.00427	Anxa1,Cd5l,Tyrobp
25	GO:0001819	positive regulation of cytokine production	379	3	0.38	112	0.00583	0.00583	Anxa1,Trem2,Tyrobp
26	GO:1901216	positive regulation of neuron death	123	2	0.12	116	0.00652	0.00652	C1qa,Tyrobp
27	GO:0048284	organelle fusion	132	2	0.13	122	0.00748	0.00748	Anxa1,Vat1
28	GO:0051250	negative regulation of lymphocyte activation	135	2	0.13	125	0.00781	0.00781	Anxa1,Tyrobp
29	GO:0062013	positive regulation of small molecule metabolic process	137	2	0.14	126	0.00803	0.00803	Anxa1,Trem2
30	GO:0032675	regulation of interleukin-6 production	137	2	0.14	127	0.00803	0.00803	Trem2,Tyrobp
31	GO:0050776	regulation of immune response	560	6	0.56	23	0.00817	1e-05	Anxa1,C1qa,C1qb,C1qc,Cd5l,Trem2
32	GO:0010821	regulation of mitochondrion organization	140	2	0.14	129	0.00838	0.00838	Trem2,Vat1
33	GO:0042981	regulation of apoptotic process	1385	5	1.38	132	0.00927	0.00927	Anxa1,Tgm2,Trem2,Tyrobp,Ucp2
34	GO:0071223	cellular response to lipoteichoic acid	10	1	0.01	137	0.00993	0.00993	Trem2
35	GO:0099004	calmodulin dependent kinase signaling pathway	10	1	0.01	138	0.00993	0.00993	Trem2
36	GO:0032905	transforming growth factor beta1 production	10	1	0.01	139	0.00993	0.00993	Tyrobp
37	GO:0061517	macrophage proliferation	10	1	0.01	140	0.00993	0.00993	Trem2
38	GO:0001781	neutrophil apoptotic process	10	1	0.01	141	0.00993	0.00993	Anxa1
39	GO:0010942	positive regulation of cell death	667	5	0.67	53	0.0109	0.00036	Anxa1,C1qa,Tgm2,Tyrobp,Ucp2
40	GO:0051561	positive regulation of mitochondrial calcium ion concentration	11	1	0.01	145	0.01092	0.01092	Tgm2
41	GO:2001171	positive regulation of ATP biosynthetic process	11	1	0.01	146	0.01092	0.01092	Trem2
42	GO:2001280	positive regulation of unsaturated fatty acid biosynthetic process	11	1	0.01	147	0.01092	0.01092	Anxa1
43	GO:0032490	detection of molecule of bacterial origin	12	1	0.01	153	0.01191	0.01191	Trem2
44	GO:0002829	negative regulation of type 2 immune response	12	1	0.01	154	0.01191	0.01191	Anxa1
45	GO:1903977	positive regulation of glial cell migration	12	1	0.01	155	0.01191	0.01191	Trem2
46	GO:0070365	hepatocyte differentiation	12	1	0.01	156	0.01191	0.01191	Anxa1
47	GO:1900272	negative regulation of long-term synaptic potentiation	12	1	0.01	157	0.01191	0.01191	Tyrobp
48	GO:0031392	regulation of prostaglandin biosynthetic process	12	1	0.01	158	0.01191	0.01191	Anxa1
49	GO:0045628	regulation of T-helper 2 cell differentiation	12	1	0.01	159	0.01191	0.01191	Anxa1
50	GO:0048771	tissue remodeling	173	2	0.17	160	0.01256	0.01256	Ctss,Tgm2
51	GO:0032494	response to peptidoglycan	13	1	0.01	162	0.01289	0.01289	Trem2
52	GO:0010635	regulation of mitochondrial fusion	13	1	0.01	163	0.01289	0.01289	Vat1
53	GO:0030449	regulation of complement activation	13	1	0.01	164	0.01289	0.01289	Cd5l
54	GO:0002283	neutrophil activation involved in immune response	13	1	0.01	165	0.01289	0.01289	Tyrobp
55	GO:0048102	autophagic cell death	13	1	0.01	166	0.01289	0.01289	Trem2
56	GO:1903818	positive regulation of voltage-gated potassium channel activity	13	1	0.01	167	0.01289	0.01289	Trem2
57	GO:0006956	complement activation	43	4	0.04	6	0.01292	8e-08	C1qa,C1qb,C1qc,Cd5l
58	GO:0032652	regulation of interleukin-1 production	85	3	0.08	33	0.01307	7.6e-05	Anxa1,Trem2,Tyrobp
59	GO:0036035	osteoclast development	14	1	0.01	170	0.01388	0.01388	Tyrobp
60	GO:0019886	antigen processing and presentation of exogenous peptide antigen via MHC class II	14	1	0.01	171	0.01388	0.01388	Ctss
61	GO:1903978	regulation of microglial cell activation	14	1	0.01	172	0.01388	0.01388	Trem2
62	GO:2001279	regulation of unsaturated fatty acid biosynthetic process	14	1	0.01	173	0.01388	0.01388	Anxa1
63	GO:0023035	CD40 signaling pathway	14	1	0.01	174	0.01388	0.01388	Trem2
64	GO:0051451	myoblast migration	14	1	0.01	175	0.01388	0.01388	Anxa1
65	GO:0031340	positive regulation of vesicle fusion	14	1	0.01	176	0.01388	0.01388	Anxa1
66	GO:0032717	negative regulation of interleukin-8 production	14	1	0.01	177	0.01388	0.01388	Anxa1
67	GO:0097529	myeloid leukocyte migration	183	2	0.18	178	0.01398	0.01398	Anxa1,Trem2
68	GO:1905155	positive regulation of membrane invagination	15	1	0.01	179	0.01486	0.01486	Trem2
69	GO:0045063	T-helper 1 cell differentiation	15	1	0.01	180	0.01486	0.01486	Anxa1
70	GO:0045064	T-helper 2 cell differentiation	15	1	0.01	181	0.01486	0.01486	Anxa1
71	GO:0032693	negative regulation of interleukin-10 production	15	1	0.01	182	0.01486	0.01486	Tyrobp
72	GO:1900221	regulation of amyloid-beta clearance	15	1	0.01	183	0.01486	0.01486	Trem2
73	GO:0060100	positive regulation of phagocytosis, engulfment	15	1	0.01	184	0.01486	0.01486	Trem2
74	GO:0002685	regulation of leukocyte migration	190	2	0.19	185	0.01501	0.01501	Anxa1,Trem2
75	GO:0000302	response to reactive oxygen species	191	2	0.19	186	0.01516	0.01516	Anxa1,Ucp2
76	GO:0016322	neuron remodeling	16	1	0.02	188	0.01585	0.01585	C1qa
77	GO:0019835	cytolysis	16	1	0.02	189	0.01585	0.01585	Lyz2
78	GO:0030852	regulation of granulocyte differentiation	16	1	0.02	190	0.01585	0.01585	C1qc
79	GO:0002577	regulation of antigen processing and presentation	16	1	0.02	191	0.01585	0.01585	Trem2
80	GO:0030810	positive regulation of nucleotide biosynthetic process	16	1	0.02	192	0.01585	0.01585	Trem2
81	GO:0061179	negative regulation of insulin secretion involved in cellular response to glucose stimulus	16	1	0.02	193	0.01585	0.01585	Ucp2
82	GO:0060192	negative regulation of lipase activity	16	1	0.02	194	0.01585	0.01585	Anxa1
83	GO:1900373	positive regulation of purine nucleotide biosynthetic process	16	1	0.02	195	0.01585	0.01585	Trem2
84	GO:0016485	protein processing	198	2	0.2	196	0.01623	0.01623	Cd5l,Ctss
85	GO:0030073	insulin secretion	201	2	0.2	198	0.0167	0.0167	Anxa1,Ucp2
86	GO:2001169	regulation of ATP biosynthetic process	17	1	0.02	200	0.01683	0.01683	Trem2
87	GO:0045623	negative regulation of T-helper cell differentiation	17	1	0.02	201	0.01683	0.01683	Anxa1
88	GO:0050670	regulation of lymphocyte proliferation	202	2	0.2	202	0.01686	0.01686	Anxa1,Tyrobp
89	GO:0002699	positive regulation of immune effector process	203	2	0.2	203	0.01702	0.01702	Anxa1,Tyrobp
90	GO:0032944	regulation of mononuclear cell proliferation	204	2	0.2	204	0.01717	0.01717	Anxa1,Tyrobp
91	GO:0043652	engulfment of apoptotic cell	18	1	0.02	205	0.01781	0.01781	Trem2
92	GO:0002827	positive regulation of T-helper 1 type immune response	18	1	0.02	206	0.01781	0.01781	Anxa1
93	GO:0060099	regulation of phagocytosis, engulfment	18	1	0.02	207	0.01781	0.01781	Trem2
94	GO:0010447	response to acidic pH	18	1	0.02	208	0.01781	0.01781	Ctss
95	GO:0045624	positive regulation of T-helper cell differentiation	18	1	0.02	209	0.01781	0.01781	Anxa1
96	GO:1905153	regulation of membrane invagination	19	1	0.02	212	0.01879	0.01879	Trem2
97	GO:0030889	negative regulation of B cell proliferation	19	1	0.02	213	0.01879	0.01879	Tyrobp
98	GO:0046597	negative regulation of viral entry into host cell	19	1	0.02	214	0.01879	0.01879	Ifitm3
99	GO:0070663	regulation of leukocyte proliferation	218	2	0.22	217	0.01946	0.01946	Anxa1,Tyrobp
100	GO:1903975	regulation of glial cell migration	20	1	0.02	218	0.01977	0.01977	Trem2
101	GO:0043371	negative regulation of CD4-positive, alpha-beta T cell differentiation	20	1	0.02	219	0.01977	0.01977	Anxa1
102	GO:0090050	positive regulation of cell migration involved in sprouting angiogenesis	20	1	0.02	220	0.01977	0.01977	Anxa1
103	GO:0045649	regulation of macrophage differentiation	20	1	0.02	221	0.01977	0.01977	C1qc
104	GO:0043065	positive regulation of apoptotic process	604	3	0.6	223	0.02062	0.02062	Anxa1,Tgm2,Tyrobp
105	GO:0032930	positive regulation of superoxide anion generation	21	1	0.02	224	0.02075	0.02075	Tyrobp
106	GO:0098581	detection of external biotic stimulus	21	1	0.02	225	0.02075	0.02075	Trem2
107	GO:0043068	positive regulation of programmed cell death	609	3	0.61	228	0.02108	0.02108	Anxa1,Tgm2,Tyrobp
108	GO:0032612	interleukin-1 production	95	3	0.09	35	0.0217	0.00011	Anxa1,Trem2,Tyrobp
109	GO:0002825	regulation of T-helper 1 type immune response	22	1	0.02	229	0.02173	0.02173	Anxa1
110	GO:0045723	positive regulation of fatty acid biosynthetic process	22	1	0.02	230	0.02173	0.02173	Anxa1
111	GO:2000010	positive regulation of protein localization to cell surface	22	1	0.02	231	0.02173	0.02173	Tyrobp
112	GO:0032691	negative regulation of interleukin-1 beta production	22	1	0.02	232	0.02173	0.02173	Trem2
113	GO:0043032	positive regulation of macrophage activation	22	1	0.02	233	0.02173	0.02173	Trem2
114	GO:0035455	response to interferon-alpha	22	1	0.02	234	0.02173	0.02173	Ifitm3
115	GO:0050482	arachidonic acid secretion	23	1	0.02	236	0.02271	0.02271	Anxa1
116	GO:0032897	negative regulation of viral transcription	23	1	0.02	237	0.02271	0.02271	Ifitm3
117	GO:0150077	regulation of neuroinflammatory response	23	1	0.02	238	0.02271	0.02271	Trem2
118	GO:1903963	arachidonate transport	23	1	0.02	239	0.02271	0.02271	Anxa1
119	GO:0046639	negative regulation of alpha-beta T cell differentiation	24	1	0.02	240	0.02368	0.02368	Anxa1
120	GO:0000303	response to superoxide	24	1	0.02	241	0.02368	0.02368	Ucp2
121	GO:0043372	positive regulation of CD4-positive, alpha-beta T cell differentiation	24	1	0.02	242	0.02368	0.02368	Anxa1
122	GO:0032928	regulation of superoxide anion generation	24	1	0.02	243	0.02368	0.02368	Tyrobp
123	GO:0042119	neutrophil activation	24	1	0.02	244	0.02368	0.02368	Tyrobp
124	GO:0051482	positive regulation of cytosolic calcium ion concentration involved in phospholipase C-activating G protein-coupled signaling pathway	24	1	0.02	245	0.02368	0.02368	Tgm2
125	GO:1903010	regulation of bone development	24	1	0.02	246	0.02368	0.02368	Tyrobp
126	GO:0051251	positive regulation of lymphocyte activation	245	2	0.24	250	0.02421	0.02421	Anxa1,Tyrobp
127	GO:0000305	response to oxygen radical	25	1	0.02	251	0.02466	0.02466	Ucp2
128	GO:0002478	antigen processing and presentation of exogenous peptide antigen	25	1	0.02	252	0.02466	0.02466	Ctss
129	GO:1902683	regulation of receptor localization to synapse	25	1	0.02	253	0.02466	0.02466	Tyrobp
130	GO:0010165	response to X-ray	25	1	0.02	254	0.02466	0.02466	Anxa1
131	GO:1901018	positive regulation of potassium ion transmembrane transporter activity	25	1	0.02	255	0.02466	0.02466	Trem2
132	GO:0030072	peptide hormone secretion	248	2	0.25	256	0.02477	0.02477	Anxa1,Ucp2
133	GO:0070661	leukocyte proliferation	278	3	0.28	86	0.02533	0.00244	Anxa1,Trem2,Tyrobp
134	GO:0032816	positive regulation of natural killer cell activation	26	1	0.03	259	0.02563	0.02563	Tyrobp
135	GO:0001516	prostaglandin biosynthetic process	26	1	0.03	260	0.02563	0.02563	Anxa1
136	GO:0046457	prostanoid biosynthetic process	26	1	0.03	261	0.02563	0.02563	Anxa1
137	GO:0008053	mitochondrial fusion	26	1	0.03	262	0.02563	0.02563	Vat1
138	GO:0046651	lymphocyte proliferation	256	2	0.26	264	0.02627	0.02627	Anxa1,Tyrobp
139	GO:0032943	mononuclear cell proliferation	258	2	0.26	266	0.02665	0.02665	Anxa1,Tyrobp
140	GO:0051604	protein maturation	258	2	0.26	267	0.02665	0.02665	Cd5l,Ctss
141	GO:0046883	regulation of hormone secretion	260	2	0.26	269	0.02704	0.02704	Anxa1,Ucp2
142	GO:0002828	regulation of type 2 immune response	28	1	0.03	271	0.02758	0.02758	Anxa1
143	GO:0051560	mitochondrial calcium ion homeostasis	28	1	0.03	272	0.02758	0.02758	Tgm2
144	GO:0032469	endoplasmic reticulum calcium ion homeostasis	28	1	0.03	273	0.02758	0.02758	Tgm2
145	GO:0022617	extracellular matrix disassembly	28	1	0.03	274	0.02758	0.02758	Ctss
146	GO:0071711	basement membrane organization	28	1	0.03	275	0.02758	0.02758	Ctss
147	GO:0060445	branching involved in salivary gland morphogenesis	28	1	0.03	276	0.02758	0.02758	Tgm2
148	GO:0032692	negative regulation of interleukin-1 production	28	1	0.03	277	0.02758	0.02758	Trem2
149	GO:2000516	positive regulation of CD4-positive, alpha-beta T cell activation	28	1	0.03	278	0.02758	0.02758	Anxa1
150	GO:0045920	negative regulation of exocytosis	28	1	0.03	279	0.02758	0.02758	Anxa1
151	GO:2000515	negative regulation of CD4-positive, alpha-beta T cell activation	29	1	0.03	280	0.02855	0.02855	Anxa1
152	GO:0036230	granulocyte activation	29	1	0.03	281	0.02855	0.02855	Tyrobp
153	GO:0032743	positive regulation of interleukin-2 production	29	1	0.03	282	0.02855	0.02855	Anxa1
154	GO:1905523	positive regulation of macrophage migration	30	1	0.03	284	0.02952	0.02952	Trem2
155	GO:0033032	regulation of myeloid cell apoptotic process	30	1	0.03	285	0.02952	0.02952	Anxa1
156	GO:0030808	regulation of nucleotide biosynthetic process	30	1	0.03	286	0.02952	0.02952	Trem2
157	GO:1900371	regulation of purine nucleotide biosynthetic process	30	1	0.03	287	0.02952	0.02952	Trem2
158	GO:0045622	regulation of T-helper cell differentiation	30	1	0.03	288	0.02952	0.02952	Anxa1
159	GO:0009595	detection of biotic stimulus	30	1	0.03	289	0.02952	0.02952	Trem2
160	GO:0019884	antigen processing and presentation of exogenous antigen	31	1	0.03	290	0.03049	0.03049	Ctss
161	GO:0030851	granulocyte differentiation	31	1	0.03	291	0.03049	0.03049	C1qc
162	GO:0002920	regulation of humoral immune response	31	1	0.03	292	0.03049	0.03049	Cd5l
163	GO:0097028	dendritic cell differentiation	31	1	0.03	293	0.03049	0.03049	Trem2
164	GO:0030574	collagen catabolic process	31	1	0.03	294	0.03049	0.03049	Ctss
165	GO:2000108	positive regulation of leukocyte apoptotic process	31	1	0.03	295	0.03049	0.03049	Anxa1
166	GO:0032733	positive regulation of interleukin-10 production	31	1	0.03	296	0.03049	0.03049	Trem2
167	GO:0050869	negative regulation of B cell activation	32	1	0.03	297	0.03146	0.03146	Tyrobp
168	GO:0071634	regulation of transforming growth factor beta production	32	1	0.03	298	0.03146	0.03146	Tyrobp
169	GO:1902473	regulation of protein localization to synapse	32	1	0.03	299	0.03146	0.03146	Tyrobp
170	GO:0031338	regulation of vesicle fusion	32	1	0.03	300	0.03146	0.03146	Anxa1
171	GO:0098751	bone cell development	33	1	0.03	301	0.03243	0.03243	Tyrobp
172	GO:1900544	positive regulation of purine nucleotide metabolic process	33	1	0.03	302	0.03243	0.03243	Trem2
173	GO:0032508	DNA duplex unwinding	33	1	0.03	303	0.03243	0.03243	Anxa1
174	GO:0045981	positive regulation of nucleotide metabolic process	33	1	0.03	304	0.03243	0.03243	Trem2
175	GO:0034097	response to cytokine	725	3	0.72	305	0.03316	0.03316	Anxa1,Ifitm3,Trem2
176	GO:0042092	type 2 immune response	34	1	0.03	306	0.03339	0.03339	Anxa1
177	GO:1904646	cellular response to amyloid-beta	34	1	0.03	307	0.03339	0.03339	Trem2
178	GO:0042554	superoxide anion generation	34	1	0.03	308	0.03339	0.03339	Tyrobp
179	GO:0097242	amyloid-beta clearance	34	1	0.03	309	0.03339	0.03339	Trem2
180	GO:0006954	inflammatory response	580	7	0.58	10	0.03347	6.7e-07	Anxa1,C1qa,Cd5l,Ctss,Tgm2,Trem2,Tyrobp
181	GO:0019221	cytokine-mediated signaling pathway	293	2	0.29	313	0.0337	0.0337	Ifitm3,Trem2
182	GO:0032814	regulation of natural killer cell activation	36	1	0.04	315	0.03532	0.03532	Tyrobp
183	GO:0060337	type I interferon signaling pathway	36	1	0.04	316	0.03532	0.03532	Ifitm3
184	GO:0090322	regulation of superoxide metabolic process	36	1	0.04	317	0.03532	0.03532	Tyrobp
185	GO:0002931	response to ischemia	36	1	0.04	318	0.03532	0.03532	Trem2
186	GO:0071357	cellular response to type I interferon	36	1	0.04	319	0.03532	0.03532	Ifitm3
187	GO:0071385	cellular response to glucocorticoid stimulus	36	1	0.04	320	0.03532	0.03532	Anxa1
188	GO:0090049	regulation of cell migration involved in sprouting angiogenesis	36	1	0.04	321	0.03532	0.03532	Anxa1
189	GO:0043403	skeletal muscle tissue regeneration	36	1	0.04	322	0.03532	0.03532	Anxa1
190	GO:0009409	response to cold	36	1	0.04	323	0.03532	0.03532	Ucp2
191	GO:0007435	salivary gland morphogenesis	37	1	0.04	324	0.03629	0.03629	Tgm2
192	GO:0009268	response to pH	37	1	0.04	325	0.03629	0.03629	Ctss
193	GO:0042304	regulation of fatty acid biosynthetic process	37	1	0.04	326	0.03629	0.03629	Anxa1
194	GO:0042088	T-helper 1 type immune response	37	1	0.04	327	0.03629	0.03629	Anxa1
195	GO:0050900	leukocyte migration	306	2	0.31	329	0.03649	0.03649	Anxa1,Trem2
196	GO:1903829	positive regulation of cellular protein localization	308	2	0.31	330	0.03693	0.03693	Trem2,Tyrobp
197	GO:0002888	positive regulation of myeloid leukocyte mediated immunity	38	1	0.04	331	0.03725	0.03725	Tyrobp
198	GO:0071384	cellular response to corticosteroid stimulus	38	1	0.04	332	0.03725	0.03725	Anxa1
199	GO:0032309	icosanoid secretion	39	1	0.04	333	0.03821	0.03821	Anxa1
200	GO:1900087	positive regulation of G1/S transition of mitotic cell cycle	39	1	0.04	334	0.03821	0.03821	Anxa1
