# Supplementary material for: miR-7 controls glutamatergic transmission and neuronal connectivity in a Cdr1as-dependent manner
Source: EMBO Rep. 2024 Jun 3;25(7):3008–39. doi: 10.1038/s44319-024-00168-9 (PMC11239925; doi:10.1038/s44319-024-00168-9)
Supplement: Supplementary file 6 — Dataset EV4 [file 44319_2024_168_MOESM6_ESM.zip › GO/GO_Analysis_KOm7oe_WT_UP_MF.csv]

	GO.ID	Term	Annotated	Significant	Expected	Rank in p.value_classic	p.value_elim	p.value_classic	genes
1	GO:0005509	calcium ion binding	541	21	7.98	2	5.4e-05	5.4e-05	Baiap3,Bglap3,Cabp7,Capsl,Cdh2,Cdh23,Celsr1,Cemip2,Dlk1,Fbln1,Hmcn2,Nkd2,Otof,Padi2,Plcd4,Rcn1,Smoc1,Smoc2,Syt6,Tbc1d8b,Thbs3
2	GO:0050840	extracellular matrix binding	57	5	0.84	8	0.0015	0.0015	Itga2b,Olfml2b,Plekha2,Smoc1,Smoc2
3	GO:0005515	protein binding	8084	152	119.27	1	0.0021	9.4e-06	Ace,Aldh2,Aldoc,Ano3,Arg2,Arhgef19,Arpc1b,Ass1,Baiap3,Bbs9,C1ql2,Cacna1h,Car4,Carhsp1,Cavin1,Cbln1,Ccne2,Cd151,Cdh2,Cdh23,Celsr1,Cercam,Chrd,Cidea,Cited1,Col16a1,Col5a1,Cpne6,Creb3l1,Crlf2,Crocc,Csf2ra,Csrp1,Cxcl12,Cxcr4,Dap,Dennd3,Dlk1,Dnah1,Dynlt1b,Ece1,Efna1,Efnb1,Emid1,Eml1,Eps8l1,Espn,Esr1,Fbln1,Fgfr1,Foxo4,Gal,Gigyf1,Gnai2,Gpr139,Gprc5c,Grhl3,Grik3,Grtp1,Gstm4,H2-Ab1,H2-Q2,Hap1,Hr,Hspb7,Igf…
4	GO:0005201	extracellular matrix structural constituent	131	7	1.93	11	0.0033	0.00331	Col11a2,Col16a1,Col5a1,Emid1,Fbln1,Hmcn2,Vwa1
5	GO:0030331	estrogen receptor binding	44	4	0.65	12	0.0039	0.00395	Esr1,Padi2,Prmt2,Wipi1
6	GO:0015026	coreceptor activity	22	3	0.32	13	0.004	0.00397	Lrp5,Ramp1,Ramp2
7	GO:0008528	G protein-coupled peptide receptor activity	102	6	1.5	14	0.004	0.00401	Cxcr4,Gal,Gpr139,Npr3,Ramp1,Ramp2
8	GO:0008201	heparin binding	138	7	2.04	15	0.0044	0.0044	Chrd,Col5a1,Fgfr1,Lxn,Smoc1,Smoc2,Thbs3
9	GO:0005160	transforming growth factor beta receptor binding	24	3	0.35	18	0.0051	0.0051	Lefty2,Smad3,Tgfb2
10	GO:0005125	cytokine activity	142	7	2.1	19	0.0051	0.00514	Crlf2,Cxcl12,Inhbb,Lefty2,Tgfb2,Thpo,Wnt4
11	GO:0042802	identical protein binding	1979	43	29.2	21	0.0057	0.00569	Aldh2,Aldoc,Ass1,C1ql2,Cavin1,Cbln1,Cdh2,Cercam,Cidea,Cited1,Cxcr4,Dynlt1b,Ece1,Esr1,Fbln1,Fgfr1,Foxo4,Gpr139,Gstm4,Hap1,Inhbb,Itga2b,Mdfi,Nab2,Nbl1,Npr3,Olfml2b,Padi2,Pdlim4,Pgam2,Prmt2,Sdc1,Smad3,Steap3,Stx2,Syt6,Tgfb2,Thrsp,Tpm2,Trim21,Trip10,Vegfd,Vwa1
12	GO:0050839	cell adhesion molecule binding	265	10	3.91	22	0.0061	0.0061	Cd151,Cdh2,Cdh23,Col16a1,Cxcl12,Fbln1,Fgfr1,Itga5,Ptprh,Tjp3
13	GO:0051393	alpha-actinin binding	28	3	0.41	25	0.0079	0.00791	Kcna5,Pdlim1,Pdlim4
14	GO:0004888	transmembrane signaling receptor activity	616	21	9.09	3	0.008	0.00032	Celsr1,Crlf2,Csf2ra,Cxcr4,Fgfr1,Gabre,Gal,Gpr139,Gpr153,Gpr25,Gprc5c,Grik3,Lgr6,Lrp5,Npr3,Plxnb1,Ptprh,Ramp1,Ramp2,Unc5a,Unc5b
15	GO:0001968	fibronectin binding	29	3	0.43	26	0.0087	0.00873	Fbln1,Igfbp5,Plekha2
16	GO:0008013	beta-catenin binding	86	5	1.27	28	0.0089	0.00886	Cdh2,Esr1,Foxo4,Prmt2,Smad3
17	GO:0047676	arachidonate-CoA ligase activity	10	2	0.15	29	0.009	0.00902	Slc27a2,Slc27a3
18	GO:0016813	hydrolase activity, acting on carbon-nitrogen (but not peptide) bonds, in linear amidines	10	2	0.15	30	0.009	0.00902	Arg2,Padi2
19	GO:0031404	chloride ion binding	10	2	0.15	31	0.009	0.00902	Ace,Npr3
20	GO:0070410	co-SMAD binding	11	2	0.16	33	0.0109	0.01092	Cited1,Smad3
21	GO:0004467	long-chain fatty acid-CoA ligase activity	12	2	0.18	35	0.013	0.01298	Slc27a2,Slc27a3
22	GO:0032454	histone demethylase activity (H3-K9 specific)	12	2	0.18	36	0.013	0.01298	Hr,Phf2
23	GO:0008195	phosphatidate phosphatase activity	13	2	0.19	37	0.0152	0.01519	Lpin3,Plpp2
24	GO:0042277	peptide binding	264	9	3.9	39	0.0167	0.01671	Ace,Gstm4,H2-Ab1,H2-Q2,Npr3,Pcsk5,Ramp1,Ramp2,Tgfb2
25	GO:0051371	muscle alpha-actinin binding	14	2	0.21	40	0.0176	0.01755	Pdlim1,Pdlim4
26	GO:0015643	toxic substance binding	14	2	0.21	41	0.0176	0.01755	Ass1,H2-Ab1
27	GO:0015645	fatty acid ligase activity	14	2	0.21	42	0.0176	0.01755	Slc27a2,Slc27a3
28	GO:0042803	protein homodimerization activity	607	16	8.96	43	0.0182	0.01824	Cidea,Cited1,Ece1,Fgfr1,Gstm4,Inhbb,Npr3,Padi2,Pdlim4,Prmt2,Smad3,Syt6,Tgfb2,Thrsp,Tpm2,Trim21
29	GO:0030020	extracellular matrix structural constituent conferring tensile strength	38	3	0.56	44	0.0183	0.0183	Col11a2,Col16a1,Col5a1
30	GO:0017022	myosin binding	70	4	1.03	45	0.0198	0.01984	Cxcr4,Hap1,Llgl2,Nkd2
31	GO:0042608	T cell receptor binding	16	2	0.24	47	0.0227	0.0227	Eps8l1,H2-Q2
32	GO:0005324	long-chain fatty acid transporter activity	16	2	0.24	48	0.0227	0.0227	Slc27a2,Slc27a3
33	GO:0017116	single-stranded DNA helicase activity	18	2	0.27	50	0.0284	0.02839	Mcm7,Rfc3
34	GO:0004435	phosphatidylinositol phospholipase C activity	18	2	0.27	51	0.0284	0.02839	Plcd4,Plce1
35	GO:0004629	phospholipase C activity	18	2	0.27	52	0.0284	0.02839	Plcd4,Plce1
36	GO:0000149	SNARE binding	116	5	1.71	54	0.0287	0.02872	Baiap3,Sec24d,Stx2,Syt6,Vamp3
37	GO:0042562	hormone binding	79	4	1.17	55	0.0294	0.02937	Esr1,Npr3,Ramp1,Ramp2
38	GO:0008083	growth factor activity	117	5	1.73	56	0.0297	0.02966	Cxcl12,Inhbb,Lefty2,Tgfb2,Vegfd
39	GO:0017046	peptide hormone binding	46	3	0.68	57	0.0302	0.03023	Npr3,Ramp1,Ramp2
40	GO:0004707	MAP kinase activity	20	2	0.3	58	0.0346	0.03459	Mak,Mapk15
41	GO:0042605	peptide antigen binding	20	2	0.3	59	0.0346	0.03459	H2-Ab1,H2-Q2
42	GO:0005178	integrin binding	125	5	1.84	60	0.0378	0.03783	Cd151,Col16a1,Cxcl12,Fbln1,Itga5
43	GO:0003779	actin binding	405	11	5.98	62	0.0383	0.03834	Ace,Arpc1b,Crocc,Cxcr4,Eps8l1,Espn,Myo1h,Pdlim1,Pdlim4,Tpm2,Vash1
44	GO:0072341	modified amino acid binding	86	4	1.27	63	0.0384	0.03837	Cpne6,Gstm4,Osbpl10,Syt6
45	GO:0001786	phosphatidylserine binding	51	3	0.75	65	0.0393	0.03933	Cpne6,Osbpl10,Syt6
46	GO:0050998	nitric-oxide synthase binding	22	2	0.32	66	0.0413	0.04125	Arg2,Cdh2
47	GO:0016836	hydro-lyase activity	54	3	0.8	68	0.0454	0.04538	Car4,Cyp2s1,Echdc2
48	GO:0003712	transcription coregulator activity	421	11	6.21	70	0.0483	0.04829	Cited1,Hr,Lpin3,Mak,Nab2,Pdlim1,Phf2,Prmt2,Rcor2,Wnt4,Zfpm1
49	GO:0016866	intramolecular transferase activity	24	2	0.35	71	0.0484	0.04836	Pgam2,Pgm1
50	GO:0005200	structural constituent of cytoskeleton	58	3	0.86	72	0.0541	0.05411	Arpc1b,Crocc,Tpm2
51	GO:0019838	growth factor binding	139	5	2.05	73	0.0552	0.05517	Col5a1,Fgfr1,Hap1,Igfbp5,Nkd2
52	GO:0140457	protein demethylase activity	26	2	0.38	74	0.0559	0.05586	Hr,Phf2
53	GO:0046966	thyroid hormone receptor binding	26	2	0.38	75	0.0559	0.05586	Hr,Prmt2
54	GO:0032452	histone demethylase activity	26	2	0.38	76	0.0559	0.05586	Hr,Phf2
55	GO:0033218	amide binding	331	9	4.88	78	0.0574	0.05738	Ace,Gstm4,H2-Ab1,H2-Q2,Npr3,Pcsk5,Ramp1,Ramp2,Tgfb2
56	GO:0005102	signaling receptor binding	1362	35	20.1	7	0.0629	0.00086	Ace,Cd151,Col16a1,Crlf2,Cxcl12,Efna1,Efnb1,Eps8l1,Esr1,Fbln1,Fgfr1,Gal,Gnai2,Gprc5c,H2-Q2,Hap1,Hr,Inhbb,Itga5,Kcna5,Lefty2,Nbl1,Nxph4,Padi2,Prmt2,Rarg,Rasgrf1,Rimbp3,Sema3f,Smad3,Tgfb2,Thpo,Vegfd,Wipi1,Wnt4
57	GO:0001223	transcription coactivator binding	28	2	0.41	80	0.0638	0.06375	Esr1,Smad3
58	GO:0016835	carbon-oxygen lyase activity	64	3	0.94	83	0.0686	0.0686	Car4,Cyp2s1,Echdc2
59	GO:0005085	guanyl-nucleotide exchange factor activity	195	6	2.88	84	0.0694	0.06936	Arhgef19,Dennd3,Eps8l1,Plcd4,Plce1,Rasgrf1
60	GO:0050681	androgen receptor binding	30	2	0.44	85	0.072	0.07199	Prmt2,Wipi1
61	GO:0042974	retinoic acid receptor binding	30	2	0.44	86	0.072	0.07199	Prmt2,Rarg
62	GO:0046983	protein dimerization activity	844	18	12.45	87	0.0748	0.0748	Ano3,Cidea,Cited1,Ece1,Fgfr1,Gstm4,Inhbb,Mxd3,Npr3,Padi2,Pdlim4,Prmt2,Smad3,Syt6,Tgfb2,Thrsp,Tpm2,Trim21
63	GO:0019955	cytokine binding	108	4	1.59	88	0.0758	0.07581	Crlf2,Csf2ra,Cxcr4,Nbl1
64	GO:0008188	neuropeptide receptor activity	31	2	0.46	89	0.0762	0.07623	Gal,Gpr139
65	GO:0004930	G protein-coupled receptor activity	306	12	4.51	9	0.0764	0.00202	Celsr1,Cxcr4,Gal,Gpr139,Gpr153,Gpr25,Gprc5c,Grik3,Lgr6,Npr3,Ramp1,Ramp2
66	GO:0045296	cadherin binding	67	3	0.99	90	0.0764	0.07644	Cdh2,Cdh23,Ptprh
67	GO:0005319	lipid transporter activity	109	4	1.61	91	0.0778	0.07784	Ano3,Osbpl10,Slc27a2,Slc27a3
68	GO:0004896	cytokine receptor activity	68	3	1	92	0.0791	0.07913	Crlf2,Csf2ra,Cxcr4
69	GO:0046875	ephrin receptor binding	32	2	0.47	93	0.0805	0.08054	Efna1,Efnb1
70	GO:0008200	ion channel inhibitor activity	32	2	0.47	94	0.0805	0.08054	Kcna5,Mcub
71	GO:0005179	hormone activity	69	3	1.02	96	0.0819	0.08187	Gal,Inhbb,Thpo
72	GO:0016248	channel inhibitor activity	33	2	0.49	97	0.0849	0.08493	Kcna5,Mcub
73	GO:0015103	inorganic anion transmembrane transporter activity	113	4	1.67	98	0.0862	0.0862	Ano3,Gabre,Slc12a4,Slc37a1
74	GO:0098772	molecular function regulator	2953	56	43.57	49	0.0862	0.02427	A430033K04Rik,Arhgef19,Ccne2,Cited1,Creb3l1,Crlf2,Cxcl12,Dennd3,Dmrtc1a,Eps8l1,Esr1,Fbln1,Foxo4,Gal,Gprc5c,Grhl3,Grtp1,Hr,Inhbb,Junb,Kcna5,Klf2,Lefty2,Llgl2,Lpin3,Lxn,Mak,Mcub,Mxd3,Nab2,Nbl1,Nfe2l3,Nfix,Pdlim1,Phf2,Plcd4,Plce1,Prmt2,Rarg,Rasal1,Rasgrf1,Rcor2,Sema3f,Smad3,Spint2,Stat5a,Tbc1d1,Tbc1d8b,Tgfb2,Thpo,Vegfd,Wnt4,Zfp516,Zfp526,Zfp760,Zfpm1
75	GO:0017137	Rab GTPase binding	159	5	2.35	99	0.0867	0.08671	Dennd3,Grtp1,Llgl2,Tbc1d1,Tbc1d8b
76	GO:0005089	Rho guanyl-nucleotide exchange factor activity	71	3	1.05	100	0.0875	0.08746	Arhgef19,Eps8l1,Rasgrf1
77	GO:0005484	SNAP receptor activity	34	2	0.5	101	0.0894	0.08939	Stx2,Vamp3
78	GO:0043394	proteoglycan binding	34	2	0.5	102	0.0894	0.08939	Chrd,Col5a1
79	GO:0005506	iron ion binding	115	4	1.7	103	0.0905	0.09054	Aox4,Cyp2s1,P4ha2,Phf2
80	GO:0004180	carboxypeptidase activity	35	2	0.52	104	0.0939	0.09392	Ace,Vash1
81	GO:0032451	demethylase activity	35	2	0.52	105	0.0939	0.09392	Hr,Phf2
82	GO:0031490	chromatin DNA binding	74	3	1.09	106	0.0961	0.09615	Grhl3,Hr,Smad3
83	GO:0005088	Ras guanyl-nucleotide exchange factor activity	122	4	1.8	108	0.1065	0.10652	Arhgef19,Dennd3,Eps8l1,Rasgrf1
84	GO:0033613	activating transcription factor binding	78	3	1.15	109	0.1082	0.10825	Smad3,Zfp516,Zfpm1
85	GO:0019905	syntaxin binding	78	3	1.15	110	0.1082	0.10825	Baiap3,Syt6,Vamp3
86	GO:0016829	lyase activity	174	5	2.57	111	0.1154	0.11539	Aldoc,Car4,Cyp2s1,Echdc2,Gstm4
87	GO:0005272	sodium channel activity	40	2	0.59	112	0.1175	0.11749	Cacna1h,Grik3
88	GO:0046332	SMAD binding	81	3	1.2	113	0.1177	0.11769	Cited1,Creb3l1,Smad3
89	GO:0003713	transcription coactivator activity	226	6	3.33	114	0.1183	0.1183	Cited1,Lpin3,Mak,Pdlim1,Phf2,Prmt2
90	GO:0140375	immune receptor activity	82	3	1.21	115	0.1209	0.12091	Crlf2,Csf2ra,Cxcr4
91	GO:0005096	GTPase activator activity	229	6	3.38	116	0.1238	0.12378	Arhgef19,Grtp1,Llgl2,Rasal1,Tbc1d1,Tbc1d8b
92	GO:0015108	chloride transmembrane transporter activity	83	3	1.22	117	0.1242	0.12415	Ano3,Gabre,Slc12a4
93	GO:0017016	Ras GTPase binding	397	9	5.86	118	0.1341	0.13413	Arhgef19,Dennd3,Eps8l1,Grtp1,Llgl2,Plce1,Rasgrf1,Tbc1d1,Tbc1d8b
94	GO:0008235	metalloexopeptidase activity	44	2	0.65	119	0.1373	0.13728	Ace,Vash1
95	GO:0070513	death domain binding	10	1	0.15	120	0.1382	0.13816	Dap
96	GO:0052650	NADP-retinol dehydrogenase activity	10	1	0.15	121	0.1382	0.13816	Rdh12
97	GO:0008503	benzodiazepine receptor activity	10	1	0.15	122	0.1382	0.13816	Gabre
98	GO:0008391	arachidonic acid monooxygenase activity	10	1	0.15	123	0.1382	0.13816	Cyp2s1
99	GO:0019870	potassium channel inhibitor activity	10	1	0.15	124	0.1382	0.13816	Kcna5
100	GO:0045236	CXCR chemokine receptor binding	10	1	0.15	125	0.1382	0.13816	Cxcl12
101	GO:0044877	protein-containing complex binding	1352	25	19.95	126	0.1421	0.14212	Aldoc,Arpc1b,Cd151,Cdh2,Col16a1,Cxcl12,Eps8l1,Espn,Esr1,Fbln1,Fgfr1,Gnai2,H2-Ab1,H2-Q2,Hr,Inhbb,Itga2b,Itga5,Myo1h,Otof,P3h4,Prmt2,Smad3,Tgfb2,Tpm2
102	GO:0003823	antigen binding	45	2	0.66	127	0.1423	0.14233	H2-Ab1,H2-Q2
103	GO:0016853	isomerase activity	137	4	2.02	128	0.1446	0.14462	Cyp2s1,Isyna1,Pgam2,Pgm1
104	GO:0001102	RNA polymerase II activating transcription factor binding	46	2	0.68	129	0.1474	0.14743	Smad3,Zfpm1
105	GO:0042805	actinin binding	39	4	0.58	10	0.1493	0.00253	Csrp1,Kcna5,Pdlim1,Pdlim4
106	GO:0017154	semaphorin receptor activity	11	1	0.16	130	0.1509	0.15088	Plxnb1
107	GO:0008532	N-acetyllactosaminide beta-1,3-N-acetylglucosaminyltransferase activity	11	1	0.16	131	0.1509	0.15088	B3gnt7
108	GO:0016493	C-C chemokine receptor activity	11	1	0.16	132	0.1509	0.15088	Cxcr4
109	GO:0004745	retinol dehydrogenase activity	11	1	0.16	133	0.1509	0.15088	Rdh12
110	GO:0016273	arginine N-methyltransferase activity	11	1	0.16	134	0.1509	0.15088	Prmt2
111	GO:0016274	protein-arginine N-methyltransferase activity	11	1	0.16	135	0.1509	0.15088	Prmt2
112	GO:0042610	CD8 receptor binding	11	1	0.16	136	0.1509	0.15088	H2-Q2
113	GO:0045294	alpha-catenin binding	11	1	0.16	137	0.1509	0.15088	Cdh2
114	GO:0086008	voltage-gated potassium channel activity involved in cardiac muscle cell action potential repolarization	11	1	0.16	138	0.1509	0.15088	Kcna5
115	GO:0035612	AP-2 adaptor complex binding	11	1	0.16	139	0.1509	0.15088	Otof
116	GO:0042301	phosphate ion binding	11	1	0.16	140	0.1509	0.15088	Stat5a
117	GO:0003707	steroid hormone receptor activity	47	2	0.69	141	0.1526	0.15256	Esr1,Rarg
118	GO:0031267	small GTPase binding	410	9	6.05	142	0.1536	0.15364	Arhgef19,Dennd3,Eps8l1,Grtp1,Llgl2,Plce1,Rasgrf1,Tbc1d1,Tbc1d8b
119	GO:0140110	transcription regulator activity	1553	28	22.91	143	0.1546	0.15462	A430033K04Rik,Cited1,Creb3l1,Dmrtc1a,Esr1,Foxo4,Grhl3,Hr,Junb,Klf2,Lpin3,Mak,Mxd3,Nab2,Nfe2l3,Nfix,Pdlim1,Phf2,Prmt2,Rarg,Rcor2,Smad3,Stat5a,Wnt4,Zfp516,Zfp526,Zfp760,Zfpm1
120	GO:0098531	ligand-activated transcription factor activity	48	2	0.71	144	0.1577	0.15773	Esr1,Rarg
121	GO:1904315	transmitter-gated ion channel activity involved in regulation of postsynaptic membrane potential	48	2	0.71	145	0.1577	0.15773	Gabre,Grik3
122	GO:0004879	nuclear receptor activity	48	2	0.71	146	0.1577	0.15773	Esr1,Rarg
123	GO:0015079	potassium ion transmembrane transporter activity	142	4	2.1	147	0.1584	0.15837	Grik3,Kcna5,Kcng2,Slc12a4
124	GO:0001664	G protein-coupled receptor binding	247	6	3.64	148	0.1591	0.1591	Ace,Cxcl12,Esr1,Gal,Gnai2,Wnt4
125	GO:0030695	GTPase regulator activity	248	6	3.66	149	0.1612	0.16118	Arhgef19,Grtp1,Llgl2,Rasal1,Tbc1d1,Tbc1d8b
126	GO:0030881	beta-2-microglobulin binding	12	1	0.18	150	0.1634	0.16342	H2-Q2
127	GO:0005523	tropomyosin binding	12	1	0.18	151	0.1634	0.16342	Smtnl2
128	GO:0032036	myosin heavy chain binding	12	1	0.18	152	0.1634	0.16342	Nkd2
129	GO:0043121	neurotrophin binding	12	1	0.18	153	0.1634	0.16342	Hap1
130	GO:0036312	phosphatidylinositol 3-kinase regulatory subunit binding	12	1	0.18	154	0.1634	0.16342	Esr1
131	GO:0004950	chemokine receptor activity	12	1	0.18	155	0.1634	0.16342	Cxcr4
132	GO:0019957	C-C chemokine binding	12	1	0.18	156	0.1634	0.16342	Cxcr4
133	GO:0008484	sulfuric ester hydrolase activity	12	1	0.18	157	0.1634	0.16342	Sgsh
134	GO:0031543	peptidyl-proline dioxygenase activity	12	1	0.18	158	0.1634	0.16342	P4ha2
135	GO:0016846	carbon-sulfur lyase activity	12	1	0.18	159	0.1634	0.16342	Gstm4
136	GO:0046977	TAP binding	12	1	0.18	160	0.1634	0.16342	H2-Q2
137	GO:0015929	hexosaminidase activity	12	1	0.18	161	0.1634	0.16342	Cemip2
138	GO:0048407	platelet-derived growth factor binding	12	1	0.18	162	0.1634	0.16342	Col5a1
139	GO:0022851	GABA-gated chloride ion channel activity	12	1	0.18	163	0.1634	0.16342	Gabre
140	GO:0001637	G protein-coupled chemoattractant receptor activity	12	1	0.18	164	0.1634	0.16342	Cxcr4
141	GO:0008092	cytoskeletal protein binding	926	20	13.66	77	0.1641	0.05645	Ace,Aldoc,Arpc1b,Crocc,Csrp1,Cxcr4,Eml1,Eps8l1,Espn,Hap1,Hspb7,Kcna5,Llgl2,Myo1h,Nkd2,Pdlim1,Pdlim4,Smtnl2,Tpm2,Vash1
142	GO:0051015	actin filament binding	199	5	2.94	166	0.1717	0.17168	Arpc1b,Eps8l1,Espn,Myo1h,Tpm2
143	GO:0005544	calcium-dependent phospholipid binding	51	2	0.75	167	0.1734	0.17342	Cpne6,Syt6
144	GO:0099529	neurotransmitter receptor activity involved in regulation of postsynaptic membrane potential	51	2	0.75	168	0.1734	0.17342	Gabre,Grik3
145	GO:0035257	nuclear hormone receptor binding	143	7	2.11	20	0.1747	0.00534	Esr1,Hr,Padi2,Prmt2,Rarg,Smad3,Wipi1
146	GO:0015271	outward rectifier potassium channel activity	13	1	0.19	169	0.1758	0.17577	Kcna5
147	GO:0031994	insulin-like growth factor I binding	13	1	0.19	170	0.1758	0.17577	Igfbp5
148	GO:0035497	cAMP response element binding	13	1	0.19	171	0.1758	0.17577	Creb3l1
149	GO:0036122	BMP binding	13	1	0.19	172	0.1758	0.17577	Nbl1
150	GO:0035256	G protein-coupled glutamate receptor binding	13	1	0.19	173	0.1758	0.17577	Esr1
151	GO:0016832	aldehyde-lyase activity	13	1	0.19	174	0.1758	0.17577	Aldoc
152	GO:0016805	dipeptidase activity	13	1	0.19	175	0.1758	0.17577	Ace
153	GO:0042577	lipid phosphatase activity	13	1	0.19	176	0.1758	0.17577	Plpp2
154	GO:0022835	transmitter-gated channel activity	53	2	0.78	177	0.184	0.18401	Gabre,Grik3
155	GO:0016903	oxidoreductase activity, acting on the aldehyde or oxo group of donors	53	2	0.78	178	0.184	0.18401	Aldh2,Aox4
156	GO:0022824	transmitter-gated ion channel activity	53	2	0.78	179	0.184	0.18401	Gabre,Grik3
157	GO:0016500	protein-hormone receptor activity	14	1	0.21	180	0.1879	0.18794	Lgr6
158	GO:0004559	alpha-mannosidase activity	14	1	0.21	181	0.1879	0.18794	Man2b2
159	GO:0045295	gamma-catenin binding	14	1	0.21	182	0.1879	0.18794	Cdh2
160	GO:0070411	I-SMAD binding	14	1	0.21	183	0.1879	0.18794	Smad3
161	GO:0004089	carbonate dehydratase activity	14	1	0.21	184	0.1879	0.18794	Car4
162	GO:0008191	metalloendopeptidase inhibitor activity	14	1	0.21	185	0.1879	0.18794	Lxn
163	GO:0031005	filamin binding	14	1	0.21	186	0.1879	0.18794	Hspb7
164	GO:0001221	transcription cofactor binding	55	2	0.81	187	0.1947	0.19469	Esr1,Smad3
165	GO:0042813	Wnt-activated receptor activity	15	1	0.22	188	0.1999	0.19993	Lrp5
166	GO:0016408	C-acyltransferase activity	15	1	0.22	189	0.1999	0.19993	Slc27a3
167	GO:0005237	inhibitory extracellular ligand-gated ion channel activity	15	1	0.22	190	0.1999	0.19993	Gabre
168	GO:0015923	mannosidase activity	15	1	0.22	191	0.1999	0.19993	Man2b2
169	GO:0016722	oxidoreductase activity, oxidizing metal ions	15	1	0.22	192	0.1999	0.19993	Steap3
170	GO:0005172	vascular endothelial growth factor receptor binding	15	1	0.22	193	0.1999	0.19993	Vegfd
171	GO:0016712	oxidoreductase activity, acting on paired donors, with incorporation or reduction of molecular oxygen, reduced flavin or flavoprotein as one donor, and incorporation of one atom of oxygen	15	1	0.22	194	0.1999	0.19993	Cyp2s1
172	GO:0003678	DNA helicase activity	56	2	0.83	195	0.2001	0.20007	Mcm7,Rfc3
173	GO:0051287	NAD binding	57	2	0.84	196	0.2055	0.20546	Aldh2,Aox4
174	GO:0005254	chloride channel activity	58	2	0.86	197	0.2109	0.21086	Ano3,Gabre
175	GO:0008237	metallopeptidase activity	160	4	2.36	198	0.2114	0.21141	Ace,Ece1,Mmel1,Vash1
176	GO:0043295	glutathione binding	16	1	0.24	199	0.2117	0.21175	Gstm4
177	GO:0015377	cation:chloride symporter activity	16	1	0.24	200	0.2117	0.21175	Slc12a4
178	GO:0004890	GABA-A receptor activity	16	1	0.24	201	0.2117	0.21175	Gabre
179	GO:1900750	oligopeptide binding	16	1	0.24	202	0.2117	0.21175	Gstm4
180	GO:0051020	GTPase binding	506	10	7.47	203	0.2155	0.21547	Arhgef19,Dennd3,Eps8l1,Grtp1,Llgl2,Plcd4,Plce1,Rasgrf1,Tbc1d1,Tbc1d8b
181	GO:0003714	transcription corepressor activity	163	4	2.4	204	0.2207	0.22071	Hr,Rcor2,Wnt4,Zfpm1
182	GO:0070402	NADPH binding	17	1	0.25	205	0.2234	0.22339	Cbr3
183	GO:0004029	aldehyde dehydrogenase (NAD+) activity	17	1	0.25	206	0.2234	0.22339	Aldh2
184	GO:0005267	potassium channel activity	111	3	1.64	207	0.2254	0.22537	Grik3,Kcna5,Kcng2
185	GO:0016922	nuclear receptor binding	106	6	1.56	16	0.2278	0.00484	Esr1,Padi2,Prmt2,Rarg,Smad3,Wipi1
186	GO:0001228	DNA-binding transcription activator activity, RNA polymerase II-specific	457	9	6.74	208	0.2345	0.23449	Creb3l1,Esr1,Foxo4,Grhl3,Junb,Nfix,Smad3,Stat5a,Zfp760
187	GO:0004030	aldehyde dehydrogenase [NAD(P)+] activity	18	1	0.27	209	0.2349	0.23486	Aldh2
188	GO:0001216	DNA-binding transcription activator activity	460	9	6.79	210	0.2401	0.24012	Creb3l1,Esr1,Foxo4,Grhl3,Junb,Nfix,Smad3,Stat5a,Zfp760
189	GO:0019901	protein kinase binding	704	13	10.39	211	0.2414	0.24141	Ace,Ccne2,Cdh2,Esr1,Kcna5,Map4k2,Nbeal2,Rasgrf1,Rhoc,Slc12a4,Smad3,Ticam1,Trim21
190	GO:0098960	postsynaptic neurotransmitter receptor activity	64	2	0.94	212	0.2435	0.24353	Gabre,Grik3
191	GO:0005230	extracellular ligand-gated ion channel activity	64	2	0.94	213	0.2435	0.24353	Gabre,Grik3
192	GO:1990841	promoter-specific chromatin binding	64	2	0.94	214	0.2435	0.24353	Esr1,Foxo4
193	GO:0099095	ligand-gated anion channel activity	19	1	0.28	215	0.2462	0.24616	Gabre
194	GO:0016917	GABA receptor activity	19	1	0.28	216	0.2462	0.24616	Gabre
195	GO:0030676	Rac guanyl-nucleotide exchange factor activity	19	1	0.28	217	0.2462	0.24616	Eps8l1
196	GO:0008106	alcohol dehydrogenase (NADP+) activity	19	1	0.28	218	0.2462	0.24616	Rdh12
197	GO:0015605	organophosphate ester transmembrane transporter activity	19	1	0.28	219	0.2462	0.24616	Slc37a1
198	GO:0004970	ionotropic glutamate receptor activity	19	1	0.28	220	0.2462	0.24616	Grik3
199	GO:0032794	GTPase activating protein binding	19	1	0.28	221	0.2462	0.24616	Plxnb1
200	GO:0031418	L-ascorbic acid binding	19	1	0.28	222	0.2462	0.24616	P4ha2
