# Supplementary material for: miR-7 controls glutamatergic transmission and neuronal connectivity in a Cdr1as-dependent manner
Source: EMBO Rep. 2024 Jun 3;25(7):3008–39. doi: 10.1038/s44319-024-00168-9 (PMC11239925; doi:10.1038/s44319-024-00168-9)
Supplement: Supplementary file 6 — Dataset EV4 [file 44319_2024_168_MOESM6_ESM.zip › GO/GO_Analysis_KOm7oe_KO_DOWN_CC.csv]

	GO.ID	Term	Annotated	Significant	Expected	Rank in p.value_classic	p.value_elim	p.value_classic	genes
1	GO:0016021	integral component of membrane	3891	50	31.54	4	0.00052	0.00022	1810055G02Rik,Acsl4,Adam11,Adam9,Aplp2,Cacng7,Cnppd1,Cntnap1,Cpd,Dhcr24,Elovl2,Epha3,Erg28,Fndc4,Fndc5,Gpm6b,Gpr37,Grin2a,Hsd17b7,Igsf9b,Irs1,Itga4,Kcnh7,Ndst3,Ngfr,Pcdh11x,Praf2,Ptgfrn,Scn2b,Scn7a,Sec61a1,Sema7a,Slc16a7,Slc25a15,Slc25a46,Slc38a2,Slc44a2,Slc5a3,Slc6a8,Slc6a9,Smim12,Sppl2b,Stxbp6,Susd6,Tmem230,Tmem234,Tnmd,Traf3ip3,Zdhhc4,Zdhhc9
2	GO:0045211	postsynaptic membrane	321	9	2.6	6	0.00122	0.00122	Arrb1,Cacng7,Grin2a,Igsf9b,Kctd12,Slc16a7,Slc6a8,Slc6a9,Srgap2
3	GO:0098688	parallel fiber to Purkinje cell synapse	33	3	0.27	7	0.00238	0.00238	Grin2a,Slc16a7,Slc6a9
4	GO:0031143	pseudopodium	10	2	0.08	8	0.00281	0.00281	Arrb1,Raf1
5	GO:0005886	plasma membrane	4055	53	32.87	2	0.00285	7.5e-05	1810055G02Rik,Abcg4,Acsl4,Adam9,Angpt1,Aplp2,Arrb1,Atxn3,Cacng7,Cat,Ccnt2,Cntnap1,Cpd,Epha3,Fndc4,Fndc5,Gpm6b,Gpr37,Grin2a,Hsd17b7,Igsf9b,Irs1,Itga4,Jcad,Kcnh7,Kctd12,Ngfr,Pcdh11x,Pde4a,Pik3cb,Plec,Prkcb,Pxk,Rab18,Raf1,Reps2,Rnf114,Scn2b,Scn7a,Sema7a,Slc16a7,Slc38a2,Slc44a2,Slc5a3,Slc6a8,Slc6a9,Snca,Sppl2b,Srgap2,Stxbp6,Usp6nl,Zdhhc4,Zmat3
6	GO:0061695	transferase complex, transferring phosphorus-containing groups	233	7	1.89	9	0.00291	0.00291	Ccnt2,Cnppd1,Irs1,Pik3cb,Pole4,Socs2,Taf13
7	GO:0012505	endomembrane system	3518	41	28.51	11	0.00695	0.00695	1810055G02Rik,Acsl4,Arrb1,Atxn3,Cacng7,Cat,Cpd,Dhcr24,Dync1li2,Elovl2,Epha3,Erg28,Fig4,Fndc4,Fndc5,Gpr37,Grin2a,Hsd17b7,Ipo11,Naa60,Ncdn,Ndst3,Ngfr,Parp1,Ppib,Praf2,Ptgfrn,Rab18,Raf1,Rragd,Sec61a1,Sh3bgrl2,Slc6a9,Snca,Sppl2b,Tmem230,Tpp1,Uhmk1,Usp6nl,Zdhhc4,Zdhhc9
8	GO:0001518	voltage-gated sodium channel complex	16	2	0.13	12	0.00726	0.00726	Scn2b,Scn7a
9	GO:0099055	integral component of postsynaptic membrane	163	5	1.32	14	0.01055	0.01055	Cacng7,Grin2a,Slc16a7,Slc6a8,Slc6a9
10	GO:0005794	Golgi apparatus	1353	19	10.97	16	0.0128	0.0128	1810055G02Rik,Cat,Cpd,Dhcr24,Fig4,Naa60,Ndst3,Ngfr,Ptgfrn,Rab18,Raf1,Snca,Sppl2b,Tmem230,Tpp1,Uhmk1,Usp6nl,Zdhhc4,Zdhhc9
11	GO:0098936	intrinsic component of postsynaptic membrane	172	5	1.39	17	0.01308	0.01308	Cacng7,Grin2a,Slc16a7,Slc6a8,Slc6a9
12	GO:0005783	endoplasmic reticulum	1465	20	11.87	18	0.01425	0.01425	Acsl4,Cat,Dhcr24,Elovl2,Erg28,Fig4,Fndc4,Fndc5,Gpr37,Grin2a,Hsd17b7,Ngfr,Ppib,Ptgfrn,Rab18,Sec61a1,Snca,Tmem230,Zdhhc4,Zdhhc9
13	GO:0005903	brush border	121	4	0.98	20	0.01691	0.01691	Pik3cb,Plec,Prkcb,Slc38a2
14	GO:0099061	integral component of postsynaptic density membrane	70	3	0.57	22	0.0192	0.0192	Cacng7,Grin2a,Slc16a7
15	GO:0005942	phosphatidylinositol 3-kinase complex	27	2	0.22	23	0.02005	0.02005	Pik3cb,Socs2
16	GO:0098984	neuron to neuron synapse	423	8	3.43	24	0.02191	0.02191	Arrb1,Cacng7,Grin2a,Igsf9b,Ngfr,Slc16a7,Slc6a9,Srgap2
17	GO:0099572	postsynaptic specialization	427	8	3.46	25	0.02302	0.02302	Arrb1,Cacng7,Grin2a,Igsf9b,Ngfr,Slc16a7,Slc6a9,Srgap2
18	GO:0099146	intrinsic component of postsynaptic density membrane	76	3	0.62	26	0.02382	0.02382	Cacng7,Grin2a,Slc16a7
19	GO:0043235	receptor complex	357	7	2.89	28	0.02632	0.02632	Cacng7,Epha3,Gpr37,Grin2a,Irs1,Itga4,Kctd12
20	GO:0005811	lipid droplet	81	3	0.66	29	0.02808	0.02808	Acsl4,Fig4,Rab18
21	GO:0098805	whole membrane	1089	15	8.83	30	0.03041	0.03041	Acsl4,Angpt1,Cat,Fig4,Gpm6b,Irs1,Ncdn,Ngfr,Rragd,Sec61a1,Slc25a46,Slc6a9,Snca,Sppl2b,Tpp1
22	GO:0005791	rough endoplasmic reticulum	85	3	0.69	32	0.03176	0.03176	Ngfr,Sec61a1,Snca
23	GO:0043195	terminal bouton	86	3	0.7	33	0.03272	0.03272	Grin2a,Snca,Tnn
24	GO:0099699	integral component of synaptic membrane	220	5	1.78	34	0.03349	0.03349	Cacng7,Grin2a,Slc16a7,Slc6a8,Slc6a9
25	GO:0005768	endosome	842	12	6.82	35	0.04067	0.04067	Arrb1,Cacng7,Dync1li2,Epha3,Fig4,Ncdn,Praf2,Rragd,Slc6a9,Sppl2b,Tmem230,Tpp1
26	GO:0014069	postsynaptic density	394	7	3.19	36	0.04146	0.04146	Arrb1,Cacng7,Grin2a,Ngfr,Slc16a7,Slc6a9,Srgap2
27	GO:0098793	presynapse	569	9	4.61	37	0.04195	0.04195	Cntnap1,Epha3,Grin2a,Kctd12,Prkcb,Slc6a9,Snca,Tmem230,Tnn
28	GO:1902911	protein kinase complex	96	3	0.78	38	0.04312	0.04312	Ccnt2,Cnppd1,Irs1
29	GO:0098839	postsynaptic density membrane	96	3	0.78	39	0.04312	0.04312	Cacng7,Grin2a,Slc16a7
30	GO:0000307	cyclin-dependent protein kinase holoenzyme complex	41	2	0.33	40	0.04352	0.04352	Ccnt2,Cnppd1
31	GO:0032279	asymmetric synapse	399	7	3.23	41	0.04386	0.04386	Arrb1,Cacng7,Grin2a,Ngfr,Slc16a7,Slc6a9,Srgap2
32	GO:0099240	intrinsic component of synaptic membrane	238	5	1.93	42	0.04449	0.04449	Cacng7,Grin2a,Slc16a7,Slc6a8,Slc6a9
33	GO:0099060	integral component of postsynaptic specialization membrane	99	3	0.8	43	0.04653	0.04653	Cacng7,Grin2a,Slc16a7
34	GO:0098802	plasma membrane signaling receptor complex	171	4	1.39	44	0.05047	0.05047	Cacng7,Grin2a,Irs1,Itga4
35	GO:0005730	nucleolus	776	11	6.29	45	0.05055	0.05055	Atxn3,Bmt2,Hus1,Mllt1,Nhp2,Parp1,Pik3cb,Spata2,Taf13,Ublcp1,Zmat3
36	GO:0098862	cluster of actin-based cell projections	174	4	1.41	47	0.05317	0.05317	Pik3cb,Plec,Prkcb,Slc38a2
37	GO:0098948	intrinsic component of postsynaptic specialization membrane	105	3	0.85	48	0.05373	0.05373	Cacng7,Grin2a,Slc16a7
38	GO:0098686	hippocampal mossy fiber to CA3 synapse	47	2	0.38	49	0.05562	0.05562	Slc16a7,Slc6a9
39	GO:0031967	organelle envelope	986	13	7.99	50	0.05665	0.05665	Acsl4,Atxn3,Cat,Epha3,Ipo11,Lyrm7,Ngfr,Parp1,Sh3bgrl2,Slc25a15,Slc25a46,Snca,Srgap2
40	GO:0031975	envelope	986	13	7.99	51	0.05665	0.05665	Acsl4,Atxn3,Cat,Epha3,Ipo11,Lyrm7,Ngfr,Parp1,Sh3bgrl2,Slc25a15,Slc25a46,Snca,Srgap2
41	GO:0030424	axon	697	10	5.65	52	0.05695	0.05695	Cacng7,Cntnap1,Grin2a,Itga4,Prkcb,Scn7a,Slc38a2,Snca,Tnn,Uhmk1
42	GO:0005654	nucleoplasm	3117	33	25.26	53	0.05719	0.05719	AW549877,Arrb1,Atxn3,Ccnt2,Cdk19,Cry2,Epha3,Fam131b,Ipo11,Irs1,Kmt5a,Mknk1,Mllt1,Nacc1,Nfia,Parp1,Pde4a,Pik3cb,Pole4,Ppib,Prkcb,Raf1,Rnf38,Rragd,Sh3bgrl2,Spata2,Sppl2b,Srgap2,Taf13,Ublcp1,Uhmk1,Zbtb4,Zmat3
43	GO:0036477	somatodendritic compartment	988	13	8.01	54	0.05739	0.05739	Acsl4,Arrb1,Cacng7,Grin2a,Igsf9b,Itga4,Ncdn,Ngfr,Slc38a2,Snca,Srgap2,Tnn,Uhmk1
44	GO:0043679	axon terminus	183	4	1.48	56	0.06172	0.06172	Grin2a,Prkcb,Snca,Tnn
45	GO:0035861	site of double-strand break	51	2	0.41	57	0.06425	0.06425	Hus1,Parp1
46	GO:0008023	transcription elongation factor complex	52	2	0.42	58	0.06648	0.06648	Ccnt2,Mllt1
47	GO:0008328	ionotropic glutamate receptor complex	54	2	0.44	59	0.07101	0.07101	Cacng7,Grin2a
48	GO:0009925	basal plasma membrane	54	2	0.44	60	0.07101	0.07101	Plec,Slc6a9
49	GO:0042734	presynaptic membrane	194	4	1.57	62	0.0731	0.0731	Cntnap1,Grin2a,Kctd12,Slc6a9
50	GO:0098878	neurotransmitter receptor complex	56	2	0.45	63	0.07563	0.07563	Cacng7,Grin2a
51	GO:0030056	hemidesmosome	10	1	0.08	64	0.07818	0.07818	Plec
52	GO:0002178	palmitoyltransferase complex	10	1	0.08	65	0.07818	0.07818	Zdhhc9
53	GO:0044306	neuron projection terminus	204	4	1.65	66	0.08431	0.08431	Grin2a,Prkcb,Snca,Tnn
54	GO:0034663	endoplasmic reticulum chaperone complex	11	1	0.09	67	0.08565	0.08565	Ppib
55	GO:1990454	L-type voltage-gated calcium channel complex	11	1	0.09	68	0.08565	0.08565	Cacng7
56	GO:0098553	lumenal side of endoplasmic reticulum membrane	11	1	0.09	69	0.08565	0.08565	Sppl2b
57	GO:0071556	integral component of lumenal side of endoplasmic reticulum membrane	11	1	0.09	70	0.08565	0.08565	Sppl2b
58	GO:0099634	postsynaptic specialization membrane	130	3	1.05	71	0.08893	0.08893	Cacng7,Grin2a,Slc16a7
59	GO:0042579	microbody	130	3	1.05	72	0.08893	0.08893	Acsl4,Cat,Fndc5
60	GO:0005777	peroxisome	130	3	1.05	73	0.08893	0.08893	Acsl4,Cat,Fndc5
61	GO:0017146	NMDA selective glutamate receptor complex	12	1	0.1	75	0.09307	0.09307	Grin2a
62	GO:0042405	nuclear inclusion body	12	1	0.1	76	0.09307	0.09307	Atxn3
63	GO:0031526	brush border membrane	65	2	0.53	77	0.09754	0.09754	Pik3cb,Prkcb
64	GO:0031981	nuclear lumen	3737	37	30.29	78	0.09992	0.09992	AW549877,Arrb1,Atxn3,Bmt2,Ccnt2,Cdk19,Cry2,Epha3,Esrrg,Fam131b,Hus1,Ipo11,Irs1,Kmt5a,Mknk1,Mllt1,Nacc1,Nfia,Nhp2,Parp1,Pde4a,Pik3cb,Pole4,Ppib,Prkcb,Raf1,Rnf38,Rragd,Sh3bgrl2,Spata2,Sppl2b,Srgap2,Taf13,Ublcp1,Uhmk1,Zbtb4,Zmat3
65	GO:0019908	nuclear cyclin-dependent protein kinase holoenzyme complex	13	1	0.11	79	0.10043	0.10043	Ccnt2
66	GO:0098576	lumenal side of membrane	13	1	0.11	80	0.10043	0.10043	Sppl2b
67	GO:0031091	platelet alpha granule	13	1	0.11	81	0.10043	0.10043	Snca
68	GO:0005635	nuclear envelope	394	6	3.19	82	0.10127	0.10127	Epha3,Ipo11,Ngfr,Parp1,Sh3bgrl2,Snca
69	GO:0031410	cytoplasmic vesicle	1724	19	13.97	83	0.10244	0.10244	Arrb1,Cacng7,Dync1li2,Epha3,Erg28,Fig4,Grin2a,Ncdn,Ngfr,Praf2,Rragd,Sec61a1,Slc6a9,Snca,Sppl2b,Srgap2,Tmem230,Tpp1,Usp6nl
70	GO:0097708	intracellular vesicle	1730	19	14.02	84	0.10505	0.10505	Arrb1,Cacng7,Dync1li2,Epha3,Erg28,Fig4,Grin2a,Ncdn,Ngfr,Praf2,Rragd,Sec61a1,Slc6a9,Snca,Sppl2b,Srgap2,Tmem230,Tpp1,Usp6nl
71	GO:0033391	chromatoid body	14	1	0.11	85	0.10772	0.10772	Piwil2
72	GO:0005671	Ada2/Gcn5/Ada3 transcription activator complex	14	1	0.11	86	0.10772	0.10772	Pole4
73	GO:0031982	vesicle	1850	20	14.99	87	0.10992	0.10992	Arrb1,Cacng7,Dync1li2,Epha3,Erg28,Fig4,Grin2a,Itga4,Ncdn,Ngfr,Praf2,Rragd,Sec61a1,Slc6a9,Snca,Sppl2b,Srgap2,Tmem230,Tpp1,Usp6nl
74	GO:0090734	site of DNA damage	70	2	0.57	88	0.11039	0.11039	Hus1,Parp1
75	GO:0043025	neuronal cell body	696	9	5.64	89	0.11241	0.11241	Acsl4,Cacng7,Igsf9b,Itga4,Ncdn,Ngfr,Slc38a2,Snca,Tnn
76	GO:0070013	intracellular organelle lumen	4127	40	33.45	90	0.113	0.113	AW549877,Arrb1,Atxn3,Bmt2,Cat,Ccnt2,Cdk19,Cry2,Epha3,Esrrg,Fam131b,Hus1,Ipo11,Irs1,Kmt5a,Lyrm7,Mknk1,Mllt1,Nacc1,Nfia,Nhp2,Parp1,Pde4a,Pik3cb,Pole4,Ppib,Prkcb,Raf1,Rnf38,Rragd,Sh3bgrl2,Snca,Spata2,Sppl2b,Srgap2,Taf13,Ublcp1,Uhmk1,Zbtb4,Zmat3
77	GO:0043233	organelle lumen	4127	40	33.45	91	0.113	0.113	AW549877,Arrb1,Atxn3,Bmt2,Cat,Ccnt2,Cdk19,Cry2,Epha3,Esrrg,Fam131b,Hus1,Ipo11,Irs1,Kmt5a,Lyrm7,Mknk1,Mllt1,Nacc1,Nfia,Nhp2,Parp1,Pde4a,Pik3cb,Pole4,Ppib,Prkcb,Raf1,Rnf38,Rragd,Sh3bgrl2,Snca,Spata2,Sppl2b,Srgap2,Taf13,Ublcp1,Uhmk1,Zbtb4,Zmat3
78	GO:0031974	membrane-enclosed lumen	4127	40	33.45	92	0.113	0.113	AW549877,Arrb1,Atxn3,Bmt2,Cat,Ccnt2,Cdk19,Cry2,Epha3,Esrrg,Fam131b,Hus1,Ipo11,Irs1,Kmt5a,Lyrm7,Mknk1,Mllt1,Nacc1,Nfia,Nhp2,Parp1,Pde4a,Pik3cb,Pole4,Ppib,Prkcb,Raf1,Rnf38,Rragd,Sh3bgrl2,Snca,Spata2,Sppl2b,Srgap2,Taf13,Ublcp1,Uhmk1,Zbtb4,Zmat3
79	GO:0016234	inclusion body	71	2	0.58	93	0.11301	0.11301	Atxn3,Snca
80	GO:0044233	mitochondria-associated endoplasmic reticulum membrane	15	1	0.12	94	0.11496	0.11496	Acsl4
81	GO:0055037	recycling endosome	146	3	1.18	95	0.1154	0.1154	Fig4,Tmem230,Tpp1
82	GO:0008021	synaptic vesicle	230	4	1.86	96	0.11708	0.11708	Grin2a,Slc6a9,Snca,Tmem230
83	GO:0030133	transport vesicle	322	5	2.61	97	0.12115	0.12115	Erg28,Grin2a,Slc6a9,Snca,Tmem230
84	GO:0016323	basolateral plasma membrane	233	4	1.89	98	0.12117	0.12117	Adam9,Arrb1,Plec,Slc6a9
85	GO:0060293	germ plasm	16	1	0.13	99	0.12214	0.12214	Piwil2
86	GO:0033270	paranode region of axon	16	1	0.13	100	0.12214	0.12214	Cntnap1
87	GO:0043186	P granule	16	1	0.13	101	0.12214	0.12214	Piwil2
88	GO:0005640	nuclear outer membrane	16	1	0.13	102	0.12214	0.12214	Snca
89	GO:0035859	Seh1-associated complex	16	1	0.13	103	0.12214	0.12214	Bmt2
90	GO:0031233	intrinsic component of external side of plasma membrane	16	1	0.13	104	0.12214	0.12214	Adam9
91	GO:0005740	mitochondrial envelope	610	8	4.94	105	0.12266	0.12266	Acsl4,Atxn3,Cat,Lyrm7,Slc25a15,Slc25a46,Snca,Srgap2
92	GO:0045178	basal part of cell	75	2	0.61	106	0.12366	0.12366	Plec,Slc6a9
93	GO:0043005	neuron projection	1445	16	11.71	107	0.12414	0.12414	Arrb1,Cacng7,Cntnap1,Epha3,Grin2a,Igsf9b,Itga4,Ncdn,Ngfr,Prkcb,Scn7a,Slc38a2,Snca,Srgap2,Tnn,Uhmk1
94	GO:0005758	mitochondrial intermembrane space	77	2	0.62	108	0.12907	0.12907	Cat,Snca
95	GO:0000145	exocyst	17	1	0.14	109	0.12926	0.12926	Stxbp6
96	GO:0010369	chromocenter	17	1	0.14	110	0.12926	0.12926	Piwil2
97	GO:0045495	pole plasm	17	1	0.14	111	0.12926	0.12926	Piwil2
98	GO:0005697	telomerase holoenzyme complex	18	1	0.15	112	0.13633	0.13633	Nhp2
99	GO:0044327	dendritic spine head	18	1	0.15	113	0.13633	0.13633	Srgap2
100	GO:0042383	sarcolemma	158	3	1.28	114	0.13695	0.13695	Cacng7,Plec,Slc38a2
101	GO:0005741	mitochondrial outer membrane	158	3	1.28	115	0.13695	0.13695	Acsl4,Slc25a46,Snca
102	GO:0098588	bounding membrane of organelle	1043	12	8.45	117	0.13928	0.13928	Acsl4,Cat,Fig4,Naa60,Ncdn,Rragd,Sec61a1,Slc25a46,Slc6a9,Snca,Sppl2b,Zdhhc9
103	GO:1902554	serine/threonine protein kinase complex	81	2	0.66	118	0.14005	0.14005	Ccnt2,Cnppd1
104	GO:0042575	DNA polymerase complex	19	1	0.15	119	0.14333	0.14333	Pole4
105	GO:0070382	exocytic vesicle	250	4	2.03	121	0.14551	0.14551	Grin2a,Slc6a9,Snca,Tmem230
106	GO:0048471	perinuclear region of cytoplasm	639	8	5.18	122	0.14774	0.14774	Ccnt2,Cpd,Jcad,Pde4a,Plec,Ppib,Slc5a3,Snca
107	GO:0031226	intrinsic component of plasma membrane	1195	15	9.69	55	0.14775	0.05986	Adam9,Cacng7,Epha3,Grin2a,Irs1,Itga4,Kcnh7,Pcdh11x,Scn2b,Scn7a,Sema7a,Slc16a7,Slc38a2,Slc6a8,Slc6a9
108	GO:0030867	rough endoplasmic reticulum membrane	20	1	0.16	123	0.15029	0.15029	Sec61a1
109	GO:0032806	carboxy-terminal domain protein kinase complex	21	1	0.17	124	0.15718	0.15718	Ccnt2
110	GO:0030670	phagocytic vesicle membrane	21	1	0.17	125	0.15718	0.15718	Sec61a1
111	GO:0031970	organelle envelope lumen	88	2	0.71	126	0.15972	0.15972	Cat,Snca
112	GO:0019867	outer membrane	174	3	1.41	127	0.16761	0.16761	Acsl4,Slc25a46,Snca
113	GO:0031968	organelle outer membrane	174	3	1.41	128	0.16761	0.16761	Acsl4,Slc25a46,Snca
114	GO:0030054	cell junction	1936	25	15.69	15	0.16851	0.01204	Arrb1,Cacng7,Cntnap1,Epha3,Grin2a,Igsf9b,Itga4,Jcad,Kctd12,Map3k1,Nacc1,Ncdn,Nfia,Ngfr,Pde4a,Plec,Prkcb,Rab18,Slc16a7,Slc6a8,Slc6a9,Snca,Srgap2,Tmem230,Tnn
115	GO:0031966	mitochondrial membrane	562	7	4.55	129	0.17189	0.17189	Acsl4,Atxn3,Lyrm7,Slc25a15,Slc25a46,Snca,Srgap2
116	GO:0045121	membrane raft	363	5	2.94	130	0.17238	0.17238	Angpt1,Gpm6b,Irs1,Ngfr,Tpp1
117	GO:0098857	membrane microdomain	364	5	2.95	131	0.17372	0.17372	Angpt1,Gpm6b,Irs1,Ngfr,Tpp1
118	GO:0060077	inhibitory synapse	24	1	0.19	132	0.17754	0.17754	Igsf9b
119	GO:0005868	cytoplasmic dynein complex	24	1	0.19	133	0.17754	0.17754	Dync1li2
120	GO:0071782	endoplasmic reticulum tubular network	24	1	0.19	134	0.17754	0.17754	Rab18
121	GO:0005732	small nucleolar ribonucleoprotein complex	24	1	0.19	135	0.17754	0.17754	Nhp2
122	GO:0099523	presynaptic cytosol	24	1	0.19	136	0.17754	0.17754	Prkcb
123	GO:0005887	integral component of plasma membrane	1128	14	9.14	61	0.17778	0.07299	Cacng7,Epha3,Grin2a,Irs1,Itga4,Kcnh7,Pcdh11x,Scn2b,Scn7a,Sema7a,Slc16a7,Slc38a2,Slc6a8,Slc6a9
124	GO:0150034	distal axon	370	5	3	138	0.18187	0.18187	Grin2a,Itga4,Prkcb,Snca,Tnn
125	GO:0030425	dendrite	675	8	5.47	139	0.18209	0.18209	Arrb1,Grin2a,Igsf9b,Ncdn,Slc38a2,Srgap2,Tnn,Uhmk1
126	GO:0097447	dendritic tree	678	8	5.5	140	0.1851	0.1851	Arrb1,Grin2a,Igsf9b,Ncdn,Slc38a2,Srgap2,Tnn,Uhmk1
127	GO:0031090	organelle membrane	1998	20	16.19	141	0.18688	0.18688	Acsl4,Atxn3,Cat,Elovl2,Epha3,Fig4,Hsd17b7,Lyrm7,Naa60,Ncdn,Rragd,Sec61a1,Sh3bgrl2,Slc25a15,Slc25a46,Slc6a9,Snca,Sppl2b,Srgap2,Zdhhc9
128	GO:0098589	membrane region	374	5	3.03	142	0.18738	0.18738	Angpt1,Gpm6b,Irs1,Ngfr,Tpp1
129	GO:0031253	cell projection membrane	277	4	2.25	143	0.18763	0.18763	Jcad,Ngfr,Pik3cb,Prkcb
130	GO:0044297	cell body	787	9	6.38	144	0.18868	0.18868	Acsl4,Cacng7,Igsf9b,Itga4,Ncdn,Ngfr,Slc38a2,Snca,Tnn
131	GO:0045334	clathrin-coated endocytic vesicle	26	1	0.21	145	0.19083	0.19083	Ngfr
132	GO:0044232	organelle membrane contact site	26	1	0.21	146	0.19083	0.19083	Acsl4
133	GO:0032839	dendrite cytoplasm	26	1	0.21	147	0.19083	0.19083	Uhmk1
134	GO:0098827	endoplasmic reticulum subcompartment	27	1	0.22	149	0.1974	0.1974	Rab18
135	GO:0030139	endocytic vesicle	189	3	1.53	150	0.19798	0.19798	Ngfr,Sec61a1,Srgap2
136	GO:0098982	GABA-ergic synapse	102	2	0.83	152	0.20037	0.20037	Epha3,Igsf9b
137	GO:0045335	phagocytic vesicle	102	2	0.83	153	0.20037	0.20037	Sec61a1,Srgap2
138	GO:0044305	calyx of Held	28	1	0.23	154	0.20392	0.20392	Prkcb
139	GO:0043197	dendritic spine	192	3	1.56	155	0.20421	0.20421	Arrb1,Grin2a,Srgap2
140	GO:0005829	cytosol	3301	31	26.75	156	0.20545	0.20545	AW549877,Arrb1,Atxn3,Car7,Casp9,Cat,Ccnt2,Cdk19,Cry2,Cth,Dhcr24,Epha3,Fam131b,Ipo11,Irs1,Kmt5a,Map3k1,Mllt1,Ncdn,Pde4a,Pik3cb,Piwil2,Plec,Prkcb,Pxk,Raf1,Rnf114,Snca,Srgap2,Zbtb4,Zdhhc9
141	GO:0016020	membrane	6881	80	55.77	1	0.20819	1.4e-05	1810055G02Rik,Abcg4,Acsl4,Adam11,Adam9,Angpt1,Aplp2,Arrb1,Atxn3,Cacng7,Cat,Ccnt2,Cnppd1,Cntnap1,Cpd,Dhcr24,Elovl2,Epha3,Erg28,Fig4,Fndc4,Fndc5,Gpm6b,Gpr37,Grin2a,Hsd17b7,Igsf9b,Irs1,Itga4,Jcad,Kcnh7,Kctd12,Lyrm7,Map3k1,Naa60,Ncdn,Ndst3,Ngfr,Pcdh11x,Pde4a,Pik3cb,Plec,Praf2,Prkcb,Ptgfrn,Pxk,Rab18,Raf1,Reps2,Rnf114,Rragd,Scn2b,Scn7a,Sec61a1,Sema7a,Sh3bgrl2,Slc16a7,Slc25a15,Slc25a46,Slc38a2,Slc44a2,S…
142	GO:0032281	AMPA glutamate receptor complex	29	1	0.24	157	0.21038	0.21038	Cacng7
143	GO:0044309	neuron spine	197	3	1.6	159	0.2147	0.2147	Arrb1,Grin2a,Srgap2
144	GO:0005669	transcription factor TFIID complex	31	1	0.25	160	0.22315	0.22315	Taf13
145	GO:0098685	Schaffer collateral - CA1 synapse	112	2	0.91	162	0.23009	0.23009	Pde4a,Slc16a7
146	GO:0000323	lytic vacuole	406	5	3.29	163	0.23349	0.23349	Cat,Dync1li2,Rragd,Sppl2b,Tpp1
147	GO:0005764	lysosome	406	5	3.29	164	0.23349	0.23349	Cat,Dync1li2,Rragd,Sppl2b,Tpp1
148	GO:0043227	membrane-bounded organelle	10054	86	81.49	165	0.23503	0.23503	1810055G02Rik,AW549877,Acsl4,Ado,Aplp2,Arrb1,Atxn3,Bhlhe22,Bmt2,Cacng7,Casp9,Cat,Ccnt2,Cdk19,Cnppd1,Cpd,Cry2,Dhcr24,Dync1li2,Elovl2,Epha3,Erg28,Esrrg,Fam131b,Fig4,Fndc4,Fndc5,Gpr37,Grin2a,Hsd17b7,Hus1,Ipo11,Irs1,Itga4,Kmt5a,Lyrm7,Mknk1,Mkx,Mllt1,Naa60,Nacc1,Ncdn,Ndst3,Nfia,Ngfr,Nhp2,Nr1h2,Nr4a3,Nrep,Parp1,Pde4a,Pik3cb,Piwil2,Pole4,Ppib,Praf2,Prkcb,Ptgfrn,Pxk,Rab18,Raf1,Rnf114,Rnf38,Rragd,Sec61a1,…
149	GO:0031045	dense core granule	33	1	0.27	166	0.23572	0.23572	Slc6a9
150	GO:0008305	integrin complex	33	1	0.27	167	0.23572	0.23572	Itga4
151	GO:0099501	exocytic vesicle membrane	114	2	0.92	168	0.23607	0.23607	Slc6a9,Snca
152	GO:0030672	synaptic vesicle membrane	114	2	0.92	169	0.23607	0.23607	Slc6a9,Snca
153	GO:0043231	intracellular membrane-bounded organelle	9432	81	76.45	170	0.2361	0.2361	1810055G02Rik,AW549877,Acsl4,Ado,Aplp2,Arrb1,Atxn3,Bhlhe22,Bmt2,Casp9,Cat,Ccnt2,Cdk19,Cnppd1,Cpd,Cry2,Dhcr24,Dync1li2,Elovl2,Epha3,Erg28,Esrrg,Fam131b,Fig4,Fndc4,Fndc5,Gpr37,Grin2a,Hsd17b7,Hus1,Ipo11,Irs1,Kmt5a,Lyrm7,Mknk1,Mkx,Mllt1,Naa60,Nacc1,Ndst3,Nfia,Ngfr,Nhp2,Nr1h2,Nr4a3,Nrep,Parp1,Pde4a,Pik3cb,Piwil2,Pole4,Ppib,Prkcb,Ptgfrn,Pxk,Rab18,Raf1,Rnf114,Rnf38,Rragd,Sec61a1,Sh3bgrl2,Slc25a15,Slc25a…
154	GO:0009897	external side of plasma membrane	307	4	2.49	171	0.23838	0.23838	Adam9,Itga4,Ngfr,Sema7a
155	GO:0032809	neuronal cell body membrane	34	1	0.28	172	0.24193	0.24193	Ngfr
156	GO:0099056	integral component of presynaptic membrane	116	2	0.94	173	0.24206	0.24206	Grin2a,Slc6a9
157	GO:0005737	cytoplasm	9830	84	79.67	174	0.24686	0.24686	1810055G02Rik,AW549877,Acsl4,Adam9,Ado,Arrb1,Atxn3,Cacng7,Car7,Casp9,Cat,Ccnt2,Ccser2,Cdk19,Cpd,Cry2,Cth,Dbndd2,Dhcr24,Dync1li2,Elovl2,Epha3,Erg28,Fam131b,Fig4,Fndc4,Fndc5,Gpr37,Grin2a,Hsd17b7,Hus1,Ipo11,Irs1,Jcad,Kmt5a,Lyrm7,Map3k1,Mknk1,Mllt1,Naa60,Nacc1,Ncdn,Ndst3,Ngfr,Nr1h2,Nrep,Parp1,Pde4a,Pid1,Pik3cb,Piwil2,Plec,Ppib,Praf2,Prkcb,Ptgfrn,Pxk,Rab18,Raf1,Reps2,Rimkla,Rnf114,Rragd,Sec61a1,Slc16a…
158	GO:0005790	smooth endoplasmic reticulum	35	1	0.28	175	0.24808	0.24808	Ppib
159	GO:0097386	glial cell projection	35	1	0.28	176	0.24808	0.24808	Scn7a
160	GO:0120025	plasma membrane bounded cell projection	2145	22	17.39	120	0.25528	0.14416	Angpt1,Arrb1,Cacng7,Cntnap1,Epha3,Grin2a,Igsf9b,Irs1,Itga4,Jcad,Ncdn,Ngfr,Pik3cb,Prkcb,Raf1,Rnf38,Scn7a,Slc38a2,Snca,Srgap2,Tnn,Uhmk1
161	GO:0009986	cell surface	745	8	6.04	177	0.25751	0.25751	Adam9,Gpr37,Grin2a,Itga4,Ngfr,Rspo2,Sema7a,Tnn
162	GO:0010008	endosome membrane	217	3	1.76	178	0.25765	0.25765	Fig4,Ncdn,Sppl2b
163	GO:0001650	fibrillar center	122	2	0.99	179	0.26007	0.26007	Mllt1,Spata2
164	GO:0005891	voltage-gated calcium channel complex	37	1	0.3	180	0.26025	0.26025	Cacng7
165	GO:0044298	cell body membrane	37	1	0.3	181	0.26025	0.26025	Ngfr
166	GO:0120111	neuron projection cytoplasm	37	1	0.3	182	0.26025	0.26025	Uhmk1
167	GO:0031941	filamentous actin	37	1	0.3	183	0.26025	0.26025	Map3k1
168	GO:0098636	protein complex involved in cell adhesion	38	1	0.31	184	0.26626	0.26626	Itga4
169	GO:0042175	nuclear outer membrane-endoplasmic reticulum membrane network	538	6	4.36	185	0.27112	0.27112	Atxn3,Elovl2,Hsd17b7,Sec61a1,Snca,Sppl2b
170	GO:0030666	endocytic vesicle membrane	39	1	0.32	186	0.27222	0.27222	Sec61a1
171	GO:0098889	intrinsic component of presynaptic membrane	128	2	1.04	187	0.2781	0.2781	Grin2a,Slc6a9
172	GO:0099522	region of cytosol	40	1	0.32	188	0.27813	0.27813	Prkcb
173	GO:0031965	nuclear membrane	228	3	1.85	189	0.28176	0.28176	Epha3,Sh3bgrl2,Snca
174	GO:0005739	mitochondrion	1678	16	13.6	190	0.28349	0.28349	Acsl4,Ado,Atxn3,Casp9,Cat,Cry2,Lyrm7,Ngfr,Parp1,Raf1,Slc25a15,Slc25a46,Slc44a2,Snca,Srgap2,Tpp1
175	GO:0016592	mediator complex	41	1	0.33	191	0.284	0.284	Cdk19
176	GO:0098590	plasma membrane region	1138	17	9.22	13	0.29388	0.01048	Adam9,Arrb1,Cacng7,Cntnap1,Grin2a,Igsf9b,Irs1,Jcad,Kctd12,Ngfr,Pik3cb,Plec,Prkcb,Slc16a7,Slc6a8,Slc6a9,Srgap2
177	GO:0031903	microbody membrane	43	1	0.35	192	0.29559	0.29559	Cat
178	GO:0005778	peroxisomal membrane	43	1	0.35	193	0.29559	0.29559	Cat
179	GO:0045202	synapse	1392	19	11.28	19	0.29657	0.01686	Arrb1,Cacng7,Cntnap1,Epha3,Grin2a,Igsf9b,Kctd12,Ncdn,Ngfr,Pde4a,Prkcb,Rab18,Slc16a7,Slc6a8,Slc6a9,Snca,Srgap2,Tmem230,Tnn
180	GO:0030285	integral component of synaptic vesicle membrane	44	1	0.36	194	0.30131	0.30131	Slc6a9
181	GO:1902562	H4 histone acetyltransferase complex	44	1	0.36	195	0.30131	0.30131	Pole4
182	GO:0043204	perikaryon	136	2	1.1	196	0.3021	0.3021	Ncdn,Ngfr
183	GO:0032590	dendrite membrane	45	1	0.36	197	0.30699	0.30699	Ngfr
184	GO:0048787	presynaptic active zone membrane	45	1	0.36	198	0.30699	0.30699	Cntnap1
185	GO:0030496	midbody	142	2	1.15	199	0.32001	0.32001	Pik3cb,Uhmk1
186	GO:0042995	cell projection	2356	23	19.1	148	0.32063	0.19624	Angpt1,Arrb1,Cacng7,Cntnap1,Epha3,Grin2a,Igsf9b,Irs1,Itga4,Jcad,Kctd12,Ncdn,Ngfr,Pik3cb,Prkcb,Raf1,Rnf38,Scn7a,Slc38a2,Snca,Srgap2,Tnn,Uhmk1
187	GO:0030176	integral component of endoplasmic reticulum membrane	143	2	1.16	200	0.32299	0.32299	Elovl2,Sppl2b
188	GO:0031256	leading edge membrane	143	2	1.16	201	0.32299	0.32299	Jcad,Ngfr
189	GO:0030658	transport vesicle membrane	143	2	1.16	202	0.32299	0.32299	Slc6a9,Snca
190	GO:0015629	actin cytoskeleton	467	5	3.79	203	0.32841	0.32841	Epha3,Map3k1,Prkcb,Snca,Sppl2b
191	GO:0031227	intrinsic component of endoplasmic reticulum membrane	150	2	1.22	204	0.34372	0.34372	Elovl2,Sppl2b
192	GO:0031228	intrinsic component of Golgi membrane	52	1	0.42	205	0.34547	0.34547	Zdhhc9
193	GO:0005634	nucleus	6335	54	51.34	206	0.34734	0.34734	AW549877,Aplp2,Arrb1,Atxn3,Bhlhe22,Bmt2,Casp9,Ccnt2,Cdk19,Cnppd1,Cpd,Cry2,Dhcr24,Epha3,Esrrg,Fam131b,Hus1,Ipo11,Irs1,Kmt5a,Mknk1,Mkx,Mllt1,Nacc1,Nfia,Ngfr,Nhp2,Nr1h2,Nr4a3,Nrep,Parp1,Pde4a,Pik3cb,Piwil2,Pole4,Ppib,Prkcb,Pxk,Raf1,Rnf114,Rnf38,Rragd,Sh3bgrl2,Snca,Spata2,Sppl2b,Srgap2,Taf13,Tnmd,Ublcp1,Uhmk1,Usp31,Zbtb4,Zmat3
194	GO:0005759	mitochondrial matrix	258	3	2.09	207	0.34823	0.34823	Atxn3,Lyrm7,Snca
195	GO:0098552	side of membrane	481	5	3.9	209	0.35091	0.35091	Adam9,Itga4,Ngfr,Sema7a,Sppl2b
196	GO:0005615	extracellular space	1059	10	8.58	210	0.35565	0.35565	Adam9,Angpt1,Cat,Ccbe1,Cpd,Fndc4,Itga4,Sema7a,Snca,Tnn
197	GO:0030286	dynein complex	54	1	0.44	211	0.35608	0.35608	Dync1li2
198	GO:0005773	vacuole	488	5	3.96	212	0.3622	0.3622	Cat,Dync1li2,Rragd,Sppl2b,Tpp1
199	GO:0034704	calcium channel complex	56	1	0.45	213	0.36651	0.36651	Cacng7
200	GO:0031300	intrinsic component of organelle membrane	380	4	3.08	214	0.37091	0.37091	Elovl2,Slc6a9,Sppl2b,Zdhhc9
