# Supplementary material for: miR-7 controls glutamatergic transmission and neuronal connectivity in a Cdr1as-dependent manner
Source: EMBO Rep. 2024 Jun 3;25(7):3008–39. doi: 10.1038/s44319-024-00168-9 (PMC11239925; doi:10.1038/s44319-024-00168-9)
Supplement: Supplementary file 6 — Dataset EV4 [file 44319_2024_168_MOESM6_ESM.zip › GO/GO_Analysis_KOm7oe_KO_DOWN_BP.csv]

	GO.ID	Term	Annotated	Significant	Expected	Rank in p.value_classic	p.value_elim	p.value_classic	genes
1	GO:0032369	negative regulation of lipid transport	28	3	0.23	9	0.0014	0.00144	Acsl4,Cry2,Nr1h2
2	GO:1905039	carboxylic acid transmembrane transport	108	5	0.87	16	0.0018	0.00179	Slc16a7,Slc25a15,Slc38a2,Slc6a8,Slc6a9
3	GO:0050885	neuromuscular process controlling balance	67	4	0.54	23	0.0021	0.00207	Aplp2,Cntnap1,Nr4a3,Tpp1
4	GO:1904646	cellular response to amyloid-beta	34	3	0.27	28	0.0025	0.00253	Itga4,Ngfr,Parp1
5	GO:0051610	serotonin uptake	10	2	0.08	31	0.0028	0.00277	Gpm6b,Snca
6	GO:0046627	negative regulation of insulin receptor signaling pathway	36	3	0.29	32	0.003	0.00299	Irs1,Pid1,Prkcb
7	GO:0010827	regulation of glucose transmembrane transport	79	4	0.64	44	0.0038	0.00377	Irs1,Nr4a3,Pid1,Prkcb
8	GO:1903587	regulation of blood vessel endothelial cell proliferation involved in sprouting angiogenesis	12	2	0.1	49	0.004	0.00402	Jcad,Ngfr
9	GO:0030949	positive regulation of vascular endothelial growth factor receptor signaling pathway	12	2	0.1	50	0.004	0.00402	Angpt1,Prkcb
10	GO:0044272	sulfur compound biosynthetic process	81	4	0.65	53	0.0041	0.00412	Acsl4,Angpt1,Cth,Snca
11	GO:2001223	negative regulation of neuron migration	13	2	0.1	59	0.0047	0.00472	Srgap2,Tnn
12	GO:0008104	protein localization	2424	31	19.49	62	0.005	0.00502	Acsl4,Adam9,Angpt1,Arrb1,Atxn3,Cacng7,Cntnap1,Cry2,Dhcr24,Epha3,Gpm6b,Grin2a,Ipo11,Irs1,Itga4,Ngfr,Nr1h2,Parp1,Pid1,Praf2,Rab18,Raf1,Sec61a1,Slc5a3,Stxbp6,Tpp1,Uhmk1,Usp6nl,Zdhhc4,Zdhhc9,Zmat3
13	GO:0031175	neuron projection development	1067	17	8.58	64	0.0052	0.00522	Acsl4,Bhlhe22,Cacng7,Cntnap1,Epha3,Fig4,Gpm6b,Itga4,Ncdn,Ngfr,Nr4a3,Nrep,Sema7a,Slc25a46,Srgap2,Tnn,Uhmk1
14	GO:0043523	regulation of neuron apoptotic process	262	7	2.11	65	0.0053	0.00528	Angpt1,Arrb1,Casp9,Ngfr,Nr4a3,Parp1,Snca
15	GO:0003254	regulation of membrane depolarization	44	3	0.35	66	0.0053	0.00529	Ngfr,Parp1,Scn2b
16	GO:0031987	locomotion involved in locomotory behavior	14	2	0.11	67	0.0055	0.00548	Gpr37,Slc25a46
17	GO:0045104	intermediate filament cytoskeleton organization	45	3	0.36	71	0.0056	0.00563	Atxn3,Plec,Raf1
18	GO:0007169	transmembrane receptor protein tyrosine kinase signaling pathway	544	14	4.37	1	0.0057	0.00012	Angpt1,Aplp2,Ccbe1,Epha3,Irs1,Jcad,Ngfr,Nr4a3,Pid1,Prkcb,Raf1,Snca,Socs2,Tnmd
19	GO:0007160	cell-matrix adhesion	202	6	1.62	73	0.0059	0.00585	Adam9,Epha3,Gpm6b,Itga4,Pik3cb,Tnn
20	GO:0006814	sodium ion transport	204	6	1.64	77	0.0061	0.00613	Scn2b,Scn7a,Slc38a2,Slc5a3,Slc6a8,Slc6a9
21	GO:0042428	serotonin metabolic process	15	2	0.12	79	0.0063	0.00629	Btbd9,Grin2a
22	GO:0042416	dopamine biosynthetic process	15	2	0.12	80	0.0063	0.00629	Gpr37,Snca
23	GO:0016126	sterol biosynthetic process	47	3	0.38	81	0.0064	0.00636	Dhcr24,Erg28,Hsd17b7
24	GO:0009416	response to light stimulus	275	7	2.21	85	0.0068	0.00684	Arrb1,Casp9,Cat,Cry2,Grin2a,Hus1,Parp1
25	GO:0042487	regulation of odontogenesis of dentin-containing tooth	16	2	0.13	89	0.0072	0.00715	Ngfr,Rspo2
26	GO:0044320	cellular response to leptin stimulus	16	2	0.13	90	0.0072	0.00715	Nr4a3,Pid1
27	GO:0033138	positive regulation of peptidyl-serine phosphorylation	95	4	0.76	91	0.0072	0.00723	Angpt1,Arrb1,Raf1,Snca
28	GO:0099565	chemical synaptic transmission, postsynaptic	96	4	0.77	94	0.0075	0.0075	Grin2a,Igsf9b,Ngfr,Snca
29	GO:0050790	regulation of catalytic activity	1682	23	13.53	95	0.0076	0.00764	Adam9,Angpt1,Aplp2,Arrb1,Casp9,Cnppd1,Cry2,Dbndd2,Dhcr24,Epha3,Irs1,Map3k1,Mllt1,Ngfr,Nr1h2,Parp1,Pcdh11x,Pxk,Raf1,Slc5a3,Snca,Srgap2,Usp6nl
30	GO:0030100	regulation of endocytosis	214	6	1.72	96	0.0077	0.00769	Angpt1,Arrb1,Btbd9,Epha3,Nr1h2,Snca
31	GO:0051580	regulation of neurotransmitter uptake	17	2	0.14	98	0.0081	0.00806	Gpm6b,Snca
32	GO:0051589	negative regulation of neurotransmitter transport	17	2	0.14	99	0.0081	0.00806	Gpm6b,Snca
33	GO:0042744	hydrogen peroxide catabolic process	17	2	0.14	100	0.0081	0.00806	Cat,Snca
34	GO:2001169	regulation of ATP biosynthetic process	17	2	0.14	101	0.0081	0.00806	Parp1,Pid1
35	GO:0043271	negative regulation of ion transport	158	5	1.27	111	0.009	0.00901	Acsl4,Gpm6b,Pxk,Slc6a9,Snca
36	GO:0048148	behavioral response to cocaine	18	2	0.14	112	0.009	0.00902	Parp1,Snca
37	GO:0035493	SNARE complex assembly	18	2	0.14	113	0.009	0.00902	Snca,Stxbp6
38	GO:0042754	negative regulation of circadian rhythm	18	2	0.14	114	0.009	0.00902	Cry2,Piwil2
39	GO:0033631	cell-cell adhesion mediated by integrin	18	2	0.14	115	0.009	0.00902	Adam9,Itga4
40	GO:0046321	positive regulation of fatty acid oxidation	18	2	0.14	116	0.009	0.00902	Irs1,Nr4a3
41	GO:0043543	protein acylation	223	6	1.79	121	0.0093	0.00932	Arrb1,Naa60,Piwil2,Snca,Zdhhc4,Zdhhc9
42	GO:0050806	positive regulation of synaptic transmission	223	6	1.79	122	0.0093	0.00932	Cacng7,Car7,Grin2a,Igsf9b,Ngfr,Snca
43	GO:0042391	regulation of membrane potential	420	11	3.38	4	0.0098	0.00058	Cntnap1,Grin2a,Igsf9b,Kcnh7,Ngfr,Parp1,Pid1,Pxk,Scn2b,Scn7a,Snca
44	GO:0015807	L-amino acid transport	55	3	0.44	125	0.0098	0.00983	Slc25a15,Slc38a2,Slc6a9
45	GO:1900449	regulation of glutamate receptor signaling pathway	55	3	0.44	126	0.0098	0.00983	Cacng7,Grin2a,Slc6a9
46	GO:0061081	positive regulation of myeloid leukocyte cytokine production involved in immune response	19	2	0.15	131	0.01	0.01003	Nr4a3,Sema7a
47	GO:1900746	regulation of vascular endothelial growth factor signaling pathway	19	2	0.15	132	0.01	0.01003	Ccbe1,Jcad
48	GO:0051900	regulation of mitochondrial depolarization	19	2	0.15	133	0.01	0.01003	Ngfr,Parp1
49	GO:0035065	regulation of histone acetylation	56	3	0.45	135	0.0103	0.01033	Arrb1,Piwil2,Snca
50	GO:0032990	cell part morphogenesis	700	12	5.63	137	0.0108	0.01078	Bhlhe22,Cacng7,Cntnap1,Epha3,Itga4,Ngfr,Nr4a3,Pid1,Sema7a,Slc25a46,Srgap2,Tnn
51	GO:0032989	cellular component morphogenesis	789	13	6.34	140	0.011	0.01099	Bhlhe22,Cacng7,Cntnap1,Epha3,Fig4,Itga4,Ngfr,Nr4a3,Pid1,Sema7a,Slc25a46,Srgap2,Tnn
52	GO:1900543	negative regulation of purine nucleotide metabolic process	20	2	0.16	141	0.0111	0.01109	Parp1,Pid1
53	GO:0071363	cellular response to growth factor stimulus	557	12	4.48	15	0.0114	0.00178	Adam9,Angpt1,Ccbe1,Dync1li2,Jcad,Map3k1,Ngfr,Nrep,Parp1,Prkcb,Raf1,Tnmd
54	GO:0008203	cholesterol metabolic process	109	4	0.88	143	0.0116	0.0116	Aplp2,Cat,Dhcr24,Hsd17b7
55	GO:0034389	lipid droplet organization	21	2	0.17	146	0.0122	0.01219	Ptgfrn,Rab18
56	GO:0018230	peptidyl-L-cysteine S-palmitoylation	21	2	0.17	147	0.0122	0.01219	Zdhhc4,Zdhhc9
57	GO:0018231	peptidyl-S-diacylglycerol-L-cysteine biosynthetic process from peptidyl-cysteine	21	2	0.17	148	0.0122	0.01219	Zdhhc4,Zdhhc9
58	GO:1902547	regulation of cellular response to vascular endothelial growth factor stimulus	21	2	0.17	149	0.0122	0.01219	Ccbe1,Jcad
59	GO:0042053	regulation of dopamine metabolic process	21	2	0.17	150	0.0122	0.01219	Gpr37,Snca
60	GO:0045980	negative regulation of nucleotide metabolic process	21	2	0.17	151	0.0122	0.01219	Parp1,Pid1
61	GO:0060078	regulation of postsynaptic membrane potential	111	4	0.89	153	0.0123	0.01234	Grin2a,Igsf9b,Ngfr,Snca
62	GO:0043280	positive regulation of cysteine-type endopeptidase activity involved in apoptotic process	113	4	0.91	155	0.0131	0.0131	Arrb1,Casp9,Ngfr,Snca
63	GO:0043549	regulation of kinase activity	720	12	5.79	156	0.0132	0.01324	Adam9,Angpt1,Aplp2,Arrb1,Cnppd1,Dbndd2,Epha3,Irs1,Map3k1,Mllt1,Raf1,Snca
64	GO:0070848	response to growth factor	570	12	4.58	25	0.0133	0.00216	Adam9,Angpt1,Ccbe1,Dync1li2,Jcad,Map3k1,Ngfr,Nrep,Parp1,Prkcb,Raf1,Tnmd
65	GO:0051882	mitochondrial depolarization	22	2	0.18	157	0.0133	0.01334	Ngfr,Parp1
66	GO:0043524	negative regulation of neuron apoptotic process	176	5	1.42	160	0.0139	0.01388	Angpt1,Arrb1,Ngfr,Nr4a3,Snca
67	GO:0014065	phosphatidylinositol 3-kinase signaling	115	4	0.92	161	0.0139	0.0139	Angpt1,Cat,Irs1,Pik3cb
68	GO:0032288	myelin assembly	23	2	0.18	165	0.0145	0.01454	Cntnap1,Fig4
69	GO:0010829	negative regulation of glucose transmembrane transport	23	2	0.18	166	0.0145	0.01454	Pid1,Prkcb
70	GO:0042069	regulation of catecholamine metabolic process	23	2	0.18	167	0.0145	0.01454	Gpr37,Snca
71	GO:0043410	positive regulation of MAPK cascade	475	9	3.82	168	0.0146	0.01456	Adam9,Angpt1,Arrb1,Gpr37,Jcad,Map3k1,Ngfr,Raf1,Sema7a
72	GO:0042542	response to hydrogen peroxide	117	4	0.94	170	0.0147	0.01473	Adam9,Cat,Gpr37,Nr4a3
73	GO:2000756	regulation of peptidyl-lysine acetylation	64	3	0.51	171	0.0148	0.01482	Arrb1,Piwil2,Snca
74	GO:0045862	positive regulation of proteolysis	321	7	2.58	173	0.0151	0.01511	Adam9,Arrb1,Atxn3,Casp9,Ccbe1,Ngfr,Snca
75	GO:0099601	regulation of neurotransmitter receptor activity	65	3	0.52	175	0.0154	0.01545	Cacng7,Grin2a,Slc6a9
76	GO:0051641	cellular localization	2569	32	20.66	82	0.0156	0.00642	Angpt1,Arrb1,Btbd9,Cacng7,Cntnap1,Cry2,Dync1li2,Epha3,Gpm6b,Grin2a,Ipo11,Irs1,Itga4,Ngfr,Nr4a3,Parp1,Pid1,Prkcb,Rab18,Raf1,Reps2,Sec61a1,Slc5a3,Slc6a9,Snca,Stxbp6,Tmem230,Tpp1,Uhmk1,Usp6nl,Zdhhc4,Zdhhc9
77	GO:1902652	secondary alcohol metabolic process	119	4	0.96	176	0.0156	0.01558	Aplp2,Cat,Dhcr24,Hsd17b7
78	GO:0072337	modified amino acid transport	24	2	0.19	178	0.0158	0.01578	Slc38a2,Slc6a8
79	GO:0035384	thioester biosynthetic process	24	2	0.19	179	0.0158	0.01578	Acsl4,Snca
80	GO:1903206	negative regulation of hydrogen peroxide-induced cell death	24	2	0.19	180	0.0158	0.01578	Gpr37,Nr4a3
81	GO:0071616	acyl-CoA biosynthetic process	24	2	0.19	181	0.0158	0.01578	Acsl4,Snca
82	GO:1901032	negative regulation of response to reactive oxygen species	24	2	0.19	182	0.0158	0.01578	Gpr37,Nr4a3
83	GO:0010469	regulation of signaling receptor activity	120	4	0.96	183	0.016	0.01602	Aplp2,Cacng7,Grin2a,Slc6a9
84	GO:0006638	neutral lipid metabolic process	120	4	0.96	184	0.016	0.01602	Acsl4,Cat,Nr1h2,Snca
85	GO:0034613	cellular protein localization	1695	22	13.63	185	0.0161	0.01606	Angpt1,Cacng7,Cntnap1,Cry2,Epha3,Gpm6b,Grin2a,Ipo11,Irs1,Itga4,Ngfr,Parp1,Pid1,Rab18,Sec61a1,Slc5a3,Stxbp6,Tpp1,Uhmk1,Usp6nl,Zdhhc4,Zdhhc9
86	GO:0019217	regulation of fatty acid metabolic process	85	5	0.68	5	0.0161	0.00061	Acsl4,Irs1,Nr1h2,Nr4a3,Snca
87	GO:0014823	response to activity	25	2	0.2	192	0.0171	0.01706	Cry2,Fndc5
88	GO:0016049	cell growth	488	9	3.92	196	0.0171	0.01707	Acsl4,Cacng7,Cth,Itga4,Sec61a1,Sema7a,Socs2,Tnn,Zmat3
89	GO:0070727	cellular macromolecule localization	1705	22	13.71	197	0.0171	0.01709	Angpt1,Cacng7,Cntnap1,Cry2,Epha3,Gpm6b,Grin2a,Ipo11,Irs1,Itga4,Ngfr,Parp1,Pid1,Rab18,Sec61a1,Slc5a3,Stxbp6,Tpp1,Uhmk1,Usp6nl,Zdhhc4,Zdhhc9
90	GO:1901216	positive regulation of neuron death	123	4	0.99	199	0.0174	0.01739	Casp9,Ngfr,Parp1,Snca
91	GO:0006919	activation of cysteine-type endopeptidase activity involved in apoptotic process	68	3	0.55	200	0.0174	0.01742	Casp9,Ngfr,Snca
92	GO:0048168	regulation of neuronal synaptic plasticity	68	3	0.55	201	0.0174	0.01742	Grin2a,Ncdn,Snca
93	GO:0048812	neuron projection morphogenesis	660	11	5.31	202	0.0174	0.01743	Bhlhe22,Cacng7,Cntnap1,Epha3,Itga4,Ngfr,Nr4a3,Sema7a,Slc25a46,Srgap2,Tnn
94	GO:0003333	amino acid transmembrane transport	69	3	0.55	203	0.0181	0.0181	Slc25a15,Slc38a2,Slc6a9
95	GO:0061564	axon development	493	9	3.96	205	0.0181	0.01811	Bhlhe22,Epha3,Itga4,Ngfr,Nr4a3,Nrep,Sema7a,Slc25a46,Tnn
96	GO:0035025	positive regulation of Rho protein signal transduction	26	2	0.21	206	0.0184	0.01838	Arrb1,Ngfr
97	GO:0010942	positive regulation of cell death	667	11	5.36	207	0.0187	0.0187	Arrb1,Casp9,Cdk19,Grin2a,Itga4,Ngfr,Nr4a3,Parp1,Pik3cb,Snca,Zmat3
98	GO:0007422	peripheral nervous system development	70	3	0.56	210	0.0188	0.01881	Cntnap1,Slc25a46,Slc5a3
99	GO:0000302	response to reactive oxygen species	191	5	1.54	212	0.0191	0.0191	Adam9,Cat,Gpr37,Nr4a3,Parp1
100	GO:0043281	regulation of cysteine-type endopeptidase activity involved in apoptotic process	191	5	1.54	213	0.0191	0.0191	Arrb1,Casp9,Dhcr24,Ngfr,Snca
101	GO:0031623	receptor internalization	127	4	1.02	216	0.0193	0.01932	Angpt1,Arrb1,Cacng7,Snca
102	GO:2000310	regulation of NMDA receptor activity	27	2	0.22	218	0.0198	0.01975	Grin2a,Slc6a9
103	GO:0120039	plasma membrane bounded cell projection morphogenesis	674	11	5.42	219	0.02	0.02003	Bhlhe22,Cacng7,Cntnap1,Epha3,Itga4,Ngfr,Nr4a3,Sema7a,Slc25a46,Srgap2,Tnn
104	GO:0002718	regulation of cytokine production involved in immune response	72	3	0.58	222	0.0203	0.02026	Angpt1,Nr4a3,Sema7a
105	GO:0002793	positive regulation of peptide secretion	194	5	1.56	224	0.0203	0.02028	Acsl4,Adam9,Arrb1,Irs1,Nr1h2
106	GO:2001056	positive regulation of cysteine-type endopeptidase activity	129	4	1.04	225	0.0203	0.02033	Arrb1,Casp9,Ngfr,Snca
107	GO:0048583	regulation of response to stimulus	3384	42	27.21	10	0.0204	0.00156	Adam9,Angpt1,Aplp2,Arrb1,Atxn3,Bmt2,Cacng7,Casp9,Cat,Ccbe1,Cdk19,Cry2,Cth,Fndc4,Gpr37,Grin2a,Igsf9b,Irs1,Jcad,Kctd12,Kmt5a,Map3k1,Ngfr,Nr1h2,Nr4a3,Nrep,Parp1,Pde4a,Pid1,Prkcb,Raf1,Rragd,Rspo2,Sema7a,Slc38a2,Slc6a9,Snca,Socs2,Spata2,Sppl2b,Tnmd,Tnn
108	GO:0021675	nerve development	73	3	0.59	229	0.021	0.021	Itga4,Ngfr,Slc25a46
109	GO:0048858	cell projection morphogenesis	679	11	5.46	230	0.021	0.02102	Bhlhe22,Cacng7,Cntnap1,Epha3,Itga4,Ngfr,Nr4a3,Sema7a,Slc25a46,Srgap2,Tnn
110	GO:1903579	negative regulation of ATP metabolic process	28	2	0.23	231	0.0212	0.02116	Parp1,Pid1
111	GO:0010035	response to inorganic substance	424	8	3.41	233	0.0213	0.02126	Adam9,Cat,Gpr37,Grin2a,Nr4a3,Parp1,Slc38a2,Snca
112	GO:0035725	sodium ion transmembrane transport	131	4	1.05	234	0.0214	0.02137	Scn2b,Scn7a,Slc6a8,Slc6a9
113	GO:0001508	action potential	131	4	1.05	235	0.0214	0.02137	Cntnap1,Grin2a,Scn2b,Scn7a
114	GO:1903201	regulation of oxidative stress-induced cell death	74	3	0.6	237	0.0218	0.02176	Gpr37,Nr4a3,Parp1
115	GO:0009411	response to UV	133	4	1.07	238	0.0225	0.02245	Casp9,Cat,Hus1,Parp1
116	GO:1901983	regulation of protein acetylation	75	3	0.6	239	0.0225	0.02254	Arrb1,Piwil2,Snca
117	GO:0006066	alcohol metabolic process	275	6	2.21	242	0.0238	0.02377	Aplp2,Cat,Dhcr24,Hsd17b7,Slc5a3,Snca
118	GO:0043065	positive regulation of apoptotic process	604	10	4.86	243	0.0239	0.02391	Arrb1,Casp9,Cdk19,Grin2a,Itga4,Ngfr,Nr4a3,Pik3cb,Snca,Zmat3
119	GO:0086010	membrane depolarization during action potential	30	2	0.24	244	0.0241	0.0241	Scn2b,Scn7a
120	GO:0061082	myeloid leukocyte cytokine production	30	2	0.24	245	0.0241	0.0241	Nr4a3,Sema7a
121	GO:1902533	positive regulation of intracellular signal transduction	877	13	7.05	248	0.0242	0.02421	Adam9,Angpt1,Arrb1,Cat,Cth,Gpr37,Jcad,Map3k1,Ngfr,Prkcb,Raf1,Rragd,Sema7a
122	GO:0034504	protein localization to nucleus	278	6	2.24	249	0.0249	0.0249	Angpt1,Cry2,Ipo11,Irs1,Ngfr,Parp1
123	GO:0051881	regulation of mitochondrial membrane potential	78	3	0.63	251	0.025	0.02496	Ngfr,Parp1,Pid1
124	GO:0043068	positive regulation of programmed cell death	609	10	4.9	252	0.0251	0.02513	Arrb1,Casp9,Cdk19,Grin2a,Itga4,Ngfr,Nr4a3,Pik3cb,Snca,Zmat3
125	GO:0016573	histone acetylation	138	4	1.11	253	0.0253	0.02529	Arrb1,Naa60,Piwil2,Snca
126	GO:0035637	multicellular organismal signaling	138	4	1.11	254	0.0253	0.02529	Cacng7,Cntnap1,Scn2b,Scn7a
127	GO:0045333	cellular respiration	138	4	1.11	255	0.0253	0.02529	Cat,Lyrm7,Nr4a3,Snca
128	GO:2000108	positive regulation of leukocyte apoptotic process	31	2	0.25	256	0.0256	0.02563	Nr4a3,Pik3cb
129	GO:0002092	positive regulation of receptor internalization	31	2	0.25	257	0.0256	0.02563	Angpt1,Arrb1
130	GO:0071398	cellular response to fatty acid	31	2	0.25	258	0.0256	0.02563	Irs1,Pid1
131	GO:0032292	peripheral nervous system axon ensheathment	31	2	0.25	259	0.0256	0.02563	Cntnap1,Slc25a46
132	GO:0035066	positive regulation of histone acetylation	31	2	0.25	260	0.0256	0.02563	Arrb1,Piwil2
133	GO:0022011	myelination in peripheral nervous system	31	2	0.25	261	0.0256	0.02563	Cntnap1,Slc25a46
134	GO:0030431	sleep	31	2	0.25	262	0.0256	0.02563	Btbd9,Grin2a
135	GO:0031646	positive regulation of nervous system process	79	3	0.64	263	0.0258	0.0258	Grin2a,Igsf9b,Ngfr
136	GO:0043154	negative regulation of cysteine-type endopeptidase activity involved in apoptotic process	79	3	0.64	264	0.0258	0.0258	Arrb1,Dhcr24,Snca
137	GO:0044093	positive regulation of molecular function	1374	18	11.05	265	0.0266	0.02664	Adam9,Angpt1,Arrb1,Casp9,Cat,Cth,Epha3,Irs1,Map3k1,Ngfr,Nr1h2,Parp1,Prkcb,Raf1,Slc5a3,Snca,Srgap2,Usp6nl
138	GO:0010634	positive regulation of epithelial cell migration	141	4	1.13	267	0.0271	0.02709	Adam9,Angpt1,Ccbe1,Jcad
139	GO:1903205	regulation of hydrogen peroxide-induced cell death	32	2	0.26	268	0.0272	0.02719	Gpr37,Nr4a3
140	GO:0070536	protein K63-linked deubiquitination	32	2	0.26	269	0.0272	0.02719	Atxn3,Spata2
141	GO:0031338	regulation of vesicle fusion	32	2	0.26	270	0.0272	0.02719	Snca,Stxbp6
142	GO:0000186	activation of MAPKK activity	32	2	0.26	271	0.0272	0.02719	Adam9,Raf1
143	GO:0099560	synaptic membrane adhesion	32	2	0.26	272	0.0272	0.02719	Epha3,Igsf9b
144	GO:0015804	neutral amino acid transport	32	2	0.26	273	0.0272	0.02719	Slc38a2,Slc6a9
145	GO:0048384	retinoic acid receptor signaling pathway	32	2	0.26	274	0.0272	0.02719	Esrrg,Nr1h2
146	GO:0042552	myelination	143	4	1.15	279	0.0283	0.02833	Cntnap1,Fig4,Ngfr,Slc25a46
147	GO:0010563	negative regulation of phosphorus metabolic process	534	9	4.29	281	0.0285	0.02849	Angpt1,Arrb1,Cry2,Dbndd2,Mllt1,Parp1,Pcdh11x,Pid1,Snca
148	GO:0045936	negative regulation of phosphate metabolic process	534	9	4.29	282	0.0285	0.02849	Angpt1,Arrb1,Cry2,Dbndd2,Mllt1,Parp1,Pcdh11x,Pid1,Snca
149	GO:0040007	growth	993	14	7.99	284	0.0286	0.02863	Acsl4,Cacng7,Cth,Itga4,Parp1,Ppib,Prkcb,Ptgfrn,Rspo2,Sec61a1,Sema7a,Socs2,Tnn,Zmat3
150	GO:1903203	regulation of oxidative stress-induced neuron death	33	2	0.27	286	0.0288	0.0288	Nr4a3,Parp1
151	GO:0018345	protein palmitoylation	33	2	0.27	287	0.0288	0.0288	Zdhhc4,Zdhhc9
152	GO:2000116	regulation of cysteine-type endopeptidase activity	213	5	1.71	288	0.0289	0.02887	Arrb1,Casp9,Dhcr24,Ngfr,Snca
153	GO:0018393	internal peptidyl-lysine acetylation	144	4	1.16	289	0.029	0.02897	Arrb1,Naa60,Piwil2,Snca
154	GO:0006475	internal protein amino acid acetylation	144	4	1.16	290	0.029	0.02897	Arrb1,Naa60,Piwil2,Snca
155	GO:0007272	ensheathment of neurons	145	4	1.17	292	0.0296	0.02961	Cntnap1,Fig4,Ngfr,Slc25a46
156	GO:0008366	axon ensheathment	145	4	1.17	293	0.0296	0.02961	Cntnap1,Fig4,Ngfr,Slc25a46
157	GO:0007409	axonogenesis	453	8	3.64	295	0.03	0.02996	Bhlhe22,Epha3,Itga4,Ngfr,Nr4a3,Sema7a,Slc25a46,Tnn
158	GO:0019226	transmission of nerve impulse	84	3	0.68	296	0.0302	0.0302	Cacng7,Cntnap1,Scn7a
159	GO:2000117	negative regulation of cysteine-type endopeptidase activity	84	3	0.68	297	0.0302	0.0302	Arrb1,Dhcr24,Snca
160	GO:0010950	positive regulation of endopeptidase activity	146	4	1.17	298	0.0303	0.03026	Arrb1,Casp9,Ngfr,Snca
161	GO:0034030	ribonucleoside bisphosphate biosynthetic process	34	2	0.27	300	0.0304	0.03044	Acsl4,Snca
162	GO:0034033	purine nucleoside bisphosphate biosynthetic process	34	2	0.27	301	0.0304	0.03044	Acsl4,Snca
163	GO:0033866	nucleoside bisphosphate biosynthetic process	34	2	0.27	302	0.0304	0.03044	Acsl4,Snca
164	GO:0014044	Schwann cell development	34	2	0.27	303	0.0304	0.03044	Cntnap1,Slc25a46
165	GO:2000758	positive regulation of peptidyl-lysine acetylation	34	2	0.27	304	0.0304	0.03044	Arrb1,Piwil2
166	GO:0036475	neuron death in response to oxidative stress	34	2	0.27	305	0.0304	0.03044	Nr4a3,Parp1
167	GO:0015031	protein transport	1600	20	12.87	307	0.0307	0.03073	Acsl4,Adam9,Angpt1,Arrb1,Cacng7,Cry2,Gpm6b,Ipo11,Irs1,Ngfr,Nr1h2,Praf2,Rab18,Raf1,Sec61a1,Uhmk1,Usp6nl,Zdhhc4,Zdhhc9,Zmat3
168	GO:0048015	phosphatidylinositol-mediated signaling	147	4	1.18	309	0.0309	0.03092	Angpt1,Cat,Irs1,Pik3cb
169	GO:0045859	regulation of protein kinase activity	631	10	5.07	310	0.031	0.03104	Adam9,Angpt1,Aplp2,Arrb1,Cnppd1,Dbndd2,Map3k1,Mllt1,Raf1,Snca
170	GO:0072657	protein localization to membrane	545	9	4.38	311	0.0319	0.03187	Cacng7,Epha3,Grin2a,Itga4,Pid1,Sec61a1,Slc5a3,Zdhhc4,Zdhhc9
171	GO:0033238	regulation of cellular amine metabolic process	35	2	0.28	314	0.0321	0.03212	Gpr37,Snca
172	GO:0051968	positive regulation of synaptic transmission, glutamatergic	35	2	0.28	315	0.0321	0.03212	Cacng7,Ngfr
173	GO:0071705	nitrogen compound transport	1948	27	15.66	34	0.0322	0.00309	Acsl4,Adam9,Angpt1,Arrb1,Cacng7,Cry2,Gpm6b,Ipo11,Irs1,Ngfr,Nr1h2,Praf2,Prkcb,Rab18,Raf1,Sec61a1,Slc25a15,Slc38a2,Slc44a2,Slc6a8,Slc6a9,Snca,Uhmk1,Usp6nl,Zdhhc4,Zdhhc9,Zmat3
174	GO:0032147	activation of protein kinase activity	220	5	1.77	318	0.0325	0.03253	Adam9,Angpt1,Arrb1,Map3k1,Raf1
175	GO:0007626	locomotory behavior	238	7	1.91	35	0.0329	0.00313	Aplp2,Btbd9,Fig4,Gpr37,Grin2a,Slc25a46,Snca
176	GO:0048017	inositol lipid-mediated signaling	150	4	1.21	320	0.0329	0.03295	Angpt1,Cat,Irs1,Pik3cb
177	GO:0060079	excitatory postsynaptic potential	87	3	0.7	322	0.033	0.03303	Grin2a,Ngfr,Snca
178	GO:0015980	energy derivation by oxidation of organic compounds	221	5	1.78	323	0.0331	0.03308	Cat,Irs1,Lyrm7,Nr4a3,Snca
179	GO:0043085	positive regulation of catalytic activity	1013	14	8.15	324	0.0331	0.03312	Adam9,Angpt1,Arrb1,Casp9,Epha3,Irs1,Map3k1,Ngfr,Nr1h2,Raf1,Slc5a3,Snca,Srgap2,Usp6nl
180	GO:0032880	regulation of protein localization	918	13	7.38	325	0.0334	0.03338	Acsl4,Adam9,Angpt1,Arrb1,Epha3,Gpm6b,Irs1,Ngfr,Nr1h2,Parp1,Pid1,Slc5a3,Uhmk1
181	GO:0036474	cell death in response to hydrogen peroxide	36	2	0.29	326	0.0338	0.03383	Gpr37,Nr4a3
182	GO:0019432	triglyceride biosynthetic process	36	2	0.29	327	0.0338	0.03383	Acsl4,Nr1h2
183	GO:0048169	regulation of long-term neuronal synaptic plasticity	36	2	0.29	328	0.0338	0.03383	Grin2a,Snca
184	GO:0051338	regulation of transferase activity	825	12	6.63	329	0.0338	0.03383	Adam9,Angpt1,Aplp2,Arrb1,Cnppd1,Dbndd2,Epha3,Irs1,Map3k1,Mllt1,Raf1,Snca
185	GO:1900407	regulation of cellular response to oxidative stress	88	3	0.71	330	0.034	0.034	Gpr37,Nr4a3,Parp1
186	GO:0002367	cytokine production involved in immune response	89	3	0.72	333	0.035	0.03498	Angpt1,Nr4a3,Sema7a
187	GO:0038084	vascular endothelial growth factor signaling pathway	37	2	0.3	334	0.0356	0.03558	Ccbe1,Jcad
188	GO:0018394	peptidyl-lysine acetylation	154	4	1.24	335	0.0358	0.03577	Arrb1,Naa60,Piwil2,Snca
189	GO:0009966	regulation of signal transduction	2593	34	20.85	24	0.0358	0.00207	Adam9,Angpt1,Aplp2,Arrb1,Bmt2,Cacng7,Cat,Ccbe1,Cry2,Cth,Gpr37,Grin2a,Igsf9b,Irs1,Jcad,Kctd12,Kmt5a,Map3k1,Ngfr,Nrep,Parp1,Pde4a,Pid1,Prkcb,Raf1,Rragd,Rspo2,Sema7a,Slc6a9,Snca,Socs2,Spata2,Tnmd,Tnn
190	GO:0007044	cell-substrate junction assembly	90	3	0.72	336	0.036	0.03598	Epha3,Gpm6b,Plec
191	GO:0006641	triglyceride metabolic process	90	3	0.72	337	0.036	0.03598	Acsl4,Cat,Nr1h2
192	GO:0006979	response to oxidative stress	387	7	3.11	338	0.0369	0.03687	Adam9,Cat,Gpr37,Ngfr,Nr4a3,Parp1,Snca
193	GO:0010952	positive regulation of peptidase activity	156	4	1.25	340	0.0372	0.03723	Arrb1,Casp9,Ngfr,Snca
194	GO:2000463	positive regulation of excitatory postsynaptic potential	38	2	0.31	341	0.0374	0.03736	Grin2a,Ngfr
195	GO:0014059	regulation of dopamine secretion	38	2	0.31	342	0.0374	0.03736	Prkcb,Snca
196	GO:0014046	dopamine secretion	38	2	0.31	343	0.0374	0.03736	Prkcb,Snca
197	GO:0010613	positive regulation of cardiac muscle hypertrophy	38	2	0.31	344	0.0374	0.03736	Nr4a3,Parp1
198	GO:1903432	regulation of TORC1 signaling	38	2	0.31	345	0.0374	0.03736	Bmt2,Rragd
199	GO:0018193	peptidyl-amino acid modification	1053	17	8.47	57	0.0374	0.00458	Angpt1,Aplp2,Arrb1,Cth,Epha3,Kmt5a,Mknk1,Naa60,Parp1,Piwil2,Ppib,Prkcb,Raf1,Snca,Uhmk1,Zdhhc4,Zdhhc9
200	GO:0033674	positive regulation of kinase activity	475	8	3.82	348	0.038	0.03802	Adam9,Angpt1,Arrb1,Epha3,Irs1,Map3k1,Raf1,Snca
