# Supplementary material for: miR-7 controls glutamatergic transmission and neuronal connectivity in a Cdr1as-dependent manner
Source: EMBO Rep. 2024 Jun 3;25(7):3008–39. doi: 10.1038/s44319-024-00168-9 (PMC11239925; doi:10.1038/s44319-024-00168-9)
Supplement: Supplementary file 6 — Dataset EV4 [file 44319_2024_168_MOESM6_ESM.zip › GO/GO_Analysis_WTm7oe_WT_DOWN_MF.csv]

	GO.ID	Term	Annotated	Significant	Expected	Rank in p.value_classic	p.value_elim	p.value_classic	genes
1	GO:0140375	immune receptor activity	82	3	0.14	1	4e-04	4e-04	C3ar1,Cd74,Fcer1g
2	GO:0016702	oxidoreductase activity, acting on single donors with incorporation of molecular oxygen, incorporation of two atoms of oxygen	25	2	0.04	2	0.00088	0.00088	Ado,Ptgs2
3	GO:0004888	transmembrane signaling receptor activity	616	5	1.09	5	0.00407	0.00407	C3ar1,Cd74,Crhr2,Fcer1g,Trem2
4	GO:0001540	amyloid-beta binding	57	2	0.1	6	0.00452	0.00452	Cd74,Trem2
5	GO:0005102	signaling receptor binding	1362	7	2.4	7	0.00804	0.00804	Alkal2,Cd74,Crhr2,Hsd17b7,Parp1,Sema7a,Tac1
6	GO:1990782	protein tyrosine kinase binding	98	2	0.17	12	0.01287	0.01287	Alkal2,Trem2
7	GO:0004303	estradiol 17-beta-dehydrogenase activity	10	1	0.02	13	0.01752	0.01752	Hsd17b7
8	GO:0008035	high-density lipoprotein particle binding	10	1	0.02	14	0.01752	0.01752	Trem2
9	GO:0004866	endopeptidase inhibitor activity	117	2	0.21	15	0.018	0.018	Snca,Wfdc17
10	GO:0005515	protein binding	8084	22	14.27	4	0.01804	0.00254	Ado,Alkal2,C1qa,C1qb,C3ar1,Cd74,Crhr2,Ctss,Fcer1g,Hsd17b7,Ipo11,Lyz2,Mllt1,Ncdn,Nhp2,Parp1,Pole4,Ptgs2,Sema7a,Snca,Tac1,Trem2
11	GO:0048018	receptor ligand activity	324	3	0.57	16	0.01897	0.01897	Crhr2,Sema7a,Tac1
12	GO:0030546	signaling receptor activator activity	329	3	0.58	17	0.01975	0.01975	Crhr2,Sema7a,Tac1
13	GO:0030414	peptidase inhibitor activity	123	2	0.22	18	0.01977	0.01977	Snca,Wfdc17
14	GO:0047485	protein N-terminus binding	126	2	0.22	20	0.02068	0.02068	Parp1,Snca
15	GO:0061135	endopeptidase regulator activity	127	2	0.22	21	0.02099	0.02099	Snca,Wfdc17
16	GO:0030545	receptor regulator activity	355	3	0.63	23	0.02408	0.02408	Crhr2,Sema7a,Tac1
17	GO:0036041	long-chain fatty acid binding	14	1	0.02	24	0.02444	0.02444	Snca
18	GO:0019865	immunoglobulin binding	15	1	0.03	25	0.02617	0.02617	Fcer1g
19	GO:0030169	low-density lipoprotein particle binding	15	1	0.03	26	0.02617	0.02617	Trem2
20	GO:1990404	protein ADP-ribosylase activity	15	1	0.03	27	0.02617	0.02617	Parp1
21	GO:0030296	protein tyrosine kinase activator activity	15	1	0.03	28	0.02617	0.02617	Alkal2
22	GO:0034185	apolipoprotein binding	16	1	0.03	29	0.02789	0.02789	Trem2
23	GO:0070034	telomerase RNA binding	16	1	0.03	30	0.02789	0.02789	Nhp2
24	GO:0044877	protein-containing complex binding	1352	6	2.39	31	0.02802	0.02802	Cd74,Ctss,Fcer1g,Sema7a,Snca,Trem2
25	GO:0003950	NAD+ ADP-ribosyltransferase activity	18	1	0.03	32	0.03132	0.03132	Parp1
26	GO:0043274	phospholipase binding	18	1	0.03	33	0.03132	0.03132	Snca
27	GO:0001848	complement binding	18	1	0.03	34	0.03132	0.03132	C3ar1
28	GO:0061608	nuclear import signal receptor activity	18	1	0.03	35	0.03132	0.03132	Ipo11
29	GO:0061134	peptidase regulator activity	158	2	0.28	36	0.03147	0.03147	Snca,Wfdc17
30	GO:0042287	MHC protein binding	21	1	0.04	37	0.03645	0.03645	Cd74
31	GO:0050998	nitric-oxide synthase binding	22	1	0.04	38	0.03815	0.03815	Cd74
32	GO:0030215	semaphorin receptor binding	22	1	0.04	39	0.03815	0.03815	Sema7a
33	GO:0048156	tau protein binding	22	1	0.04	40	0.03815	0.03815	Snca
34	GO:0001530	lipopolysaccharide binding	23	1	0.04	41	0.03985	0.03985	Trem2
35	GO:0005248	voltage-gated sodium channel activity	23	1	0.04	42	0.03985	0.03985	Scn2b
36	GO:0033764	steroid dehydrogenase activity, acting on the CH-OH group of donors, NAD or NADP as acceptor	23	1	0.04	43	0.03985	0.03985	Hsd17b7
37	GO:0070840	dynein complex binding	23	1	0.04	44	0.03985	0.03985	Snca
38	GO:0070412	R-SMAD binding	24	1	0.04	45	0.04155	0.04155	Parp1
39	GO:0071813	lipoprotein particle binding	25	1	0.04	46	0.04325	0.04325	Trem2
40	GO:0071814	protein-lipid complex binding	25	1	0.04	47	0.04325	0.04325	Trem2
41	GO:0043027	cysteine-type endopeptidase inhibitor activity involved in apoptotic process	25	1	0.04	48	0.04325	0.04325	Snca
42	GO:0044183	protein folding chaperone	25	1	0.04	49	0.04325	0.04325	Cd74
43	GO:0008198	ferrous iron binding	25	1	0.04	50	0.04325	0.04325	Snca
44	GO:0071855	neuropeptide receptor binding	25	1	0.04	51	0.04325	0.04325	Tac1
45	GO:0016229	steroid dehydrogenase activity	27	1	0.05	52	0.04663	0.04663	Hsd17b7
46	GO:0140142	nucleocytoplasmic carrier activity	28	1	0.05	53	0.04831	0.04831	Ipo11
47	GO:1901567	fatty acid derivative binding	29	1	0.05	54	0.05	0.05	Snca
48	GO:0045499	chemorepellent activity	29	1	0.05	55	0.05	0.05	Sema7a
49	GO:0001968	fibronectin binding	29	1	0.05	56	0.05	0.05	Ctss
50	GO:0043236	laminin binding	29	1	0.05	57	0.05	0.05	Ctss
51	GO:0030515	snoRNA binding	29	1	0.05	58	0.05	0.05	Nhp2
52	GO:0017080	sodium channel regulator activity	32	1	0.06	59	0.05503	0.05503	Scn2b
53	GO:0043394	proteoglycan binding	34	1	0.06	60	0.05837	0.05837	Ctss
54	GO:0008536	Ran GTPase binding	34	1	0.06	61	0.05837	0.05837	Ipo11
55	GO:0043028	cysteine-type endopeptidase regulator activity involved in apoptotic process	38	1	0.07	62	0.06502	0.06502	Snca
56	GO:0004869	cysteine-type endopeptidase inhibitor activity	39	1	0.07	63	0.06667	0.06667	Snca
57	GO:0004601	peroxidase activity	39	1	0.07	64	0.06667	0.06667	Ptgs2
58	GO:0043014	alpha-tubulin binding	39	1	0.07	65	0.06667	0.06667	Snca
59	GO:0005504	fatty acid binding	39	1	0.07	66	0.06667	0.06667	Snca
60	GO:0005272	sodium channel activity	40	1	0.07	67	0.06832	0.06832	Scn2b
61	GO:0016684	oxidoreductase activity, acting on peroxide as acceptor	43	1	0.08	68	0.07326	0.07326	Ptgs2
62	GO:0048487	beta-tubulin binding	44	1	0.08	69	0.0749	0.0749	Snca
63	GO:0030331	estrogen receptor binding	44	1	0.08	70	0.0749	0.0749	Parp1
64	GO:0016763	transferase activity, transferring pentosyl groups	44	1	0.08	71	0.0749	0.0749	Parp1
65	GO:0017046	peptide hormone binding	46	1	0.08	72	0.07817	0.07817	Crhr2
66	GO:0005507	copper ion binding	47	1	0.08	73	0.07981	0.07981	Snca
67	GO:0030544	Hsp70 protein binding	48	1	0.08	74	0.08143	0.08143	Snca
68	GO:0019894	kinesin binding	49	1	0.09	75	0.08306	0.08306	Snca
69	GO:0019899	enzyme binding	2214	7	3.91	76	0.08529	0.08529	Alkal2,Cd74,Ipo11,Parp1,Ptgs2,Snca,Trem2
70	GO:0004857	enzyme inhibitor activity	283	2	0.5	77	0.08856	0.08856	Snca,Wfdc17
71	GO:0051287	NAD binding	57	1	0.1	78	0.09597	0.09597	Parp1
72	GO:0050840	extracellular matrix binding	57	1	0.1	79	0.09597	0.09597	Ctss
73	GO:0033293	monocarboxylic acid binding	58	1	0.1	80	0.09758	0.09758	Snca
74	GO:0004930	G protein-coupled receptor activity	306	2	0.54	81	0.10107	0.10107	C3ar1,Crhr2
75	GO:0004867	serine-type endopeptidase inhibitor activity	63	1	0.11	82	0.10554	0.10554	Wfdc17
76	GO:0016209	antioxidant activity	63	1	0.11	83	0.10554	0.10554	Ptgs2
77	GO:0005518	collagen binding	67	1	0.12	84	0.11187	0.11187	Ctss
78	GO:0004896	cytokine receptor activity	68	1	0.12	85	0.11344	0.11344	Cd74
79	GO:0005179	hormone activity	69	1	0.12	86	0.11502	0.11502	Crhr2
80	GO:0097110	scaffold protein binding	69	1	0.12	87	0.11502	0.11502	Trem2
81	GO:0030971	receptor tyrosine kinase binding	71	1	0.13	88	0.11815	0.11815	Alkal2
82	GO:0030295	protein kinase activator activity	74	1	0.13	89	0.12284	0.12284	Alkal2
83	GO:0004197	cysteine-type endopeptidase activity	75	1	0.13	90	0.12439	0.12439	Ctss
84	GO:0019901	protein kinase binding	704	3	1.24	91	0.12586	0.12586	Alkal2,Parp1,Trem2
85	GO:0042802	identical protein binding	1979	6	3.49	92	0.12767	0.12767	C1qb,Fcer1g,Lyz2,Parp1,Ptgs2,Snca
86	GO:0004553	hydrolase activity, hydrolyzing O-glycosyl compounds	78	1	0.14	93	0.12904	0.12904	Lyz2
87	GO:0042562	hormone binding	79	1	0.14	94	0.13059	0.13059	Crhr2
88	GO:0019209	kinase activator activity	81	1	0.14	95	0.13367	0.13367	Alkal2
89	GO:0046332	SMAD binding	81	1	0.14	96	0.13367	0.13367	Parp1
90	GO:0098772	molecular function regulator	2953	8	5.21	97	0.13456	0.13456	Alkal2,Crhr2,Parp1,Scn2b,Sema7a,Snca,Tac1,Wfdc17
91	GO:0035258	steroid hormone receptor binding	83	1	0.15	98	0.13674	0.13674	Parp1
92	GO:0020037	heme binding	92	1	0.16	99	0.15044	0.15044	Ptgs2
93	GO:0019900	kinase binding	785	3	1.39	100	0.1591	0.1591	Alkal2,Parp1,Trem2
94	GO:0005543	phospholipid binding	406	2	0.72	101	0.16024	0.16024	Snca,Trem2
95	GO:0046906	tetrapyrrole binding	99	1	0.17	102	0.16094	0.16094	Ptgs2
96	GO:0016616	oxidoreductase activity, acting on the CH-OH group of donors, NAD or NADP as acceptor	100	1	0.18	103	0.16243	0.16243	Hsd17b7
97	GO:0008528	G protein-coupled peptide receptor activity	102	1	0.18	104	0.16541	0.16541	Crhr2
98	GO:0051219	phosphoprotein binding	102	1	0.18	105	0.16541	0.16541	Snca
99	GO:0016614	oxidoreductase activity, acting on CH-OH group of donors	106	1	0.19	106	0.17132	0.17132	Hsd17b7
100	GO:0016922	nuclear receptor binding	106	1	0.19	107	0.17132	0.17132	Parp1
101	GO:0001653	peptide receptor activity	107	1	0.19	108	0.1728	0.1728	Crhr2
102	GO:0019955	cytokine binding	108	1	0.19	109	0.17427	0.17427	Cd74
103	GO:0016798	hydrolase activity, acting on glycosyl bonds	112	1	0.2	110	0.18012	0.18012	Lyz2
104	GO:0005506	iron ion binding	115	1	0.2	111	0.18449	0.18449	Snca
105	GO:0000149	SNARE binding	116	1	0.2	112	0.18594	0.18594	Snca
106	GO:0030234	enzyme regulator activity	852	3	1.5	113	0.1885	0.1885	Alkal2,Snca,Wfdc17
107	GO:0042826	histone deacetylase binding	118	1	0.21	114	0.18883	0.18883	Parp1
108	GO:0005178	integrin binding	125	1	0.22	115	0.19888	0.19888	Sema7a
109	GO:0015081	sodium ion transmembrane transporter activity	128	1	0.23	116	0.20315	0.20315	Scn2b
110	GO:0016247	channel regulator activity	131	1	0.23	117	0.2074	0.2074	Scn2b
111	GO:0016705	oxidoreductase activity, acting on paired donors, with incorporation or reduction of molecular oxygen	133	1	0.23	118	0.21022	0.21022	Ptgs2
112	GO:0008234	cysteine-type peptidase activity	135	1	0.24	119	0.21303	0.21303	Ctss
113	GO:0031072	heat shock protein binding	143	1	0.25	120	0.22417	0.22417	Snca
114	GO:0035257	nuclear hormone receptor binding	143	1	0.25	121	0.22417	0.22417	Parp1
115	GO:0019887	protein kinase regulator activity	154	1	0.27	122	0.23924	0.23924	Alkal2
116	GO:0051427	hormone receptor binding	166	1	0.29	123	0.25537	0.25537	Parp1
117	GO:0016491	oxidoreductase activity	629	4	1.11	22	0.26108	0.02355	Ado,Hsd17b7,Ptgs2,Snca
118	GO:0022832	voltage-gated channel activity	174	1	0.31	124	0.26593	0.26593	Scn2b
119	GO:0005244	voltage-gated ion channel activity	174	1	0.31	125	0.26593	0.26593	Scn2b
120	GO:0000287	magnesium ion binding	183	1	0.32	127	0.27764	0.27764	Snca
121	GO:0019207	kinase regulator activity	185	1	0.33	128	0.28022	0.28022	Alkal2
122	GO:0005539	glycosaminoglycan binding	185	1	0.33	129	0.28022	0.28022	Trem2
123	GO:0031406	carboxylic acid binding	188	1	0.33	130	0.28407	0.28407	Snca
124	GO:0042277	peptide binding	264	3	0.47	11	0.29043	0.01099	Cd74,Crhr2,Trem2
125	GO:0043177	organic acid binding	194	1	0.34	131	0.29171	0.29171	Snca
126	GO:0005126	cytokine receptor binding	196	1	0.35	132	0.29424	0.29424	Hsd17b7
127	GO:0008270	zinc ion binding	618	2	1.09	133	0.29833	0.29833	Parp1,Snca
128	GO:0042393	histone binding	211	1	0.37	134	0.31294	0.31294	Snca
129	GO:0016757	transferase activity, transferring glycosyl groups	228	1	0.4	135	0.33355	0.33355	Parp1
130	GO:0008289	lipid binding	677	2	1.2	136	0.3372	0.3372	Snca,Trem2
131	GO:0046982	protein heterodimerization activity	237	1	0.42	137	0.34422	0.34422	Pole4
132	GO:0008017	microtubule binding	246	1	0.43	138	0.35473	0.35473	Snca
133	GO:0001664	G protein-coupled receptor binding	247	1	0.44	139	0.35588	0.35588	Tac1
134	GO:0033218	amide binding	331	3	0.58	19	0.36563	0.02006	Cd74,Crhr2,Trem2
135	GO:0050839	cell adhesion molecule binding	265	1	0.47	140	0.37637	0.37637	Sema7a
136	GO:0061629	RNA polymerase II-specific DNA-binding transcription factor binding	269	1	0.47	141	0.38084	0.38084	Parp1
137	GO:0022836	gated channel activity	290	1	0.51	142	0.40379	0.40379	Scn2b
138	GO:0005261	cation channel activity	298	1	0.53	143	0.41232	0.41232	Scn2b
139	GO:0015077	monovalent inorganic cation transmembrane transporter activity	315	1	0.56	144	0.43004	0.43004	Scn2b
140	GO:0046914	transition metal ion binding	827	2	1.46	145	0.433	0.433	Parp1,Snca
141	GO:0004175	endopeptidase activity	318	1	0.56	146	0.43312	0.43312	Ctss
142	GO:0046983	protein dimerization activity	844	2	1.49	147	0.44346	0.44346	Pole4,Ptgs2
143	GO:0140297	DNA-binding transcription factor binding	343	1	0.61	148	0.45813	0.45813	Parp1
144	GO:0015631	tubulin binding	347	1	0.61	149	0.46203	0.46203	Snca
145	GO:0005216	ion channel activity	376	1	0.66	150	0.48951	0.48951	Scn2b
146	GO:0046873	metal ion transmembrane transporter activity	386	1	0.68	151	0.49867	0.49867	Scn2b
147	GO:0017016	Ras GTPase binding	397	1	0.7	152	0.50856	0.50856	Ipo11
148	GO:0015267	channel activity	401	1	0.71	153	0.51211	0.51211	Scn2b
149	GO:0022803	passive transmembrane transporter activity	401	1	0.71	154	0.51211	0.51211	Scn2b
150	GO:0003779	actin binding	405	1	0.72	155	0.51564	0.51564	Snca
151	GO:0031267	small GTPase binding	410	1	0.72	156	0.52001	0.52001	Ipo11
152	GO:0005215	transporter activity	976	2	1.72	157	0.52114	0.52114	Ipo11,Scn2b
153	GO:0008047	enzyme activator activity	432	1	0.76	158	0.5388	0.5388	Alkal2
154	GO:0005488	binding	11331	22	20	126	0.55738	0.27218	Ado,Alkal2,C1qa,C1qb,C3ar1,Cd74,Crhr2,Ctss,Fcer1g,Hsd17b7,Ipo11,Lyz2,Mllt1,Ncdn,Nhp2,Parp1,Pole4,Ptgs2,Sema7a,Snca,Tac1,Trem2
155	GO:0001228	DNA-binding transcription activator activity, RNA polymerase II-specific	457	1	0.81	159	0.55929	0.55929	Parp1
156	GO:0001216	DNA-binding transcription activator activity	460	1	0.81	160	0.56169	0.56169	Parp1
157	GO:0008233	peptidase activity	494	1	0.87	161	0.58802	0.58802	Ctss
158	GO:0022890	inorganic cation transmembrane transporter activity	504	1	0.89	162	0.59546	0.59546	Scn2b
159	GO:0051020	GTPase binding	506	1	0.89	163	0.59694	0.59694	Ipo11
160	GO:0005509	calcium ion binding	541	1	0.96	164	0.62191	0.62191	Snca
161	GO:0008324	cation transmembrane transporter activity	545	1	0.96	165	0.62467	0.62467	Scn2b
162	GO:0003682	chromatin binding	588	1	1.04	166	0.65311	0.65311	Parp1
163	GO:0042803	protein homodimerization activity	607	1	1.07	167	0.665	0.665	Ptgs2
164	GO:0046872	metal ion binding	3182	5	5.62	168	0.68824	0.68824	Ado,Fcer1g,Parp1,Ptgs2,Snca
165	GO:0008134	transcription factor binding	655	1	1.16	169	0.69332	0.69332	Parp1
166	GO:0015318	inorganic molecular entity transmembrane transporter activity	686	1	1.21	170	0.71037	0.71037	Scn2b
167	GO:0043169	cation binding	3263	5	5.76	171	0.71128	0.71128	Ado,Fcer1g,Parp1,Ptgs2,Snca
168	GO:0015075	ion transmembrane transporter activity	727	1	1.28	172	0.73152	0.73152	Scn2b
169	GO:0019904	protein domain specific binding	756	1	1.33	173	0.74557	0.74557	Snca
170	GO:0022857	transmembrane transporter activity	872	1	1.54	174	0.79501	0.79501	Scn2b
171	GO:0008092	cytoskeletal protein binding	926	1	1.63	176	0.81473	0.81473	Snca
172	GO:0003723	RNA binding	1048	1	1.85	177	0.85278	0.85278	Nhp2
173	GO:0000981	DNA-binding transcription factor activity, RNA polymerase II-specific	1053	1	1.86	178	0.85417	0.85417	Parp1
174	GO:0140096	catalytic activity, acting on a protein	1912	2	3.38	179	0.86763	0.86763	Ctss,Parp1
175	GO:0000977	RNA polymerase II transcription regulatory region sequence-specific DNA binding	1135	1	2	180	0.87519	0.87519	Parp1
176	GO:0097367	carbohydrate derivative binding	1955	2	3.45	181	0.87613	0.87613	Ctss,Trem2
177	GO:0003700	DNA-binding transcription factor activity	1144	1	2.02	182	0.87731	0.87731	Parp1
178	GO:0003677	DNA binding	1987	2	3.51	183	0.88215	0.88215	Parp1,Pole4
179	GO:0000976	transcription regulatory region sequence-specific DNA binding	1222	1	2.16	184	0.89429	0.89429	Parp1
180	GO:0001067	regulatory region nucleic acid binding	1226	1	2.16	185	0.89509	0.89509	Parp1
181	GO:0016787	hydrolase activity	2106	2	3.72	186	0.90231	0.90231	Ctss,Lyz2
182	GO:1990837	sequence-specific double-stranded DNA binding	1289	1	2.28	187	0.90704	0.90704	Parp1
183	GO:0043167	ion binding	4987	6	8.8	188	0.91524	0.91524	Ado,Fcer1g,Parp1,Ptgs2,Snca,Trem2
184	GO:0036094	small molecule binding	2207	2	3.9	189	0.91695	0.91695	Parp1,Snca
185	GO:0003690	double-stranded DNA binding	1358	1	2.4	190	0.91862	0.91862	Parp1
186	GO:0003676	nucleic acid binding	2982	3	5.26	191	0.9188	0.9188	Nhp2,Parp1,Pole4
187	GO:0043565	sequence-specific DNA binding	1388	1	2.45	192	0.92321	0.92321	Parp1
188	GO:0003824	catalytic activity	4925	7	8.69	175	0.93983	0.81372	Ado,Ctss,Hsd17b7,Lyz2,Parp1,Ptgs2,Snca
189	GO:0140110	transcription regulator activity	1553	1	2.74	193	0.94431	0.94431	Parp1
190	GO:0043168	anion binding	2496	2	4.41	194	0.9486	0.9486	Snca,Trem2
191	GO:1901265	nucleoside phosphate binding	1888	1	3.33	195	0.97134	0.97134	Parp1
192	GO:0000166	nucleotide binding	1888	1	3.33	196	0.97134	0.97134	Parp1
193	GO:0016740	transferase activity	2009	1	3.55	197	0.97754	0.97754	Parp1
194	GO:1901363	heterocyclic compound binding	4695	4	8.29	198	0.98265	0.98265	Nhp2,Parp1,Pole4,Ptgs2
195	GO:0097159	organic cyclic compound binding	4763	4	8.41	199	0.98455	0.98455	Nhp2,Parp1,Pole4,Ptgs2
196	GO:0051213	dioxygenase activity	89	2	0.16	10	1	0.01071	Ado,Ptgs2
197	GO:0060089	molecular transducer activity	764	5	1.35	8	1	0.01	C3ar1,Cd74,Crhr2,Fcer1g,Trem2
198	GO:0038023	signaling receptor activity	764	5	1.35	9	1	0.01	C3ar1,Cd74,Crhr2,Fcer1g,Trem2
199	GO:0003674	molecular_function	15860	28	28	200	1	1	Ado,Alkal2,C1qa,C1qb,C3ar1,Cd74,Crhr2,Ctss,Fcer1g,Fndc4,Hsd17b7,Iglon5,Ipo11,Lyrm7,Lyz2,Mllt1,Ncdn,Nhp2,Parp1,Pole4,Ptgs2,Scn2b,Sema7a,Smim12,Snca,Tac1,Trem2,Wfdc17
200	GO:0016701	oxidoreductase activity, acting on single donors with incorporation of molecular oxygen	25	2	0.04	3	1	0.00088	Ado,Ptgs2
