# Supplementary material for: miR-7 controls glutamatergic transmission and neuronal connectivity in a Cdr1as-dependent manner
Source: EMBO Rep. 2024 Jun 3;25(7):3008–39. doi: 10.1038/s44319-024-00168-9 (PMC11239925; doi:10.1038/s44319-024-00168-9)
Supplement: Supplementary file 7 — Dataset EV5 [file 44319_2024_168_MOESM7_ESM.xlsx]

## Sheet: Sheet1
PCR primers
Oligo	Purpose	Sequence
Cdr1as_3SS_For	Genotyping	GTCTTCCAGCATCTCCAGGG
Cdr1as_3SS_Rev	Genotyping	ACTGTTGGCCCACAAAACCT
Cdr1as_5SS_For	Genotyping	TCCATGGATACCATTGTTGAGGG
Cdr1as_5SS_Rev	Genotyping	ACATGGATCCCTTGGAAGACAA
Cdr1as_div_For	qPCR	ATGTTGGAAGACCTTGGTACTGGC
Cdr1as_div_Rev	qPCR	CCAACATCTCCACATCTTCCAGCA
Cdr1as_conv_For	qPCR	CTCCACATCTTCCAGCATCTT
Cdr1as_conv_Rev	qPCR	GATACGGCAGACACCAGAAA
Cyrano_For	qPCR	TTCTGTGGCGTGAGTTGTTTTC
Cyrano_Rev	qPCR	ACTGCGGTCAACTGTGCTTATA
Hprt_For	qPCR	GTTGGGCTTACCTCACTGCT
Hprt_Rev	qPCR	TCATCGCTAATCACGACGCT
Actb_For	qPCR	CTAAGGCCAACCGTGAAAAG
Actb_Rev	qPCR	ACCAGAGGCATACAGGGACA
Primir7_For	cloning	GTTGGCCTAGTTCTGTGTGGA
Primir7_Rev	cloning	TAGAGGTGGCCTGTGCCATA
miRNA qPCR
TaqMan Probe	Assay ID (Thermo Fisher Scientific)
dme-miR-7a-5p	268
hsa-miR671-5p	2322
hsa-Let-7a-5p	377
U6 snRNA	1973
snoRNA202	1232
ViewRNA smRNA FISH; miRNAs single-plex
Probe	Assay-ID (thermo Fisher Scientific)
mmu-miR-7a-5p	VM1-10448
hsa-miR-671-5p	VM1-10455
mmu_Rnu6	VB4-18321
Stellaris smRNA FISH; mouse CDR1as probe set 37 probes
Probe #	Probe (5'-> 3')	Probe Position*	Percent GC
1	gaagacctggagatgttgga	32	0.5
2	ctggaagatcacgattgtct	90	0.45
3	ctggaagactctgaggttgt	143	0.5
4	cacggaagatctagatacca	179	0.45
5	tttcctggaagacacagatt	219	0.4
6	atggatcccttggaagacaa	243	0.45
7	gacgtggatttttttctgga	267	0.4
8	ggaagacatgggtatctgga	532	0.5
9	tcttcaggaagacatatctt	629	0.35
10	tgtcaatcttcaggaagaca	653	0.4
11	gacaaagattttctgctgga	676	0.4
12	ggattttctggaagatgtgg	707	0.45
13	tttcctggaagatgtggatt	740	0.4
14	tggattttggggaagacgtt	762	0.45
15	acggtggattttcaggaaga	784	0.45
16	cgtagatttttgggaagaca	855	0.4
17	ccggaagacttagattttca	1169	0.4
18	cgtagattttctggaagact	1197	0.4
19	gtggatctttgggaagactc	2168	0.5
20	agacacagattactgggaag	2190	0.45
21	gggaaaacacggatttctgg	2212	0.5
22	attttcaggaagacatgggt	2290	0.4
23	tttggatttttgggaagtca	2313	0.35
24	ggatttttgggaagatatgg	2347	0.4
25	gacatggatttttgggaagt	2370	0.4
26	ggaagacgtggatattcacg	2392	0.5
27	ggaaggcatagattttcagg	2464	0.45
28	caggaagacatggattttcc	2590	0.45
29	ggatttgtggaaggcataga	2614	0.45
30	gacttggattgttaggagga	2637	0.45
31	agatttgtggaaggcgtaga	2667	0.45
32	tccgaagacatggattttgg	2713	0.45
33	gacacatgtactccttggaa	2746	0.45
34	gctggaagatgtggagatgt	2825	0.5
35	cgcagttgttggaagacata	2850	0.45
36	aaacgccgatacactggaga	2875	0.5
37	gcagacaccagaaaacctga	2901	0.5

## Sheet: Sheet 2
Nanostring Custom 72-plex mouse panel
Customer Name	Accession	Position	Target Sequence	A Tm	B Tm	HUGO Gene	NSID
Actb	NM_007393.1	816-915	CAGGTCATCACTATTGGCAACGAGCGGTTCCGATGCCCTGAGGCTCTTTTCCAGCCTTCCTTCTTGGGTATGGAATCCTGTGGCATCCATGAAACTACAT	81	79	Actb	NM_007393.1:815
Gapdh	NM_001001303.1	891-990	AGGTTGTCTCCTGCGACTTCAACAGCAACTCCCACTCTTCCACCTTCGATGCCGGGGCTGGCATTGCTCTCAATGACAACTTTGTCAAGCTCATTTCCTG	81	79	Gapdh	NM_001001303.1:890
Hprt	NM_013556.2	31-130	TGCTGAGGCGGCGAGGGAGAGCGTTGGGCTTACCTCACTGCTTTCCGGAGCGGTAGCACCTCCTCCGCCGGCTTCCTCCTCAGACCGCTTTTTGCCGCGA	82	82	Hprt	NM_013556.2:30
Tubb5	NM_011655.4	2261-2360	ATTGGAAGTGTCTTCCCTGTATTGGTTCTCCTTTCTCGGAGAGATGGGGGTTGGGGGTGCGGCAAGGTCTTGGTCTTGGTCTCTGAACACTCCCAATTCC	79	82	Tubb5	NM_011655.4:2260
Vinculin	NM_009502.4	371-470	CTTCAGTCAGACCCATACTCGGTTCCTGCGCGGGATTACCTCATTGACGGCTCTAGGGGAATCCTTTCTGGCACATCTGACCTACTGCTTACCTTCGATG	83	83	Vcl	NM_009502.4:370
Cdr1as	Cdr1_as.1	1471-1570	GAAGACTTCGATTTCTGGGAAGACTTGGATTATTTGGAAGACGGTGGATTTTCAGGAAGACATGGATTTTGGGGAAGACGTTGATTTCCTGGAAGATGTG	78	80	Cdr1as	Cdr1_as.1:1470
Cdr1	NM_001166658.1	1472-1571	AAGACTTCGATTTCTGGGAAGACTTGGATTATTTGGAAGACGGTGGATTTTCAGGAAGACATGGATTTTGGGGAAGACGTTGATTTCCTGGAAGATGTGG	76	82	Cdr1	NM_001166658.1:1471
Cyrano	NR_015473.1	557-656	CCGTCCTGTTGACTTCAGCAAGAAAACAAACCATGGACTTGGGTCTTCTGCAGCTTTTGAATTGGAAAGACGGTGTTTGCAAGTAGAAGGAAGATGCTGA	82	80	1700020I14Rik	NR_015473.1:556
Chpf2	NM_133913.2	911-1010	TAAGCTCTGTGTCACTGGGTGCTGCTGACTTGAATTAGGCCCATGTTTCAAATGGCTGTAGACCTTCTGGGGTTAGGTTTGGCAGGACTGCACTTTCTTT	83	81	Chpf2	NM_133913.2:910
Slc17a6	NM_080853.3	2826-2925	TATTCGTTGGACCCATCACCATTTTAGAGAGCACAACTACAACAGTTGGCACATGTCATCCTACAGAAGTTAGGAAGCCAAAGCTACTGGATCATGCAAA	80	83	Slc17a6	NM_080853.3:2825
Slc17a7	NM_182993.2	531-630	TTTCTGGGGCTACATTGTCACTCAGATTCCTGGAGGATTTATCTGCCAAAAATTCGCAGCCAACAGGGTCTTTGGCTTTGCCATTGTGGCTACCTCCACC	79	82	Slc17a7	NM_182993.2:530
Slc17a8	NM_182959.3	2276-2375	AGAAACACGCCTTCTTACAAAGATGGGAATATGGACCTTGGTCTCAGTTGATAAAATAGTTGATCATATTTGGGGTTGGGGTGTGGATTGGGCATTGGCC	82	80	Slc17a8	NM_182959.3:2275
Gad1	NM_008077.4	747-846	AGAGACACCCTGAAGTACGGGGTTCGCACAGGTCACCCTCGATTTTTCAACCAGCTCTCTACTGGTTTGGATATCATTGGTTTAGCTGGTGAATGGCTGA	83	80	Gad1	NM_008077.4:746
Gad2	NM_008078.2	770-869	ATAATTGGGAATTGGCAGACCAACCGCAAAATCTGGAGGAAATTTTGACGCATTGCCAAACAACTCTAAAATATGCAATTAAAACAGGGCATCCCCGATA	81	79	Gad2	NM_008078.2:769
Sst	NM_009215.1	47-146	CCTGCGACTAGACTGACCCACCGCGCTCCAGCTTGGCTGCCTGAGGCAAGGAAGATGCTGTCCTGCCGTCTCCAGTGCGCCCTGGCTGCGCTCTGCATCG	92	88	Sst	NM_009215.1:46
Pvalb	NM_013645.3	61-160	GAAGGCGATAGGAGCCTTTGCTGCTGCAGACTCCTTCGACCACAAAAAGTTCTTCCAGATGGTGGGCCTGAAGAAAAAGAACCCGGATGAGGTGAAGAAG	82	83	Pvalb	NM_013645.3:60
Th	NM_009377.1	236-335	GGATGGAAATGCTGTTCTCAACCTGCTCTTCTCCTTGAGGGGTACAAAACCCTCCTCACTGTCTCGGGCTTTGAAAGTGTTTGAGACATTTGAAGCCAAA	82	79	Th	NM_009377.1:235
Olig1	NM_016968.4	1761-1860	TACTAAAATAGGTAGCAAGGCACGTCGTAGCGCAGGCTTATAAAATTCGGTCATTAACGTTCTCATTAAAGTAAGCGGAGTTGGGCGAGGATCCCAAACC	81	80	Olig1	NM_016968.4:1760
Olig2	NM_016967.2	1741-1840	TCTGTGAATGTTCCTTTTCAGAGCACAGGAGCAAGCTTTACAGACGCTTAAAATAGCACTTGTGGAATGGAATAATCCCAAAAGTCCCGATATGGAACGG	79	83	Olig2	NM_016967.2:1740
Aldh1l1	NM_027406.1	1341-1440	GACGGCGAGAGCGAGTGTGTCATTAACTACGTGGAAAAGGCAGTGAAGAAACTGACTCTCCAAATGCCCTACCAGCTCTTCATAGGCGGCGAGTTTGTGG	82	81	Aldh1l1	NM_027406.1:1340
Gfap	NM_001131020.1	611-710	CACCCTGGCTCGTGTGGATTTGGAGAGAAAGGTTGAATCGCTGGAGGAGGAGATCCAGTTCTTAAGGAAGATCTATGAGGAGGAAGTTCGAGAACTCCGG	82	83	Gfap	NM_001131020.1:610
Itgam	NM_008401.2	156-255	ATCTGGACACTGAACATCCCATGACCTTCCAAGAGAATGCAAAAGGCTTTGGACAGAGTGTGGTCCAGCTTGGCGGAACCAGTGTGGTTGTTGCAGCCCC	85	85	Itgam	NM_008401.2:155
Cx3cr1	NM_009987.3	2697-2796	TCCTGTGTTGGTTGTGATAACCATTTCAGAAGTCTCTCCCAGCCTGTTGCTCACGGCGGCATGTCTGATATCTCCTTGGCAGTCTGTATGTTTGTGTCGA	79	79	Cx3cr1	NM_009987.3:2696
Rbfox3	NM_001024931.2	2701-2800	CCACTGTCTCATGACACCTCAAAATAAATCACCTCACTTTCTATCCAGCATCAGCCACAGAAGCTATGGAAACGGAACCCTCCTTTTCTATTCCTGATGT	79	82	Rbfox3	NM_001024931.2:2700
Tubb3	NM_023279.2	180-279	CATCAGCGTATACTACAATGAGGCCTCCTCTCACAAGTATGTGCCCAGGGCCATTCTGGTGGACTTGGAACCTGGAACCATGGACAGTGTTCGGTCTGGC	84	83	Tubb3	NM_023279.2:179
Map2	NM_008632.2	5244-5343	ATCCCAAGGTTTCAACACACCATCTGTGGGGGGTTCTTTCTTCTGATAATTCTAGAGCCTGTTACCATAGAAAGGTATTTCTTCAATGGCTGGTTGTAGT	78	77	Map2	NM_008632.2:5243
Nes	NM_016701.3	2717-2816	GCAGAGAATTGTGAAACCTCTAGAAAAAGTGAGCCAGGTCTCCCTCGAATCTCTCGAAAAAGAGAATGTGCAGTCACCAAGGTATCTGGAAGAAGATGAC	83	83	Nes	NM_016701.3:2716
Ascl1	NM_008553.4	2121-2220	CCCAGTGTGGTTTTGGAAAGAACTCTCCTCATAGGTGAGATCTAAATGCCACCAGAATGACTTCAGCACCAATGTGTCTTACTTCACAGAAACGTGGTTA	82	80	Ascl1	NM_008553.4:2120
Dcx	NM_010025.2	8576-8675	GAGTGATACAAAGGCAGTGTTTCAACAAGACACTCTCTTCTTTGGTTTGCTGTTCTCTCTTGGACTGGAATGTTTGGCAAGGCCCATGTAAACTGGTTAG	77	81	Dcx	NM_010025.2:8575
Egr1	NM_007913.5	516-615	CGGCAGCAGCGCCTTCAATCCTCAAGGGGAGCCGAGCGAACAACCCTATGAGCACCTGACCACAGAGTCCTTTTCTGACATCGCTCTGAATAATGAGAAG	82	80	Egr1	NM_007913.5:515
Egr2	NM_010118.2	1786-1885	CAGCTCTGTCCCACCTTCTCACGGACGGCCTTCCGAAAACTTAGGCCATTTGAAGGGAGTTGACTGTCACTCCAAGAAATGGGGGAGCAAAAAGAGGGCT	81	83	Egr2	NM_010118.2:1785
Egr3	NM_018781.2	519-618	CCAGGATTACCAATCGGCCAAGCCGGCCTTGGACAGCAATCTTTTCCCCATGATTCCTGACTACAACCTGTACCACCATCCCAACGACATGGGCTCCATT	83	84	Egr3	NM_018781.2:518
Egr4	NM_020596.2	565-664	CTCCCCAGATCTGAGTTCGGCCGCCTTTCCGGAGGCGTTTTGGGAGGCAGCGCCTTCGGCGGGCGCTCCCTCGCAGTGCCTGTTCGAGCCCCAGCTCTCC	86	85	Egr4	NM_020596.2:564
Nr4a1	NM_010444.1	1316-1415	ATGCCGGTGACGTGCAACAATTTTATGACTTGCTCTCTGGTTCCCTGGACGTTATCCGAAAGTGGGCAGAAAAAATCCCTGGCTTCATTGAGCTTTGCCC	82	82	Nr4a1	NM_010444.1:1315
Nr4a2	NM_001139509.1	1627-1726	TCTTAGAATTATTTGTTCTGCGCTTAGCATACAGGTCCAACCCAGTGGAGGGTAAACTCATCTTTTGCAATGGGGTGGTCTTGCACAGGTTGCAATGCGT	77	81	Nr4a2	NM_001139509.1:1626
Nr4a3	NM_015743.3	1641-1740	TCAGAAGTGTCTCAGTGTCGGGATGGTTAAGGAAGTTGTGCGTACAGACAGTCTGAAAGGGAGGAGAGGTCGTCTGCCTTCCAAACCAAAGAGCCCACTA	83	83	Nr4a3	NM_015743.3:1640
Ier5	NM_010500.2	2787-2886	GTAGCAGAACTTCCTGATTTGCTCTTGTCACCTACATGATGACATAAGTGGTTTTGGTCATGCTAAACAGATGACAGCCAAGGCAATTTAAAGAGACCGT	78	80	Ier5	NM_010500.2:2786
Ier5l	NM_030244.3	946-1045	GCAGCAGCCAGACCACCGTGCTGGACCTGGACACTCACGTGGTGACCACGGTAGAAAACGGCTACTTGCACCAGGACTGCTGCGCCTCCGCCCACTGCCC	88	87	Ier5l	NM_030244.3:945
Ier2	NM_010499.4	26-125	CTGCTGTAAGCTTGTCGTCTGGGCTGCACCGCCCGTCTTAACCCATTCTCGACTTAACTACTCTCGTCGAACAAGCATGGAAGTACAGAAAGAAGCGCAG	82	82	Ier2	NM_010499.4:25
Arc	NM_018790.2	2716-2815	TGCAGTCTGAGTAGGCCTTGTTGCGGTTCCTCCATCTGCCTGGTCTATTGGTGTTCTGAGACCAATTCCACTGATGTTCTGACAGATCCTCCACCCTGTG	82	82	Arc	NM_018790.2:2715
Fos	NM_010234.2	1331-1430	AGCTGGTGCATTACAGAGAGGAGAAACACGTCTTCCCTCGAAGGTTCCCGTCGACCTAGGGAGGACCTTACCTGTTCGTGAAACACACCAGGCTGTGGGC	82	82	Fos	NM_010234.2:1330
Fosl2	NM_008037.3	165-264	CGGATCATGTACCAGGATTATCCCGGGAACTTTGACACCTCGTCCCGGGGCAGCAGCGGCTCTCCTGCGCACGCCGAGTCCTACTCCAGCGGTGGCGGCG	85	88	Fosl2	NM_008037.3:164
Fosb	NM_008036.2	2889-2988	TAGCATACTTAAGAGGGGGCTGAGTTCCCACTATCCCACTCCATCCAATTCCTTCAGTCCCAAAGACGAGTTCTGTCCCTTCCCTCCAGCTTTCACCTCG	83	81	Fosb	NM_008036.2:2888
Jun	NM_010591.2	2213-2312	CGCGACCAGAACGATGGACTTTTCGTTAACATTGACCAAGAACTGCATGGACCTAACATTCGATCTCATTCAGTATTAAAGGGGGGTGGGAGGGGTTACA	81	83	Jun	NM_010591.2:2212
Junb	NM_008416.1	336-435	AACAGCCTTTCTATCACGACGACTCTTACGCAGCGGCGGGATACGGTCGGAGCCCTGGCAGCCTGTCTCTACACGACTACAAACTCCTGAAACCCACCTT	82	83	Junb	NM_008416.1:335
Atf3	NM_007498.3	388-487	CCATCCAGAATAAACACCTCTGCCATCGGATGTCCTCTGCGCTGGAGTCAGTTACCGTCAACAACAGACCCCTGGAGATGTCAGTCACCAAGTCTGAGGC	84	84	Atf3	NM_007498.3:387
Dusp1	NM_013642.3	1731-1830	TGCGTACTGTACTATCTTGTAAATAGACCCAGAGCAGGTTTGCTTTCGGCACTGACAGACAAAGCCAGTGTAGGTTTGTAGCTTTCAGTTATCGACAGTT	80	78	Dusp1	NM_013642.3:1730
Gadd45b	NM_008655.1	110-209	CCTCCGACACTTCTGGTCGCACGGGAAGGTTTTTTTGCCTCTTGGGTTCGTATCTGGACTTGTACTTTGCTCTTGGGGATCTTCCGTGGGGGTCCGCTGT	78	81	Gadd45b	NM_008655.1:109
Dusp5	NM_001085390.1	791-890	AAGCTGGGGTTTCCCGGTCGCCCACCATCTGCATGGCTTACCTCATGAAGACCAAGCAGTTCCGGCTGAAGGAGGCCTTCGATTACGTCAAGCAGAGGAG	81	83	Dusp5	NM_001085390.1:790
Dusp6	NM_026268.2	1649-1748	TCAGTTCCTCTTGAGCAGCATCGACCAGGCTGCTTTCTTTCTGTGTGTGGCCCCGGGTGTCAAAAGTGTCACCAGCTGTCTGTGTTAGACAAGGTTGCCA	80	82	Dusp6	NM_026268.2:1648
Zic1	NM_009573.3	3251-3350	GCTTTAGTGGATCTTGGGAAAGCTCTCCAGCCTCTCTTGCCTTCTTCTCTGTCATTGCTGGTCATATAAACTTGATAAATGAACGCTACCCTGCTGGCTC	81	82	Zic1	NM_009573.3:3250
IGF1R	NM_010513.2	3391-3490	CGTATGAGAACTTCATGCATCTGATCATTGCTCTGCCGGTTGCCATCCTGCTGATCGTTGGGGGGCTGGTTATCATGCTGTATGTCTTCCATAGAAAGAG	80	81	Igf1r	NM_010513.2:3390
Klf4	NM_010637.3	2398-2497	GACTGGAAGTTTGTGGATATCAGGGTATACACTAAATCAGTGAGCTTGGGGGGAGGGAAGACCAGGATTCCCTTGAATTGTGTTTCGATGATGCAATACA	82	82	Klf4	NM_010637.3:2397
Irs2	NM_001081212.1	3877-3976	GGCACTGGAGCTTTGCCCTCTGCCAGCACCTATGCAAGCATCGACTTCCTGTCCCATCACTTGAAGGAAGCCACAGTCGTGAAAGAGTGAAGCGCTACCA	82	83	Irs2	NM_001081212.1:3876
Pax6	NM_001244198.1	970-1069	ACATCTTTTACCCAAGAGCAGATTGAGGCTCTGGAGAAAGAGTTTGAGAGGACCCATTATCCAGATGTGTTTGCCCGGGAAAGACTAGCAGCCAAAATAG	82	84	Pax6	NM_001244198.1:969
Foxo6	NM_194060.1	2015-2114	TTTCTGAATCTTCAGTTCCTATTGCTGGGCCCTTTGTGAGGCCTAAGCCACCCAACTCCAATCTGGTTCTCAAATGACACGTTTCCCTCACTGGCCGTAG	80	82	Foxo6	NM_194060.1:2014
Spty2d1	NM_175318.4	2603-2702	ACCACTCACCAGGCAGCTGATCATTGTTCTTTTGCTACTTCAAAAGGAGAAAAAGATTGATGTGTGAGTAGGGTACCACCCAGATCGCAGTCTGACTTCC	80	82	Spty2d1	NM_175318.4:2602
Klf13	NM_021366.3	3263-3362	ATGCTGAGTTCCAAAGTGTAGTCCCTCCCAAAGTCATTTGTGTGAGGCAGAGAAAGCCACACTCTGAACACATTTCATGTCTCAGGAATTCACATTCCAG	81	79	Klf13	NM_021366.3:3262
Snca	NM_009221.2	286-385	TGTGGCAGAGGCAGCTGGAAAGACAAAAGAGGGAGTCCTCTATGTAGGTTCCAAAACTAAGGAAGGAGTGGTTCATGGAGTGACAACAGTGGCTGAGAAG	81	80	Snca	NM_009221.2:285
Per1	NM_011065.4	4056-4155	CAGCTAGACTCCATTTTGGGGCCGCTTACAGCAGTCTAATGAGAGGCTTCCTTTCGACCATGTTGGGGTTCTTATAACTCAAGATACAGCTGGACCAACC	83	81	Per1	NM_011065.4:4055
Per2	NM_011066.3	5651-5750	TGTAAATAAGCTCTCAGAGTTTGTGCGATGATGATTCGTGAGCCTTGCCGGACAAGAGGTTTGTTCATGCGCAAACCAAACGTACCTTCACCCAGTGCAA	78	82	Per2	NM_011066.3:5650
Per3	NM_011067.2	1121-1220	AGCCTTGCTGTCTAACACTGGTTGAAAAGATTCACTCTGGTTACGAAGCTCCTCGAATCCCTGTAGATAAAAGAATTTTTACCACAACACACACTCCAGG	82	79	Per3	NM_011067.2:1120
Dbp	NM_016974.3	976-1075	AGGTGCTAATGACCTTTGAACCTGATCCCGCTGATCTCGCCCTGTCAAGCATTCCAGGCCATGAGACTTTTGACCCTCGGAGACACCGCTTCTCAGAGGA	83	83	Dbp	NM_016974.3:975
Sik1	NM_010831.2	2531-2630	AACCGTGGCCGATTGACTCTTCCAAGCAATAATTTCGGAGTATGTGAAGATGGTTTCCGGACTCAAAAGCCAAGAACTTTCTAGACGTGAAACAAGCAAT	79	81	Sik1	NM_010831.2:2530
Bhlhe40	NM_011498.4	1637-1736	GAGTGTGTGTGAGAGTGAGTGAGTGTGCGTGCGTGCGTGCTTGTATGTATGTTTGTATATGTAGGACAATAAGTTCCTTCTGACACAAGGGAGACACGAG	82	80	Bhlhe40	NM_011498.4:1636
pri-miR-182/183/96	pri_miR_182_183_96.1	697-796	TTGGTTTCTTGGCCACATACCTCCCAAAGGCAGGCCACACATTTTTATCACATTATAAAGTGTTAAGGCAAGCCACTGGTGAGTTGAGTGGGTCACTCCC	79	83	pri-miR-182/183/96	pri_miR_182_183_96.1:696
pri-miR-200a/200b/429	pri_miR_200ab_429.1	242-341	CCCTGTACTCTGGCTCCAAGTAAAGAAAGATAAGAAGTAATCCTGGATTCTGGTTTGGGGCAAAGTTCCTATTCTGGAAAGCCATTGGGAAGGAATAGAG	82	83	pri-miR-200a/200b/429	pri_miR_200ab_429.1:241
pri-miR-200c/141	pri_miR_200c_141.1	72-171	TGGCCTCTTGTGTGCGCGTAGACAATCCCAAGGCCAAGGTCTGCTTCTAGTAGGTTCTGGATCTACCAGATGACAAATCACACTGGATTGGAGGAGGGGC	83	83	pri-miR-200c/141	pri_miR_200c_141.1:71
pri-miR-671	pri_miR_671.1	143-242	GGCTCGCTGTGCGAGCAGAGGCCCCTTCGCAGGTGCGACTCATGGATGTCATCTCCAAGAAACACCCTGTGGACACACTCTTCTTCCTTACCACCGTGTG	85	84	pri-miR-671	pri_miR_671.1:142
pri-miR-7a-1	pri_miR_7a_1.1	199-298	AAGAAAATGAAACTGGAAGCTGTTAATACTTGGTAGGAAAGACAAAGGAACATGAGGAAGGTGTGAAATGCTGCGTTTGACAGCACCATCATTATCTGTC	83	81	pri-miR-7a-1	pri_miR_7a_1.1:198
pri-miR-7a-2	pri_miR_7a_2.1	173-272	GCAGCCTGGGACGGGCACTACCTGGCTTGCTTTTTAGGCTTTATAATGGACGAAGAAGATATAGAGAGATGAGCTGTCCACCTGCTTCCCGTGAGAGGAA	83	83	pri-miR-7a-2	pri_miR_7a_2.1:172
pri-miR-7b	pri_miR_7b.1	22-121	GGGCAGGTAGAGAATGAATCTTGCCTGTGTCTCAGGGGATGGAATGGAAAAGGGATGTCTAGGGAGGGTAAGTCAGTGAGTGGGGTTTGTTATGCTCAAT	83	83	pri-miR-7b	pri_miR_7b.1:21

## Sheet: Sheet2
PCR primers, TaqMAn miRNA probes and Nanostring designed probes used through out the study
