# Supplementary material for: miR-7 controls glutamatergic transmission and neuronal connectivity in a Cdr1as-dependent manner
Source: EMBO Rep. 2024 Jun 3;25(7):3008–39. doi: 10.1038/s44319-024-00168-9 (PMC11239925; doi:10.1038/s44319-024-00168-9)
Supplement: Supplementary file 8 — Dataset EV6 [file 44319_2024_168_MOESM8_ESM.xlsx]

## Sheet: Sheet1
Nanostring Custom 72-plex mouse panel
Customer Name	Accession	Position	Target Sequence	A Tm	B Tm	HUGO Gene	NSID
Actb	NM_007393.1	816-915	CAGGTCATCACTATTGGCAACGAGCGGTTCCGATGCCCTGAGGCTCTTTTCCAGCCTTCCTTCTTGGGTATGGAATCCTGTGGCATCCATGAAACTACAT	81	79	Actb	NM_007393.1:815
Gapdh	NM_001001303.1	891-990	AGGTTGTCTCCTGCGACTTCAACAGCAACTCCCACTCTTCCACCTTCGATGCCGGGGCTGGCATTGCTCTCAATGACAACTTTGTCAAGCTCATTTCCTG	81	79	Gapdh	NM_001001303.1:890
Hprt	NM_013556.2	31-130	TGCTGAGGCGGCGAGGGAGAGCGTTGGGCTTACCTCACTGCTTTCCGGAGCGGTAGCACCTCCTCCGCCGGCTTCCTCCTCAGACCGCTTTTTGCCGCGA	82	82	Hprt	NM_013556.2:30
Tubb5	NM_011655.4	2261-2360	ATTGGAAGTGTCTTCCCTGTATTGGTTCTCCTTTCTCGGAGAGATGGGGGTTGGGGGTGCGGCAAGGTCTTGGTCTTGGTCTCTGAACACTCCCAATTCC	79	82	Tubb5	NM_011655.4:2260
Vinculin	NM_009502.4	371-470	CTTCAGTCAGACCCATACTCGGTTCCTGCGCGGGATTACCTCATTGACGGCTCTAGGGGAATCCTTTCTGGCACATCTGACCTACTGCTTACCTTCGATG	83	83	Vcl	NM_009502.4:370
Cdr1as	Cdr1_as.1	1471-1570	GAAGACTTCGATTTCTGGGAAGACTTGGATTATTTGGAAGACGGTGGATTTTCAGGAAGACATGGATTTTGGGGAAGACGTTGATTTCCTGGAAGATGTG	78	80	Cdr1as	Cdr1_as.1:1470
Cdr1	NM_001166658.1	1472-1571	AAGACTTCGATTTCTGGGAAGACTTGGATTATTTGGAAGACGGTGGATTTTCAGGAAGACATGGATTTTGGGGAAGACGTTGATTTCCTGGAAGATGTGG	76	82	Cdr1	NM_001166658.1:1471
Cyrano	NR_015473.1	557-656	CCGTCCTGTTGACTTCAGCAAGAAAACAAACCATGGACTTGGGTCTTCTGCAGCTTTTGAATTGGAAAGACGGTGTTTGCAAGTAGAAGGAAGATGCTGA	82	80	1700020I14Rik	NR_015473.1:556
Chpf2	NM_133913.2	911-1010	TAAGCTCTGTGTCACTGGGTGCTGCTGACTTGAATTAGGCCCATGTTTCAAATGGCTGTAGACCTTCTGGGGTTAGGTTTGGCAGGACTGCACTTTCTTT	83	81	Chpf2	NM_133913.2:910
Slc17a6	NM_080853.3	2826-2925	TATTCGTTGGACCCATCACCATTTTAGAGAGCACAACTACAACAGTTGGCACATGTCATCCTACAGAAGTTAGGAAGCCAAAGCTACTGGATCATGCAAA	80	83	Slc17a6	NM_080853.3:2825
Slc17a7	NM_182993.2	531-630	TTTCTGGGGCTACATTGTCACTCAGATTCCTGGAGGATTTATCTGCCAAAAATTCGCAGCCAACAGGGTCTTTGGCTTTGCCATTGTGGCTACCTCCACC	79	82	Slc17a7	NM_182993.2:530
Slc17a8	NM_182959.3	2276-2375	AGAAACACGCCTTCTTACAAAGATGGGAATATGGACCTTGGTCTCAGTTGATAAAATAGTTGATCATATTTGGGGTTGGGGTGTGGATTGGGCATTGGCC	82	80	Slc17a8	NM_182959.3:2275
Gad1	NM_008077.4	747-846	AGAGACACCCTGAAGTACGGGGTTCGCACAGGTCACCCTCGATTTTTCAACCAGCTCTCTACTGGTTTGGATATCATTGGTTTAGCTGGTGAATGGCTGA	83	80	Gad1	NM_008077.4:746
Gad2	NM_008078.2	770-869	ATAATTGGGAATTGGCAGACCAACCGCAAAATCTGGAGGAAATTTTGACGCATTGCCAAACAACTCTAAAATATGCAATTAAAACAGGGCATCCCCGATA	81	79	Gad2	NM_008078.2:769
Sst	NM_009215.1	47-146	CCTGCGACTAGACTGACCCACCGCGCTCCAGCTTGGCTGCCTGAGGCAAGGAAGATGCTGTCCTGCCGTCTCCAGTGCGCCCTGGCTGCGCTCTGCATCG	92	88	Sst	NM_009215.1:46
Pvalb	NM_013645.3	61-160	GAAGGCGATAGGAGCCTTTGCTGCTGCAGACTCCTTCGACCACAAAAAGTTCTTCCAGATGGTGGGCCTGAAGAAAAAGAACCCGGATGAGGTGAAGAAG	82	83	Pvalb	NM_013645.3:60
Th	NM_009377.1	236-335	GGATGGAAATGCTGTTCTCAACCTGCTCTTCTCCTTGAGGGGTACAAAACCCTCCTCACTGTCTCGGGCTTTGAAAGTGTTTGAGACATTTGAAGCCAAA	82	79	Th	NM_009377.1:235
Olig1	NM_016968.4	1761-1860	TACTAAAATAGGTAGCAAGGCACGTCGTAGCGCAGGCTTATAAAATTCGGTCATTAACGTTCTCATTAAAGTAAGCGGAGTTGGGCGAGGATCCCAAACC	81	80	Olig1	NM_016968.4:1760
Olig2	NM_016967.2	1741-1840	TCTGTGAATGTTCCTTTTCAGAGCACAGGAGCAAGCTTTACAGACGCTTAAAATAGCACTTGTGGAATGGAATAATCCCAAAAGTCCCGATATGGAACGG	79	83	Olig2	NM_016967.2:1740
Aldh1l1	NM_027406.1	1341-1440	GACGGCGAGAGCGAGTGTGTCATTAACTACGTGGAAAAGGCAGTGAAGAAACTGACTCTCCAAATGCCCTACCAGCTCTTCATAGGCGGCGAGTTTGTGG	82	81	Aldh1l1	NM_027406.1:1340
Gfap	NM_001131020.1	611-710	CACCCTGGCTCGTGTGGATTTGGAGAGAAAGGTTGAATCGCTGGAGGAGGAGATCCAGTTCTTAAGGAAGATCTATGAGGAGGAAGTTCGAGAACTCCGG	82	83	Gfap	NM_001131020.1:610
Itgam	NM_008401.2	156-255	ATCTGGACACTGAACATCCCATGACCTTCCAAGAGAATGCAAAAGGCTTTGGACAGAGTGTGGTCCAGCTTGGCGGAACCAGTGTGGTTGTTGCAGCCCC	85	85	Itgam	NM_008401.2:155
Cx3cr1	NM_009987.3	2697-2796	TCCTGTGTTGGTTGTGATAACCATTTCAGAAGTCTCTCCCAGCCTGTTGCTCACGGCGGCATGTCTGATATCTCCTTGGCAGTCTGTATGTTTGTGTCGA	79	79	Cx3cr1	NM_009987.3:2696
Rbfox3	NM_001024931.2	2701-2800	CCACTGTCTCATGACACCTCAAAATAAATCACCTCACTTTCTATCCAGCATCAGCCACAGAAGCTATGGAAACGGAACCCTCCTTTTCTATTCCTGATGT	79	82	Rbfox3	NM_001024931.2:2700
Tubb3	NM_023279.2	180-279	CATCAGCGTATACTACAATGAGGCCTCCTCTCACAAGTATGTGCCCAGGGCCATTCTGGTGGACTTGGAACCTGGAACCATGGACAGTGTTCGGTCTGGC	84	83	Tubb3	NM_023279.2:179
Map2	NM_008632.2	5244-5343	ATCCCAAGGTTTCAACACACCATCTGTGGGGGGTTCTTTCTTCTGATAATTCTAGAGCCTGTTACCATAGAAAGGTATTTCTTCAATGGCTGGTTGTAGT	78	77	Map2	NM_008632.2:5243
Nes	NM_016701.3	2717-2816	GCAGAGAATTGTGAAACCTCTAGAAAAAGTGAGCCAGGTCTCCCTCGAATCTCTCGAAAAAGAGAATGTGCAGTCACCAAGGTATCTGGAAGAAGATGAC	83	83	Nes	NM_016701.3:2716
Ascl1	NM_008553.4	2121-2220	CCCAGTGTGGTTTTGGAAAGAACTCTCCTCATAGGTGAGATCTAAATGCCACCAGAATGACTTCAGCACCAATGTGTCTTACTTCACAGAAACGTGGTTA	82	80	Ascl1	NM_008553.4:2120
Dcx	NM_010025.2	8576-8675	GAGTGATACAAAGGCAGTGTTTCAACAAGACACTCTCTTCTTTGGTTTGCTGTTCTCTCTTGGACTGGAATGTTTGGCAAGGCCCATGTAAACTGGTTAG	77	81	Dcx	NM_010025.2:8575
Egr1	NM_007913.5	516-615	CGGCAGCAGCGCCTTCAATCCTCAAGGGGAGCCGAGCGAACAACCCTATGAGCACCTGACCACAGAGTCCTTTTCTGACATCGCTCTGAATAATGAGAAG	82	80	Egr1	NM_007913.5:515
Egr2	NM_010118.2	1786-1885	CAGCTCTGTCCCACCTTCTCACGGACGGCCTTCCGAAAACTTAGGCCATTTGAAGGGAGTTGACTGTCACTCCAAGAAATGGGGGAGCAAAAAGAGGGCT	81	83	Egr2	NM_010118.2:1785
Egr3	NM_018781.2	519-618	CCAGGATTACCAATCGGCCAAGCCGGCCTTGGACAGCAATCTTTTCCCCATGATTCCTGACTACAACCTGTACCACCATCCCAACGACATGGGCTCCATT	83	84	Egr3	NM_018781.2:518
Egr4	NM_020596.2	565-664	CTCCCCAGATCTGAGTTCGGCCGCCTTTCCGGAGGCGTTTTGGGAGGCAGCGCCTTCGGCGGGCGCTCCCTCGCAGTGCCTGTTCGAGCCCCAGCTCTCC	86	85	Egr4	NM_020596.2:564
Nr4a1	NM_010444.1	1316-1415	ATGCCGGTGACGTGCAACAATTTTATGACTTGCTCTCTGGTTCCCTGGACGTTATCCGAAAGTGGGCAGAAAAAATCCCTGGCTTCATTGAGCTTTGCCC	82	82	Nr4a1	NM_010444.1:1315
Nr4a2	NM_001139509.1	1627-1726	TCTTAGAATTATTTGTTCTGCGCTTAGCATACAGGTCCAACCCAGTGGAGGGTAAACTCATCTTTTGCAATGGGGTGGTCTTGCACAGGTTGCAATGCGT	77	81	Nr4a2	NM_001139509.1:1626
Nr4a3	NM_015743.3	1641-1740	TCAGAAGTGTCTCAGTGTCGGGATGGTTAAGGAAGTTGTGCGTACAGACAGTCTGAAAGGGAGGAGAGGTCGTCTGCCTTCCAAACCAAAGAGCCCACTA	83	83	Nr4a3	NM_015743.3:1640
Ier5	NM_010500.2	2787-2886	GTAGCAGAACTTCCTGATTTGCTCTTGTCACCTACATGATGACATAAGTGGTTTTGGTCATGCTAAACAGATGACAGCCAAGGCAATTTAAAGAGACCGT	78	80	Ier5	NM_010500.2:2786
Ier5l	NM_030244.3	946-1045	GCAGCAGCCAGACCACCGTGCTGGACCTGGACACTCACGTGGTGACCACGGTAGAAAACGGCTACTTGCACCAGGACTGCTGCGCCTCCGCCCACTGCCC	88	87	Ier5l	NM_030244.3:945
Ier2	NM_010499.4	26-125	CTGCTGTAAGCTTGTCGTCTGGGCTGCACCGCCCGTCTTAACCCATTCTCGACTTAACTACTCTCGTCGAACAAGCATGGAAGTACAGAAAGAAGCGCAG	82	82	Ier2	NM_010499.4:25
Arc	NM_018790.2	2716-2815	TGCAGTCTGAGTAGGCCTTGTTGCGGTTCCTCCATCTGCCTGGTCTATTGGTGTTCTGAGACCAATTCCACTGATGTTCTGACAGATCCTCCACCCTGTG	82	82	Arc	NM_018790.2:2715
Fos	NM_010234.2	1331-1430	AGCTGGTGCATTACAGAGAGGAGAAACACGTCTTCCCTCGAAGGTTCCCGTCGACCTAGGGAGGACCTTACCTGTTCGTGAAACACACCAGGCTGTGGGC	82	82	Fos	NM_010234.2:1330
Fosl2	NM_008037.3	165-264	CGGATCATGTACCAGGATTATCCCGGGAACTTTGACACCTCGTCCCGGGGCAGCAGCGGCTCTCCTGCGCACGCCGAGTCCTACTCCAGCGGTGGCGGCG	85	88	Fosl2	NM_008037.3:164
Fosb	NM_008036.2	2889-2988	TAGCATACTTAAGAGGGGGCTGAGTTCCCACTATCCCACTCCATCCAATTCCTTCAGTCCCAAAGACGAGTTCTGTCCCTTCCCTCCAGCTTTCACCTCG	83	81	Fosb	NM_008036.2:2888
Jun	NM_010591.2	2213-2312	CGCGACCAGAACGATGGACTTTTCGTTAACATTGACCAAGAACTGCATGGACCTAACATTCGATCTCATTCAGTATTAAAGGGGGGTGGGAGGGGTTACA	81	83	Jun	NM_010591.2:2212
Junb	NM_008416.1	336-435	AACAGCCTTTCTATCACGACGACTCTTACGCAGCGGCGGGATACGGTCGGAGCCCTGGCAGCCTGTCTCTACACGACTACAAACTCCTGAAACCCACCTT	82	83	Junb	NM_008416.1:335
Atf3	NM_007498.3	388-487	CCATCCAGAATAAACACCTCTGCCATCGGATGTCCTCTGCGCTGGAGTCAGTTACCGTCAACAACAGACCCCTGGAGATGTCAGTCACCAAGTCTGAGGC	84	84	Atf3	NM_007498.3:387
Dusp1	NM_013642.3	1731-1830	TGCGTACTGTACTATCTTGTAAATAGACCCAGAGCAGGTTTGCTTTCGGCACTGACAGACAAAGCCAGTGTAGGTTTGTAGCTTTCAGTTATCGACAGTT	80	78	Dusp1	NM_013642.3:1730
Gadd45b	NM_008655.1	110-209	CCTCCGACACTTCTGGTCGCACGGGAAGGTTTTTTTGCCTCTTGGGTTCGTATCTGGACTTGTACTTTGCTCTTGGGGATCTTCCGTGGGGGTCCGCTGT	78	81	Gadd45b	NM_008655.1:109
Dusp5	NM_001085390.1	791-890	AAGCTGGGGTTTCCCGGTCGCCCACCATCTGCATGGCTTACCTCATGAAGACCAAGCAGTTCCGGCTGAAGGAGGCCTTCGATTACGTCAAGCAGAGGAG	81	83	Dusp5	NM_001085390.1:790
Dusp6	NM_026268.2	1649-1748	TCAGTTCCTCTTGAGCAGCATCGACCAGGCTGCTTTCTTTCTGTGTGTGGCCCCGGGTGTCAAAAGTGTCACCAGCTGTCTGTGTTAGACAAGGTTGCCA	80	82	Dusp6	NM_026268.2:1648
Zic1	NM_009573.3	3251-3350	GCTTTAGTGGATCTTGGGAAAGCTCTCCAGCCTCTCTTGCCTTCTTCTCTGTCATTGCTGGTCATATAAACTTGATAAATGAACGCTACCCTGCTGGCTC	81	82	Zic1	NM_009573.3:3250
IGF1R	NM_010513.2	3391-3490	CGTATGAGAACTTCATGCATCTGATCATTGCTCTGCCGGTTGCCATCCTGCTGATCGTTGGGGGGCTGGTTATCATGCTGTATGTCTTCCATAGAAAGAG	80	81	Igf1r	NM_010513.2:3390
Klf4	NM_010637.3	2398-2497	GACTGGAAGTTTGTGGATATCAGGGTATACACTAAATCAGTGAGCTTGGGGGGAGGGAAGACCAGGATTCCCTTGAATTGTGTTTCGATGATGCAATACA	82	82	Klf4	NM_010637.3:2397
Irs2	NM_001081212.1	3877-3976	GGCACTGGAGCTTTGCCCTCTGCCAGCACCTATGCAAGCATCGACTTCCTGTCCCATCACTTGAAGGAAGCCACAGTCGTGAAAGAGTGAAGCGCTACCA	82	83	Irs2	NM_001081212.1:3876
Pax6	NM_001244198.1	970-1069	ACATCTTTTACCCAAGAGCAGATTGAGGCTCTGGAGAAAGAGTTTGAGAGGACCCATTATCCAGATGTGTTTGCCCGGGAAAGACTAGCAGCCAAAATAG	82	84	Pax6	NM_001244198.1:969
Foxo6	NM_194060.1	2015-2114	TTTCTGAATCTTCAGTTCCTATTGCTGGGCCCTTTGTGAGGCCTAAGCCACCCAACTCCAATCTGGTTCTCAAATGACACGTTTCCCTCACTGGCCGTAG	80	82	Foxo6	NM_194060.1:2014
Spty2d1	NM_175318.4	2603-2702	ACCACTCACCAGGCAGCTGATCATTGTTCTTTTGCTACTTCAAAAGGAGAAAAAGATTGATGTGTGAGTAGGGTACCACCCAGATCGCAGTCTGACTTCC	80	82	Spty2d1	NM_175318.4:2602
Klf13	NM_021366.3	3263-3362	ATGCTGAGTTCCAAAGTGTAGTCCCTCCCAAAGTCATTTGTGTGAGGCAGAGAAAGCCACACTCTGAACACATTTCATGTCTCAGGAATTCACATTCCAG	81	79	Klf13	NM_021366.3:3262
Snca	NM_009221.2	286-385	TGTGGCAGAGGCAGCTGGAAAGACAAAAGAGGGAGTCCTCTATGTAGGTTCCAAAACTAAGGAAGGAGTGGTTCATGGAGTGACAACAGTGGCTGAGAAG	81	80	Snca	NM_009221.2:285
Per1	NM_011065.4	4056-4155	CAGCTAGACTCCATTTTGGGGCCGCTTACAGCAGTCTAATGAGAGGCTTCCTTTCGACCATGTTGGGGTTCTTATAACTCAAGATACAGCTGGACCAACC	83	81	Per1	NM_011065.4:4055
Per2	NM_011066.3	5651-5750	TGTAAATAAGCTCTCAGAGTTTGTGCGATGATGATTCGTGAGCCTTGCCGGACAAGAGGTTTGTTCATGCGCAAACCAAACGTACCTTCACCCAGTGCAA	78	82	Per2	NM_011066.3:5650
Per3	NM_011067.2	1121-1220	AGCCTTGCTGTCTAACACTGGTTGAAAAGATTCACTCTGGTTACGAAGCTCCTCGAATCCCTGTAGATAAAAGAATTTTTACCACAACACACACTCCAGG	82	79	Per3	NM_011067.2:1120
Dbp	NM_016974.3	976-1075	AGGTGCTAATGACCTTTGAACCTGATCCCGCTGATCTCGCCCTGTCAAGCATTCCAGGCCATGAGACTTTTGACCCTCGGAGACACCGCTTCTCAGAGGA	83	83	Dbp	NM_016974.3:975
Sik1	NM_010831.2	2531-2630	AACCGTGGCCGATTGACTCTTCCAAGCAATAATTTCGGAGTATGTGAAGATGGTTTCCGGACTCAAAAGCCAAGAACTTTCTAGACGTGAAACAAGCAAT	79	81	Sik1	NM_010831.2:2530
Bhlhe40	NM_011498.4	1637-1736	GAGTGTGTGTGAGAGTGAGTGAGTGTGCGTGCGTGCGTGCTTGTATGTATGTTTGTATATGTAGGACAATAAGTTCCTTCTGACACAAGGGAGACACGAG	82	80	Bhlhe40	NM_011498.4:1636
pri-miR-182/183/96	pri_miR_182_183_96.1	697-796	TTGGTTTCTTGGCCACATACCTCCCAAAGGCAGGCCACACATTTTTATCACATTATAAAGTGTTAAGGCAAGCCACTGGTGAGTTGAGTGGGTCACTCCC	79	83	pri-miR-182/183/96	pri_miR_182_183_96.1:696
pri-miR-200a/200b/429	pri_miR_200ab_429.1	242-341	CCCTGTACTCTGGCTCCAAGTAAAGAAAGATAAGAAGTAATCCTGGATTCTGGTTTGGGGCAAAGTTCCTATTCTGGAAAGCCATTGGGAAGGAATAGAG	82	83	pri-miR-200a/200b/429	pri_miR_200ab_429.1:241
pri-miR-200c/141	pri_miR_200c_141.1	72-171	TGGCCTCTTGTGTGCGCGTAGACAATCCCAAGGCCAAGGTCTGCTTCTAGTAGGTTCTGGATCTACCAGATGACAAATCACACTGGATTGGAGGAGGGGC	83	83	pri-miR-200c/141	pri_miR_200c_141.1:71
pri-miR-671	pri_miR_671.1	143-242	GGCTCGCTGTGCGAGCAGAGGCCCCTTCGCAGGTGCGACTCATGGATGTCATCTCCAAGAAACACCCTGTGGACACACTCTTCTTCCTTACCACCGTGTG	85	84	pri-miR-671	pri_miR_671.1:142
pri-miR-7a-1	pri_miR_7a_1.1	199-298	AAGAAAATGAAACTGGAAGCTGTTAATACTTGGTAGGAAAGACAAAGGAACATGAGGAAGGTGTGAAATGCTGCGTTTGACAGCACCATCATTATCTGTC	83	81	pri-miR-7a-1	pri_miR_7a_1.1:198
pri-miR-7a-2	pri_miR_7a_2.1	173-272	GCAGCCTGGGACGGGCACTACCTGGCTTGCTTTTTAGGCTTTATAATGGACGAAGAAGATATAGAGAGATGAGCTGTCCACCTGCTTCCCGTGAGAGGAA	83	83	pri-miR-7a-2	pri_miR_7a_2.1:172
pri-miR-7b	pri_miR_7b.1	22-121	GGGCAGGTAGAGAATGAATCTTGCCTGTGTCTCAGGGGATGGAATGGAAAAGGGATGTCTAGGGAGGGTAAGTCAGTGAGTGGGGTTTGTTATGCTCAAT	83	83	pri-miR-7b	pri_miR_7b.1:21

## Sheet: Sheet2
Nanostring Custom 72-plex mouse panel design for this study
