# Supplementary material for: miR-7 controls glutamatergic transmission and neuronal connectivity in a Cdr1as-dependent manner
Source: EMBO Rep. 2024 Jun 3;25(7):3008–39. doi: 10.1038/s44319-024-00168-9 (PMC11239925; doi:10.1038/s44319-024-00168-9)
Supplement: Supplementary file 9 — Source data Fig. 1 [file 44319_2024_168_MOESM9_ESM.xlsx]

## Sheet: 1B_nanostring normalized mean c
	control	kcl
Actb	12696.2	12315.9
Arc	122.215	113.52
Atf3	195.382	193.958
Cdr1as	1789.46	3089.49
Dusp1	439.175	436.17
Dusp5	142.032	111.775
Dusp6	237.365	238.815
Egr1	727.433	712.207
Egr2	42.0125	78.8525
Egr3	247.607	286.433
Egr4	129.415	131.903
Fos	415.11	910.518
Fosb	86.665	315.228
Fosl2	83.0225	107.135
Gadd45b	251.77	315.207
Ier2	222.745	263.57
Ier5	63.81	76.655
Ier5l	348.837	360.745
IGF1R	278.405	263.447
Jun	1354.45	1524.29
Junb	933.165	1231.08
Klf13	679.533	636.45
Klf4	37.0775	90.515
Nr4a1	162.708	475.915
Nr4a2	106.23	237.09
Nr4a3	98.8475	146.602
Tubb5	420.3	391.24
Vinculin	337.375	351.608
Zic1	38.97	34.8525

## Sheet: 1C_foldchange KClvsControl_tim 
	Cdr1as	Cdr1as	Cdr1as	Cdr1as	Cyrano	Cyrano	Cyrano	Cyrano	miR-7a	miR-7a	miR-7a
5	0.249862	0.258691	-0.02976		0.63805	0.583096	0.571659		-0.37064	-0.250419	-0.206659
15	1.0212	1.15848	1.33714		0.659596	-0.07674	0.683224		0.990249	1.35279	0.673852
30	1.16794	1.6969	1.5012		-0.16312	-0.31558	1.39127		0.87	0.96	1.01
60	1.72068	0.374209*	1.18275	1.04527	1.03452	0.736289	-0.20969	-0.15892	0.767866	0.723319	2.60752

## Sheet: 1D_foldchangesKClvsControl_prim
	pri-miR-7-a1	pri-miR-7-a1	pri-miR-7-a1	pri-miR-7-a1	pri-miR-7-a2	pri-miR-7-a2	pri-miR-7-a2	pri-miR-7-a2
5	1.33868	0.483302	0.576775		0.550523	-0.141324	0.586579
15	-0.030596	0.074403	-0.417084		-0.593122		-2.26496
30	0.041826	0.271891	2.08356		0.139792	0.236777	2.18721
60	-0.363288	-0.093649	0.437123	-0.367018	-0.27399	0.340397	0.231665

## Sheet: 1E_DRB treatment_1hr KCl
	Control DRB	Control DRB	Control DRB	Control DRB	KCl 60mM DRB	KCl 60mM DRB	KCl 60mM DRB	KCl 60mM DRB
Cdr1as	5591.3	3152.56	1801.86		5026.85	4085.1	1353.18
Cyrano	3217.62	2418.68	977.55		3274.24	3310.29	601.31
miR-7a-5p	2698.7	1224.98	643.78	3987.98	1516.96		4698.9	1309.86

## Sheet: 1F_DRB treatment_primir
	Neu_DRB	Neu_DRB	Neu_DRB	Neu_DRB+KCl	Neu_DRB+KCl	Neu_DRB+KCl
pri-miR-7a-1	173.63	170.6	108.12	108.22	105.96	62.59
pri-miR-7a-2	66.63	64.61	84.09	91.52	83.08	38

## Sheet: 1G_bicuculline treatment
	Vehicle	Vehicle	Vehicle	Vehicle	Vehicle	Vehicle	Vehicle	Vehicle	Vehicle	Bicuculline + 4AP	Bicuculline + 4AP	Bicuculline + 4AP	Bicuculline + 4AP	Bicuculline + 4AP	Bicuculline + 4AP	Bicuculline + 4AP	Bicuculline + 4AP	Bicuculline + 4AP
Cdr1as	0.102	0.0928	0.0988	0.0892	0.0798	0.0782				0.125	0.128	0.119	0.115	0.119	0.116
Cyrano	0.0451	0.0458	0.0421	0.0492	0.0459	0.052				0.0586	0.059	0.0602	0.0512	0.0565	0.0573
miR-7a-5p	0.0407	0.0387	0.0352	0.0236	0.0211	0.0208	0.0264	0.0248	0.024	0.0434	0.0405	0.0373	0.0266	0.0241	0.0233	0.0276	0.027	0.0229
