# Supplementary material for: miR-7 controls glutamatergic transmission and neuronal connectivity in a Cdr1as-dependent manner
Source: EMBO Rep. 2024 Jun 3;25(7):3008–39. doi: 10.1038/s44319-024-00168-9 (PMC11239925; doi:10.1038/s44319-024-00168-9)
Supplement: Supplementary file 10 — Source data Fig. 2 [file 44319_2024_168_MOESM10_ESM.xlsx]

## Sheet: 2C_delta burst frq
WT Control	WT Bicuculline	Cdr1as-KO Control	Cdr1as-KO Bicuculline
3.78901	5.64465	0.950358	-3.20066
2.46836	4.71188	1.61241	0.797787
0.844335	1.83205	-0.47773	-1.17885
0.033599	0.246653	0.688574	-1.38861
0.795009	5.40555	0.439171	0.399444
	0.498985	-0.77253	0.133159
0.007312	7.2958	0.1224	-0.21046
4.30877	-0.76799	2.22616	1.11733
-1.43758	4.82486	-0.38708	0.762175
0.737693	1.64697	0.359446	0.232159
-3.40745	3.05511	0.448572	-0.49651
-0.47765	6.99712	0.211953	-0.7528
	0.402047	0.180413	0.363548
-2.62427	0.447922	-0.53775	0.250316
-0.44173	8.75651	0.629072	0.417504
1.91049	1.06405	-0.2605	0.268714
1.13298	-0.03457	-1.57263	-2.84038
-3.51616	1.19377	-2.2808	-0.12233
-3.57358	3.41612	-0.34986	-0.11913
2.01496	1.60814	1.26701	-0.94543
-1.66792	2.97617	-1.16481	-0.02556
0.571408	0.315253	-1.1899	-1.05537
-1.45573	-3.43008	0.848328	-0.04017
-1.09003	1.55501	1.41047	0.334015
2.43257	4.76755	-1.65298	0.021599
0.957293	0.760301	-1.97044	-0.75568
0.959879	0.791378	-0.24021	-0.92391
1.28644	2.26889	0.079304	0.327919
-1.50848	1.9095	-0.44774	-1.213
-1.19207	1.64931	1.12487	-0.96445
	2.89414	0.237206	4.12125
-2.56343	2.3553	5.30107
	2.08011	-1.99692
0.280898	2.81241	-0.03753
0.169242	0.508804	-1.00471
-0.7539	5.04071	0.316138
0.164182	3.28898	-0.34129
-0.72789	4.55758	-3.46904
1.29272	4.26016	0.408638
	1.37652	-0.93852
1.36184	4.26358	-0.66152
0.912322	2.83099	0.37724
0.872416	2.60799	-0.16508
0.306737	3.09912	-2.65564
1.2352	3.97687
0.070429	2.65898	-0.27479
-0.50491	3.25556	-1.91671
0.757679	1.69687	0.398903
	1.52744	-1.59354
5.13225	-2.99363	-0.19676
0.486031	0.687039	-0.20451
0.126787	0.627537	-0.13016
0.173826	0.879071	-0.12486
0.363295	-1.43961	0.584806
1.56996	0.281324	-0.38811
2.91413	0.300801	0.799437
0.086509	0.61853	-0.36614
-1.31455	-0.52879	-0.51146
-1.96794	1.31344	-0.03462
1.12407	-0.3683	0.094494
-2.65331	-1.07465	2.82637
0.350122	0.526859	1.71955
-0.28866	1.03175	0.362705
	-0.05523	2.23487
		0.072066
		0.034465
		2.31217
		1.31916
		0.762011
		1.22354
		-0.9154
		0.101105
		-3.56149
		-1.97941
		-0.14847
		0.584302
		0.31662
		0.534156
		1.17327
		2.16272
		-0.12934
		0.077792
		0.612809
		0.454344
		0.458753
		-1.15441
		-0.6875
		0.558926
		-0.01963
		3.59848
		-0.81767
		-2.1676
		0.863839

## Sheet: 2C_delta IBI
WT Control	WT Bicuculline	Cdr1as-KO Control	Cdr1as-KO Bicuculline
-0.91916	-3.78193	-0.4979	-1.46749
-0.74314	-5.02346	-1.7933	-1.46748
0.431109	-5.02348	0.093766	-1.46745
-0.151	-5.53546	1.26226	0.766847
-0.6989	-5.0233	-0.03322	-1.35887
0.149641	-5.02345	-0.05565	-1.46742
-0.44202	-5.22301	0.399052	-1.63544
0.103803	-8.99238	0.485596	0.745641
-1.53422	-5.02201	0.569148	-1.46753
0.108849	3.46528	0.424495	-1.23893
-0.36955	-5.0235	-0.05681	-2.39048
-0.10053	-5.5937	-0.90452	-0.15953
0.316685	1.60075	0.217465	-1.41671
-0.56835	5.6504	-0.58803	-0.26416
-0.53367	-5.4132	-0.32914	-1.46726
0.007182	-5.02364	-0.1116	1.02077
0.076211		1.24338	0.565444
-1.191	-1.34537	-0.09783	7.11072
0.136384	-4.79458	-0.09634	-0.21871
-0.05013	-4.09538	0.178295	0.565286
-0.30831	-3.47518	0.020962	-0.38847
-1.94888	-4.01484	0.008063	0.565433
0.016296	3.46944	-0.31062	-0.00295
0.015735	-2.94209	-1.15425	0.293353
0.296369	2.16656	-0.95277	0.246861
-1.01149	2.41713	-0.04569	0.2508
	-4.01486	0.00043	0.565262
-0.00449	-3.73305	-0.23777	0.184408
-1.59065	-4.0954	0.134026	0.56482
-0.01372	-4.09546	-0.0565	0.666674
0.174675	-4.01478	12.7378	-0.11361
-0.13327	-4.09578	-0.85595
-0.60733	-3.79548	-0.61003
0.975435	-3.79405	-0.47417
0.088277	1.6653
0.325374	-3.79406	-0.27031
-0.55071	-3.79235	-0.61269
-0.99802	-3.57647	-0.35448
0.203822	-5.28932	-0.63953
-0.31818	-3.79407
-1.17255	-3.79416	-0.58802
-0.02045	-3.52271	-0.6283
-0.83925	-3.79419	-0.60521
-0.56535	-0.92875	-0.47848
-1.13792	-3.79697	-0.29462
0.596517	-3.79368	-0.3814
-0.3888	-3.79413	-0.53032
0.15364	-3.52417	-0.85645
0.041027	-0.20026	-0.13882
0.428923	0.413399	-0.74937
0.212068	-0.27491	-0.70754
0.097235	-0.32758	-0.60127
1.05097	-0.14533	-0.04396
0.154254	0.154749	10.0208
-0.55188	-0.21525	-0.56966
0.196944	-0.06976	-0.44864
2.16739	-0.06938	-1.53113
-0.30427	0.031693	-0.60711
0.224759	-0.36404	-1.28975
0.254457		-1.0994
-1.67	-0.06954	-0.14855
-0.17184	-0.36693	-0.56731
0.153787	0.088508	-1.12795
	-0.1349	-1.41337
		-0.87125
		-1.18206
		-0.73506
		1.03306
		-0.59798
		0.748802
		-1.19753
		10.1355
		0.125776
		1.68417
		-1.02652
		-2.19817
		-1.05078
		0.801649
		0.836735
		0.884961
		0.021114
		0.625538
		0.654682
		-1.32408
		-0.03418
		0.660967
		0.241364
		0.081693
		-1.29695
		0.718573
		0.386519
		-3.26057
		-0.23901

## Sheet: 2C_delta num spikes per burst
	WT Control	WT Bicuculline	Cdr1as-KO Control	Cdr1as-KO Bicuculline
NT1	-1.35552	6.15693	1.95342	-32.5395
NT2	2.28631	-1.63255	0.816502	-6.95
NT3	1.15566	-12.4561	2.06482	-21.8939
NT4	-11.4931	-1.8472	5.01741	13.8978
NT5	0.279503	-2.2184	-3.43525	-12.4393
NT6	0.807351	-8.85613	3.80177	-12.8006
	3.04754	14.9609	2.60202	-19.2011
	-0.0234		3.46007	15.9252
	-9.21696	-1.01132	7.92695	-1.83895
	-0.64838	53.2507	-0.33496	-0.6066
	-2.00379	-7.38915	2.91015	-11.0657
	0.177003	-2.05617	-64.8167	-5.21673
	-2.78917	32.3383	-0.16254	-2.60698
	-1.19651	93.1395	-0.02384	3.12846
	-0.65884	16.7961	-1.24572	-4.96308
	1.63569	1.72594	1.79731	-0.08824
	-1.50701	-0.40417	-0.33484	-16.7577
	0.290332	5.03259	1.89576	0.088362
	-1.37368	-47.9348	-8.65315	-1.44506
	-4.44524	-34.3215	14.6946	-1.81377
	0.60985	-21.9935	-4.88614	-0.84323
	0.638503	-21.0404	-4.90573	-4.49294
	-0.95863	57.6088	-3.14334	-0.4419
	0.796479	-17.5721	-3.42843	3.71374
	1.28755	63.7037	-0.62804	0.697826
	-0.33958	48.2496	1.19156	-1.24239
	0.7	-41.8433	-3.46635	-2.43511
	5.33328	-10.6755	2.6113	3.25447
	-0.53279	-26.7941	2.68886	-10.6833
	-0.92797	-26.8091	6.20352	-1.07857
	-0.16907	-21.0503	0.0625	-3.17565
	-0.92779	-31.1223	-10.0179
	-6.63669	1.4375	-3.77653
	9.17065	3.30882	-9.41701
	0.374817	12.4029	-0.37791
	-2.9383	24.883	-8.71349
	-11.1886	7.01225	-7.70472
	-10.7598	10.2344	-19.196
	18.5947	-19.4986	-11.176
	0.995897	-3.84743	3.79167
	-9.11787	7.45037	-5.65255
	0.063554	0.567308	-2.88664
	-8.54307	3.49632	-9.89532
	1.24481	33.0455	-5.91996
	-6.15928	3.99449	-5.93016
	2.4367	-0.95466	-6.53204
	-1.28933	1.41422	-1.84499
	0.283831	2.1226	1.29841
	6.57726	4.66156	-0.98198
	6.94005	-5.48701	-15.4994
	6.14517	1.30874	-3.49624
	0.546107	-0.14762	-4.35431
	7.71569	2.42189	-4.49822
	9.73663	-8.285	0.493064
	-26.8134	-3.7579	-5.03344
	-2.49507	-2.59074	-6.18148
	35.6306	0.276667	-9.5856
	-4.2387	-5.11204	-3.06869
	4.05437	0.910911	-3.64815
	0.791527	-0.87838	-7.59939
	-23.0215	-13.9115	-4.09273
	-1.22034	-4.06284	-13.5168
	-1.20168	4.67446	-30.4448
		-3.6789	-36.6287
			-16.161
			-21.6815
			-11.062
			-4.46491
			-14.0567
			-5.00096
			-6.26795
			1.06667
			-2.3256
			-1.5169
			-8.23454
			-11.6769
			-7.95864
			4.59912
			5.38059
			5.00366
			2.59394
			7.95106
			3.67932
			1.31679
			0.163954
			5.22095
			1.73643
			0.73757
			0.328572
			6.20457
			3.62908
			-0.00807
			0.671824

## Sheet: 2F_glutamate secretion
WT Control	WT Control	WT Control	WT Control	WT Control	WT Control	WT Control	WT Control	WT Control	WT Control	WT Control	WT Control	WT Control	WT Control	WT Control	WT Control	WT Control	WT Control	WT Control	WT Control	WT Control	WT Control	WT Control	WT Control	WT miR-7oex	WT miR-7oex	WT miR-7oex	WT miR-7oex	WT miR-7oex	WT miR-7oex	WT miR-7oex	WT miR-7oex	WT miR-7oex	WT miR-7oex	WT miR-7oex	WT miR-7oex	WT miR-7oex	WT miR-7oex	WT miR-7oex	WT miR-7oex	WT miR-7oex	WT miR-7oex	WT miR-7oex	WT miR-7oex	WT miR-7oex	WT miR-7oex	WT miR-7oex	WT miR-7oex	Cdr1as-KO Control	Cdr1as-KO Control
12403	11173	13602	12167	12920	11592	11492	13307	13503	13147	13539	13849													11004	14029	12535	12973	13946	11656																			12775	15580
[truncated: 46 more columns]
