# Supplementary material for: miR-7 controls glutamatergic transmission and neuronal connectivity in a Cdr1as-dependent manner
Source: EMBO Rep. 2024 Jun 3;25(7):3008–39. doi: 10.1038/s44319-024-00168-9 (PMC11239925; doi:10.1038/s44319-024-00168-9)
Supplement: Supplementary file 11 — Source data Fig. 3 [file 44319_2024_168_MOESM11_ESM.xlsx]

## Sheet: 3A_Mean firing rate
	WT	WT	WT	WT	WT	WT	WT	WT	WT	WT	WT	WT	WT	WT	WT	WT	WT	WT	WT	WT	WT	WT	WT	WT	WT	WT	WT	WT	WT	WT	WT	WT	WT	WT	WT	WT	WT	WT	WT	WT	WT	WT	WT	WT	WT	WT	WT	WT	WT
DIV7	2.37833	1.42	0.438333	0.056667	0.223333	0.32	0.205	1.98167	0.661667	0.18	0.808333	0.128333	0.036667	2.06333	0.11	0.031667	2.27333	0.488333	0.118333	0	1.91833	0.183333	0.088333	0.771667	1.30667	1.44167	0.025	0.033333	1.13667	3.17833	1.02167	1.60167	2.8	0.968333	0.041667	0.928333	0.846667	0.291667	3.02167	0.35	2.03333	0.13	0.45	1.645	0.135	1.305	0.303333	0.243333	0.251667
DIV10	4.27667	1.79667	2.36833	4.65333	0.7	5.585	0.633333	3.80167	5.04333	4.96667	2.92667	1.47333	2.765	4.98333	0.775	0.276667	4.955	1.65167	4.86333	0.516667	5.97333	2.56833	3.36833	3.36667	7.20333	3.14	3.08167	2.85667	5.99167	2.92	1.455	3.3	4.165	2.21833	0.203333	4.12333	2.12	6.23667	4.98333	0.901667	4.95667	4.665	6.18667	2.13	3.38	1.88	2.60667	0.873333	1.52833
DIV14	7.88	5.88333	2.28333	8.32333	2.675	6.63167	7.21167	8.35333	6.96833	6.36333	7.80833	2.65333	12.005	7.76833	2.385	0.243333	5.35167	7.61167	4.75	0.63	9.56167	7.95667	10.76	9.065	10.31	5.29	5.34167	6.41667	8.14	8.15667	2.36167	4.5	7.12833	5.08667	2.68167	6.52	5.14833	6.72	5.19333	3.405	6.88833	5.73167	8.71167	2.26833	3.65667	4.29833	6.12833	2.87333	3.96167
DIV18	7.63333	3.72833	2.18667	6.47	3.71167	6.79833	7.96333	7.68	4.12667	4.69	7.20833	1.63167	11.4383	6.46167	2.24333	0.545	6.01	11.6433	6.31833	1.97667	14.2317	11.5783	15.875	12.22	15.0433	6.85333	7.97833	12.79	7.9	9.255	4.825	5.75667	6.085	7.62167	2.80167	7.13167	8.55	10.4783	7.42667	4.145	11.07	7.16667	12.645	4.845	5.93167	9.07	6.45333	7.20167	13.2683
DIV21	10.8367	6.08167	2.545	8.47167	2.78333	9.78167	12.03	10.1	5.25333	4.97	10.285	2.55	17.9467	8.52833	1.69667	0.581667	8.47167	13.7767	8.64833	1.90667	21.6417	9.665	15.0667	11.8817	16.89	9.09333	7.885	11.2417	7.19833	9.97333	8.15167	9.38167	11.76	10.5083	2.84167	11.0017	16.855	20.545	11.155	4.885	16.9267	14.97	22.0067	8.14333	10.36	13.5933	12.5683	14.4717	17.335
[truncated: 751 more columns]

## Sheet: 3B_Burst frequency
	WT	WT	WT	WT	WT	WT	WT	WT	WT	WT	WT	WT	WT	WT	WT	WT	WT	WT	WT	WT	WT	WT	WT	WT	WT	WT	WT	WT	WT	WT	WT	WT	WT	WT	WT	WT	WT	WT	WT	WT	WT	WT	WT	WT	WT	WT	WT	WT	WT
DIV7	0.125		0.02		0.008333	0.003333		0.096667		0.01	0.033333			0.025			0.101667	0.031667			0.048333	0.01		0.005	0.07	0.086667			0.015	0.12	0.05	0.033333	0.123333	0.061667		0.026667	0.04	0.013333	0.108333	0.02	0.126667	0.001667	0.018333	0.111667		0.095	0.003333	0.001667	0.011667
DIV10	0.261667	0.02	0.068333	0.205	0.028333	0.438333		0.273333	0.268333	0.308333	0.165	0.063333	0.103333	0.366667	0.013333		0.413333	0.046667	0.388333		0.488333	0.171667	0.225	0.301667	0.583333	0.266667	0.263333	0.175	0.478333	0.161667	0.09	0.178333	0.26	0.13		0.301667	0.12	0.295	0.308333	0.035	0.331667	0.258333	0.286667	0.096667	0.203333	0.111667	0.156667	0.031667	0.065
DIV14	0.538333	0.385	0.15	0.408333	0.178333	0.506667	0.35	0.563333	0.446667	0.425	0.545	0.128333	0.541667	0.455	0.136667		0.42	0.521667	0.376667	0.001667	0.515	0.478333	0.446667	0.541667	0.553333	0.52	0.381667	0.536667	0.445	0.31	0.151667	0.246667	0.245	0.265	0.18	0.306667	0.306667	0.291667	0.301667	0.241667	0.338333	0.256667	0.268333	0.11	0.22	0.29	0.343333	0.206667	0.235
DIV18	0.211667	0.176667	0.178333	0.223333	0.188333	0.221667	0.203333	0.238333	0.185	0.205	0.213333	0.09	0.24	0.193333	0.17	0.018333	0.261667	0.256667	0.263333	0.158333	0.271667	0.235	0.238333	0.255	0.258333	0.306667	0.266667	0.245	0.245	0.236667	0.241667	0.251667	0.273333	0.275	0.188333	0.281667	0.283333	0.258333	0.271667	0.29	0.305	0.256667	0.263333	0.256667	0.24	0.348333	0.341667	0.371667	0.251667
DIV21	0.386667	0.298333	0.233333	0.398333	0.171667	0.455	0.526667	0.403333	0.276667	0.258333	0.35	0.131667	0.743333	0.28	0.135	0.023333	0.391667	0.536667	0.431667	0.161667	0.645	0.323333	0.44	0.375	0.481667	0.418333	0.381667	0.476667	0.313333	0.441667	0.386667	0.428333	0.56	0.391667	0.235	0.455	0.685	0.793333	0.44	0.256667	0.678333	0.676667	0.785	0.308333	0.341667	0.37	0.39	0.381667	0.323333
[truncated: 751 more columns]

## Sheet: 3C_Burst duration
	WT	WT	WT	WT	WT	WT	WT	WT	WT	WT	WT	WT	WT	WT	WT	WT	WT	WT	WT	WT	WT	WT	WT	WT	WT	WT	WT	WT	WT	WT	WT	WT	WT	WT	WT	WT	WT	WT	WT	WT	WT	WT	WT	WT	WT	WT	WT	WT	WT
DIV7	0.225109		0.255907		0.211616	0.25504		0.216797		0.422093	0.210292			0.204219			0.26117	0.204093			0.22211	0.23996		0.212507	0.239486	0.215437			0.199547	0.283107	0.214411	0.305692	0.174062	0.255622		0.33986	0.19209	0.24109	0.237146	0.19432	0.162288	0.21272	0.191353	0.171188		0.184929	0.11628	0.24176	0.381017
DIV10	0.137751	0.192733	0.152254	0.30804	0.103115	0.123315		0.101103	0.257318	0.136565	0.124865	0.435438	0.163347	0.152307	0.26688		0.150399	0.141766	0.133184		0.126651	0.103174	0.161108	0.093958	0.125041	0.071513	0.099829	0.142754	0.201042	0.179896	0.072481	0.260575	0.281148	0.178418		0.199286	0.161128	0.265249	0.257492	0.138728	0.152284	0.262794	0.310374	0.293597	0.207422	0.107005	0.121002	0.141836	0.441881
DIV14	0.126301	0.143766	0.09752	0.23706	0.156716	0.127058	0.214245	0.141847	0.176854	0.130694	0.114815	0.316513	0.22525	0.197682	0.182715		0.123573	0.156948	0.131849	0.42736	0.18081	0.151599	0.236321	0.153371	0.165652	0.075258	0.179629	0.126744	0.267441	0.349022	0.166673	0.233817	0.339252	0.214851	0.174516	0.25414	0.182372	0.246147	0.176621	0.145562	0.203807	0.248522	0.312842	0.235245	0.226782	0.16404	0.231819	0.20994	0.326268
DIV18	0.35147	0.240662	0.157648	0.330809	0.222696	0.318781	0.352908	0.326975	0.282876	0.281032	0.311988	0.321698	0.368201	0.356261	0.20414	0.157644	0.256096	0.426586	0.245535	0.146134	0.413034	0.43975	0.455836	0.387486	0.438762	0.229994	0.345064	0.439232	0.406558	0.421604	0.226779	0.225839	0.217009	0.290662	0.167853	0.230315	0.239794	0.312724	0.257759	0.128843	0.296463	0.298742	0.300722	0.174644	0.256669	0.401937	0.249289	0.260204	0.795713
DIV21	0.209212	0.17174	0.090919	0.189151	0.142007	0.171879	0.335397	0.209887	0.200085	0.152805	0.230984	0.231146	0.185103	0.256633	0.149521	0.164714	0.182945	0.189074	0.174638	0.117479	0.222829	0.201109	0.253865	0.194023	0.399962	0.170608	0.175759	0.188338	0.204013	0.199614	0.224305	0.213539	0.201601	0.257324	0.148427	0.207117	0.174686	0.189499	0.217972	0.190553	0.201227	0.194395	0.163291	0.223984	0.292004	0.527511	0.409138	0.45363	0.598173
[truncated: 751 more columns]

## Sheet: 3D_Synchrony - area under CC 
	WT Control	WT Control	WT Control	WT Control	WT Control	WT Control	WT Control	WT Control	WT Control	WT Control	WT Control	WT Control	WT Control	WT Control	WT Control	WT Control	WT Control	WT Control	WT Control	WT Control	WT Control	WT Control	WT Control	WT Control	WT Control	WT Control	WT Control	WT Control	Cdr1as-KO Control	Cdr1as-KO Control	Cdr1as-KO Control	Cdr1as-KO Control	Cdr1as-KO Control	Cdr1as-KO Control	Cdr1as-KO Control	Cdr1as-KO Control	Cdr1as-KO Control	Cdr1as-KO Control	Cdr1as-KO Control	Cdr1as-KO Control	Cdr1as-KO Control	Cdr1as-KO Control	Cdr1as-KO Control	Cdr1as-KO Control	Cdr1as-KO Control	Cdr1as-KO Control	Cdr1as-KO Control	Cdr1as-KO Control	Cdr1as-KO Control
DIV7	0.132292	0.209875	0.804194	0.257639	0.729375	0.440333	0.202097	0.278208	1.56833	0.411042	0.173569																		0.220847	0.200153	0.341514	1.28996	0.259375	0.298653	0.469139	1.27812	0.882389	2.56649	0.765861	2.81785
DIV10	2.62154	5.58371	4.58656	2.548	4.39428	2.3119	3.16261	5.66149	14.7379	13.5396	5.44269																		3.18108	2.75951	3.59719	9.741	6.37512	4.40231	4.02146	9.68535	12.5174	13.3947	15.0719	25.0651
DIV14	15.8913	21.7628	15.2788	10.09	15.3824	12.0776	7.87368	14.8945	36.5672	28.5449	16.1815																		11.2889	10.4876	13.7573	26.8561	15.3434	11.292	14.0288	26.0884	45.585	29.0988	49.1701	70.6919
DIV18	16.6536	37.8207	30.8044	32.6022	6.45389	9.83646	13.6434	26.5941	14.8096	42.9532	16.3598																		150.34	39.8802	52.0419	66.5236	43.2863	31.4978	38.2246	44.1234	42.9099	113.383	68.4677	63.4343
DIV21	23.3814	39.564	44.4908	71.0377	38.7299	20.7483	16.9477	26.6983	57.0595	35.2954	33.2044																		179.256	85.8814	62.5648	121.899	67.8359	50.0284	64.8858	130.304	138.144	82.762	88.8715	158.464
[truncated: 63 more columns]

## Sheet: 3E_Oscillation- ISI CoV
	WT Control	WT Control	WT Control	WT Control	WT Control	WT Control	WT Control	WT Control	WT Control	WT Control	WT Control	WT Control	WT Control	WT Control	WT Control	WT Control	WT Control	WT Control	WT Control	WT Control	WT Control	WT Control	WT Control	WT Control	WT Control	WT Control	WT Control	WT Control	Cdr1as-KO Control	Cdr1as-KO Control	Cdr1as-KO Control	Cdr1as-KO Control	Cdr1as-KO Control	Cdr1as-KO Control	Cdr1as-KO Control	Cdr1as-KO Control	Cdr1as-KO Control	Cdr1as-KO Control	Cdr1as-KO Control	Cdr1as-KO Control	Cdr1as-KO Control	Cdr1as-KO Control	Cdr1as-KO Control	Cdr1as-KO Control	Cdr1as-KO Control	Cdr1as-KO Control	Cdr1as-KO Control	Cdr1as-KO Control	Cdr1as-KO Control
DIV7	1.71176	1.58418	2.02613	2.00721	2.29379	2.31998	1.64342	1.86258	1.71091	1.57673	1.35569																		1.87878	1.71856	1.85572	2.22108	2.07287	1.86129	2.36201	2.02452	2.89683	2.01553	1.58848	2.19615
DIV10	1.97517	2.02329	2.72772	2.08498	2.27201	2.24604	1.97271	2.09889	2.57443	3.17538	2.28901																		1.9908	2.31996	1.92218	2.15728	2.19732	1.77802	1.97571	2.3648	2.4528	2.52624	2.45395	2.56824
DIV14	2.92246	3.41548	3.96303	4.13446	2.64939	3.99593	3.09779	3.51006	3.88375	4.39107	3.00826																		3.64608	3.72698	3.13975	3.42029	3.24681	2.85946	2.56468	3.34164	4.76363	4.53892	4.52932	3.15849
DIV18	4.0511	4.844	4.75594	5.3333	2.92905	3.30893	4.3381	3.12021	3.28275	4.6085	3.32531																		6.38971	6.09825	3.56246	4.62761	4.66886	3.50489	4.33391	6.73998	6.51227	7.25819	5.62966	6.88684
DIV21	2.99925	2.95059	3.63563	5.16417	3.01578	2.28524	2.91046	2.45959	2.73977	2.88541	2.42757																		7.60469	5.6854	4.24644	5.06573	5.05526	3.04757	4.12913	5.305	6.66308	5.80255	6.07662	6.73205
[truncated: 63 more columns]

## Sheet: 3F_Network burst peak
	WT Control	WT Control	WT Control	WT Control	WT Control	WT Control	WT Control	WT Control	WT Control	WT Control	WT Control	WT Control	WT Control	WT Control	WT Control	WT Control	WT Control	WT Control	WT Control	WT Control	WT Control	WT Control	WT Control	WT Control	WT Control	WT Control	WT Control	WT Control	Cdr1as-KO Control	Cdr1as-KO Control	Cdr1as-KO Control	Cdr1as-KO Control	Cdr1as-KO Control	Cdr1as-KO Control	Cdr1as-KO Control	Cdr1as-KO Control	Cdr1as-KO Control	Cdr1as-KO Control	Cdr1as-KO Control	Cdr1as-KO Control	Cdr1as-KO Control	Cdr1as-KO Control	Cdr1as-KO Control	Cdr1as-KO Control	Cdr1as-KO Control	Cdr1as-KO Control	Cdr1as-KO Control	Cdr1as-KO Control	Cdr1as-KO Control
DIV7	307.692	333.333	527.778	323.529	519.231	269.231	343.75	272.727	225.49	250	233.333																		333.333	388.889	434.783	475	444.444	375	406.25	513.514	325.581	383.562	306.452	415.584
DIV10	410.448	524.715	469.697	548.872	342.697	480.392	491.228	584.112	473.118	615.721	423.963																		429.752	339.45	408.84	405.473	528.926	677.885	376.147	409.283	540.107	502.941	447.712	357.683
DIV14	936.62	2877.39	1666.67	732.824	1025.4	1432.62	879.433	1259.54	2092.26	1311.01	1133.33																		776.316	901.554	1631.21	623.967	1080	945.455	579.399	905.594	799.065	1077.72	926.23	482.323
DIV18	815.126	1072.46	1673.61	1344.16	2221.05	1483.87	1733.33	920.863	1852.17	330.882	1088.08																		4086.42	2311.59	273.077	2339.29	2000	794.118	913.265	1970.59	1766.47	2768.12	2290.64	2250
DIV21	447.489	280.769	806.358	836.735	174.673	596.923	734.44	722.922	193.548	140.187	145																		2589.43	3440.79	147.436	218.447	727.723	126.471	366.883	75.4717	3272.19	1154.32	648.148	108.527
[truncated: 63 more columns]
