# Supplementary material for: miR-7 controls glutamatergic transmission and neuronal connectivity in a Cdr1as-dependent manner
Source: EMBO Rep. 2024 Jun 3;25(7):3008–39. doi: 10.1038/s44319-024-00168-9 (PMC11239925; doi:10.1038/s44319-024-00168-9)
Supplement: Supplementary file 12 — Source data Fig. 4 [file 44319_2024_168_MOESM12_ESM.zip]

Archive with 5 entries (5 files):
- Cdr1as_control_4A.tif
- Cdr1as_control_4A_zoomin.tif
- Cdr1as_m7oex_4B.tif
- Cdr1as_m7oex_4B_zoomin.tif
- Fig4 data source.xlsx
