# Supplementary material for: miR-7 controls glutamatergic transmission and neuronal connectivity in a Cdr1as-dependent manner
Source: EMBO Rep. 2024 Jun 3;25(7):3008–39. doi: 10.1038/s44319-024-00168-9 (PMC11239925; doi:10.1038/s44319-024-00168-9)
Supplement: Supplementary file 12 — Source data Fig. 4 [file 44319_2024_168_MOESM12_ESM.zip › Fig4 data source.xlsx]

## Sheet: 4C_smFISH-soma1
WT	WT miR-7oex
1.03743	0.0548629
1.29958	0.379333
0.599533	1.21655
1.09618	1.3115
0.433168	0.930768
1.11044	1.30041
2.05172	0.82088
1.03154	0.213812
0.519176	0.389634
1.6691	0.24841
0.989715	0.24841
0.506329	0.265715
1.38925
0.888592
1.90785
1.4752
1.27519
2.11548
1.84464
1.25706
0.308255
0.668189
0.932712

## Sheet: 4C_smFISH- soma2
WT	WT miR-7oex
0.310985	0.164279
0.576878	0.108077
0.21322	0.491973
0.944684	0.31243
1.19451	0.129652
0.755606	0.0734803
1.02614	0.146561
1.13161	0.174504
0.814821	0.398848
0.876508	0.247219
0.855768	0.241022
0.757151	0.348874
1.0033

## Sheet: 4D_smFISH- neurites1
	WT	WT	WT	WT	WT	WT	WT	WT	WT	WT miR-7oex	WT miR-7oex	WT miR-7oex	WT miR-7oex	WT miR-7oex	WT miR-7oex	WT miR-7oex	WT miR-7oex	WT miR-7oex
WT miR-7oex	0.42735	0.172911	0.275311	0.307503	0.717875					0.038644	0.035865	0.015515	0.028022
WT miR-7oex	0.814111	0.141593	0.0570207	0.0891833	0.239092	0.379027				0.079314	0.084135	0.060251	0.065974
WT miR-7oex	0.157343	0.454752	0.444365	0.375055	0.676172	0.415704	0.0913318	0.426258	0.239827	0.143102	0.087237	0.032531	0.067189	0.037227
WT miR-7oex	0.350549	0.225479	0.310211	0.17346	0.216372	0.64301	0.110416	0.232105	0.0527519	0.348817	0.173896	0.099117	0.125456	0.09922	0.08507
WT miR-7oex	0.0316156	0.0526778	0.106568	0.0890604	0.0716247					0.032579	0.067114	0.104822	0.018813	0.199362
WT miR-7oex	0.168751	0.0650739	0.0338009	0.149522	0.379567	0.0318117				0.055048	0.027289	0.034447	0.034194	0.026745
WT miR-7oex	0.445957	0.27775	0.292536	0.30673	0.307645	0.327198	0.234261	0.0802461	0.187471	0.074722	0.060737	0.072389	0.06267	0.08558	0.053083	0.060563
WT miR-7oex	0.0849093	0.14966	0.162955	0.0350181	0.0730353	0.0526039	0.0990917	0.0112196		0.024959	0.053856	0.014891	0.005138	0.046237	0.017944	0.006737
WT miR-7oex	0.0241022	0.045708	0.0846024	0.186631	0.159179					0.043869	0.026319	0.019139	0.068981	0.028221	0.04906
WT miR-7oex	0.137678	0.125543	0.138217	0.227939	0.02918					0.043869	0.026319	0.019139	0.068981	0.028221	0.04906
WT miR-7oex	0.198162	0.0341717	0.135257	0.0682283	0.0334299	0.0329056				0.030423	0.037244	0.050416	0.014123
WT miR-7oex	0.157044	0.31679	0.122249	0.094125	0.176567					0.032051	0.040572	0.011634
WT miR-7oex	0.172712	0.0974294	0.24483	0.1221	0.0734484	0.325733
WT miR-7oex	0.275103	0.17771	0.0658472	0.0932915	0.349198	0.200631	0.0894454	0.447547
WT miR-7oex	0.430078	0.488401	0.33768	0.835354	0.272745	0.0977381
WT miR-7oex	1.02496	0.723399	0.398343	0.4095	0.231135	0.0762544	0.100976
WT miR-7oex	0.281215	0.131802	0.119878	0.0931195	0.0521703	0.0814166
WT miR-7oex	0.252104	0.389647	0.394425
WT miR-7oex	0.223551	0.378788	0.194001	0.322928	0.401606	0.41425
WT miR-7oex	0.499671	0.0692161	0.2849	0.129955
WT miR-7oex	0.117188	0.194998	0.130987	0.0719878	0.135925	0.0775795	0.176104	0.483295

## Sheet: 4D_smFISH- neurites2
	WT	WT	WT	WT	WT	WT	WT	WT	WT	WT	WT	neurites	neurites	neurites	neurites	neurites	neurites	neurites	neurites	neurites	neurites	neurites
WT miR-7oex	0.171189	0.168466	0.110497									0.023879	0.010036	0.055983	0.021836
WT miR-7oex	0.187639	0.342562	0.104916	0.103573								0.023178	0.020748
WT miR-7oex	0.0755157	0.0828295	0.200047	0.437429	0.243551							0.005333	0.005034	0.007961	0.017902
WT miR-7oex	0.0516209	0.036452	0.0454408	0.0666794	0.15804	0.124572						0.012678	0.009961
WT miR-7oex	0.499387	0.0453463	0.10596	0.170397	0.0365364	0.640221						0.011786	0.027027	0.020333
WT miR-7oex	0.342441	0.241291	0.0861739	0.275273	0.509287	0.370077	0.149105					0.07956	0.006641	0.006876	0.026724
WT miR-7oex	0.186549	0.114123	0.0959191	0.22742	0.402491	0.27248	0.375427	0.162797				0.01293	0.01176	0.013435	0.007413
WT miR-7oex	0.438361	0.813871	0.34051	0.33383	0.455556	0.462829	0.225866	0.226395				0.007705	0.006482	0.015119	0.011186	0.009358
WT miR-7oex	0.324435	0.118203	0.234108	0.154571	0.191658	0.525647	0.405885	0.202984	0.339847			0.054517	0.091014	0.017699	0.010925	0.028471
WT miR-7oex	0.659991	0.287718	0.361301	0.430663	0.488998	0.247201	0.571939					0.012148	0.021481	0.02439	0.066269	0.00682
WT miR-7oex	0.533876	0.195445	0.289321	0.333462	0.622927	0.366694	0.262622	0.304934	0.162908	0.253753		0.005017	0.003697	0.010537	0	0.006515
WT miR-7oex	0.193536	0.0648929	0.115615	0.0496278	0.121439	0.345224	0.136054	0.134786	0.211556	0.171762	0.0855706
WT miR-7oex	0.212789	0.154136	0.177699	0.167324	0.118701	0.195191	0.140944
WT miR-7oex	0.544959	0.618238	0.484392	0.131787	0.255071	0.311996	0.301863

## Sheet: 4E-Cdr1as- m7oex-nanostring
	WT Control	WT Control	WT Control	WT Control	WT miR-7 oex	WT miR-7 oex	WT miR-7 oex	WT miR-7 oex	Cdr1as-KO Control	Cdr1as-KO Control	Cdr1as-KO Control	Cdr1as-KO Control	Cdr1as-KO miR-7 oex	Cdr1as-KO miR-7 oex	Cdr1as-KO miR-7 oex	Cdr1as-KO miR-7 oex
Cdr1as	478,16	576,17	1042,47	1608,46	275,48	329,82	348,5	405,17	7,5	15,7	3,4	8,1	2,9	15,8	2,6	2,9

## Sheet: 4F-cyrano- m7oex- nanostring
	WT Control	WT Control	WT Control	WT Control	WT miR-7 oex	WT miR-7 oex	WT miR-7 oex	WT miR-7 oex	Cdr1as-KO Control	Cdr1as-KO Control	Cdr1as-KO Control	Cdr1as-KO Control	Cdr1as-KO miR-7 oex	Cdr1as-KO miR-7 oex	Cdr1as-KO miR-7 oex	Cdr1as-KO miR-7 oex
Cyrano	774.44	705.33	974.63	1122.79	622.21	606.53	565.88	673.98	1162.1	1219.3	1498	1536.3	586.1	797.6	195	322.4
