# Supplementary material for: miR-7 controls glutamatergic transmission and neuronal connectivity in a Cdr1as-dependent manner
Source: EMBO Rep. 2024 Jun 3;25(7):3008–39. doi: 10.1038/s44319-024-00168-9 (PMC11239925; doi:10.1038/s44319-024-00168-9)
Supplement: Supplementary file 13 — Source data Fig. 5 [file 44319_2024_168_MOESM13_ESM.zip]

Archive with 3 entries (3 files):
- Fig5/5A_5B_miRNA_predicted_targets.zip
- Fig5/5C_DESeq2_polyA_RNAseq_WTvsKO.xlsx
- Fig5/5D_GOterm_list.zip
