# Supplementary material for: miR-7 controls glutamatergic transmission and neuronal connectivity in a Cdr1as-dependent manner
Source: EMBO Rep. 2024 Jun 3;25(7):3008–39. doi: 10.1038/s44319-024-00168-9 (PMC11239925; doi:10.1038/s44319-024-00168-9)
Supplement: Supplementary file 13 — Source data Fig. 5 [file 44319_2024_168_MOESM13_ESM.zip › Fig5/5C_DESeq2_polyA_RNAseq_WTvsKO.xlsx]

## Sheet: DESeq2_WTN_KOCvs KOm7oex
	baseMean	log2FoldChange	lfcSE	stat	pvalue	padj	gene	WT
Xkr4	126.385	-0.371668	0.25764	-1.44259	0.149137	0.478802	Xkr4	120.026
Gm37180	1.46106	-0.289164	1.78909	-0.161626	0.8716	NA	Gm37180	0.752003
Gm37363	2.06899	-1.25013	1.63715	-0.763602	0.445105	NA	Gm37363	2.77564
Gm37686	0.653575	-2.78506	3.19275	-0.872307	0.383041	NA	Gm37686	0.779444
Gm37329	1.66024	-0.853572	2.05618	-0.415124	0.678051	NA	Gm37329	0.882102
Gm38148	1.45415	-1.83063	1.98615	-0.921699	0.356685	NA	Gm38148	1.32315
Gm19938	27.7998	-0.415006	0.460705	-0.900808	0.36769	0.709296	Gm19938	29.4674
Gm10568	1.39346	-0.980401	1.89626	-0.517018	0.605143	NA	Gm10568	2.38038
Gm6085	2.48552	0.691863	1.18901	0.581881	0.560647	NA	Gm6085	2.6716
Gm6123	3.46211	-0.368561	1.03155	-0.357288	0.720876	NA	Gm6123	3.10633
Mrpl15	859.173	0.0497082	0.141276	0.351853	0.724949	0.902613	Mrpl15	949.564
Gm37144	9.1716	-0.246984	0.736612	-0.335297	0.737401	NA	Gm37144	13.4574
Lypla1	421.58	-0.0454666	0.171386	-0.265287	0.790788	0.931265	Lypla1	413.688
Tcea1	431.588	-0.21929	0.151975	-1.44294	0.149038	0.478718	Tcea1	439.531
Gm6104	1.29351	0.778799	1.92533	0.404503	0.685843	NA	Gm6104	1.76344
Gm37277	2.51541	-0.888223	1.44222	-0.615874	0.537978	NA	Gm37277	2.36932
Rgs20	145.948	-0.0835323	0.264842	-0.315404	0.752455	0.91481	Rgs20	150.43
Atp6v1h	3047.63	-0.133447	0.128623	-1.0375	0.299501	0.650766	Atp6v1h	3382.97
Oprk1	2.24523	0.426925	1.44694	0.295054	0.767953	NA	Oprk1	2.54327
Npbwr1	18.0709	0.736884	0.454473	1.6214	0.104931	0.406134	Npbwr1	15.3988
Rb1cc1	587.935	-0.214432	0.156603	-1.36928	0.170913	0.50647	Rb1cc1	575.691
4732440D04Rik	35.8494	-0.493994	0.399829	-1.23551	0.21664	0.563765	4732440D04Rik	31.2328
Gm19026	2.01927	-0.675484	1.50386	-0.449168	0.65331	NA	Gm19026	2.69727
St18	8.27662	-1.14953	0.738038	-1.55755	0.119341	NA	St18	7.85843
Pcmtd1	471.902	-0.557583	0.180944	-3.08152	0.00205943	0.0394701	Pcmtd1	444.144
Gm38372	4.96215	-2.07563	1.02095	-2.03304	0.0420482	NA	Gm38372	2.98432
Gm9826	0.92852	-0.833011	2.18509	-0.381226	0.703036	NA	Gm9826	1.87577
Gm26901	27.8151	-0.517206	0.404644	-1.27818	0.201187	0.545877	Gm26901	22.489
Sntg1	142.998	-0.0760637	0.208343	-0.365088	0.715046	0.899165	Sntg1	134.381
Gm37629	1.74147	-1.32841	1.49505	-0.888542	0.374249	NA	Gm37629	2.32727
Rrs1	210.188	-0.439706	0.184781	-2.3796	0.0173313	0.156739	Rrs1	226.619
Adhfe1	17.8732	-0.363861	0.504016	-0.721924	0.470341	0.778579	Adhfe1	20.3827
2610203C22Rik	2.742	-0.115028	1.28477	-0.0895324	0.928659	NA	2610203C22Rik	3.4925
Vxn	1634.23	-0.738671	0.140401	-5.26113	1.4317e-07	3.10835e-05	Vxn	1743.32
Mybl1	148.755	-0.671217	0.241581	-2.77844	0.00546212	0.0775242	Mybl1	127.72
Vcpip1	628.389	-0.303361	0.128191	-2.36647	0.0179587	0.16038	Vcpip1	601.58
1700034P13Rik	11.9349	0.176787	0.564523	0.313161	0.754158	NA	1700034P13Rik	8.442
Sgk3	66.4116	-0.385806	0.299023	-1.29022	0.196974	0.540129	Sgk3	58.7338
Mcmdc2	10.4854	0.770527	0.576755	1.33597	0.18156	NA	Mcmdc2	10.3504
Snhg6	503.762	-0.066244	0.14907	-0.444381	0.656767	0.873447	Snhg6	598.934
Tcf24	6.54972	2.3404	0.894963	2.61508	0.00892068	NA	Tcf24	2.07477
Ppp1r42	6.19282	-0.764321	0.758133	-1.00816	0.313377	NA	Ppp1r42	7.22723
Cops5	1686.9	-0.0650791	0.129341	-0.503158	0.614853	0.852723	Cops5	1901.46
Cspp1	142.733	-0.508375	0.268517	-1.89327	0.0583226	0.298377	Cspp1	132.42
Arfgef1	673.397	-0.213566	0.124623	-1.7137	0.0865834	0.36962	Arfgef1	695.213
Gm37569	0.774385	-0.268298	3.04711	-0.08805	0.929837	NA	Gm37569	0
Cpa6	1.20568	-0.386706	2.04829	-0.188795	0.850254	NA	Cpa6	1.4963
Prex2	8.53357	0.22462	0.691415	0.324871	0.745279	NA	Prex2	7.07482
A830018L16Rik	361.548	-0.322633	0.184045	-1.75301	0.0796009	0.353824	A830018L16Rik	327.381
Gm38178	1.74919	-2.18984	1.61108	-1.35924	0.17407	NA	Gm38178	2.43922
Gm2383	0.980113	2.57032	2.1446	1.19851	0.230719	NA	Gm2383	0.51963
Sulf1	164.685	-0.019667	0.245376	-0.0801504	0.936118	0.980862	Sulf1	156.346
Slco5a1	28.7873	0.0711781	0.417957	0.1703	0.864774	0.957728	Slco5a1	35.6711
Ncoa2	630.082	0.0984319	0.135039	0.728915	0.466053	0.776011	Ncoa2	519.764
Gm38376	0.560706	-0.462663	4.0678	-0.113738	0.909446	NA	Gm38376	0
Gm38120	2.95312	-0.909563	1.25638	-0.723958	0.469091	NA	Gm38120	2.13597
Gm38380	0.959205	0.24471	2.19477	0.111497	0.911222	NA	Gm38380	0.73424
Gm29570	1.4244	-1.13279	1.67188	-0.677556	0.498053	NA	Gm29570	0.596823
Tram1	418.18	0.187947	0.155141	1.21146	0.225718	0.575209	Tram1	389.053
Lactb2	216.545	-0.13678	0.17305	-0.790409	0.429289	0.752588	Lactb2	224.71
Gm38319	0.738452	1.03962	2.95711	0.351566	0.725163	NA	Gm38319	0.821495
Gm5523	7.44858	-0.241344	0.724493	-0.333121	0.739043	NA	Gm5523	7.22726
Eya1	6.07348	0.325759	0.871318	0.37387	0.708501	NA	Eya1	6.00812
Gm9947	4.57328	-1.63308	1.07042	-1.52564	0.127099	NA	Gm9947	7.29852
Msc	32.2145	0.29336	0.359822	0.815292	0.414905	0.743165	Msc	35.3232
Gm37412	1.72162	0.125746	1.97703	0.0636035	0.949286	NA	Gm37412	1.50401
Rpl5-ps1	3.4457	-0.0828031	1.06544	-0.0777174	0.938053	NA	Rpl5-ps1	0.882102
Gm10566	3.1123	0.722749	1.0934	0.661008	0.508607	NA	Gm10566	3.83051
Kcnb2	182.218	-0.278752	0.207872	-1.34098	0.179928	0.519205	Kcnb2	187.117
Gm38116	0.7378	-1.02961	2.90715	-0.354165	0.723215	NA	Gm38116	0.665723
Gm37138	0.841587	0.303941	2.70706	0.112277	0.910604	NA	Gm37138	0.310952
Terf1	86.1183	-0.0652445	0.241469	-0.270198	0.787008	0.929571	Terf1	80.9725
Gm37509	1.8818	-1.51741	1.67621	-0.905265	0.365325	NA	Gm37509	1.59858
Sbspon	1.87554	0.153009	1.48618	0.102954	0.917999	NA	Sbspon	1.21873
4930444P10Rik	4.3783	1.03135	1.12245	0.918844	0.358177	NA	4930444P10Rik	6.1157
Rpl7	4158.56	-0.0096115	0.126312	-0.0760931	0.939345	0.981516	Rpl7	4606.11
Rdh10	153.078	-0.0882589	0.2017	-0.437575	0.661694	0.875309	Rdh10	139.737
Stau2	1152.25	-0.416982	0.134783	-3.09374	0.00197652	0.0383036	Stau2	1314.77
Ube2w	1063.87	-0.148524	0.119908	-1.23865	0.215474	0.562046	Ube2w	1131.49
Gm38342	1.25722	-1.32412	2.00133	-0.66162	0.508215	NA	Gm38342	1.45287
Eloc	1261.29	-0.275473	0.139447	-1.97547	0.0482153	0.273247	Eloc	1308.33
Tmem70	807.55	-0.38454	0.12876	-2.98649	0.00282199	0.0495721	Tmem70	935.112
Ly96	19.9363	-0.788018	0.473617	-1.66383	0.0961465	0.388547	Ly96	22.8459
Jph1	111.791	-0.616431	0.240953	-2.55831	0.0105183	0.117009	Jph1	110.709
Gdap1	768.388	-0.243738	0.175515	-1.3887	0.164924	0.499594	Gdap1	756.159
Gm28784	7.44059	-0.675594	0.745823	-0.905837	0.365022	NA	Gm28784	6.69617
Rbm6-ps1	1.32667	0.333538	1.68352	0.19812	0.842951	NA	Rbm6-ps1	1.15021
Pi15	52.3884	-0.222691	0.314254	-0.708632	0.478553	0.782845	Pi15	53.4612
Gm28154	0.678694	1.06163	2.77465	0.382618	0.702003	NA	Gm28154	1.40173
Gm16070	0.828191	0.797964	2.26538	0.352243	0.724656	NA	Gm16070	1.07302
Crispld1	1.73219	0.0515962	1.50575	0.0342661	0.972665	NA	Crispld1	1.80549
Gm28153	0.778172	1.00826	2.45188	0.411221	0.680911	NA	Gm28153	0.665723
Gm28756	22.8256	-0.0632655	0.414244	-0.152725	0.878615	0.961952	Gm28756	27.0196
Gm15825	1.86113	-1.8689	1.5729	-1.18819	0.23476	NA	Gm15825	0.984969
Tfap2b	0.756145	0.724914	3.57282	0.202897	0.839216	NA	Tfap2b	0.621904
Pkhd1	7.15435	-1.76502	0.935347	-1.88702	0.0591572	NA	Pkhd1	11.2563
Il17f	2.69732	0.436574	1.22141	0.357434	0.720767	NA	Il17f	1.80549
Mcm3	42.0276	0.493835	0.35924	1.37467	0.169234	0.505058	Mcm3	39.6651
6720483E21Rik	23.2242	-0.227605	0.487848	-0.466549	0.640822	0.865605	6720483E21Rik	16.2532
Paqr8	472.703	-0.0956534	0.177649	-0.538441	0.590272	0.842337	Paqr8	559.578
Gm28064	1.15572	1.84526	1.90485	0.96872	0.332685	NA	Gm28064	1.71268
Efhc1	24.9365	0.19526	0.422929	0.461683	0.644308	0.866782	Efhc1	28.2983
Tram2	30.8836	-0.429286	0.411565	-1.04306	0.296921	0.64829	Tram2	31.5818
Gm2693	2.58023	0.924146	1.25754	0.734887	0.462408	NA	Gm2693	2.23054
Tmem14a	242.413	-0.134735	0.160674	-0.838561	0.401716	0.735927	Tmem14a	236.184
Gm38224	0.93545	-0.333729	2.32783	-0.143365	0.886002	NA	Gm38224	0.224672
Gsta3	18.4881	-0.00199408	0.515461	-0.00386853	0.996913	0.999118	Gsta3	17.7061
Kcnq5	709.959	-0.090506	0.15343	-0.589884	0.555269	0.825713	Kcnq5	720.433
Gm7658	2.93889	-0.405492	1.0287	-0.394178	0.69345	NA	Gm7658	2.08307
Gm38243	1.0091	-0.414862	2.15673	-0.192357	0.847463	NA	Gm38243	1.32277
Rims1	866.634	-0.395952	0.156311	-2.53311	0.0113056	0.121213	Rims1	996.516
Ogfrl1	1075.86	-0.295655	0.156642	-1.88746	0.059099	0.300139	Ogfrl1	1029.83
B3gat2	249.553	0.474681	0.189366	2.50668	0.0121871	0.127132	B3gat2	234.347
Smap1	3074.83	-0.242263	0.118402	-2.0461	0.0407466	0.251521	Smap1	3281.02
Sdhaf4	343.326	0.107159	0.221169	0.484512	0.628022	0.859064	Sdhaf4	362.994
Gm26524	0.455353	0.746015	3.74864	0.19901	0.842255	NA	Gm26524	0.786353
Fam135a	281.022	-0.517126	0.175477	-2.94698	0.00320894	0.0541777	Fam135a	249.901
Gm37580	1.06982	-1.41021	2.2159	-0.636403	0.524514	NA	Gm37580	1.52375
Col9a1	42.2846	0.517256	0.34282	1.50882	0.131344	0.450733	Col9a1	50.992
Col19a1	15.9078	-1.34892	0.646461	-2.08662	0.0369226	0.237135	Col19a1	14.7374
Gm28439	1.39486	-1.45742	1.65245	-0.881974	0.377791	NA	Gm28439	0.259815
Gm10222	4.2781	-0.534852	0.929497	-0.575421	0.565007	NA	Gm10222	2.23193
Gm28438	580.797	-0.408268	0.22866	-1.78548	0.0741833	0.340055	Gm28438	474.222
Gm28437	26.5659	0.124246	0.390184	0.318429	0.75016	0.91381	Gm28437	24.6808
Gm10925	8.95317	-0.48753	0.664566	-0.733606	0.463189	NA	Gm10925	8.994
Gm28661	20.8746	-0.269673	0.44962	-0.59978	0.548653	0.823365	Gm28661	21.1615
Gm29216	70.1856	-0.238621	0.283085	-0.842933	0.399266	0.734728	Gm29216	74.6972
Lmbrd1	1216.17	-0.257442	0.123167	-2.09018	0.0366015	0.23578	Lmbrd1	1313.85
Adgrb3	407.926	0.0303292	0.14698	0.206349	0.836519	0.947622	Adgrb3	373.381
Gm20172	2.55676	-0.709504	1.42517	-0.497837	0.618599	NA	Gm20172	2.24061
Gm37543	1.12744	-1.82249	2.29369	-0.794565	0.426867	NA	Gm37543	0.310952
Gm37331	1.77032	-2.56008	1.67618	-1.52733	0.126679	NA	Gm37331	2.23231
Gm37862	1.0555	-0.505691	2.04751	-0.246978	0.804925	NA	Gm37862	0.423288
Gm38286	1.90248	-0.853067	1.48276	-0.575322	0.565073	NA	Gm38286	2.16341
Gm37880	1.81665	-1.98709	1.6658	-1.19287	0.232918	NA	Gm37880	2.64592
Gm37011	1.43933	-1.15657	1.81545	-0.637068	0.52408	NA	Gm37011	1.45249
Gm37051	1.34094	-0.716405	1.74037	-0.411639	0.680604	NA	Gm37051	1.27163
Gm38260	2.15974	-0.994327	1.59072	-0.625081	0.531918	NA	Gm38260	2.33497
Gm37628	4.45641	-1.12246	1.08455	-1.03496	0.30069	NA	Gm37628	4.6518
8030445P17Rik	1.43085	0.353606	1.83253	0.192961	0.84699	NA	8030445P17Rik	1.48031
Gm38198	4.29965	-0.762447	1.15298	-0.661285	0.508429	NA	Gm38198	3.39754
Gm37077	3.13484	-1.43173	1.33337	-1.07377	0.282924	NA	Gm37077	1.74842
Gm37895	5.19123	-0.292851	0.906332	-0.323117	0.746607	NA	Gm37895	3.80307
Gm36952	2.40469	-0.675861	1.32946	-0.508373	0.611192	NA	Gm36952	2.80131
Gm37602	3.039	-1.04805	1.29345	-0.810273	0.417783	NA	Gm37602	1.89392
2900022M07Rik	12.1398	-1.69508	0.760678	-2.22838	0.0258554	NA	2900022M07Rik	11.1084
2900002M20Rik	0.73396	-0.00934269	2.44114	-0.00382718	0.996946	NA	2900002M20Rik	1.06295
Gm9884	3.52959	-1.11771	1.15154	-0.970622	0.331736	NA	Gm9884	2.97405
Gm7846	8.28418	-0.0727654	0.663962	-0.109593	0.912732	NA	Gm7846	9.96617
Gm5525	5.83541	0.0728729	0.800052	0.0910852	0.927425	NA	Gm5525	6.06144
Gm6473	1.21951	1.24731	1.97143	0.632692	0.526935	NA	Gm6473	1.69492
Phf3	438.134	0.0689167	0.13225	0.52111	0.60229	0.846803	Phf3	417.361
Gm37522	0.927215	-0.844596	2.56285	-0.329554	0.741737	NA	Gm37522	0
Gm37906	0.905849	0.793316	2.0322	0.390373	0.696261	NA	Gm37906	0.259815
Ptp4a1	750.875	-0.249999	0.137823	-1.81392	0.06969	0.328809	Ptp4a1	745.245
Lgsn	1.87237	3.20034	1.75675	1.82174	0.0684949	NA	Lgsn	1.35614
Khdrbs2	71.3108	-0.24803	0.258411	-0.959826	0.337143	0.681659	Khdrbs2	61.0235
Gm37999	10.6141	-1.01983	0.740815	-1.37663	0.168626	NA	Gm37999	13.3716
Gm37792	1.54648	-0.891989	1.83457	-0.486212	0.626817	NA	Gm37792	2.49806
Gm5415	6.24772	-1.1862	0.895708	-1.32431	0.1854	NA	Gm5415	3.14186
Gm37426	2.62813	0.937381	1.38752	0.675581	0.499306	NA	Gm37426	3.58707
Prim2	99.9748	-0.0641787	0.236384	-0.271502	0.786005	0.929252	Prim2	82.2507
Gm37618	0.895034	-0.66674	2.40928	-0.276738	0.781981	NA	Gm37618	0.968974
1700001G17Rik	2.86271	-0.291619	1.05204	-0.277194	0.781631	NA	1700001G17Rik	0.570767
Rab23	229.99	0.216343	0.168277	1.28564	0.19857	0.541856	Rab23	211.353
Bag2	321.916	0.0381209	0.157048	0.242734	0.808211	0.937946	Bag2	327.103
Zfp451	447.974	-0.265387	0.137158	-1.9349	0.0530031	0.284651	Zfp451	416.832
Gm15455	1.45237	-2.98956	1.90207	-1.57174	0.116012	NA	Gm15455	0.570767
Bend6	1173.46	-0.0906264	0.116389	-0.778652	0.436185	0.757939	Bend6	1217.82
Dst	1139.25	-0.0341036	0.16967	-0.201	0.840699	0.948896	Dst	1132.48
Gm38157	28.2021	-0.480523	0.423401	-1.13491	0.256412	0.60929	Gm38157	23.9387
Gm3052	3.51733	0.283734	1.20668	0.235137	0.814103	NA	Gm3052	5.14735
Gm37233	2.5286	-0.259695	1.55028	-0.167515	0.866965	NA	Gm37233	1.53974
Ccdc115	851.775	0.03758	0.171568	0.219039	0.826619	0.944736	Ccdc115	785.814
Imp4	423.378	0.042378	0.140064	0.302561	0.762224	0.918943	Imp4	405.412
Ptpn18	12.9806	0.253311	0.641769	0.394708	0.693058	NA	Ptpn18	12.2773
4930568A12Rik	0.973526	1.33632	2.61233	0.511545	0.608969	NA	4930568A12Rik	1.55476
Amer3	456.282	0.239931	0.139574	1.71902	0.085611	0.367263	Amer3	442.699
Arhgef4	2172.74	0.180714	0.135456	1.33411	0.182166	0.521174	Arhgef4	2195.89
Gm38336	3.38864	1.33088	1.0932	1.21742	0.223444	NA	Gm38336	1.76382
Fam168b	1807.94	-0.441248	0.17915	-2.46301	0.0137777	0.136945	Fam168b	1999.74
Plekhb2	4557.32	0.0976305	0.118176	0.826142	0.408724	0.7395	Plekhb2	4776.54
1110002O04Rik	3.95429	1.04002	1.01469	1.02496	0.305381	NA	1110002O04Rik	3.43425
Hs6st1	1129.14	0.171406	0.12416	1.38052	0.167427	0.502569	Hs6st1	1240.99
Gm37335	1.20386	1.53359	1.87414	0.818289	0.413192	NA	Gm37335	0
Uggt1	1319.11	0.012304	0.120677	0.101958	0.91879	0.976338	Uggt1	1293.18
Neurl3	9.54117	-0.458832	0.701397	-0.654168	0.513003	NA	Neurl3	11.652
Arid5a	690.608	0.0743596	0.159641	0.465792	0.641365	0.865605	Arid5a	755.928
Kansl3	822.557	-0.110651	0.180423	-0.613283	0.539689	0.819152	Kansl3	786.135
Lman2l	693.457	0.151544	0.156621	0.967581	0.333254	0.679503	Lman2l	644.126
Cnnm4	230.321	-0.557493	0.18529	-3.00876	0.00262316	0.0474746	Cnnm4	266.724
Cnnm3	234.415	-0.101457	0.163322	-0.621208	0.534463	0.815626	Cnnm3	232.635
Ankrd23	2.70417	-0.206234	1.10143	-0.187242	0.851471	NA	Ankrd23	2.29865
Ankrd39	149.11	0.120744	0.2033	0.593918	0.552567	0.825596	Ankrd39	171.237
Sema4c	149.436	0.265111	0.231597	1.14471	0.25233	0.605784	Sema4c	176.205
D430040D24Rik	15.3658	0.496995	0.575134	0.864139	0.387512	0.726846	D430040D24Rik	17.6756
Fam178b	1.49987	-2.03383	1.654	-1.22964	0.218832	NA	Fam178b	1.67754
Cox5b	3533.28	0.0788126	0.130141	0.605593	0.544785	0.820929	Cox5b	3979.42
Actr1b	4688.07	0.200348	0.105058	1.90703	0.0565165	0.293479	Actr1b	4463.41
4933424G06Rik	12.1044	0.364908	0.566793	0.643812	0.519697	NA	4933424G06Rik	12.0253
Gm33533	0.860895	2.14813	2.39125	0.898329	0.36901	NA	Gm33533	0.890396
Zap70	19.8639	0.308414	0.452693	0.681288	0.495689	0.791224	Zap70	20.1737
Tmem131	565.413	-0.0462585	0.159669	-0.289716	0.772034	0.922788	Tmem131	579.384
F830112A20Rik	1.30543	0.0523626	2.29022	0.0228636	0.981759	NA	F830112A20Rik	2.92867
Vwa3b	17.0505	0.810185	0.570777	1.41944	0.15577	0.488147	Vwa3b	17.9573
Gm37020	2.66726	0.355486	1.37488	0.258558	0.795976	NA	Gm37020	2.25601
Cnga3	3.02453	2.07132	1.20415	1.72016	0.0854037	NA	Cnga3	1.88483
Inpp4a	1284.99	0.160581	0.113629	1.4132	0.157596	0.489284	Inpp4a	1092.35
Coa5	623.306	0.167063	0.136284	1.22584	0.220258	0.568757	Coa5	666.418
Unc50	473.463	0.0100663	0.158713	0.0634245	0.949428	0.984567	Unc50	503.065
Mgat4a	222.198	-0.0578076	0.182453	-0.316835	0.751369	0.914112	Mgat4a	197.019
4930594C11Rik	0.663486	-0.744844	3.80912	-0.195543	0.844968	NA	4930594C11Rik	0
2010300C02Rik	1905.31	0.313546	0.132355	2.36897	0.0178376	0.159494	2010300C02Rik	1872.59
Tsga10	130.047	-0.546381	0.261211	-2.09172	0.0364636	0.235437	Tsga10	115.499
Gm26805	4.35497	-0.59987	1.0553	-0.568436	0.569739	NA	Gm26805	4.58904
Lipt1	64.2569	-0.130101	0.253055	-0.514123	0.607166	0.848237	Lipt1	66.9837
Mitd1	105.305	-0.134368	0.224519	-0.598471	0.549526	0.823855	Mitd1	97.2563
Mrpl30	1801.42	-0.132676	0.130499	-1.01668	0.309306	0.659982	Mrpl30	1936.12
Gm15457	1.78691	-0.0551566	1.56081	-0.0353384	0.97181	NA	Gm15457	2.46507
Txndc9	636.779	0.0306371	0.137768	0.222383	0.824016	0.94453	Txndc9	702.336
Eif5b	779.356	-0.238761	0.163777	-1.45784	0.144885	0.471549	Eif5b	831.505
Rev1	188.421	-0.154748	0.212528	-0.728133	0.466532	0.776314	Rev1	149.878
Gm37062	1.08035	-0.973474	2.14493	-0.453849	0.649937	NA	Gm37062	0.700866
Aff3	490.813	-0.23844	0.172579	-1.38163	0.167086	0.501765	Aff3	554.976
Gm16150	1.49845	1.55065	1.67666	0.924846	0.355046	NA	Gm16150	2.47121
Gm16152	2.48194	1.25361	1.46854	0.853642	0.393304	NA	Gm16152	0.259815
Lonrf2	1538.03	0.257356	0.140516	1.83151	0.0670241	0.322118	Lonrf2	1512.33
Chst10	1006.38	-0.0719884	0.142065	-0.50673	0.612345	0.851108	Chst10	1043.26
Nms	263.031	-0.117679	0.842002	-0.13976	0.888849	0.965954	Nms	314.18
Pdcl3	413.882	-0.0237888	0.166416	-0.142948	0.886331	0.964787	Pdcl3	406.246
Gm37309	2.42387	-1.08561	1.26723	-0.856684	0.39162	NA	Gm37309	1.55476
Npas2	385.705	-0.173274	0.163813	-1.05776	0.290165	0.642626	Npas2	400.853
Gm3617	5.33639	0.537764	0.875606	0.614162	0.539108	NA	Gm3617	5.51256
Rpl31	3303.87	0.0880087	0.141173	0.623409	0.533016	0.814501	Rpl31	3745.18
Tbc1d8	235.258	0.378915	0.169859	2.23076	0.0256969	0.193948	Tbc1d8	190.62
Cnot11	503.783	0.0491685	0.139037	0.353635	0.723612	0.901815	Cnot11	552.119
Gm15832	27.5972	-0.240229	0.422402	-0.568721	0.569546	0.832914	Gm15832	30.0115
Snord89	1.49311	-0.433697	1.65315	-0.262346	0.793055	NA	Snord89	1.37391
Rnf149	51.2493	-0.481491	0.344625	-1.39715	0.16237	0.495852	Rnf149	53.0251
Gm5100	0.713564	-0.198009	2.61386	-0.0757532	0.939615	NA	Gm5100	1.44517
Creg2	714.29	0.0157489	0.149725	0.105186	0.916228	0.975854	Creg2	778.512
D930019O06Rik	22.4275	-0.133667	0.424021	-0.315236	0.752582	0.914857	D930019O06Rik	26.1878
Map4k4	820.922	-0.177412	0.118826	-1.49305	0.135425	0.456952	Map4k4	820.909
4930456G14Rik	0.660597	-0.173204	3.07891	-0.0562549	0.955139	NA	4930456G14Rik	0.259815
Il1r2	5.46592	-0.105847	0.872522	-0.121312	0.903444	NA	Il1r2	6.49282
Il1r1	13.9491	-0.0849792	0.525425	-0.161734	0.871515	0.960097	Il1r1	12.2647
Il1rl2	2.68757	-0.891308	1.80198	-0.494626	0.620864	NA	Il1rl2	3.99124
Slc9a4	4.41791	1.98139	0.962784	2.05798	0.0395919	NA	Slc9a4	4.97122
Slc9a2	17.7413	0.0318532	0.470193	0.067745	0.945989	0.983429	Slc9a2	13.1046
Mfsd9	172.149	0.282344	0.193456	1.45947	0.144435	0.471189	Mfsd9	145.018
Tmem182	2.8647	1.47394	1.27536	1.15571	0.247801	NA	Tmem182	4.18705
Gm29260	2.10367	1.79772	1.61645	1.11214	0.266076	NA	Gm29260	2.90633
Gm28175	5.74348	-0.592494	0.860626	-0.688446	0.491172	NA	Gm28175	7.61322
Pantr1	624.369	-0.335158	0.189437	-1.76923	0.0768555	0.347513	Pantr1	784.844
AC122898.1	14.7185	-0.540492	0.567253	-0.952824	0.340679	0.684334	AC122898.1	21.1942
Pou3f3	478.336	-0.0211749	0.170889	-0.123911	0.901386	0.969859	Pou3f3	511.82
Pantr2	1.953	-1.37928	1.36346	-1.0116	0.311727	NA	Pantr2	1.26986
Dalir	5.35418	-1.08362	0.946817	-1.14448	0.252423	NA	Dalir	6.26418
Mrps9	776.439	-0.109261	0.138312	-0.78996	0.429551	0.752757	Mrps9	760.146
Gpr45	134.569	0.156664	0.207292	0.755762	0.449792	0.766943	Gpr45	128.053
Tgfbrap1	526.435	-0.0825506	0.164788	-0.500952	0.616405	0.853252	Tgfbrap1	504.479
8430432A02Rik	5.80597	0.389784	0.883892	0.440986	0.659223	NA	8430432A02Rik	2.23231
AI597479	414.341	0.117888	0.177659	0.663563	0.50697	0.79915	AI597479	366.693
Fhl2	278.04	-0.0399908	0.185413	-0.215685	0.829233	0.945487	Fhl2	329.098
Nck2	282.237	0.32212	0.189601	1.69894	0.0893312	0.374883	Nck2	248.019
Gm38228	1.02638	0.329405	2.50923	0.131277	0.895556	NA	Gm38228	1.45287
1500015O10Rik	33.9429	-0.0867471	0.443292	-0.195688	0.844854	0.949701	1500015O10Rik	45.9509
Gm29155	2.71231	-0.153833	1.35916	-0.113183	0.909886	NA	Gm29155	4.83716
Gm29156	3.59524	0.759939	1.029	0.738521	0.460198	NA	Gm29156	2.66428
Uxs1	639.8	0.520048	0.185453	2.8042	0.00504416	0.0736225	Uxs1	495.145
Gm19587	2.68366	0.478529	1.20454	0.39727	0.691168	NA	Gm19587	2.12591
Tpp2	661.517	0.0131565	0.127102	0.103511	0.917557	0.976009	Tpp2	612.058
Tex30	108.718	0.0415904	0.242179	0.171734	0.863647	0.957203	Tex30	91.4362
Kdelc1	54.1945	0.373105	0.31943	1.16803	0.242793	0.596081	Kdelc1	47.325
Bivm	377.23	0.00754095	0.142684	0.0528507	0.957851	0.987413	Bivm	363.362
Ercc5	279.892	-0.14146	0.160137	-0.883367	0.377038	0.716779	Ercc5	240.951
Gulp1	8.83976	1.0222	0.798973	1.27939	0.200758	NA	Gulp1	7.3755
Col3a1	401.311	0.92776	0.814635	1.13887	0.254759	0.607745	Col3a1	584.871
Col5a2	267.837	0.834779	0.457137	1.8261	0.0678348	0.323794	Col5a2	291.63
Gm38211	0.79691	-0.14968	3.24534	-0.0461216	0.963213	NA	Gm38211	1.55476
Wdr75	427.334	-0.166947	0.148292	-1.12579	0.260253	0.613646	Wdr75	424.654
Gm5526	13.6164	0.137295	0.546969	0.251011	0.801806	0.935048	Gm5526	14.6831
Slc40a1	32.4421	0.75288	0.365625	2.05916	0.0394791	0.247211	Slc40a1	36.3881
Dnah7b	7.16332	0.654795	0.78304	0.836222	0.40303	NA	Dnah7b	10.3896
Gm8326	0.640641	-0.051559	2.66184	-0.0193697	0.984546	NA	Gm8326	0.942918
Slc39a10	994.772	0.181301	0.182849	0.99153	0.321427	0.670907	Slc39a10	846.392
Gm28151	73.1329	-0.955095	0.351583	-2.71656	0.00659647	0.0873764	Gm28151	62.6706
Gm8337	0.694198	-1.73187	2.60418	-0.665036	0.506028	NA	Gm8337	0.621904
Gm8357	0.564916	-1.30359	2.89149	-0.450836	0.652108	NA	Gm8357	0.596823
Tmeff2	1221.16	0.268979	0.170009	1.58215	0.113616	0.421324	Tmeff2	1116.22
Gm28320	2.79283	1.46264	1.43285	1.0208	0.307351	NA	Gm28320	5.29146
Gm29325	3.35109	-0.293694	1.2111	-0.242503	0.808391	NA	Gm29325	4.84268
Cavin2	83.6134	-0.248632	0.280868	-0.885226	0.376035	0.716048	Cavin2	73.2233
1700072G22Rik	0.985864	0.742938	2.60811	0.284857	0.775754	NA	1700072G22Rik	0.441051
Nabp1	450.416	0.229466	0.184074	1.2466	0.212546	0.558192	Nabp1	367.791
Gm17767	1.46237	-1.08887	2.05407	-0.530104	0.59604	NA	Gm17767	0.856638
Gm28055	1.09876	-1.42391	1.99984	-0.712011	0.476458	NA	Gm28055	1.85937
Myo1b	352.705	-0.367839	0.143726	-2.55931	0.0104879	0.11677	Myo1b	367.479
Gm29453	1.40438	-0.0944566	1.74933	-0.053996	0.956938	NA	Gm29453	0.51963
Stat4	2.64475	-0.16772	1.43424	-0.11694	0.906908	NA	Stat4	2.1954
Gm31812	8.16702	0.254155	0.739486	0.343692	0.731078	NA	Gm31812	6.12105
Stat1	190.837	-0.326303	0.182335	-1.78957	0.0735224	0.338673	Stat1	221.315
Gls	2131.69	-0.332111	0.123535	-2.6884	0.00717949	0.0923694	Gls	2195.61
Nab1	193.009	-0.730044	0.184503	-3.95681	7.59584e-05	0.00366473	Nab1	244.43
Nemp2	60.2367	0.0422768	0.288551	0.146514	0.883515	0.963806	Nemp2	48.6894
Gm37242	1.11829	-0.379056	2.07983	-0.182254	0.855384	NA	Gm37242	1.14153
Mfsd6	580.348	-0.0751743	0.151573	-0.495961	0.619922	0.855219	Mfsd6	558.897
Inpp1	389.878	0.0324679	0.147193	0.22058	0.825419	0.94453	Inpp1	368.738
Hibch	152.764	-0.18569	0.223865	-0.82947	0.406839	0.738912	Hibch	170.141
1700019D03Rik	285.407	0.213476	0.203342	1.04983	0.293794	0.646127	1700019D03Rik	212.289
Mstn	34.6829	-0.308152	0.36693	-0.83981	0.401015	0.735883	Mstn	26.4435
1700019A02Rik	1.39985	0.0689825	1.76548	0.0390728	0.968832	NA	1700019A02Rik	1.63372
Pms1	22.337	-0.0971332	0.421483	-0.230456	0.817738	0.942255	Pms1	16.7967
Ormdl1	158.194	0.349602	0.185945	1.88013	0.0600897	0.302846	Ormdl1	139.915
Osgepl1	207.884	-0.0939346	0.177334	-0.529704	0.596317	0.843857	Osgepl1	188.511
Asnsd1	148.091	0.0516906	0.222649	0.232162	0.816412	0.941907	Asnsd1	136.423
Dnah7a	12.8048	-0.431439	0.536758	-0.803787	0.42152	NA	Dnah7a	12.1888
Stk17b	24.2408	-0.22982	0.458204	-0.501567	0.615972	0.853205	Stk17b	22.5715
Hecw2	409.045	-0.523361	0.166794	-3.13777	0.00170237	0.0349322	Hecw2	447.676
Gm37633	0.833373	-2.13352	2.99684	-0.711922	0.476513	NA	Gm37633	0.621904
Ccdc150	2.30777	-0.401691	1.26973	-0.316359	0.75173	NA	Ccdc150	2.28307
Gtf3c3	412.479	-0.0696913	0.143402	-0.485984	0.626978	0.858804	Gtf3c3	425.969
Gm34066	0.777935	1.27248	2.48534	0.511992	0.608657	NA	Gm34066	0.570767
Pgap1	610.785	-0.300132	0.137515	-2.18253	0.0290701	0.207403	Pgap1	595.701
Gm36955	0.82915	0.178908	2.71834	0.0658154	0.947525	NA	Gm36955	0.310952
Ankrd44	62.1862	0.124555	0.264688	0.470573	0.637945	0.863794	Ankrd44	53.0018
Sf3b1	1399.43	-0.229709	0.143119	-1.60502	0.108489	0.411873	Sf3b1	1219.22
E330011M16Rik	1.29925	-0.941441	1.90545	-0.494078	0.621251	NA	E330011M16Rik	0
Coq10b	246.368	0.0977042	0.18535	0.527135	0.5981	0.844776	Coq10b	234.338
Hspd1	2118.44	-0.220396	0.143784	-1.53283	0.125318	0.440933	Hspd1	2457.19
Hspe1	1487.4	-0.076996	0.11985	-0.642437	0.52059	0.807501	Hspe1	1594.67
Gm16581	0.80124	1.36354	2.45424	0.555587	0.578493	NA	Gm16581	0
Mob4	1033.74	-0.384961	0.153628	-2.50579	0.0122177	0.127355	Mob4	1102.38
Rftn2	13.8957	-0.542327	0.634445	-0.854805	0.392659	0.730629	Rftn2	16.2088
Gm10561	3.1728	0.614861	1.13106	0.543614	0.586707	NA	Gm10561	2.69668
Mars2	222.671	-0.533976	0.225087	-2.37231	0.0176771	0.158774	Mars2	211.339
Gm8292	22.9344	0.0115937	0.403012	0.0287677	0.97705	0.992777	Gm8292	25.2901
Plcl1	201.844	-0.259499	0.175806	-1.47605	0.139931	0.465263	Plcl1	202.457
Gm38056	1.79974	-1.60208	1.74391	-0.918675	0.358265	NA	Gm38056	0.700866
Gm6644	1.18064	-0.0807856	1.94227	-0.0415933	0.966823	NA	Gm6644	0.846576
9130227L01Rik	3.2472	-0.0893964	1.13323	-0.0788865	0.937123	NA	9130227L01Rik	2.56658
Satb2	345.455	-0.513494	0.176648	-2.90688	0.00365048	0.0596304	Satb2	414.332
9130024F11Rik	179.088	-0.160392	0.228303	-0.702539	0.482343	0.784062	9130024F11Rik	180.471
Gm4081	1.54583	0.0269792	1.61822	0.0166722	0.986698	NA	Gm4081	2.33556
1700066M21Rik	185.708	-0.362265	0.190436	-1.90229	0.0571334	0.295009	1700066M21Rik	201.125
Tyw5	187.718	-0.266967	0.181221	-1.47316	0.140709	0.46629	Tyw5	166.496
Maip1	312.01	0.0334605	0.14871	0.225004	0.821976	0.94379	Maip1	324.674
Spats2l	335.403	-0.136144	0.155726	-0.874252	0.381981	0.721702	Spats2l	345.871
Kctd18	125.423	-0.388044	0.239444	-1.6206	0.105102	0.406292	Kctd18	104.519
Sgo2a	6.17399	-0.363669	0.770482	-0.472002	0.636925	NA	Sgo2a	6.72005
Aox1	7.30077	0.920884	0.890171	1.0345	0.300901	NA	Aox1	5.40183
Aox3	2.78976	1.61435	1.53794	1.04968	0.293865	NA	Aox3	1.94506
Aox4	65.9727	0.42487	0.272057	1.56169	0.11836	0.429204	Aox4	46.0992
Gm37607	11.1438	-0.516171	0.702302	-0.73497	0.462358	NA	Gm37607	8.20469
Bzw1	1500.73	-0.666687	0.127658	-5.22245	1.76574e-07	3.61345e-05	Bzw1	1735.26
Clk1	453.579	-0.402669	0.204824	-1.96593	0.0493067	0.275258	Clk1	391.348
Ppil3	283.703	-0.0128501	0.164156	-0.0782795	0.937606	0.981351	Ppil3	285.942
Nif3l1	424.906	0.0977646	0.164459	0.594463	0.552203	0.825393	Nif3l1	438.59
Orc2	266.964	0.0452408	0.157226	0.287744	0.773543	0.923356	Orc2	252.835
Gm15834	3.20712	-1.53321	1.16727	-1.3135	0.189016	NA	Gm15834	3.79041
Fam126b	731.024	-0.538421	0.167266	-3.21895	0.00128662	0.0290221	Fam126b	740.832
Ndufb3	1398.29	0.0486264	0.15286	0.318111	0.750401	0.91381	Ndufb3	1465.11
Als2cr12	0.814938	0.914337	2.41505	0.3786	0.704985	NA	Als2cr12	0.864339
Gm20257	2.43387	2.60367	1.39854	1.8617	0.0626453	NA	Gm20257	0.621904
Cflar	54.2495	0.0679451	0.324541	0.209358	0.834169	0.946882	Cflar	55.6162
Casp8	3.85979	-0.408686	1.22033	-0.334899	0.737701	NA	Casp8	6.41308
Trak2	938.759	-0.320998	0.131558	-2.43997	0.0146886	0.142607	Trak2	1057.71
Stradb	538.485	-0.0897142	0.144175	-0.622259	0.533772	0.815339	Stradb	578.772
C2cd6b	0.704663	-2.83062	3.09945	-0.913266	0.361103	NA	C2cd6b	0.779444
C2cd6	0.884755	-1.48387	2.15937	-0.687178	0.491971	NA	C2cd6	0.570767
Tmem237	308.917	0.245039	0.192236	1.27467	0.202425	0.546628	Tmem237	233.922
G730003C15Rik	11.1888	0.419682	0.568503	0.738223	0.460379	NA	G730003C15Rik	9.90715
Mpp4	7.90633	-0.118585	0.665067	-0.178305	0.858483	NA	Mpp4	9.17685
Als2	193.638	0.416959	0.238722	1.74663	0.080701	0.355355	Als2	187.227
Cdk15	19.4849	0.353535	0.576977	0.612737	0.540051	0.819304	Cdk15	29.6021
Fzd7	35.5117	0.643604	0.356435	1.80567	0.0709701	0.331583	Fzd7	30.9033
Gm973	2.32717	-0.216867	1.32297	-0.163924	0.869791	NA	Gm973	3.09548
Sumo1	1187.3	-0.141812	0.118559	-1.19613	0.231645	0.582572	Sumo1	1173.38
D430013B06Rik	0.766825	-0.790279	2.76366	-0.285954	0.774914	NA	D430013B06Rik	0.621904
Nop58	349.697	-0.126713	0.164007	-0.772607	0.439755	0.759636	Nop58	318.827
Bmpr2	931.993	-0.510486	0.141495	-3.60779	0.000308816	0.0105951	Bmpr2	1026.32
Fam117b	666.38	0.116498	0.148004	0.787129	0.431206	0.754131	Fam117b	592.522
Gm37531	2.23233	-2.23238	1.66591	-1.34004	0.180233	NA	Gm37531	1.84101
Ica1l	195.707	-0.00743898	0.175079	-0.0424892	0.966109	0.98983	Ica1l	202.009
Wdr12	538.929	-0.0490595	0.140029	-0.350352	0.726074	0.9028	Wdr12	559.244
Carf	254.607	-0.233036	0.233998	-0.995887	0.319305	0.669175	Carf	223.65
Nbeal1	90.6791	-0.492733	0.277536	-1.77538	0.0758344	0.344015	Nbeal1	69.9998
Cyp20a1	68.9372	-0.1016	0.263324	-0.385838	0.699617	0.893294	Cyp20a1	54.3611
6030460B20Rik	1.89495	0.101507	1.48977	0.0681357	0.945678	NA	6030460B20Rik	2.1026
Abi2	1161.03	-0.553403	0.128609	-4.30298	1.68514e-05	0.0011355	Abi2	1303.95
Raph1	689.103	-0.37259	0.156765	-2.37675	0.0174661	0.157694	Raph1	662.558
Gm11575	1.83178	0.846835	1.48462	0.570406	0.568403	NA	Gm11575	0.932856
Eif4a-ps4	26.3037	-0.0315965	0.389285	-0.0811654	0.93531	0.980717	Eif4a-ps4	26.8297
Cd28	3.4898	0.0113556	1.21076	0.00937896	0.992517	NA	Cd28	6.5224
Gm38137	1.19781	-0.608425	1.89462	-0.321133	0.74811	NA	Gm38137	0.830581
Ctla4	0.741738	0.742622	2.49424	0.297735	0.765906	NA	Ctla4	1.25387
Rpl18-ps1	0.998135	-1.21434	2.07095	-0.586369	0.557628	NA	Rpl18-ps1	0.882102
Pard3b	5.17109	0.256742	0.986752	0.260189	0.794718	NA	Pard3b	3.28718
Nrp2	523.391	0.101412	0.188623	0.537642	0.590824	0.842397	Nrp2	474.525
Gm4208	1.60933	-1.37897	2.0065	-0.687251	0.491924	NA	Gm4208	0.882102
Ino80d	174.521	-0.299778	0.193182	-1.55179	0.120712	0.433633	Ino80d	158.588
Ino80dos	13.8258	0.305691	0.553592	0.552196	0.580814	0.838808	Ino80dos	14.7715
Gm20342	25.806	-0.359733	0.444607	-0.809102	0.418456	0.744775	Gm20342	25.2666
Ndufs1	1239.91	0.00710888	0.146255	0.048606	0.961233	0.988378	Ndufs1	1347.19
Eef1b2	2466.95	0.0405948	0.142593	0.284689	0.775882	0.924049	Eef1b2	2717.86
Snora41	1.86836	-0.165342	1.34365	-0.123054	0.902064	NA	Snora41	0.112336
Gpr1	2.60848	-0.691464	1.46832	-0.470921	0.637697	NA	Gpr1	2.92867
Zdbf2	436.258	-0.168614	0.166994	-1.0097	0.312639	0.662295	Zdbf2	405.592
Gm11605	10.8758	0.12459	0.564976	0.220523	0.825464	NA	Gm11605	8.21517
Adam23	1669.69	-0.0460996	0.115864	-0.397878	0.69072	0.889616	Adam23	1694.37
Dytn	0.862772	0.953804	2.15338	0.442933	0.657814	NA	Dytn	0.441051
Mdh1b	57.7988	0.0195102	0.306532	0.0636481	0.94925	0.984567	Mdh1b	51.4067
Fastkd2	222.345	-0.214108	0.15929	-1.34414	0.178903	0.517671	Fastkd2	247.764
4933402D24Rik	2.26322	1.40063	1.28097	1.09341	0.274212	NA	4933402D24Rik	1.76303
Gm13754	2.30965	-0.329125	1.41893	-0.231953	0.816575	NA	Gm13754	2.74841
Klf7	272.326	0.0967115	0.169591	0.570262	0.5685	0.83247	Klf7	262.485
Creb1	252.998	-0.0955297	0.180991	-0.527814	0.597628	0.844436	Creb1	228.054
Mettl21a	219.01	-0.179514	0.184225	-0.974429	0.329844	0.676783	Mettl21a	194.31
Gm28982	0.763757	1.91744	2.53059	0.757705	0.448627	NA	Gm28982	0.441051
2810408I11Rik	7.25228	-0.505632	0.676356	-0.747582	0.454712	NA	2810408I11Rik	6.19113
Ccnyl1	61.4405	-0.229086	0.2801	-0.817872	0.413431	0.742241	Ccnyl1	49.794
Fzd5	33.0985	0.432313	0.347953	1.24245	0.214072	0.560175	Fzd5	32.7497
Plekhm3	279.857	-0.402914	0.177179	-2.27406	0.0229626	0.183899	Plekhm3	302.064
Rpl10a-ps1	55.9104	-0.0802383	0.346303	-0.2317	0.816771	0.941985	Rpl10a-ps1	37.6945
Cryga	2.38171	0.140094	1.25186	0.111908	0.910896	NA	Cryga	1.75533
D630023F18Rik	108.797	0.0826334	0.212121	0.389558	0.696864	0.892143	D630023F18Rik	107.095
Idh1	635.655	0.118667	0.138949	0.854031	0.393088	0.731088	Idh1	595.934
Pikfyve	401.078	-0.171706	0.134382	-1.27775	0.201339	0.545981	Pikfyve	363.138
Pth2r	31.6111	-0.832558	0.443822	-1.87589	0.060671	0.30467	Pth2r	29.8602
Map2	3624.56	-0.216781	0.131134	-1.65312	0.0983067	0.393085	Map2	4203.89
Gm25411	0.856623	-1.27243	2.26354	-0.562139	0.574021	NA	Gm25411	0.51963
Unc80	843.644	0.0752788	0.181931	0.413777	0.679037	0.883365	Unc80	806.914
Rpe	174.596	-0.385014	0.200182	-1.92332	0.0544395	0.287833	Rpe	166.186
Kansl1l	71.3556	-0.030528	0.265799	-0.114854	0.908561	0.97267	Kansl1l	61.1459
Gm37570	0.946194	-1.46131	2.24856	-0.649887	0.515765	NA	Gm37570	1.45249
Gm38387	4.47964	-0.608617	0.95337	-0.638385	0.523223	NA	Gm38387	3.46249
Gm38162	2.84392	-0.650694	1.12899	-0.576351	0.564378	NA	Gm38162	1.01182
Gm15789	1.60345	-0.708774	1.86155	-0.380743	0.703394	NA	Gm15789	1.66155
6820402A03Rik	0.563811	2.11867	3.63824	0.582336	0.560341	NA	6820402A03Rik	0
Gm37285	0.788166	1.10063	2.62722	0.418933	0.675265	NA	Gm37285	0.709159
Gm37755	11.0614	-0.0537639	0.685458	-0.078435	0.937482	NA	Gm37755	11.4334
Acadl	80.3981	-0.15658	0.277362	-0.564534	0.572391	0.834552	Acadl	88.4922
Gm15793	2.75077	-1.39794	1.37587	-1.01604	0.309609	NA	Gm15793	4.18605
Myl1	4.25782	-0.191443	1.00507	-0.190478	0.848935	NA	Myl1	4.97299
Lancl1	2997.87	0.217475	0.11905	1.82675	0.0677371	0.323794	Lancl1	3251.51
Cps1	13.0409	-0.341184	0.680647	-0.501264	0.616185	NA	Cps1	15.7709
Erbb4	593.904	-0.825104	0.374863	-2.20108	0.0277303	0.202903	Erbb4	811.641
Gm37735	1.7984	-1.78196	1.85057	-0.962925	0.335585	NA	Gm37735	3.40167
Gm37769	0.709015	-1.86938	3.13646	-0.596016	0.551164	NA	Gm37769	0.51963
Ikzf2	13.1325	-0.910553	0.56673	-1.60668	0.108125	NA	Ikzf2	9.59679
Spag16	3.90349	-2.67917	1.3424	-1.99581	0.045955	NA	Spag16	5.46461
Vwc2l	21.7741	-0.343116	0.503347	-0.681669	0.495448	0.791021	Vwc2l	19.0962
Bard1	6.37735	-0.193311	0.832314	-0.232258	0.816338	NA	Bard1	5.55089
Abca12	1.1486	1.72929	2.10877	0.82005	0.412188	NA	Abca12	1.24381
Atic	356.575	0.219636	0.198754	1.10507	0.269131	0.621223	Atic	366.34
Fn1	618.037	0.685363	0.503996	1.35986	0.173875	0.510597	Fn1	864.913
Apol7d	2.29143	-0.172434	1.33073	-0.129579	0.8969	NA	Apol7d	3.88124
Mreg	49.8194	-0.294365	0.316197	-0.930955	0.351877	0.694045	Mreg	37.9703
Gm25360	3.65463	-1.54645	1.34092	-1.15328	0.248797	NA	Gm25360	4.10512
D230017M19Rik	16.8626	-0.102918	0.464438	-0.221597	0.824628	0.94453	D230017M19Rik	12.3584
Gm25939	15.9475	-0.9423	1.13608	-0.829427	0.406863	0.738912	Gm25939	10.1105
Pecr	116.972	0.387046	0.219524	1.76312	0.077881	0.349421	Pecr	137.837
Tmem169	159.239	-0.336841	0.208238	-1.61757	0.105755	0.407524	Tmem169	176.747
Xrcc5	263.575	0.0620817	0.172342	0.360225	0.718679	0.899644	Xrcc5	265.218
2004-03-01	315.332	-0.175976	0.185953	-0.94635	0.34397	0.686902	2004-03-01	346.272
Smarcal1	363.387	0.0320723	0.141047	0.227386	0.820123	0.943424	Smarcal1	371.706
Gm39662	6.26012	0.663221	0.809102	0.819701	0.412387	NA	Gm39662	5.03956
Rpl37a	3674.07	-0.0433659	0.15681	-0.27655	0.782125	0.927906	Rpl37a	4323.53
Igfbp2	743.46	0.269749	0.226502	1.19093	0.23368	0.585188	Igfbp2	1076.25
Igfbp5	815.475	0.269796	0.188949	1.42787	0.153328	0.485032	Igfbp5	773.867
6030407O03Rik	0.882358	-0.44894	2.77488	-0.161787	0.871474	NA	6030407O03Rik	1.68504
Tns1	215.808	0.0621249	0.188202	0.330097	0.741327	0.909598	Tns1	200.25
Rufy4	3.02974	1.76247	1.16676	1.51056	0.1309	NA	Rufy4	1.91959
Arpc2	2965.22	0.00776725	0.132634	0.0585615	0.953301	0.985941	Arpc2	2938.21
Gpbar1	5.18965	0.381869	0.918981	0.415536	0.67775	NA	Gpbar1	6.35206
Aamp	3509.52	0.231456	0.129418	1.78844	0.0737049	0.339004	Aamp	4012.06
Pnkd	2300.85	-0.0254057	0.133116	-0.190854	0.84864	0.951877	Pnkd	2530.73
Tmbim1	41.515	0.174242	0.438657	0.397218	0.691207	0.889672	Tmbim1	54.6268
Gm29358	1.22377	-0.925718	2.13603	-0.433383	0.664737	NA	Gm29358	0.259815
Gm37931	1.05355	-0.89631	2.6268	-0.341217	0.73294	NA	Gm37931	2.20526
Catip	6.95783	0.713387	0.835503	0.853841	0.393193	NA	Catip	5.61209
Slc11a1	9.9174	-0.334905	0.665135	-0.503514	0.614603	NA	Slc11a1	15.4594
Ctdsp1	47.8312	0.554363	0.361212	1.53473	0.12485	0.440303	Ctdsp1	45.1805
Vil1	3.89469	-0.221163	0.924319	-0.239272	0.810895	NA	Vil1	2.71503
Usp37	288.812	-0.0537406	0.170762	-0.314712	0.752981	0.914857	Usp37	265.951
Gm37733	0.848985	0.249178	2.47718	0.100589	0.919877	NA	Gm37733	0.932856
Cnot9	694.896	-0.170793	0.135315	-1.26218	0.206882	0.551858	Cnot9	737.748
Plcd4	52.0441	0.398509	0.327185	1.21799	0.223228	0.572803	Plcd4	44.984
Zfp142	375.999	0.127541	0.15148	0.841965	0.399807	0.735347	Zfp142	377.959
Bcs1l	438.004	0.112604	0.142715	0.78901	0.430106	0.753161	Bcs1l	470.807
Rnf25	794.487	0.0148298	0.127119	0.116661	0.907129	0.972012	Rnf25	762.021
Stk36	58.0563	-0.23226	0.276506	-0.839982	0.400918	0.735883	Stk36	50.8938
Ttll4	94.4607	-0.252789	0.2305	-1.0967	0.272773	0.625984	Ttll4	82.0514
Cyp27a1	3.37768	-0.887616	1.11618	-0.795225	0.426483	NA	Cyp27a1	4.46979
Wnt6	11.7981	0.842517	0.587299	1.43456	0.151412	NA	Wnt6	8.52929
Wnt10a	11.9505	0.85658	0.590113	1.45155	0.146626	NA	Wnt10a	15.2624
Cdk5r2	2997.82	0.230859	0.13877	1.66361	0.0961902	0.388547	Cdk5r2	3742.94
Fev	9.64394	-0.554969	0.6031	-0.920195	0.357471	NA	Fev	10.4876
Cryba2	22.8307	0.312851	0.457887	0.683249	0.494449	0.790607	Cryba2	24.4307
Cfap65	21.668	-1.09771	0.465683	-2.3572	0.0184132	0.162384	Cfap65	16.8886
Ihh	5.35761	2.23851	0.943176	2.37337	0.0176265	NA	Ihh	3.65577
Nhej1	45.1829	0.257511	0.309137	0.832999	0.404845	0.737747	Nhej1	39.9065
Slc23a3	10.0614	1.8153	0.797433	2.27643	0.0228204	NA	Slc23a3	13.9211
Cnppd1	570.43	-0.779294	0.153581	-5.07415	3.89223e-07	6.28866e-05	Cnppd1	751.927
Retreg2	5232.82	-0.0624506	0.120897	-0.516562	0.605462	0.84804	Retreg2	6229.61
Zfand2b	588.64	0.137911	0.164269	0.839548	0.401162	0.735927	Zfand2b	641.01
Abcb6	18.4194	0.123982	0.461494	0.268652	0.788197	0.930264	Abcb6	19.8143
Atg9a	486.379	0.0885751	0.355403	0.249225	0.803187	0.935559	Atg9a	560.193
Ankzf1	414.363	-0.225038	0.16966	-1.3264	0.184706	0.523986	Ankzf1	342.734
Glb1l	41.9925	-0.170717	0.305937	-0.558014	0.576835	0.837302	Glb1l	34.1714
Stk16	995.443	-0.0922836	0.148399	-0.62186	0.534034	0.815339	Stk16	1047.04
Tuba4a	4063.12	0.128604	0.178243	0.721508	0.470597	0.778653	Tuba4a	4800.05
A630095N17Rik	0.926845	-0.0357359	2.24861	-0.0158924	0.98732	NA	A630095N17Rik	0.310952
Dnajb2	1739.37	0.184651	0.112649	1.63917	0.101178	0.398942	Dnajb2	1808.53
Ptprn	16082.2	0.191309	0.124583	1.5356	0.124637	0.440303	Ptprn	17145.8
Gm28294	3.05677	-1.29669	1.38806	-0.934171	0.350216	NA	Gm28294	5.60817
Resp18	684.99	0.102536	0.197343	0.519584	0.603353	0.847186	Resp18	760.454
Dnpep	991.865	0.121461	0.130756	0.928916	0.352933	0.695209	Dnpep	1125.59
Des	24.1187	0.491245	0.813428	0.60392	0.545897	0.821976	Des	23.4894
Speg	835.285	-0.0620359	0.129628	-0.478568	0.632246	0.860858	Speg	796.682
Gmppa	749.332	0.151529	0.139812	1.0838	0.278452	0.630922	Gmppa	723.097
Asic4	412.178	0.0933969	0.17885	0.522209	0.601525	0.846571	Asic4	466.292
Gm37264	5.10735	0.753453	0.85231	0.884014	0.376689	NA	Gm37264	5.25848
Chpf	3029.84	0.39802	0.155398	2.56128	0.0104286	0.116467	Chpf	3563.26
Obsl1	302.223	0.204116	0.154303	1.32283	0.185893	0.525316	Obsl1	294.482
Tmem198	1302.81	-0.36158	0.15705	-2.30232	0.021317	0.175786	Tmem198	1808.23
Inha	407.613	-0.0905917	0.134676	-0.672664	0.501161	0.795011	Inha	388.065
Stk11ip	498.088	0.423883	0.157577	2.69	0.0071452	0.0921861	Stk11ip	506.513
Slc4a3	1968.63	0.0823265	0.162365	0.507046	0.612123	0.850903	Slc4a3	2057.99
Gm17751	2.28966	-2.03643	1.36233	-1.49482	0.134963	NA	Gm17751	0.259815
Gm816	1.00198	-0.145112	2.24839	-0.0645403	0.94854	NA	Gm816	1.04617
Epha4	701.923	-0.284119	0.151915	-1.87025	0.0614497	0.306807	Epha4	672.23
Gm28386	3.0758	1.48936	1.24933	1.19213	0.233211	NA	Gm28386	3.2688
Sgpp2	94.4397	-0.214139	0.296988	-0.721037	0.470887	0.778653	Sgpp2	104.717
Farsb	1008.69	-0.0679245	0.127284	-0.533646	0.593587	0.842783	Farsb	1075.14
4833412K13Rik	1.21327	1.11971	1.89186	0.591856	0.553947	NA	4833412K13Rik	1.58258
BC035947	1.67194	-0.0816348	1.82847	-0.0446465	0.964389	NA	BC035947	2.28307
Mogat1	1.25515	0.47726	1.95834	0.243706	0.807459	NA	Mogat1	0.224672
5730419F03Rik	0.691143	1.54419	2.89151	0.534043	0.593312	NA	5730419F03Rik	0.51963
Acsl3	719.782	-0.249229	0.159254	-1.56498	0.117588	0.428218	Acsl3	778.686
Utp14b	38.7544	-0.713177	0.324167	-2.20003	0.027805	0.202954	Utp14b	34.3501
Kcne4	2.02862	-2.1992	1.4694	-1.49667	0.13448	NA	Kcne4	2.58532
Gm5830	1.25934	1.17838	1.76726	0.666781	0.504912	NA	Gm5830	1.45249
Scg2	27048.3	-0.0138262	0.300823	-0.0459612	0.963341	0.988716	Scg2	27562.7
Ap1s3	105.174	-0.290873	0.217476	-1.3375	0.181061	0.520125	Ap1s3	125.386
Wdfy1	1188.44	-0.216159	0.127085	-1.7009	0.0889618	0.37481	Wdfy1	1241.19
Mrpl44	651.73	0.241808	0.130275	1.85614	0.0634338	0.312447	Mrpl44	642.497
Serpine2	1122.52	0.433214	0.1337	3.24019	0.00119449	0.0273435	Serpine2	1037.83
Fam124b	1.84809	0.829408	1.67406	0.495448	0.620284	NA	Fam124b	2.20449
Cul3	1258.63	-0.121613	0.1164	-1.04479	0.29612	0.647913	Cul3	1272.08
Gm37902	0.947414	-1.65462	2.86852	-0.576819	0.564062	NA	Gm37902	1.50401
Dock10	26.0319	-0.0796657	0.463673	-0.171814	0.863584	0.957203	Dock10	28.409
Nyap2	126.257	-0.423264	0.247548	-1.70983	0.0872977	0.370835	Nyap2	115.657
Irs1	192.221	-0.871935	0.272761	-3.1967	0.0013901	0.0303224	Irs1	244.427
Rhbdd1	136.694	-0.338042	0.221417	-1.52672	0.12683	0.443904	Rhbdd1	118.548
Col4a4	3.71029	-0.235722	1.14607	-0.205679	0.837041	NA	Col4a4	5.22375
Col4a3	1.25386	-0.0172561	1.70051	-0.0101476	0.991904	NA	Col4a3	1.05525
C430014B12Rik	2.25397	0.0074175	1.37682	0.0053874	0.995701	NA	C430014B12Rik	1.82561
Mff	3284.46	-0.215403	0.118812	-1.81297	0.0698369	0.329388	Mff	3390.14
Gm28941	0.720502	-0.686103	2.73705	-0.250673	0.802067	NA	Gm28941	0.441051
Agfg1	1173.46	-0.198272	0.137018	-1.44705	0.147884	0.47632	Agfg1	1167.21
A030005L19Rik	4.88361	0.0305034	0.885766	0.0344373	0.972528	NA	A030005L19Rik	4.00502
Slc19a3	1.80822	-1.23705	1.62041	-0.763422	0.445212	NA	Slc19a3	0.830581
Krtap28-13	1.50347	2.98532	1.78923	1.6685	0.0952172	NA	Krtap28-13	0.51963
Ccl20	0.734389	-0.643017	2.49936	-0.257272	0.796969	NA	Ccl20	0.259815
Daw1	0.90584	1.11185	2.38035	0.467095	0.640432	NA	Daw1	0.932856
Sphkap	685.927	-0.158155	0.137619	-1.14923	0.250462	0.604995	Sphkap	685.824
Pid1	206.407	-1.06715	0.214907	-4.96565	6.84727e-07	8.97574e-05	Pid1	246.3
Gm37058	0.617124	-1.55884	3.26758	-0.477064	0.633317	NA	Gm37058	0
Dner	7591.72	-0.549626	0.116374	-4.72292	2.32488e-06	0.000230744	Dner	9023.57
Gm37925	2.60423	-1.01109	2.98236	-0.339023	0.734593	NA	Gm37925	2.12591
Trip12	1361.96	-0.258183	0.124037	-2.08149	0.0373887	0.23842	Trip12	1322.64
Gm38374	1.03407	-0.216373	2.28233	-0.0948035	0.924471	NA	Gm38374	0.932856
Gm37738	2.92385	-0.429536	1.31728	-0.326079	0.744365	NA	Gm37738	2.72412
Fbxo36	180.062	-0.152589	0.190991	-0.798932	0.42433	0.749182	Fbxo36	174.135
Slc16a14	35.8209	-0.688867	0.495888	-1.38916	0.164785	0.499594	Slc16a14	39.6581
Rpl19-ps1	0.929487	-0.355169	2.19094	-0.162108	0.871221	NA	Rpl19-ps1	0.960681
Sp110	3.0931	-0.799164	1.23521	-0.646987	0.51764	NA	Sp110	6.09345
Sp140	3.12938	0.25046	1.26327	0.198264	0.842839	NA	Sp140	4.26188
Sp100	4.3226	-1.71972	1.39372	-1.2339	0.217239	NA	Sp100	7.9866
A630001G21Rik	1.90406	-0.655641	1.55808	-0.420801	0.6739	NA	A630001G21Rik	3.19182
Cab39	1232.91	-0.295405	0.176842	-1.67045	0.0948311	0.38585	Cab39	1162.81
Itm2c	20351	0.169064	0.131231	1.2883	0.197642	0.541025	Itm2c	21523.3
4933407L21Rik	22.5411	0.671071	0.458365	1.46405	0.143179	0.469992	4933407L21Rik	19.7837
Gm28884	2.36773	-0.681861	1.42019	-0.48012	0.631142	NA	Gm28884	4.23837
Gpr55	0.621488	-0.239019	3.09215	-0.0772987	0.938386	NA	Gpr55	0.958912
2810459M11Rik	55.4298	0.594147	0.318438	1.86582	0.0620671	0.308118	2810459M11Rik	52.4562
Psmd1	744.857	0.258141	0.201485	1.28119	0.200127	0.544275	Psmd1	810.299
Htr2b	4.93996	1.28865	0.986335	1.3065	0.191383	NA	Htr2b	3.43425
Gm37914	0.672863	-1.52542	2.94459	-0.518041	0.60443	NA	Gm37914	0.621904
Armc9	465.646	0.0756833	0.141187	0.536052	0.591922	0.842409	Armc9	453.114
B3gnt7	88.9308	0.827707	0.280758	2.94811	0.00319722	0.0541112	B3gnt7	76.1588
Gm28626	6.62049	1.42453	0.803578	1.77273	0.0762737	NA	Gm28626	2.10004
Ncl	1609.38	-0.305179	0.166368	-1.83437	0.0665998	0.320764	Ncl	1765.95
C130036L24Rik	17.5194	-0.246631	0.502562	-0.490748	0.623605	0.856808	C130036L24Rik	10.6242
Nmur1	2.95993	0.167096	1.59263	0.104918	0.916441	NA	Nmur1	2.37625
Ptma	3208.49	0.198686	0.140114	1.41803	0.156182	0.488359	Ptma	2576.13
Pde6d	873.125	0.204108	0.126025	1.61959	0.10532	0.406619	Pde6d	874.305
Cops7b	509.789	0.216345	0.125616	1.72227	0.0850204	0.365859	Cops7b	502.752
Nppc	1839.91	0.903736	0.181865	4.96927	6.7206e-07	8.89359e-05	Nppc	1760.06
Dis3l2	563.688	0.126351	0.15269	0.827506	0.40795	0.739141	Dis3l2	623.691
Gm38142	0.532071	-0.306003	3.24256	-0.094371	0.924814	NA	Gm38142	1.16759
Gm37541	0.773819	-1.29515	2.89271	-0.447728	0.65435	NA	Gm37541	0.856638
Gm38021	4.62053	-1.01276	0.973569	-1.04025	0.298223	NA	Gm38021	3.86701
Gm6136	12.5505	-0.341551	0.529878	-0.644584	0.519197	NA	Gm6136	10.6712
Gm37967	1.84206	-1.20069	1.44546	-0.830667	0.406162	NA	Gm37967	2.80229
Gm28375	0.931839	0.335341	2.82705	0.118619	0.905577	NA	Gm28375	1.99581
Gm37447	1.08784	0.261758	2.31502	0.113069	0.909975	NA	Gm37447	0
Gm29374	34.364	0.164628	0.358921	0.458674	0.646468	0.867975	Gm29374	30.8829
Ecel1	3636.82	0.539055	0.198523	2.71533	0.00662093	0.0875336	Ecel1	4219.75
Prss56	20.0524	0.337989	0.471263	0.717199	0.473252	0.779545	Prss56	27.7388
Eif4e2	1288.86	-0.086495	0.111249	-0.777492	0.436868	0.758312	Eif4e2	1337.02
Efhd1	8.64158	0.0961174	0.675795	0.142229	0.886899	NA	Efhd1	12.0664
Gigyf2	654.492	0.0463563	0.124022	0.373776	0.708571	0.896596	Gigyf2	582.058
Snorc	2.06618	-0.014362	1.70926	-0.00840243	0.993296	NA	Snorc	2.34247
Ngef	2624.85	0.285603	0.15021	1.90136	0.0572547	0.295415	Ngef	2837.21
Neu2	27.3779	0.364555	0.414655	0.879177	0.379305	0.719024	Neu2	30.4876
Inpp5d	32.6907	-0.709405	0.420035	-1.68892	0.091235	0.37876	Inpp5d	52.1196
Atg16l1	1423.4	0.0981729	0.134131	0.73192	0.464218	0.774903	Atg16l1	1383.88
Gm25395	12.2605	-0.919811	0.652969	-1.40866	0.158936	NA	Gm25395	9.56994
Scarna6	3.90441	0.315254	1.07686	0.292753	0.769711	NA	Scarna6	4.18254
Sag	152.335	0.010923	0.221449	0.0493254	0.96066	0.988284	Sag	184.143
Dgkd	2508.37	0.0594535	0.111327	0.534046	0.59331	0.842604	Dgkd	2616.71
Gm19582	4.36139	1.27919	1.03809	1.23226	0.217852	NA	Gm19582	4.48121
4833421G17Rik	0.818235	0.387885	2.92034	0.132822	0.894334	NA	4833421G17Rik	0.932856
Gm38365	1.71963	-0.339474	1.53234	-0.22154	0.824672	NA	Gm38365	2.1954
Usp40	66.61	-0.383182	0.291313	-1.31536	0.188389	0.528149	Usp40	49.7972
Dnajb3	52.0342	0.487193	0.341694	1.42582	0.153921	0.48561	Dnajb3	50.8633
Mroh2a	2.29498	-0.8699	1.49995	-0.579952	0.561947	NA	Mroh2a	1.97805
Hjurp	617.587	-0.0993185	0.171828	-0.578011	0.563257	0.830569	Hjurp	512.558
Trpm8	1.06883	-0.447868	2.4054	-0.186192	0.852294	NA	Trpm8	0.561681
Spp2	3.19253	-1.99233	1.57912	-1.26168	0.207066	NA	Spp2	4.92837
Arl4c	1248.13	-0.250551	0.142456	-1.7588	0.0786122	0.35134	Arl4c	1395.37
Sh3bp4	188.801	0.339791	0.182296	1.86395	0.0623281	0.309303	Sh3bp4	200.803
Agap1	1580.4	0.0417818	0.169583	0.24638	0.805388	0.936476	Agap1	1504.76
Gm37297	1.56909	-2.08047	1.8604	-1.11829	0.263443	NA	Gm37297	1.86571
Gm28499	1.19054	0.78285	1.8661	0.419512	0.674842	NA	Gm28499	1.18358
Gm37521	0.972473	-1.42876	2.76913	-0.515959	0.605883	NA	Gm37521	0.310952
Gbx2	4.77496	0.257052	0.921427	0.278972	0.780266	NA	Gbx2	5.05712
D130058E05Rik	1.89854	-0.130231	1.47561	-0.0882559	0.929673	NA	D130058E05Rik	1.5046
Asb18	17.5887	0.289564	0.500183	0.578916	0.562646	0.830135	Asb18	11.2534
Iqca	2.71314	3.19516	1.4046	2.27478	0.0229191	NA	Iqca	3.05936
4930434B07Rik	1.03371	1.95433	2.23283	0.875267	0.381428	NA	4930434B07Rik	0.310952
Ackr3	49.5584	0.474151	0.315521	1.50275	0.132903	0.453707	Ackr3	44.8324
Gm28723	1.20487	1.32138	2.18087	0.605896	0.544584	NA	Gm28723	0
Cops8	1667.27	0.180606	0.118837	1.51978	0.128566	0.447052	Cops8	1623.27
Col6a3	58.0453	0.0932388	0.308373	0.302357	0.76238	0.918943	Col6a3	58.5464
Rab17	4.24273	-0.491563	1.00604	-0.48861	0.625118	NA	Rab17	3.11185
Lrrfip1	841.69	-0.415079	0.16028	-2.58971	0.00960558	0.111133	Lrrfip1	857.216
Ramp1	209.854	1.14345	0.223262	5.12154	3.03058e-07	5.46882e-05	Ramp1	197.625
Ube2f	732.125	-0.352548	0.124701	-2.82715	0.00469639	0.0708531	Ube2f	788.974
Gm7785	2.39568	1.25148	1.4362	0.871386	0.383544	NA	Gm7785	1.8959
Scly	248.769	0.0461385	0.17595	0.262225	0.793148	0.931799	Scly	274.184
Espnl	1.28856	-1.0194	1.95548	-0.521305	0.602155	NA	Espnl	1.11507
Klhl30	3.14547	2.25232	1.45793	1.54488	0.122376	NA	Klhl30	1.65208
Erfe	3.15281	0.721152	1.16903	0.616883	0.537312	NA	Erfe	1.25425
Ilkap	633.8	-0.0992401	0.123226	-0.805349	0.420618	0.746232	Ilkap	632.395
Hes6	648.206	0.37624	0.159673	2.35632	0.0184569	0.162384	Hes6	680.884
Per2	198.049	0.146195	0.165246	0.884711	0.376312	0.716184	Per2	178.319
Traf3ip1	246.905	-0.215958	0.170006	-1.2703	0.203977	0.548625	Traf3ip1	249.897
Asb1	663.498	-0.0862908	0.132678	-0.650376	0.515449	0.804251	Asb1	721.615
Gm29100	7.5858	1.77505	0.772987	2.29635	0.021656	NA	Gm29100	6.48355
Twist2	9.6115	0.967404	0.706771	1.36877	0.171072	NA	Twist2	8.12477
Hdac4	993.459	-0.219231	0.135926	-1.61287	0.106772	0.408879	Hdac4	1054.81
Gm37036	1.00889	2.06159	2.37272	0.868873	0.384917	NA	Gm37036	0.259815
Ndufa10	4259.53	0.0299865	0.120923	0.24798	0.80415	0.93578	Ndufa10	4680.2
Cops9	2474.36	0.118831	0.184229	0.645017	0.518916	0.80597	Cops9	2735.62
Otos	0.986982	-2.23193	2.18113	-1.02329	0.30617	NA	Otos	1.39226
Gm29483	0.779897	-0.146072	3.10324	-0.0470706	0.962457	NA	Gm29483	0.441051
Gpc1	1948.31	-0.188906	0.134525	-1.40425	0.160244	0.492937	Gpc1	2217.22
Gm29480	6.48903	0.537239	0.792872	0.677587	0.498034	NA	Gm29480	5.07845
Ankmy1	8.43395	-0.0108147	0.714119	-0.0151441	0.987917	NA	Ankmy1	5.40557
Dusp28	244.234	0.388041	0.200854	1.93195	0.0533655	0.285523	Dusp28	264.784
5033417F24Rik	13.1793	0.256508	0.559873	0.458154	0.646842	NA	5033417F24Rik	12.9177
Rnpepl1	401.731	-0.123027	0.180317	-0.682284	0.495059	0.790773	Rnpepl1	406.024
9430060I03Rik	2.96255	-0.265373	1.03237	-0.257052	0.797139	NA	9430060I03Rik	1.20135
Capn10	715.705	0.138221	0.130673	1.05776	0.290164	0.642626	Capn10	771.659
Gpr35	21.882	0.282502	0.477085	0.592143	0.553755	0.825627	Gpr35	23.079
Kif1a	9725.09	0.0612018	0.157121	0.389519	0.696892	0.892143	Kif1a	10809.5
Gm28086	1.06766	1.09122	1.97328	0.552998	0.580264	NA	Gm28086	0.795439
Crocc2	1.23223	0.0142603	2.01404	0.00708042	0.994351	NA	Crocc2	1.26986
Sned1	14.8247	-0.0363148	0.493909	-0.0735254	0.941388	0.982281	Sned1	7.93819
Mterf4	218.462	0.07587	0.177463	0.427527	0.668996	0.879009	Mterf4	207.821
Gm28535	1.17221	0.345807	1.97851	0.174782	0.861251	NA	Gm28535	1.75612
Pask	37.3521	-0.143837	0.335777	-0.42837	0.668382	0.878745	Pask	29.5028
Ppp1r7	995.518	-0.475376	0.147092	-3.23183	0.00123002	0.0279725	Ppp1r7	1150.75
Gm26446	0.818458	0.600751	2.3636	0.254168	0.799365	NA	Gm26446	0.994055
Ano7	0.610879	0.695031	3.27836	0.212006	0.832102	NA	Ano7	1.18358
Hdlbp	2244.38	0.0336131	0.171256	0.196274	0.844396	0.949492	Hdlbp	2438.38
2002-09-01	382.336	0.0532094	0.168938	0.314964	0.752789	0.914857	2002-09-01	349.129
Farp2	77.9642	0.157538	0.247384	0.636815	0.524245	0.809737	Farp2	86.8039
Stk25	4493.74	0.200499	0.118868	1.68673	0.0916549	0.37937	Stk25	4422.17
Bok	603.975	0.645143	0.170786	3.77749	0.000158419	0.00634361	Bok	764.403
Thap4	644.33	0.151233	0.151624	0.997415	0.318563	0.668836	Thap4	704.045
Atg4b	1482.64	0.272402	0.118375	2.30118	0.0213816	0.175902	Atg4b	1472.65
Dtymk	489.135	0.0647149	0.157084	0.411976	0.680357	0.884069	Dtymk	522.006
Ing5	136.574	-0.162504	0.212195	-0.765825	0.44378	0.762738	Ing5	131.086
D2hgdh	130.503	0.265646	0.204465	1.29922	0.193868	0.535859	D2hgdh	115.922
Gal3st2	3.60864	-1.482	1.49791	-0.98938	0.322477	NA	Gal3st2	4.36339
Gal3st2c	1.37095	0.1775	1.80456	0.098362	0.921645	NA	Gal3st2c	2.1026
Pdcd1	2.15749	0.803453	1.36861	0.587056	0.557166	NA	Pdcd1	1.01182
Fam174a	1471.17	0.154483	0.15045	1.0268	0.304512	0.65539	Fam174a	1334.81
BC055308	1.78826	0.70555	1.54832	0.455687	0.648615	NA	BC055308	0.932856
Gm15427	90.6267	0.183519	0.259543	0.707087	0.479513	0.783131	Gm15427	72.1568
St8sia4	144.496	-0.577928	0.273391	-2.11392	0.0345217	0.227772	St8sia4	194.365
Gm22360	0.614548	1.09493	3.28422	0.333391	0.738839	NA	Gm22360	0.51963
Gm1833	0.668779	-1.55167	2.43145	-0.638165	0.523366	NA	Gm1833	0.553387
Slco4c1	18.4576	-0.681505	0.537977	-1.26679	0.205229	0.550302	Slco4c1	14.7488
Panct2	16.0737	-0.0495775	0.534755	-0.0927107	0.926133	0.978721	Panct2	13.9544
D1Ertd622e	289.438	-0.284093	0.157516	-1.80358	0.0712977	0.332555	D1Ertd622e	328.31
Ppip5k2	212.895	-0.674275	0.252778	-2.66746	0.00764276	0.0953287	Ppip5k2	267.584
Gin1	78.7788	-0.361778	0.237726	-1.52183	0.128052	0.446049	Gin1	76.905
Pam	7571.21	0.0836161	0.156148	0.535492	0.592309	0.842409	Pam	7378.91
Gm37140	2.82772	-2.0833	1.5341	-1.35799	0.174466	NA	Gm37140	1.46116
Gm3531	12.3377	-0.26731	0.565437	-0.47275	0.636392	NA	Gm3531	10.5782
B230216N24Rik	113.514	-0.113876	0.261924	-0.434767	0.663732	0.876284	B230216N24Rik	125.858
Gm29461	0.800401	-0.100343	2.44396	-0.0410574	0.96725	NA	Gm29461	1.32277
Gm7967	0.702586	1.96977	2.69426	0.731098	0.464719	NA	Gm7967	0.846576
Gm29460	1.27136	-0.431998	2.36566	-0.182612	0.855103	NA	Gm29460	1.24381
Cntnap5b	7.14938	-0.776273	0.829274	-0.936088	0.349228	NA	Cntnap5b	6.86142
Tdpx-ps1	5.2994	0.678992	0.807828	0.840516	0.400619	NA	Tdpx-ps1	6.0093
Gm29668	11.0145	0.126157	0.603912	0.2089	0.834526	NA	Gm29668	8.57432
Gm29667	1.53002	0.18261	1.74242	0.104802	0.916533	NA	Gm29667	1.19305
Psmb6-ps2	0.532071	0.941089	2.99901	0.3138	0.753673	NA	Psmb6-ps2	0.423288
Cdh20	83.3138	-0.465893	0.26919	-1.73073	0.0835007	0.36201	Cdh20	101.167
Rnf152	54.8428	-0.523733	0.329285	-1.59052	0.111718	0.417474	Rnf152	49.5676
Gm17634	7.62902	0.412651	0.751837	0.548856	0.583104	NA	Gm17634	6.13052
Gm3608	7.73997	-0.13834	0.789713	-0.175178	0.86094	NA	Gm3608	6.00337
Pign	65.9203	-0.313703	0.272373	-1.15174	0.249429	0.603695	Pign	63.2176
Relch	689.393	-0.233408	0.157623	-1.4808	0.138659	0.463018	Relch	670.341
Gm37566	1.25591	-1.7441	2.07013	-0.842507	0.399504	NA	Gm37566	0.621904
Tnfrsf11a	69.4609	0.121764	0.243294	0.50048	0.616737	0.853542	Tnfrsf11a	63.7947
Gm7160	22.0487	0.0174537	0.408112	0.0427671	0.965887	0.989676	Gm7160	18.25
Zcchc2	167.177	-0.332651	0.222034	-1.4982	0.134081	0.454897	Zcchc2	169.865
Gm26509	1.75269	-0.215873	1.65911	-0.130114	0.896477	NA	Gm26509	0.856638
Phlpp1	322.213	0.0600131	0.165053	0.363599	0.716157	0.899601	Phlpp1	350.976
Gm38235	1.53359	-1.16616	1.85856	-0.627455	0.530361	NA	Gm38235	0.700866
A530053M12Rik	1.36125	1.84318	1.92555	0.957226	0.338453	NA	A530053M12Rik	0
Bcl2	77.9354	0.104923	0.243484	0.430925	0.666523	0.87755	Bcl2	71.0592
Kdsr	373.849	-0.246218	0.148436	-1.65875	0.0971659	0.390028	Kdsr	360.128
Vps4b	396.169	0.0915803	0.189208	0.48402	0.628371	0.85908	Vps4b	365.749
Serpinb5	1.27834	1.27245	1.76704	0.720104	0.471461	NA	Serpinb5	1.30539
Serpinb7	1.30869	-0.1684	1.66711	-0.101013	0.91954	NA	Serpinb7	1.25387
Serpinb2	3.20988	-0.0539644	1.22225	-0.0441516	0.964784	NA	Serpinb2	4.77027
Serpinb8	9.66853	0.49187	0.701848	0.700821	0.483415	NA	Serpinb8	7.43649
Cdh7	41.2225	0.550239	0.352876	1.5593	0.118926	0.430108	Cdh7	34.5193
Cdh19	1.00176	-0.423734	2.25492	-0.187915	0.850943	NA	Cdh19	0.441051
Gm29088	16.1606	0.388084	0.542072	0.715928	0.474036	0.780369	Gm29088	9.37168
Gm8173	1.29485	1.13382	1.79469	0.631765	0.527541	NA	Gm8173	1.89392
Dsel	100.742	-0.254875	0.222241	-1.14684	0.251447	0.605521	Dsel	103.098
Cntnap5a	91.5543	-0.716331	0.283577	-2.52606	0.0115351	0.122258	Cntnap5a	126.685
Tsn	1171.56	-0.233674	0.112727	-2.07292	0.0381795	0.242055	Tsn	1266.58
Nifk	697.983	0.165213	0.130026	1.27061	0.203866	0.548552	Nifk	707.005
Clasp1	1116.12	0.0534645	0.135006	0.396017	0.692092	0.889676	Clasp1	1057.37
Tfcp2l1	20.1802	0.767836	0.527113	1.45668	0.145204	0.471847	Tfcp2l1	22.8964
Gli2	6.24458	0.932922	0.967548	0.964213	0.334939	NA	Gli2	11.0185
Inhbb	181.068	0.483918	0.19427	2.49095	0.0127401	0.130392	Inhbb	163.344
Ralb	473.146	-0.0994885	0.142598	-0.697686	0.485374	0.785203	Ralb	482.86
Gm27184	8.367	0.151939	0.735719	0.206518	0.836386	NA	Gm27184	7.0835
Tmem185b	227.324	0.266673	0.162308	1.64301	0.100381	0.39719	Tmem185b	194.292
3830432H09Rik	1.02404	1.93127	1.97332	0.978691	0.327733	NA	3830432H09Rik	0.596823
Epb41l5	56.7958	0.436368	0.265197	1.64545	0.0998772	0.396264	Epb41l5	54.7403
Ptpn4	871.053	-0.378271	0.183832	-2.0577	0.0396191	0.247753	Ptpn4	777.215
Gm37745	2.31451	-1.94694	1.45874	-1.33467	0.181984	NA	Gm37745	1.61003
Gm3551	0.69591	1.52078	2.84806	0.533973	0.59336	NA	Gm3551	0.779444
Tmem177	163.875	0.158769	0.173231	0.916513	0.359398	0.701479	Tmem177	162.864
Cfap221	3.18571	-1.15566	1.20984	-0.955219	0.339467	NA	Cfap221	3.0773
Sctr	2.59293	-1.01092	1.33244	-0.758698	0.448033	NA	Sctr	3.44136
Tmem37	21.679	0.695406	0.704437	0.987179	0.323555	0.672647	Tmem37	23.4999
Dbi	727.906	0.35335	0.149539	2.36292	0.0181314	0.160879	Dbi	880.099
3110009E18Rik	26.881	0.387882	0.380173	1.02028	0.307596	0.658745	3110009E18Rik	28.0229
Steap3	26.5795	2.2615	0.431684	5.23878	1.61639e-07	3.45534e-05	Steap3	20.8577
C1ql2	152.593	0.704187	0.221847	3.17421	0.00150247	0.0321182	C1ql2	156.874
Marco	30.1579	-0.984794	0.424848	-2.31799	0.0204497	0.171277	Marco	46.4902
En1	8.43088	-0.0112633	0.63197	-0.0178224	0.98578	NA	En1	6.28077
Celrr	1.02619	0.261727	2.40902	0.108645	0.913484	NA	Celrr	0.449344
Insig2	859.038	0.0391022	0.150094	0.260518	0.794464	0.932033	Insig2	764.028
Gm37174	6.88379	-1.13962	0.852008	-1.33757	0.181037	NA	Gm37174	6.09221
2210011K15Rik	0.60618	1.59395	2.83403	0.562431	0.573822	NA	2210011K15Rik	0.441051
Ccdc93	256.238	-0.28917	0.192799	-1.49985	0.133653	0.454811	Ccdc93	237.294
Htr5b	31.2146	1.19169	0.388949	3.06387	0.00218496	0.0413624	Htr5b	25.7482
Ddx18	297.722	0.164498	0.165378	0.994675	0.319895	0.669884	Ddx18	307.683
Dpp10	646.857	-0.415401	0.18604	-2.23286	0.025558	0.193398	Dpp10	726.461
Gm37478	0.799247	-1.56645	2.79323	-0.560803	0.574932	NA	Gm37478	0.259815
Gm38263	0.83821	-0.633471	2.36382	-0.267986	0.78871	NA	Gm38263	0.570767
Gm37551	2.75248	1.2052	1.28974	0.934445	0.350074	NA	Gm37551	3.9365
Gm38073	1.72673	-1.73819	1.90509	-0.91239	0.361564	NA	Gm38073	1.37391
Gm28928	2.97472	-2.52214	1.53332	-1.64489	0.0999934	NA	Gm28928	2.51503
Gm37717	0.759071	-1.35547	3.16483	-0.428291	0.66844	NA	Gm37717	0.596823
Actr3	1887.95	0.0167649	0.115955	0.144581	0.885041	0.964219	Actr3	1838.99
Slc35f5	556.159	0.134534	0.174008	0.773149	0.439434	0.759636	Slc35f5	449.517
Gpr39	4.78002	0.411392	1.0463	0.393189	0.69418	NA	Gpr39	4.64135
Lypd1	1064.82	-0.0370964	0.127276	-0.291465	0.770696	0.922008	Lypd1	1179.62
Nckap5	28.8619	0.0559351	0.384099	0.145627	0.884216	0.964066	Nckap5	26.4798
Mgat5	1420.48	0.0977296	0.148554	0.657871	0.510621	0.801978	Mgat5	1477.64
Gm37510	6.11058	-0.27335	0.961816	-0.284202	0.776255	NA	Gm37510	6.34946
Gm8451	26.8224	-0.0299166	0.458726	-0.0652167	0.948001	0.984123	Gm8451	19.8241
Tmem163	621.15	0.0440758	0.203461	0.21663	0.828497	0.945153	Tmem163	609.12
2900009J06Rik	42.1179	0.243787	0.347502	0.701541	0.482966	0.784238	2900009J06Rik	35.3325
Ccnt2	394.701	-0.812263	0.221931	-3.65998	0.00025224	0.00898684	Ccnt2	377.104
Map3k19	3.1582	1.05429	1.25881	0.837534	0.402293	NA	Map3k19	4.34698
Rab3gap1	921.083	0.321199	0.117202	2.74055	0.00613359	0.0836371	Rab3gap1	875.25
Zranb3	142.072	-0.323911	0.207719	-1.55937	0.118909	0.430108	Zranb3	148.582
Gm28800	4.50619	-0.694373	1.02189	-0.679501	0.49682	NA	Gm28800	7.21581
Gm38248	0.74131	2.18148	2.65136	0.822775	0.410636	NA	Gm38248	0.310952
Rpl28-ps1	33.763	0.017743	0.409474	0.0433311	0.965438	0.989508	Rpl28-ps1	25.925
R3hdm1	4538.23	-0.300211	0.119399	-2.51435	0.0119252	0.125151	R3hdm1	4456.47
Gm37868	2.40816	-1.8288	1.64068	-1.11467	0.264994	NA	Gm37868	1.29907
Gm37407	6.72654	-1.0682	0.826067	-1.29311	0.195972	NA	Gm37407	8.61376
Mir128-1	0.945465	-0.128279	2.64266	-0.0485416	0.961285	NA	Mir128-1	0.932856
Ubxn4	769.285	0.0859656	0.126982	0.676989	0.498413	0.793503	Ubxn4	716.885
Lct	0.999519	1.2277	1.92962	0.636239	0.524621	NA	Lct	0.925538
Mcm6	126.153	0.284994	0.207574	1.37298	0.169759	0.505424	Mcm6	114.502
Dars	663.329	-0.14719	0.144355	-1.01964	0.307897	0.658794	Dars	603.4
Gm6170	3.06991	-0.10427	1.09113	-0.0955612	0.923869	NA	Gm6170	3.40722
Cxcr4	20.5928	1.6416	0.443407	3.70223	0.00021371	0.00787667	Cxcr4	14.5564
Thsd7b	13.2452	-1.12154	0.594349	-1.88701	0.0591588	NA	Thsd7b	14.479
Gm15675	5.14304	-0.556551	0.785968	-0.708109	0.478878	NA	Gm15675	3.72862
Cd55	70.5256	0.439682	0.302996	1.45111	0.146748	0.474201	Cd55	52.9618
Gm16083	2.83419	-0.564529	1.28986	-0.437666	0.661628	NA	Gm16083	2.1954
Gm37109	3.59461	-1.70876	1.1891	-1.43702	0.150713	NA	Gm37109	4.56552
C4bp	6.48396	-0.82367	0.860607	-0.957081	0.338526	NA	C4bp	6.95933
Pfkfb2	210.669	-0.28664	0.22665	-1.26468	0.205985	0.551052	Pfkfb2	196.027
Yod1	107.44	-0.47803	0.215039	-2.22299	0.0262167	0.196374	Yod1	112.847
AA986860	106.783	0.193335	0.235243	0.821854	0.41116	0.740322	AA986860	91.9861
Fcmr	0.679907	1.52452	2.89295	0.526976	0.59821	NA	Fcmr	0
Il24	0.556176	1.23321	3.16844	0.389218	0.697115	NA	Il24	1.62464
Il19	1.92769	1.39116	1.41971	0.979888	0.327141	NA	Il19	2.78393
Il10	0.690895	-0.0438012	2.94525	-0.0148718	0.988134	NA	Il10	0.570767
Mapkapk2	612.779	0.183248	0.151268	1.21141	0.225737	0.575209	Mapkapk2	698.44
Gm37084	1.51751	-1.81923	2.02474	-0.898498	0.36892	NA	Gm37084	2.69706
Dyrk3	134.337	0.430378	0.217962	1.97455	0.0483189	0.273247	Dyrk3	123.401
Eif2d	505.756	0.0624057	0.132982	0.469281	0.638869	0.86437	Eif2d	539.837
Rassf5	534.866	0.148133	0.139948	1.05849	0.289833	0.642626	Rassf5	534.496
Ikbke	22.2391	0.0198007	0.495921	0.0399272	0.968151	0.990462	Ikbke	26.2703
Gm28913	6.71134	0.285952	0.735538	0.388765	0.69745	NA	Gm28913	7.40631
Srgap2	1034.83	-0.764455	0.15621	-4.89377	9.89228e-07	0.000121624	Srgap2	1237.43
Fam72a	21.8927	0.0415296	0.467155	0.0888992	0.929162	0.979449	Fam72a	32.8545
Rab7b	6.69753	-0.418265	1.12463	-0.371913	0.709958	NA	Rab7b	10.9709
Slc26a9	2.15166	-0.133878	1.74552	-0.0766981	0.938864	NA	Slc26a9	2.73121
Pm20d1	4.25545	-0.32367	1.61179	-0.200814	0.840844	NA	Pm20d1	5.58189
Slc41a1	573.649	-0.123871	0.167521	-0.739435	0.459643	0.77267	Slc41a1	542.021
Rab29	159.453	-0.350325	0.216037	-1.6216	0.104889	0.406082	Rab29	185.223
Nucks1	1315.99	-0.635536	0.147828	-4.29917	1.71439e-05	0.00114526	Nucks1	1405.82
Gm38067	1.13709	-1.86773	2.24996	-0.830119	0.406471	NA	Gm38067	0.310952
Slc45a3	12.8287	0.15104	0.5466	0.276327	0.782297	NA	Slc45a3	13.0926
Elk4	174.212	-0.152894	0.226258	-0.675753	0.499197	0.793959	Elk4	171.386
Mfsd4a	184.171	-0.0945756	0.204596	-0.462256	0.643898	0.866537	Mfsd4a	226.44
Gm37120	5.05238	-0.268852	0.833372	-0.322608	0.746992	NA	Gm37120	5.266
Cdk18	204.354	0.0111241	0.186563	0.0596262	0.952453	0.985476	Cdk18	207.261
Lemd1	48.2327	0.644645	0.313863	2.05391	0.0399847	0.249449	Lemd1	40.6492
AC124108.1	35.204	0.182677	0.391746	0.466314	0.64099	0.865605	AC124108.1	42.1767
Gm7241	2.63846	0.79422	1.20885	0.657002	0.51118	NA	Gm7241	1.73697
Klhdc8a	391.065	-0.250927	0.190969	-1.31397	0.188857	0.52832	Klhdc8a	441.293
Nuak2	42.8963	-0.0887027	0.308156	-0.28785	0.773461	0.923356	Nuak2	41.1633
Tmcc2	1596.66	0.219055	0.151492	1.44598	0.148182	0.476863	Tmcc2	1931.99
Dstyk	286.82	-0.213213	0.260262	-0.819225	0.412658	0.74165	Dstyk	296.2
6030442K20Rik	3.59047	0.0669334	1.04316	0.0641642	0.948839	NA	6030442K20Rik	3.4765
Rbbp5	394.135	0.000352772	0.17396	0.00202789	0.998382	0.999389	Rbbp5	342.698
Tmem81	24.2183	0.0337977	0.415469	0.0813483	0.935165	0.980688	Tmem81	23.3646
Cntn2	816.532	0.173523	0.131882	1.31574	0.18826	0.527946	Cntn2	752.746
Nfasc	2251.23	0.232223	0.113811	2.04043	0.0413073	0.252983	Nfasc	2050.27
Lrrn2	1176.11	0.307785	0.147702	2.08382	0.0371766	0.237834	Lrrn2	1164.73
Gm38308	0.426214	0.0204186	4.22299	0.0048351	0.996142	NA	Gm38308	0.786353
Mdm4	476.421	-0.402024	0.199365	-2.01652	0.0437455	0.26155	Mdm4	453.451
Gm29257	2.34824	1.27149	1.21137	1.04963	0.293889	NA	Gm29257	2.47475
Pik3c2b	102.306	-0.0538988	0.252164	-0.213745	0.830746	0.946166	Pik3c2b	96.1556
Ppp1r15b	495.707	-0.0980109	0.174692	-0.561049	0.574764	0.836267	Ppp1r15b	465.056
Plekha6	563.37	-0.0729774	0.149808	-0.487138	0.626161	0.858461	Plekha6	447.046
Gm19461	0.368862	0.911234	4.31019	0.211414	0.832564	NA	Gm19461	0.933831
Ren1	0.894203	-0.39581	2.49668	-0.158535	0.874035	NA	Ren1	0.64796
Etnk2	149.255	0.200075	0.207663	0.96346	0.335317	0.681074	Etnk2	139.212
Sox13	10.9007	-1.14139	0.670176	-1.70312	0.0885451	NA	Sox13	11.4115
Snrpe	497.583	-0.203941	0.167101	-1.22046	0.222291	0.571279	Snrpe	530.149
Gm26706	2.01874	1.28964	1.54205	0.836316	0.402977	NA	Gm26706	0.570767
Zc3h11a	10.6806	-0.906264	0.629823	-1.43892	0.150173	NA	Zc3h11a	8.15144
Gm38394	2.06178	-0.556293	1.55171	-0.358504	0.719966	NA	Gm38394	1.89354
Lax1	1.00191	-0.268384	2.5916	-0.103559	0.917519	NA	Lax1	1.03926
Atp2b4	724.076	0.122385	0.176783	0.692292	0.488754	0.786672	Atp2b4	758.217
Optc	28.9049	0.42258	0.378624	1.11609	0.264382	0.616788	Optc	20.7459
Prelp	63.3803	0.451961	0.392808	1.15059	0.249901	0.604299	Prelp	79.6836
Fmod	34.5311	0.660964	0.42496	1.55535	0.119862	0.431918	Fmod	37.896
Btg2	607.97	1.1098	0.563332	1.97006	0.0488316	0.274266	Btg2	530.443
Chit1	3.80544	1.74518	1.17299	1.4878	0.136803	NA	Chit1	6.30131
Chil1	154.052	0.421307	0.365687	1.1521	0.24928	0.603651	Chil1	291.578
Mybph	7.49477	1.26462	0.706988	1.78874	0.073657	NA	Mybph	4.52052
Adora1	2319.49	-0.522507	0.177556	-2.94278	0.00325282	0.0548518	Adora1	2886.86
Ppfia4	1543.39	0.172133	0.121385	1.41808	0.156168	0.488359	Ppfia4	1620.81
Tmem183a	1228.94	0.0187247	0.148033	0.126491	0.899344	0.968957	Tmem183a	1324.3
Cyb5r1	1407.24	-0.256824	0.125375	-2.04844	0.040517	0.250661	Cyb5r1	1599.11
Adipor1	1032.33	-0.495962	0.146426	-3.38711	0.000706341	0.0189106	Adipor1	1301.53
Gm37935	6.75152	0.306443	0.707053	0.433408	0.664718	NA	Gm37935	6.15737
Klhl12	648.818	-0.259296	0.14399	-1.80078	0.0717368	0.333931	Klhl12	601.771
Rabif	752.589	0.104258	0.126574	0.82369	0.410116	0.740005	Rabif	728.773
Kdm5b	939.085	0.0115738	0.135083	0.0856794	0.931721	0.979682	Kdm5b	863.958
Gm26783	3.72828	-0.0616348	0.975885	-0.0631579	0.949641	NA	Gm26783	2.7932
Syt2	752.537	-0.311546	0.216639	-1.43808	0.15041	0.481112	Syt2	956.851
Ppp1r12b	664.295	0.0802482	0.165735	0.484195	0.628247	0.85908	Ppp1r12b	647.764
Gm37949	1.19684	0.898381	1.88928	0.475515	0.63442	NA	Gm37949	0.621904
Gm37677	3.65768	-1.11286	1.10718	-1.00512	0.314838	NA	Gm37677	2.69668
Ube2t	145.221	0.342544	0.239791	1.42851	0.153145	0.484777	Ube2t	115.28
Lgr6	22.6827	1.36376	0.500029	2.72736	0.00638429	0.0855445	Lgr6	15.5362
Ptprv	12.4494	0.650651	0.635225	1.02428	0.305701	NA	Ptprv	12.7058
Ptpn7	2.60032	0.299099	1.22046	0.245071	0.806402	NA	Ptpn7	2.77623
Arl8a	5513.21	0.047152	0.105994	0.444857	0.656423	0.873345	Arl8a	5681.85
Gm15445	0.77583	-0.596651	2.65331	-0.22487	0.82208	NA	Gm15445	1.14192
Gpr37l1	41.1264	0.412679	0.702342	0.587576	0.556817	0.826688	Gpr37l1	51.4177
Gm4204	67.783	0.00927115	0.312062	0.0297093	0.976299	0.992731	Gm4204	91.9607
Elf3	0.896187	-1.34618	2.4457	-0.550428	0.582026	NA	Elf3	1.26986
Rnpep	380.405	-0.221119	0.172381	-1.28274	0.199583	0.543872	Rnpep	409.396
Timm17a	1190.95	-0.145902	0.122436	-1.19166	0.233394	0.584853	Timm17a	1302.72
Lmod1	9.52965	1.11531	0.959309	1.16262	0.244984	NA	Lmod1	8.35737
Shisa4	2195.72	0.368023	0.134842	2.72928	0.00634723	0.0852752	Shisa4	2228.08
Ipo9	1167.25	-0.0607683	0.145514	-0.417612	0.676231	0.882416	Ipo9	1188.35
Nav1	2210.13	-0.276775	0.167575	-1.65166	0.0986049	0.393485	Nav1	2432.79
Gm37333	7.76625	-0.454002	0.728761	-0.622978	0.533299	NA	Gm37333	12.4373
Gm4793	58.2286	-0.40548	0.27704	-1.46362	0.143298	0.470272	Gm4793	47.4874
Gm38399	0.931026	-2.76071	2.4286	-1.13675	0.255644	NA	Gm38399	0.310952
Csrp1	1346.19	0.436348	0.170445	2.56005	0.0104656	0.116709	Csrp1	1089.6
Phlda3	1059.81	0.410453	0.175856	2.33403	0.0195944	0.166931	Phlda3	1228.56
Tnni1	4.21918	-0.981035	1.15092	-0.852395	0.393995	NA	Tnni1	3.34403
Lad1	3.87559	1.50565	1.03088	1.46055	0.144139	NA	Lad1	2.1425
Tnnt2	8.63792	0.711485	0.699409	1.01727	0.309027	NA	Tnnt2	5.99194
Pkp1	1.16343	0.637387	4.32211	0.147471	0.88276	NA	Pkp1	2.44061
Igfn1	76.1185	0.284819	0.255511	1.1147	0.264978	0.61766	Igfn1	60.2178
Tmem9	2666.57	-0.309002	0.149651	-2.06481	0.0389405	0.244721	Tmem9	3367.4
Ascl5	4.27177	1.62019	1.15019	1.40863	0.158945	NA	Ascl5	4.45932
Cacna1s	71.1602	0.446418	0.276192	1.61633	0.106023	0.407921	Cacna1s	62.7241
Gm15850	9.61077	-0.153931	0.645936	-0.238306	0.811644	NA	Gm15850	10.33
Kif21b	2385.03	-0.1945	0.188419	-1.03227	0.301944	0.652693	Kif21b	2693.68
Mroh3	0.678235	-0.961399	3.17068	-0.303215	0.761726	NA	Mroh3	1.58082
Inava	9.02561	0.904135	0.747265	1.20993	0.226307	NA	Inava	10.2671
Gm26781	0.585584	0.617171	3.2102	0.192253	0.847544	NA	Gm26781	0.960681
Gpr25	12.8322	1.47686	0.70474	2.09561	0.0361171	NA	Gpr25	8.40554
Camsap2	1009.12	-0.240463	0.14454	-1.66364	0.0961842	0.388547	Camsap2	1032.1
9230116N13Rik	4.3834	0.296655	0.873813	0.339495	0.734237	NA	9230116N13Rik	2.28345
Ddx59	79.8798	0.203498	0.252164	0.807005	0.419663	0.745776	Ddx59	79.6971
Kif14	2.93646	-0.929608	1.17072	-0.794051	0.427166	NA	Kif14	1.74012
Zfp281	312.052	-0.295619	0.205779	-1.43659	0.150835	0.481375	Zfp281	317.397
Gm19705	74.5134	-0.257351	0.329381	-0.78132	0.434615	0.756384	Gm19705	63.0499
Nr5a2	1.14997	-1.78855	2.04193	-0.87591	0.381079	NA	Nr5a2	1.53974
Gm4258	6.34022	-1.00959	0.770456	-1.31038	0.190066	NA	Gm4258	6.32125
Gm37298	1.69091	-0.282604	1.6514	-0.17113	0.864121	NA	Gm37298	2.7245
Gm37124	2.34458	-0.720449	1.32745	-0.54273	0.587316	NA	Gm37124	1.85246
A130050O07Rik	1.03542	-0.336038	2.26988	-0.148042	0.88231	NA	A130050O07Rik	0.310952
Gm26930	0.65548	-1.79028	2.99278	-0.5982	0.549707	NA	Gm26930	0.51963
D130019J16Rik	7.99516	-0.868345	0.770852	-1.12647	0.259965	NA	D130019J16Rik	12.3971
Gm37534	2.36049	-1.47315	1.36303	-1.08079	0.279789	NA	Gm37534	3.24375
A430106G13Rik	6.54721	-1.57897	0.891642	-1.77085	0.0765851	NA	A430106G13Rik	3.52369
Ptprc	5.2948	-0.431825	0.993281	-0.434746	0.663747	NA	Ptprc	8.1514
Nek7	587.301	-0.4676	0.199069	-2.34894	0.0188271	0.163912	Nek7	690.976
Lhx9	11.1229	-0.282129	0.580769	-0.485785	0.62712	NA	Lhx9	8.07973
2310009B15Rik	189.171	0.520676	0.203096	2.56369	0.0103565	0.116467	2310009B15Rik	192.797
Gm37045	0.918895	2.55557	2.61999	0.975412	0.329356	NA	Gm37045	1.19267
Dennd1b	91.6372	-0.476825	0.233581	-2.04137	0.041214	0.252834	Dennd1b	95.8124
Gm37423	0.994293	0.656618	2.72401	0.241048	0.809518	NA	Gm37423	1.55476
Crb1	9.69101	-0.655029	0.682768	-0.959373	0.337371	NA	Crb1	11.8392
Zbtb41	149.083	-0.453815	0.198831	-2.28241	0.0224652	0.181485	Zbtb41	139.799
Aspm	5.26609	-0.0440351	0.894765	-0.0492142	0.960749	NA	Aspm	5.65927
F13b	0.79295	1.73585	2.81923	0.615717	0.538081	NA	F13b	0.621904
Gm5837	2.15901	0.0259888	1.23199	0.021095	0.98317	NA	Gm5837	1.38397
Cfh	33.3656	-0.142794	0.546385	-0.261344	0.793828	0.932009	Cfh	56.7751
Kcnt2	189.103	-0.576093	0.214869	-2.68114	0.00733717	0.0929757	Kcnt2	160.3
Gm5835	9.6064	-0.415282	0.620209	-0.669584	0.503123	NA	Gm5835	6.82312
Cdc73	240.961	-0.420454	0.171348	-2.4538	0.0141356	0.139323	Cdc73	231.613
B3galt2	368.564	-0.500854	0.167675	-2.98705	0.00281682	0.0495585	B3galt2	364.642
Glrx2	642.401	-0.172318	0.135479	-1.27192	0.203403	0.548155	Glrx2	653.027
Trove2	722.029	-0.762253	0.157571	-4.83752	1.31469e-06	0.000149735	Trove2	801.561
Uchl5	777.393	-0.286768	0.126166	-2.27293	0.0230302	0.183969	Uchl5	870.338
Gm29170	63.2993	-0.0411452	0.332009	-0.123928	0.901372	0.969859	Gm29170	61.8728
Rgs2	3064.2	-0.110074	0.134863	-0.816191	0.414391	0.743059	Rgs2	3750.98
Rgs13	58.7666	-0.844583	0.348111	-2.42619	0.0152582	0.145214	Rgs13	83.0017
Gm7266	1.9472	1.09296	1.43159	0.763458	0.44519	NA	Gm7266	3.09488
Gm5262	1.38071	-0.808148	1.64357	-0.491703	0.62293	NA	Gm5262	1.59265
Gm29514	13.3029	-0.335432	0.608218	-0.551499	0.581292	NA	Gm29514	17.9824
Brinp3	166.362	-0.134783	0.269826	-0.49952	0.617413	0.853895	Brinp3	229.94
A230059L01Rik	2.11969	-0.799143	1.4355	-0.5567	0.577732	NA	A230059L01Rik	3.36338
Pla2g4a	12.4246	-0.196594	0.67709	-0.290352	0.771547	NA	Pla2g4a	21.4214
Ptgs2os	0.59842	-1.96589	2.83089	-0.694442	0.487405	NA	Ptgs2os	0.310952
Ptgs2	210.83	-0.312051	0.267838	-1.16507	0.24399	0.597084	Ptgs2	324.913
Gm9687	4.54591	-0.355591	0.989799	-0.359256	0.719403	NA	Gm9687	4.72899
Odr4	328.707	-0.2898	0.175897	-1.64756	0.0994435	0.395355	Odr4	304.79
Tpr	775.045	-0.00120889	0.122421	-0.00987489	0.992121	0.997	Tpr	750.911
Prg4	0.653005	0.333987	2.9892	0.111731	0.911037	NA	Prg4	0.259815
Hmcn1	5.92647	0.364211	1.29209	0.281877	0.778038	NA	Hmcn1	6.84507
Gm10138	22.1856	0.396898	0.433771	0.914995	0.360194	0.702006	Gm10138	23.0707
Ivns1abp	819.792	-0.174039	0.1528	-1.139	0.254704	0.607745	Ivns1abp	769.329
Swt1	99.4899	-0.23495	0.274178	-0.856925	0.391486	0.729503	Swt1	88.8785
Trmt1l	312.578	-0.147107	0.150223	-0.979257	0.327453	0.675293	Trmt1l	282.709
Gm37893	4.06312	-1.68406	1.12832	-1.49254	0.135557	NA	Gm37893	4.86659
Rnf2	235.114	-0.0860328	0.195495	-0.440078	0.659881	0.874174	Rnf2	184.3
Gm36527	0.953994	1.7219	2.34549	0.73413	0.46287	NA	Gm36527	0.830581
Gm19503	4.75313	-0.488198	0.912989	-0.534726	0.59284	NA	Gm19503	4.18626
Fam129a	21.1489	-0.625962	0.46448	-1.34766	0.177767	0.51636	Fam129a	22.8742
2810414N06Rik	40.5009	0.744697	0.338414	2.20055	0.027768	0.202954	2810414N06Rik	27.7757
Edem3	345.488	0.129279	0.174785	0.739643	0.459517	0.77267	Edem3	302.676
1700025G04Rik	1271.59	-0.0179571	0.124184	-0.144601	0.885026	0.964219	1700025G04Rik	1208.93
Tsen15	593.911	0.0463399	0.141932	0.326494	0.74405	0.910621	Tsen15	571.978
Colgalt2	92.0863	0.493307	0.246245	2.00332	0.0451432	0.264668	Colgalt2	84.592
Rgl1	698.548	-0.422948	0.159249	-2.65589	0.00790994	0.0977835	Rgl1	807.17
Gm7278	0.584831	-1.35582	3.12217	-0.434255	0.664104	NA	Gm7278	1.42602
Arpc5	1671.74	-0.145917	0.11082	-1.31671	0.187937	0.527873	Arpc5	1756.23
Ncf2	12.9182	-0.022021	0.723185	-0.0304501	0.975708	NA	Ncf2	24.3183
Smg7	1233.8	-0.134848	0.13659	-0.987246	0.323522	0.672647	Smg7	1231.71
Gm28791	1.28059	-1.26023	2.229	-0.56538	0.571815	NA	Gm28791	3.13811
Nmnat2	1741.76	0.0467287	0.152746	0.305924	0.759662	0.918379	Nmnat2	1704.9
Lamc2	189.909	0.419679	0.205369	2.04354	0.0409995	0.252074	Lamc2	164.124
Lamc1	193.811	0.0746071	0.191281	0.39004	0.696507	0.891905	Lamc1	193.274
Gm38009	1.13307	-0.861691	2.25398	-0.382298	0.702241	NA	Gm38009	1.76303
E330020D12Rik	3.71724	0.66471	1.03998	0.639158	0.52272	NA	E330020D12Rik	4.15644
Shcbp1l	4.76621	0.029184	1.02138	0.0285731	0.977205	NA	Shcbp1l	1.7123
Dhx9	480.802	-0.00276048	0.166632	-0.0165663	0.986783	0.995742	Dhx9	466.383
Npl	100.583	0.335772	0.22397	1.49919	0.133825	0.454897	Npl	108.333
Gm6652	2.28445	0.663727	1.27268	0.521519	0.602005	NA	Gm6652	3.78707
Rgs8	1545.92	-0.612439	0.171558	-3.56987	0.000357159	0.0116956	Rgs8	1762.63
Rgs16	555.917	0.320847	0.178601	1.79645	0.0724233	0.335612	Rgs16	541.912
Rnasel	49.0841	-0.143624	0.354497	-0.405148	0.685369	0.886884	Rnasel	44.8624
Gm28512	0.575547	-0.225719	3.38568	-0.0666687	0.946845	NA	Gm28512	1.29592
Rgsl1	3.51643	-0.399431	0.962473	-0.415005	0.678138	NA	Rgsl1	2.90456
Teddm2	18.1764	0.332389	0.484189	0.686487	0.492406	0.789149	Teddm2	21.0063
Gm38352	1.23059	-0.721696	1.92504	-0.374899	0.707735	NA	Gm38352	1.85108
Glul	886.769	-0.0625561	0.205351	-0.30463	0.760648	0.918775	Glul	963.84
4930452N14Rik	1.05428	-0.646351	1.94579	-0.33218	0.739753	NA	4930452N14Rik	0.976675
Cacna1e	824.005	-0.564926	0.179369	-3.14953	0.00163536	0.034119	Cacna1e	917.877
Gm9530	0.686694	1.92408	2.68692	0.716092	0.473934	NA	Gm9530	0.112336
Ier5	405.628	0.368098	0.165489	2.22431	0.0261276	0.196028	Ier5	470.144
Mr1	8.88101	0.473182	0.783164	0.604193	0.545716	NA	Mr1	11.9002
Stx6	1088.03	0.294381	0.11521	2.55516	0.0106139	0.117396	Stx6	1062.1
BC034090	43.2666	0.218021	0.384944	0.566371	0.571142	0.83366	BC034090	48.5842
Xpr1	795.573	0.00569007	0.157982	0.0360172	0.971269	0.99136	Xpr1	732.535
Gm5532	5.24619	0.643987	0.994165	0.647767	0.517136	NA	Gm5532	3.44789
Acbd6	959.371	0.0774031	0.11982	0.645994	0.518283	0.80597	Acbd6	1053.15
Lhx4	3.49189	0.0054753	1.18376	0.00462534	0.99631	NA	Lhx4	2.50774
Qsox1	954.427	0.467288	0.131628	3.55008	0.000385121	0.0123301	Qsox1	893.127
Cep350	265.194	-0.0151406	0.157258	-0.0962787	0.923299	0.978134	Cep350	244.455
Gm9694	1.84476	-1.0413	1.39406	-0.746952	0.455093	NA	Gm9694	1.68722
Tor1aip1	145.685	0.466691	0.184918	2.52378	0.0116102	0.122773	Tor1aip1	144.358
9430034N14Rik	1.04816	-1.38322	2.20612	-0.62699	0.530666	NA	9430034N14Rik	1.45249
Tor1aip2	713.355	0.102441	0.145928	0.701999	0.48268	0.78415	Tor1aip2	694.987
Fam163a	43.7536	-0.303827	0.3502	-0.867582	0.385623	0.725655	Fam163a	36.1435
Tdrd5	18.8823	-0.391924	0.473402	-0.827888	0.407734	0.739078	Tdrd5	16.5261
Axdnd1	3.58496	-1.48321	1.08741	-1.36398	0.172574	NA	Axdnd1	1.78356
Gm2000	60.443	-0.209774	0.33214	-0.631585	0.527658	0.81156	Gm2000	50.8404
Soat1	277.024	-0.438033	0.19284	-2.27149	0.0231173	0.184087	Soat1	293.318
Gm10031	8.16988	-0.0296981	0.668342	-0.0444354	0.964557	NA	Gm10031	4.59216
Abl2	406.426	-0.592211	0.161161	-3.67466	0.000238163	0.00859887	Abl2	471.443
Gm38043	4.25027	-0.950335	1.04201	-0.912024	0.361756	NA	Gm38043	6.47664
Tor3a	27.8688	0.99438	0.498179	1.99603	0.0459307	0.266511	Tor3a	40.3066
Fam20b	812.023	0.220626	0.174349	1.26543	0.205718	0.550836	Fam20b	786.098
Ralgps2	222.826	0.150794	0.175944	0.857061	0.391411	0.729503	Ralgps2	205.091
Gm28693	0.908523	0.394789	2.43058	0.162426	0.87097	NA	Gm28693	0
Angptl1	1.537	0.888389	1.60026	0.555153	0.57879	NA	Angptl1	0.441051
Gm37802	1.02741	1.19462	2.23245	0.535118	0.592568	NA	Gm37802	0.882102
Tex35	0.736166	-0.917752	2.5385	-0.361533	0.717701	NA	Tex35	0.960681
Rasal2	418.592	-0.0398425	0.143522	-0.277605	0.781316	0.927262	Rasal2	384.986
Gm37788	4.60754	-0.290995	1.0895	-0.26709	0.7894	NA	Gm37788	6.87856
Gm6058	6.81062	-0.699287	0.882452	-0.792436	0.428107	NA	Gm6058	7.35535
Gm37060	1.41885	-0.894068	2.19241	-0.407801	0.68342	NA	Gm37060	1.52968
2810025M15Rik	701.588	0.240588	0.169576	1.41876	0.155969	0.488147	2810025M15Rik	812.108
Cryzl2	23.7088	0.258979	0.568671	0.455411	0.648814	0.869423	Cryzl2	37.042
Sec16b	42.1153	0.738715	0.353331	2.09072	0.0365534	0.235622	Sec16b	39.818
Brinp2	1415.46	-0.182519	0.15261	-1.19598	0.231704	0.582614	Brinp2	1575.14
Astn1	1953.83	0.0597188	0.140531	0.42495	0.670873	0.879784	Astn1	1987.21
Gm37861	3.61591	0.519346	1.03309	0.502712	0.615167	NA	Gm37861	3.40799
Gm37367	0.664905	-0.657671	3.26806	-0.201242	0.840509	NA	Gm37367	0.631966
Pappa2	11.5748	0.0819821	0.787314	0.104129	0.917067	NA	Pappa2	13.8591
Cop1	676.873	-0.20419	0.12306	-1.65927	0.0970616	0.390015	Cop1	729.085
Gm37115	0.978714	-1.40561	2.66914	-0.526613	0.598462	NA	Gm37115	1.24381
Tnr	1247.29	-0.409133	0.150583	-2.717	0.00658764	0.0873428	Tnr	1318.54
Gm37731	1.46218	-0.959112	1.94099	-0.494135	0.621211	NA	Gm37731	2.20487
Gm38039	0.689239	0.0058198	2.50461	0.00232363	0.998146	NA	Gm38039	0.310952
4930523C07Rik	9.382	0.883558	0.692574	1.27576	0.202041	NA	4930523C07Rik	12.5409
4930562F07Rik	2.49885	0.677283	1.32557	0.510937	0.609395	NA	4930562F07Rik	3.24059
Tnn	158.279	-1.51757	0.237622	-6.38649	1.69734e-10	1.07203e-07	Tnn	243.051
Mrps14	1039.5	-0.0994677	0.145797	-0.682234	0.495091	0.790773	Mrps14	1072.88
Cacybp	1327.05	-0.216212	0.13487	-1.60311	0.10891	0.412908	Cacybp	1376.45
4933417C20Rik	1.20572	0.403207	1.73415	0.232509	0.816143	NA	4933417C20Rik	0.881719
Rabgap1l	1385.55	-0.509426	0.142244	-3.58134	0.000341833	0.0114177	Rabgap1l	1367.77
Gm37529	12.0641	-1.76799	0.708683	-2.49475	0.0126045	NA	Gm37529	12.3643
Gm37212	2.09205	-0.527697	3.29182	-0.160305	0.87264	NA	Gm37212	2.33418
Gm38302	0.815928	1.01826	2.75	0.370274	0.711178	NA	Gm38302	0.846576
Gm37328	4.25391	-0.231076	0.955503	-0.241837	0.808906	NA	Gm37328	2.13636
Gm38329	7.2145	-0.150237	0.733204	-0.204905	0.837646	NA	Gm38329	9.99535
Gm37083	1.41382	1.00772	1.85614	0.542908	0.587193	NA	Gm37083	3.73417
Rc3h1	291.473	-0.378382	0.179037	-2.11343	0.0345642	0.22787	Rc3h1	299.282
Gm37653	0.775301	-0.398022	2.82494	-0.140896	0.887952	NA	Gm37653	1.45249
Serpinc1	1.46234	-0.420989	1.69006	-0.249098	0.803285	NA	Serpinc1	1.14153
Zbtb37	141.858	-0.159278	0.223326	-0.713208	0.475717	0.780782	Zbtb37	106.579
Gas5	1140.97	-0.253407	0.152687	-1.65965	0.0969859	0.389969	Gas5	1066.55
Dars2	443.576	-0.17544	0.152956	-1.14699	0.251385	0.605521	Dars2	455.349
Cenpl	23.1282	-0.0300206	0.457233	-0.0656571	0.947651	0.984075	Cenpl	22.2015
Klhl20	197.491	-0.119221	0.214522	-0.555752	0.578381	0.837528	Klhl20	190.334
Ankrd45	159.051	-0.464968	0.18908	-2.45911	0.0139283	0.138238	Ankrd45	169.54
Prdx6	1739.28	0.45888	0.137078	3.34758	0.000815193	0.0207837	Prdx6	1817.01
Tnfsf18	4.52985	-1.2615	1.52354	-0.828003	0.407669	NA	Tnfsf18	2.62601
Gm15429	6.00188	0.363471	0.817155	0.4448	0.656464	NA	Gm15429	5.48811
Fasl	6.72645	0.183117	0.933153	0.196235	0.844427	NA	Fasl	3.86701
Gm37357	5.09248	-0.0726058	0.853457	-0.0850726	0.932204	NA	Gm37357	4.79751
Suco	471.592	-0.184038	0.157802	-1.16626	0.243508	0.596641	Suco	402.056
Gm31925	0.671243	2.81608	3.113	0.90462	0.365667	NA	Gm31925	0
4930558K02Rik	3.12697	-0.17828	1.17345	-0.151927	0.879244	NA	4930558K02Rik	4.32979
Pigc	160.729	-0.0929376	0.188696	-0.492526	0.622348	0.855851	Pigc	152.144
Dnm3	768.417	-0.348736	0.13563	-2.57124	0.0101335	0.115225	Dnm3	812.042
Dnm3os	1.39866	-1.02587	1.8767	-0.546636	0.584629	NA	Dnm3os	2.02187
Mettl13	244.99	-0.102864	0.177268	-0.580274	0.56173	0.829991	Mettl13	231.323
Vamp4	1253.8	0.11392	0.150527	0.756807	0.449165	0.766748	Vamp4	1116.71
Myoc	11.9519	-0.0906411	0.599354	-0.151231	0.879793	NA	Myoc	7.17887
Prrc2c	1323.24	-0.0842874	0.151161	-0.557601	0.577117	0.837343	Prrc2c	1317.88
Gm27616	0.735142	1.1171	2.35351	0.474652	0.635035	NA	Gm27616	0.441051
Fmo1	0.816971	-1.57079	2.68012	-0.586087	0.557817	NA	Fmo1	0.881719
Fmo2	0.736908	-0.0267413	3.68476	-0.00725727	0.99421	NA	Fmo2	1.24381
Prrx1	9.45181	-0.119907	1.09935	-0.109071	0.913146	NA	Prrx1	17.1339
Gorab	146.203	0.130605	0.193593	0.674637	0.499906	0.794264	Gorab	113.467
Rpsa-ps1	2.00217	-0.881302	1.49218	-0.590615	0.554778	NA	Rpsa-ps1	2.09174
Kifap3	3026.91	-0.393026	0.105446	-3.72726	0.000193573	0.00730896	Kifap3	3515.41
Scyl3	227.787	-0.217207	0.171052	-1.26983	0.204146	0.548879	Scyl3	212.302
BC055324	14.5796	0.16536	0.4879	0.338922	0.734668	0.906854	BC055324	12.1691
Mettl18	29.8786	-0.0722086	0.384328	-0.187883	0.850968	0.952527	Mettl18	30.765
Sele	1.76628	-0.10906	1.64638	-0.0662422	0.947185	NA	Sele	2.34111
Selp	0.869989	-1.26344	2.42675	-0.52063	0.602625	NA	Selp	1.58082
Slc19a2	397.929	-0.494506	0.169507	-2.91732	0.00353051	0.0584005	Slc19a2	394.133
Ccdc181	165.24	0.0343606	0.198331	0.173249	0.862456	0.956936	Ccdc181	140.002
Blzf1	222.798	-0.145009	0.196068	-0.739586	0.459551	0.77267	Blzf1	244.65
Nme7	163.827	0.219564	0.181287	1.21113	0.225844	0.57527	Nme7	154.211
Atp1b1	34578.6	-0.152808	0.113783	-1.34298	0.17928	0.518199	Atp1b1	36230
Gm32391	65.5059	0.21385	0.271731	0.786992	0.431287	0.754131	Gm32391	66.4023
Gm37184	3.27348	1.65019	1.18449	1.39316	0.163571	NA	Gm37184	2.67812
Dpt	18.1152	-1.06422	0.537545	-1.97977	0.047729	0.272135	Dpt	11.714
Gm20743	1.02866	-1.55614	2.27934	-0.682715	0.494787	NA	Gm20743	1.07125
Xcl1	0.61493	0.594978	2.86489	0.207679	0.835479	NA	Xcl1	1.33974
4930568G15Rik	1.89206	0.422266	1.5218	0.277479	0.781413	NA	4930568G15Rik	2.15335
Sft2d2	30.6117	-0.189476	0.439266	-0.431347	0.666216	0.877281	Sft2d2	30.6644
Tiprl	803.117	-0.0128505	0.172793	-0.0743692	0.940717	0.981982	Tiprl	793.153
Gm38190	5.19645	-0.925452	0.958184	-0.965839	0.334125	NA	Gm38190	3.18946
Gpr161	75.5573	-0.0523421	0.266895	-0.196115	0.84452	0.949556	Gpr161	80.1343
Dcaf6	573.225	0.0910588	0.189959	0.479359	0.631683	0.860514	Dcaf6	571.735
Gm37864	1.55198	1.90234	1.80952	1.0513	0.293121	NA	Gm37864	1.40826
Mpc2	1876.83	0.00428462	0.154626	0.0277096	0.977894	0.992895	Mpc2	2068.68
Adcy10	1.42121	0.998069	1.82993	0.545414	0.585468	NA	Adcy10	0.882102
Mpzl1	386.982	-0.716861	0.16526	-4.33777	1.43937e-05	0.000990099	Mpzl1	428.916
Rcsd1	10.8622	1.11003	0.881211	1.25966	0.207792	NA	Rcsd1	16.4243
Creg1	685.654	0.218242	0.141837	1.53868	0.123883	0.439456	Creg1	647.403
Gm16565	2.71732	1.09708	1.21544	0.90262	0.366728	NA	Gm16565	3.02421
Cd247	0.722829	1.66051	2.68184	0.619168	0.535806	NA	Cd247	0.779444
Pou2f1	95.6811	-0.0615748	0.214865	-0.286574	0.774438	0.923607	Pou2f1	83.5394
Dusp27	2.08082	-0.0451353	2.19642	-0.0205495	0.983605	NA	Dusp27	1.99581
Mael	0.615527	-1.04388	2.84261	-0.367227	0.71345	NA	Mael	1.00273
Ildr2	717.265	-0.196037	0.144613	-1.3556	0.175227	0.512908	Ildr2	805.006
Gm15853	10.4257	-0.237344	0.663085	-0.357939	0.720389	NA	Gm15853	13.6279
Tada1	538.376	0.0225754	0.141322	0.159744	0.873083	0.960769	Tada1	506.831
Pogk	432.394	-0.0792906	0.160118	-0.4952	0.620459	0.855371	Pogk	422.561
Gm16418	22.1304	0.158563	0.414482	0.382558	0.702048	0.894319	Gm16418	19.2078
Gm6286	2.00321	0.851123	1.38019	0.616672	0.537451	NA	Gm6286	1.14153
Gm16701	51.972	0.035753	0.365359	0.097857	0.922046	0.977686	Gm16701	50.512
Fam78b	648.793	0.192137	0.142987	1.34373	0.179036	0.517861	Fam78b	689.908
Uck2	2396.71	-0.0454268	0.131114	-0.346468	0.728991	0.904001	Uck2	2601.65
Gm2453	3.82902	1.01021	1.28219	0.787882	0.430766	NA	Gm2453	4.652
Tmco1	969.246	0.0872696	0.138462	0.630276	0.528514	0.812087	Tmco1	904.278
Gm25911	7.26523	-1.21115	0.879206	-1.37755	0.168343	NA	Gm25911	6.29166
Aldh9a1	468.712	0.365211	0.146738	2.48886	0.0128153	0.130693	Aldh9a1	409.63
Mgst3	5197.65	0.0866593	0.149422	0.579965	0.561938	0.830039	Mgst3	6386.46
Rxrg	140.645	0.316929	0.200146	1.58349	0.11331	0.420638	Rxrg	113.775
Lmx1a	0.734491	-0.863403	2.3238	-0.371548	0.710229	NA	Lmx1a	0.259815
Pbx1	1387.9	-0.348784	0.118939	-2.93247	0.00336273	0.0561601	Pbx1	1454.19
Gm37524	2.47913	-0.0323187	1.52448	-0.0211998	0.983086	NA	Gm37524	2.33459
Gm38381	4.64565	-1.50694	0.980975	-1.53617	0.124497	NA	Gm38381	6.52718
Nuf2	5.77071	0.0725276	0.804984	0.0900982	0.928209	NA	Nuf2	5.17757
Gm36980	0.724743	-1.29823	2.63056	-0.493517	0.621647	NA	Gm36980	0.881719
Rgs5	256.779	-0.420565	0.262304	-1.60335	0.108858	0.412908	Rgs5	349.199
Rgs4	13265.8	-0.56958	0.155394	-3.66538	0.000246969	0.00889024	Rgs4	16114.6
Ccdc190	5.99565	-1.0269	1.20409	-0.852846	0.393745	NA	Ccdc190	11.0341
Gm15852	2.00573	1.50697	1.59194	0.946627	0.343829	NA	Gm15852	1.97111
Hsd17b7	246.522	-1.13822	0.228493	-4.98141	6.31213e-07	8.59874e-05	Hsd17b7	338.337
3110045C21Rik	31.8333	0.304965	0.335976	0.907699	0.364037	0.7058	3110045C21Rik	28.35
Ddr2	61.1163	-0.490027	0.311217	-1.57455	0.115361	0.424731	Ddr2	60.5206
Uap1	846.14	-0.426079	0.12081	-3.52684	0.000420547	0.0131907	Uap1	938.917
Gm37748	1.47446	0.489745	1.62204	0.301932	0.762704	NA	Gm37748	0.700866
Uhmk1	1563.83	-0.970071	0.169588	-5.72017	1.06418e-08	3.79149e-06	Uhmk1	2001.19
Gm6345	5.69226	-0.281953	0.820622	-0.343584	0.731159	NA	Gm6345	5.98146
Sh2d1b1	3.48661	2.07473	1.22048	1.69993	0.0891441	NA	Sh2d1b1	3.78707
Gm7694	25.6103	0.17838	0.390547	0.456745	0.647854	0.868661	Gm7694	14.4766
Nos1ap	153.024	-0.143799	0.288255	-0.498859	0.617879	0.854271	Nos1ap	172.144
Gm7299	0.875101	1.84145	2.28247	0.80678	0.419793	NA	Gm7299	0
Olfml2b	155.882	0.406249	0.203457	1.99673	0.0458544	0.266511	Olfml2b	135.655
Atf6	628.613	-0.230916	0.198928	-1.1608	0.245722	0.599213	Atf6	644.943
Dusp12	306.78	-0.155812	0.172888	-0.901227	0.367467	0.709216	Dusp12	294.452
Gm26620	4.1258	1.34688	1.03912	1.29617	0.194916	NA	Gm26620	3.88991
Fcrlb	0.795693	-0.977001	2.49725	-0.391231	0.695627	NA	Fcrlb	0.310952
Gm2962	2.51156	-0.801893	1.25325	-0.639851	0.522269	NA	Gm2962	4.72129
Fcgr2b	16.8746	0.0883486	0.516447	0.17107	0.864169	0.957412	Fcgr2b	31.2954
Fcgr4	7.43511	0.779032	0.781357	0.997025	0.318753	NA	Fcgr4	10.7792
Fcgr3	44.806	0.100146	0.334909	0.299025	0.764921	0.920144	Fcgr3	72.838
Cfap126	12.5796	-0.663145	0.643661	-1.03027	0.302883	NA	Cfap126	18.0678
Sdhc	2671.28	-0.0286216	0.127288	-0.224857	0.82209	0.94379	Sdhc	2914.65
Mpz	1.15794	2.9634	2.01985	1.46714	0.142338	NA	Mpz	1.65899
Pcp4l1	1695.56	0.093591	0.14919	0.627328	0.530444	0.813236	Pcp4l1	1778.03
Nr1i3	2.38413	-0.0641109	1.2926	-0.0495982	0.960443	NA	Nr1i3	2.5944
Tomm40l	2097.73	-0.140285	0.143626	-0.976742	0.328697	0.676228	Tomm40l	2637.73
Apoa2	30.4037	0.355278	0.391029	0.908571	0.363577	0.705376	Apoa2	40.0511
Fcer1g	48.5533	-0.220394	0.301399	-0.731235	0.464635	0.775136	Fcer1g	71.4784
Ndufs2	4232.76	0.125209	0.117131	1.06896	0.285086	0.638297	Ndufs2	4737.29
Adamts4	39.7999	0.419447	0.362897	1.15583	0.247751	0.601518	Adamts4	46.5917
B4galt3	1072.15	0.167831	0.141923	1.18255	0.236987	0.589011	B4galt3	1185.96
Ppox	251.423	-0.0877653	0.164301	-0.534174	0.593221	0.842586	Ppox	226.545
Usp21	554.895	-0.0315014	0.13174	-0.239119	0.811014	0.938689	Usp21	643.626
Ufc1	1261.65	-0.0724908	0.12483	-0.580716	0.561432	0.829681	Ufc1	1561.7
Rpl27-ps1	1.0853	0.747552	2.17343	0.34395	0.730884	NA	Rpl27-ps1	0.932856
Gm20045	15.1651	-0.52346	0.582484	-0.898668	0.368829	0.710158	Gm20045	11.0261
Dedd	663.972	0.145022	0.128057	1.13248	0.257434	0.610984	Dedd	634.402
Nit1	667.617	0.137166	0.125802	1.09034	0.275564	0.629063	Nit1	642.374
Pfdn2	1730.48	0.0290252	0.12758	0.227506	0.820031	0.943424	Pfdn2	1716.22
Gm37154	0.778218	2.58035	2.78313	0.927139	0.353854	NA	Gm37154	0.310952
Klhdc9	82.1144	0.278564	0.252104	1.10495	0.269179	0.621223	Klhdc9	92.3149
Nectin4	31.1373	0.703464	0.379266	1.85481	0.0636239	0.312534	Nectin4	25.4761
Arhgap30	2.28991	-0.144002	1.45732	-0.0988124	0.921287	NA	Arhgap30	4.23187
Usf1	1442.99	-0.0334061	0.133009	-0.251156	0.801693	0.935048	Usf1	1475.55
Tstd1	10.0662	-0.341362	0.660712	-0.516658	0.605395	NA	Tstd1	9.70632
Gm26641	2.14542	1.38557	1.58559	0.873849	0.382201	NA	Gm26641	2.83525
F11r	7.36985	0.706097	0.751823	0.939181	0.347638	NA	F11r	6.36942
B930036N10Rik	1.47548	-0.310891	1.86167	-0.166995	0.867374	NA	B930036N10Rik	0.779444
Alyref2	83.7457	0.139048	0.249686	0.556892	0.577601	0.837421	Alyref2	66.708
Cd244a	0.655388	-0.716123	2.6226	-0.273058	0.784808	NA	Cd244a	0.570767
Ly9	2.44483	-0.303441	1.2898	-0.235263	0.814005	NA	Ly9	2.07439
Slamf7	0.655194	1.70287	2.51565	0.676912	0.498462	NA	Slamf7	0.310952
Cd48	2.88024	-1.29392	1.58675	-0.815456	0.414811	NA	Cd48	6.01977
Tma7-ps	12.3212	0.377334	0.538146	0.701174	0.483195	NA	Tma7-ps	8.62208
Slamf1	1.91213	1.50389	1.4027	1.07214	0.283657	NA	Slamf1	2.96478
Cd84	9.49226	-0.707558	0.658903	-1.07384	0.282893	NA	Cd84	12.4814
Slamf6	0.634633	0.61655	3.34812	0.184148	0.853897	NA	Slamf6	1.21911
Vangl2	212.05	-0.00719978	0.184108	-0.0391064	0.968806	0.990728	Vangl2	242.282
Nhlh1	21.0948	0.0629782	0.43885	0.143507	0.88589	0.964538	Nhlh1	27.6604
Ncstn	1052.29	0.297502	0.129278	2.30126	0.0213771	0.175902	Ncstn	1115.79
Copa	2882.06	0.253312	0.126897	1.99621	0.0459109	0.266511	Copa	2983.01
Pex19	1760.94	0.195699	0.119529	1.63724	0.101579	0.399729	Pex19	1880.42
Dcaf8	1366.07	-0.136786	0.123967	-1.1034	0.269852	0.622133	Dcaf8	1480.95
Pea15a	5745.39	0.46762	0.124693	3.75016	0.000176723	0.00687834	Pea15a	5923.39
Casq1	3.28986	0.0498927	1.13701	0.0438808	0.964999	NA	Casq1	1.92691
Gm17224	2.3096	-0.101247	1.34187	-0.0754519	0.939855	NA	Gm17224	1.66155
Igsf8	3384.16	-0.326067	0.164191	-1.98591	0.0470436	0.270447	Igsf8	4278.61
Atp1a2	369.878	0.203669	0.40327	0.505043	0.613529	0.851987	Atp1a2	531.628
Kcnj9	528.958	0.3594	0.140278	2.56205	0.0104056	0.116467	Kcnj9	560.335
Gm36937	1.40801	0.258269	1.76315	0.146481	0.883542	NA	Gm36937	2.80999
Kcnj10	46.7261	0.437723	1.44994	0.30189	0.762736	0.918943	Kcnj10	26.082
Pigm	186.445	-0.436872	0.207424	-2.10618	0.0351888	0.230527	Pigm	181.917
Slamf9	10.1785	0.590714	0.70919	0.832942	0.404878	NA	Slamf9	16.0177
Igsf9	59.219	-0.0571252	0.280481	-0.203669	0.838612	0.947999	Igsf9	61.5124
Tagln2	112.298	0.701377	0.249883	2.80682	0.00500332	0.0733345	Tagln2	199.904
Cfap45	43.793	-0.287635	0.309897	-0.928163	0.353323	0.695571	Cfap45	43.8276
4933439K11Rik	1.91737	0.913764	1.54647	0.590869	0.554608	NA	4933439K11Rik	2.38809
Vsig8	4.17223	0.5065	0.946855	0.534929	0.592699	NA	Vsig8	4.68574
Slamf8	0.7017	-1.33597	2.77068	-0.48218	0.629678	NA	Slamf8	1.53145
Dusp23	193.365	-0.230916	0.192737	-1.19809	0.230883	0.581675	Dusp23	225.841
Ackr1	1007.2	-0.749521	0.172753	-4.33868	1.43341e-05	0.000990099	Ackr1	1328.56
Cadm3	6360.66	-0.350092	0.155421	-2.25253	0.0242887	0.188438	Cadm3	7924.16
Aim2	4.43577	-0.904203	1.03553	-0.873178	0.382566	NA	Aim2	5.97339
Ifi209	2.15407	-1.64793	1.44658	-1.13919	0.254623	NA	Ifi209	2.01593
Ifi207	1.38207	0.545803	2.13114	0.256108	0.797867	NA	Ifi207	2.64516
Ifi204	3.97953	-1.53586	1.53352	-1.00152	0.316574	NA	Ifi204	7.96329
Mndal	6.51969	-0.145461	0.894468	-0.162623	0.870816	NA	Mndal	9.55039
Ifi211	1.87787	0.681649	2.03257	0.335363	0.737351	NA	Ifi211	4.14878
Ifi203	4.69075	-1.56411	1.20964	-1.29304	0.195998	NA	Ifi203	6.23597
Spta1	2.72718	-0.0363803	1.2721	-0.0285985	0.977185	NA	Spta1	2.16164
Fmn2	518.457	-0.328186	0.158486	-2.07075	0.0383817	0.242521	Fmn2	561.699
Grem2	414.015	0.0497649	0.19521	0.25493	0.798777	0.933631	Grem2	418.188
Rgs7	1005.67	-0.236228	0.138862	-1.70118	0.0889101	0.374706	Rgs7	1122.27
5730408A14Rik	1.39618	0.569382	1.97206	0.288725	0.772792	NA	5730408A14Rik	1.0904
Fh1	1471.25	0.129011	0.120028	1.07484	0.282447	0.635562	Fh1	1617.43
Opn3	105.23	-0.462747	0.249435	-1.85518	0.0635707	0.312521	Opn3	138.174
Chml	122.015	-0.658146	0.260648	-2.52503	0.0115688	0.122521	Chml	134.699
Exo1	4.23871	-0.540529	0.969965	-0.557267	0.577345	NA	Exo1	5.4571
Pld5	38.8737	-0.184662	0.335087	-0.551087	0.581574	0.838808	Pld5	32.277
Rbm8a2	2.85689	-0.735428	1.09336	-0.672629	0.501183	NA	Rbm8a2	2.86428
Gm38101	3.2509	-0.254772	1.27201	-0.200292	0.841252	NA	Gm38101	2.47298
Cep170	1317.33	-0.0490979	0.125139	-0.392348	0.694801	0.891654	Cep170	1190.29
Gm38104	2.25733	-3.0489	1.69612	-1.79758	0.0722441	NA	Gm38104	1.0904
Sdccag8	129.952	-0.224211	0.224498	-0.998722	0.31793	0.668528	Sdccag8	109.195
Gm37490	6.1483	-0.957011	0.772645	-1.23862	0.215488	NA	Gm37490	5.85057
Gm15423	4.28115	-0.488209	0.948439	-0.51475	0.606728	NA	Gm15423	7.40888
Gm37519	0.90785	0.320341	2.78847	0.114881	0.90854	NA	Gm37519	1.14192
Akt3	715.073	0.0889371	0.14763	0.602432	0.546887	0.822732	Akt3	650.312
Gm37960	0.710249	-1.13917	2.69649	-0.422465	0.672686	NA	Gm37960	0.570767
Gm37106	1.28078	-2.63606	1.96506	-1.34147	0.179769	NA	Gm37106	2.37032
Gm38146	0.716428	-1.2019	3.01658	-0.398433	0.690311	NA	Gm38146	0.259815
Gm37706	2.66508	-1.53418	1.36594	-1.12316	0.261368	NA	Gm37706	2.74011
Gm37463	0.676348	-0.0448423	3.03251	-0.0147872	0.988202	NA	Gm37463	0.779444
Gm26801	2.04983	-0.249814	1.49471	-0.167132	0.867266	NA	Gm26801	2.59479
Zbtb18	1311.1	-0.712049	0.148317	-4.80087	1.57978e-06	0.000166295	Zbtb18	1294.24
Gm29856	5.04611	-0.269392	0.926249	-0.290841	0.771173	NA	Gm29856	4.66759
Adss	605.684	-0.309363	0.134782	-2.29529	0.0217167	0.177711	Adss	615.763
Catspere2	18.5178	-0.741092	0.468082	-1.58325	0.113364	0.420722	Catspere2	18.0378
Desi2	262.441	-0.263615	0.160677	-1.64065	0.10087	0.398145	Desi2	242.013
Gm37486	0.81775	0.0816487	2.25403	0.0362234	0.971104	NA	Gm37486	0.813202
B230369F24Rik	32.0886	-0.11325	0.380127	-0.297926	0.76576	0.920245	B230369F24Rik	21.4754
Cox20	191.726	0.194334	0.184012	1.0561	0.290923	0.643077	Cox20	180.329
Hnrnpu	3053.52	-0.307224	0.124212	-2.47339	0.0133839	0.134274	Hnrnpu	2837.29
Gm38300	23.3334	-0.202892	0.409228	-0.495792	0.620041	0.855219	Gm38300	26.8762
Efcab2	81.7789	-0.226285	0.25234	-0.896747	0.369854	0.711131	Efcab2	90.2531
Kif26b	138.067	0.0731904	0.19655	0.372375	0.709614	0.897049	Kif26b	158.488
Smyd3	579.082	0.343481	0.13395	2.56424	0.0103402	0.116467	Smyd3	512.319
Gm5561	22.956	0.146223	0.459765	0.318038	0.750456	0.91381	Gm5561	19.4126
Tfb2m	107.541	-0.0275967	0.210775	-0.13093	0.895831	0.967928	Tfb2m	121.121
Cnst	407.1	0.0153199	0.159709	0.0959237	0.923581	0.978172	Cnst	393.63
Sccpdh	1594.91	0.444392	0.136514	3.25528	0.00113279	0.0263214	Sccpdh	1364.46
Kif28	2.88131	0.823309	1.10028	0.748274	0.454295	NA	Kif28	2.08543
Ahctf1	157.927	0.0133452	0.183567	0.0726992	0.942045	0.982281	Ahctf1	151.133
Gm10518	0.504357	0.367059	3.55363	0.103291	0.917732	NA	Gm10518	0.310952
Gm37070	0.891962	-0.732162	2.47347	-0.296006	0.767226	NA	Gm37070	1.71268
Cdc42bpa	1219.93	-0.0789776	0.146296	-0.539847	0.589303	0.842113	Cdc42bpa	1210.24
Coq8a	754.56	0.075133	0.169935	0.442127	0.658397	0.874109	Coq8a	800.751
Gm37336	2.7595	-2.61364	1.31828	-1.98262	0.0474104	NA	Gm37336	3.6224
Psen2	495.594	0.0928287	0.143816	0.645468	0.518624	0.80597	Psen2	507.359
Gm31728	2.2018	0.849344	1.2778	0.664693	0.506247	NA	Gm31728	1.11645
Gm5069	11.7811	0.928717	0.626442	1.48253	0.1382	NA	Gm5069	14.5923
Itpkb	49.7569	0.980751	0.367902	2.66579	0.00768074	0.0956308	Itpkb	68.4049
Gm37033	0.685105	-1.24825	2.74449	-0.45482	0.649239	NA	Gm37033	0.259815
Stum	730.366	0.106335	0.209723	0.507027	0.612136	0.850903	Stum	785.358
Parp1	1118.94	-1.0249	0.171032	-5.99244	2.06717e-09	8.70402e-07	Parp1	1553.47
Lin9	21.8214	0.0531964	0.413063	0.128785	0.897528	0.968332	Lin9	16.6108
Acbd3	347.723	0.0852246	0.155869	0.546771	0.584536	0.840307	Acbd3	310.018
H3f3a	1202.3	-0.145894	0.129954	-1.12266	0.261582	0.614081	H3f3a	1096.58
H3f3aos	7.80437	0.443706	0.679978	0.652529	0.51406	NA	H3f3aos	5.25927
Sde2	407.628	-0.126815	0.160693	-0.789176	0.430009	0.753161	Sde2	395.759
Lefty2	27.0301	0.36604	0.38377	0.953802	0.340184	0.683962	Lefty2	25.0802
Pycr2	981.817	0.123879	0.146912	0.84322	0.399106	0.73461	Pycr2	1049.08
Lefty1	1.3771	-0.433508	4.25387	-0.101909	0.918829	NA	Lefty1	1.94388
Tmem63a	15.2951	0.490846	0.616462	0.79623	0.425898	0.750616	Tmem63a	18.8783
Ephx1	522.153	0.399088	0.164581	2.42487	0.0153137	0.145444	Ephx1	593.372
Nvl	306.722	-0.104414	0.163197	-0.639801	0.522302	0.808442	Nvl	276.617
Cnih4	393.483	-0.409058	0.167663	-2.43976	0.0146969	0.142607	Cnih4	448.849
Wdr26	941.117	-0.214338	0.122889	-1.74415	0.0811327	0.356103	Wdr26	977.173
A430110L20Rik	4.37936	-0.271443	0.950283	-0.285645	0.77515	NA	A430110L20Rik	4.34459
Rpl35a-ps2	20.6969	0.40197	0.480721	0.836182	0.403052	0.736703	Rpl35a-ps2	17.4808
Cnih3	2208.34	-0.116085	0.147816	-0.78533	0.43226	0.754744	Cnih3	2468.49
Ccdc121	0.587161	-1.27991	3.11407	-0.411011	0.681065	NA	Ccdc121	0.596823
Dnah14	1.92892	0.654191	1.58702	0.412213	0.680183	NA	Dnah14	2.49134
Lbr	109.232	-0.137275	0.225449	-0.608893	0.542595	0.819941	Lbr	88.569
Enah	1629.71	-0.263474	0.137511	-1.91603	0.0553618	0.290181	Enah	1737.73
2700078F05Rik	5.04405	-0.157348	0.992393	-0.158554	0.87402	NA	2700078F05Rik	5.29069
Gm38359	1.99241	0.61851	1.64971	0.374921	0.707719	NA	Gm38359	2.41355
Gm37018	3.19521	-0.609306	1.25461	-0.485655	0.627212	NA	Gm37018	2.31682
Gm37258	2.14834	-1.3126	1.47712	-0.888625	0.374205	NA	Gm37258	1.86669
Srp9	861.479	-0.178564	0.151242	-1.18066	0.23774	0.590001	Srp9	893.138
Degs1	2268.57	0.14484	0.123705	1.17085	0.241659	0.595364	Degs1	2378.52
Fbxo28	474.64	-0.604706	0.161825	-3.73679	0.000186383	0.00715413	Fbxo28	551.193
Trp53bp2	105.682	0.806495	0.242404	3.32707	0.000877658	0.0220127	Trp53bp2	86.1767
Capn2	701.917	-0.234219	0.160726	-1.45726	0.145045	0.471549	Capn2	807.42
Gm37885	0.501455	-0.0267458	4.26557	-0.00627015	0.994997	NA	Gm37885	1.83154
Susd4	2441.92	0.304687	0.108057	2.81968	0.00480722	0.0715227	Susd4	2292.55
Disp1	121.543	0.356854	0.213204	1.67377	0.0941755	0.38476	Disp1	105.57
BC085271	0.849982	1.20183	2.7487	0.437236	0.66194	NA	BC085271	2.02364
Brox	737.739	-0.135574	0.121754	-1.11351	0.265491	0.617885	Brox	743.172
Aida	436.837	0.204725	0.159171	1.28619	0.198375	0.541856	Aida	378.448
Mia3	1349.56	0.155048	0.120565	1.28601	0.198438	0.541856	Mia3	1285.19
Gm37339	0.651096	1.04993	2.54877	0.411934	0.680387	NA	Gm37339	0.112336
Taf1a	137.943	-0.119486	0.221703	-0.538947	0.589924	0.842337	Taf1a	116.94
Gm37986	14.4296	-0.308293	0.533938	-0.577394	0.563673	0.83076	Gm37986	11.7418
Hhipl2	9.70855	0.0694626	0.631209	0.110047	0.912372	NA	Hhipl2	9.0961
Gm33973	0.573243	-1.21139	2.89952	-0.417791	0.6761	NA	Gm33973	0.890396
Dusp10	85.0024	0.029397	0.245029	0.119973	0.904504	0.971109	Dusp10	83.5373
1700056E22Rik	1.96252	0.211312	1.42691	0.148091	0.882271	NA	1700056E22Rik	2.57585
Hlx	8.18978	-0.258757	0.707358	-0.365808	0.714508	NA	Hlx	6.82233
Gm34342	5.09409	-0.685915	0.971453	-0.706071	0.480144	NA	Gm34342	6.14058
2001-03-01	1.71736	1.77347	1.8021	0.984112	0.32506	NA	2001-03-01	2.01376
2002-03-01	928.264	0.40989	0.146977	2.78881	0.00529014	0.0759974	2002-03-01	1062.65
C130074G19Rik	28.9607	0.858686	0.459741	1.86776	0.0617953	0.307428	C130074G19Rik	26.4895
Mark1	1120.9	0.0286118	0.116369	0.245872	0.805781	0.936494	Mark1	1111.65
Rab3gap2	1278.55	0.0354738	0.110815	0.320118	0.748879	0.913179	Rab3gap2	1199.4
Iars2	342.026	0.0491919	0.207912	0.2366	0.812967	0.93986	Iars2	351.269
Gm37785	6.238	-0.0453691	0.775363	-0.0585134	0.95334	NA	Gm37785	3.80404
Bpnt1	680.7	0.0675588	0.136508	0.494908	0.620665	0.855468	Bpnt1	688.016
4930532G15Rik	1.91605	0.986998	1.34108	0.73597	0.461749	NA	4930532G15Rik	1.88445
Eprs	1453.83	-0.247226	0.134751	-1.83469	0.0665515	0.320764	Eprs	1554.17
Gm2061	25.9956	0.31865	0.41355	0.770525	0.440989	0.760618	Gm2061	20.8591
Slc30a10	66.2342	0.231077	0.290749	0.794766	0.42675	0.751036	Slc30a10	61.6742
Lyplal1	175.662	-0.425286	0.177911	-2.39045	0.016828	0.154039	Lyplal1	178.295
Tgfb2	97.5872	0.794259	0.250762	3.16738	0.00153821	0.0327036	Tgfb2	84.7827
Gm29491	0.972889	0.533281	1.92332	0.277272	0.781572	NA	Gm29491	1.0904
Rrp15	98.7642	-0.19428	0.23628	-0.822243	0.410938	0.740073	Rrp15	87.6882
A430105J06Rik	4.00433	-0.950637	0.982525	-0.967546	0.333271	NA	A430105J06Rik	3.91676
Gm3809	2.32429	-0.108138	1.15497	-0.0936283	0.925404	NA	Gm3809	1.69492
Spata17	6.45093	0.845585	0.820114	1.03106	0.302514	NA	Spata17	4.67885
Gpatch2	102.153	-0.074873	0.250511	-0.298882	0.76503	0.920195	Gpatch2	99.2509
Gm37254	24.5786	-0.0102314	0.424273	-0.0241151	0.980761	0.993617	Gm37254	24.1061
Gm38155	0.936051	0.212811	2.64609	0.0804245	0.9359	NA	Gm38155	2.18079
Gm37896	0.755293	-2.16538	2.4418	-0.886797	0.375188	NA	Gm37896	1.14153
Esrrg	172.103	-0.92289	0.271782	-3.3957	0.000684545	0.0184038	Esrrg	246.429
Gm36388	2.00534	1.45492	1.43724	1.01231	0.311392	NA	Gm36388	2.42954
Ush2a	0.958755	1.23648	3.0017	0.411925	0.680394	NA	Ush2a	2.87791
Kctd3	1060.35	0.106672	0.13455	0.792808	0.42789	0.752113	Kctd3	1055.85
Kcnk2	527.244	0.265888	0.131431	2.02302	0.0430712	0.259304	Kcnk2	537.263
Pdcd5-ps	41.2169	0.0295852	0.322531	0.0917284	0.926914	0.978726	Pdcd5-ps	40.157
A430027H14Rik	38.2004	-0.42889	0.335009	-1.28023	0.200464	0.544563	A430027H14Rik	44.4156
Cenpf	54.7639	-0.0620171	0.349687	-0.17735	0.859233	0.955417	Cenpf	74.4534
Ptpn14	37.5901	0.0303652	0.364859	0.0832244	0.933673	0.980122	Ptpn14	39.8643
Gm26574	0.837453	0.901539	2.63413	0.342253	0.732161	NA	Gm26574	0.441051
Gm37422	1.14783	-0.880529	1.92968	-0.456308	0.648168	NA	Gm37422	0.259815
Smyd2	1632	0.024338	0.125704	0.193614	0.846479	0.950761	Smyd2	1633.55
Gm38245	1.60454	-1.02445	1.68985	-0.606236	0.544358	NA	Gm38245	0.310952
Prox1	57.8533	-0.675561	0.280485	-2.40855	0.0160161	0.149962	Prox1	62.5894
Prox1os	7.29909	-0.37374	0.766047	-0.487882	0.625634	NA	Prox1os	7.35063
Rps6kc1	482.156	0.289454	0.134629	2.15001	0.0315542	0.21716	Rps6kc1	500.443
Angel2	311.563	0.0776481	0.153017	0.507449	0.61184	0.850832	Angel2	275.091
Vash2	143.543	0.297129	0.198374	1.49782	0.134179	0.454897	Vash2	120.434
Gm31373	5.8786	0.616099	0.842473	0.731298	0.464597	NA	Gm31373	6.50346
Gm37095	6.05326	-0.742946	0.776465	-0.95683	0.338653	NA	Gm37095	5.26638
Gm8407	11.595	-0.657161	0.647604	-1.01476	0.310222	NA	Gm8407	12.7052
Flvcr1	223.433	-0.412635	0.199404	-2.06934	0.0385147	0.242814	Flvcr1	202.458
Spata45	1.30462	-1.9174	2.3115	-0.829505	0.406819	NA	Spata45	1.45346
Tatdn3	290.964	-0.206369	0.186759	-1.105	0.269159	0.621223	Tatdn3	261.592
Nsl1	19.6376	0.623571	0.434195	1.43615	0.150959	0.481536	Nsl1	14.2754
Batf3	44.8459	0.22126	0.35346	0.625981	0.531327	0.813441	Batf3	39.1937
Atf3	576.621	0.754204	0.226478	3.33014	0.00086803	0.0218501	Atf3	506.065
D730003I15Rik	49.1543	-0.157902	0.322062	-0.490285	0.623932	0.856808	D730003I15Rik	58.9543
Gm37074	4.75446	-1.05893	0.948498	-1.11643	0.264237	NA	Gm37074	3.7373
Gm37168	2.70953	-0.192946	1.24813	-0.154588	0.877146	NA	Gm37168	3.13239
Nenf	1321.05	0.172012	0.180004	0.9556	0.339274	0.682725	Nenf	1407.7
Tmem206	325.649	0.520623	0.184731	2.81828	0.00482823	0.0715227	Tmem206	285.26
Ppp2r5a	1051.04	0.295242	0.138183	2.1366	0.0326304	0.220967	Ppp2r5a	950.552
Gm32200	29.6291	0.884666	0.364893	2.42445	0.0153315	0.145513	Gm32200	21.3394
9430037O13Rik	3.81299	1.41038	1.12024	1.259	0.208032	NA	9430037O13Rik	4.44528
Dtl	168.049	0.401516	0.196169	2.04679	0.0406786	0.251213	Dtl	130.57
Ints7	264.818	-0.366019	0.168805	-2.16829	0.0301368	0.211597	Ints7	295.622
Lpgat1	1640.75	-0.165766	0.149178	-1.1112	0.266483	0.618628	Lpgat1	1723.09
Gm38037	2.92837	-0.026483	1.16064	-0.0228176	0.981796	NA	Gm38037	3.58687
Nek2	14.8326	-0.0549102	0.517683	-0.106069	0.915527	0.975854	Nek2	11.3442
1700034H15Rik	24.8446	-0.755372	0.420832	-1.79495	0.0726615	0.336208	1700034H15Rik	20.7221
Slc30a1	326.457	-0.183468	0.159469	-1.1505	0.249939	0.604299	Slc30a1	330.99
Rd3	2.4264	-1.53285	1.63878	-0.935365	0.3496	NA	Rd3	4.86561
Gm26670	5.96532	-1.17618	0.948329	-1.24027	0.214877	NA	Gm26670	6.88728
Traf5	9.79723	-0.298003	0.613607	-0.485658	0.627209	NA	Traf5	7.19348
Gstp-ps	14.0619	0.0133009	0.56036	0.0237364	0.981063	0.993617	Gstp-ps	9.88954
Rcor3	261.248	-0.376696	0.182189	-2.06761	0.0386764	0.243391	Rcor3	234.549
Gm10516	46.9752	-0.500338	0.329474	-1.5186	0.128864	0.44739	Gm10516	58.6092
Kcnh1	641.444	0.122878	0.170419	0.721032	0.47089	0.778653	Kcnh1	624.009
Hhat	20.4123	-0.16388	0.46705	-0.350883	0.725676	0.9028	Hhat	21.7258
A730013G03Rik	1.11825	2.30898	2.0846	1.10764	0.268019	NA	A730013G03Rik	0.372151
Sertad4	100.066	0.0934633	0.221804	0.421378	0.673479	0.880671	Sertad4	91.1586
Gm15867	4.32592	-0.510708	0.940789	-0.54285	0.587233	NA	Gm15867	5.48947
Syt14	114.484	-0.506489	0.224916	-2.25191	0.0243281	0.188461	Syt14	114.755
Gm31406	2.27416	1.04148	1.26289	0.824676	0.409556	NA	Gm31406	3.27848
Diexf	244.73	-0.445753	0.156651	-2.84551	0.00443402	0.0686766	Diexf	242.131
Irf6	8.84003	-0.291947	0.68096	-0.428728	0.668121	NA	Irf6	7.9982
A130010J15Rik	61.9961	-0.32189	0.263875	-1.21986	0.222519	0.571727	A130010J15Rik	67.0647
Traf3ip3	17.0286	-1.54986	0.513944	-3.01563	0.0025645	0.0466763	Traf3ip3	21.6515
Lamb3	85.7969	0.856747	0.294404	2.9101	0.00361309	0.0594129	Lamb3	88.8279
Hsd11b1	655.415	0.365485	0.171538	2.13063	0.0331193	0.223188	Hsd11b1	732.454
G0s2	34.6898	-0.217658	0.384499	-0.566081	0.571339	0.833728	G0s2	47.4614
Gm37691	3.88112	-0.370682	0.954165	-0.388488	0.697655	NA	Gm37691	3.4763
Camk1g	1246.02	-0.151437	0.14295	-1.05937	0.289431	0.642436	Camk1g	1418.47
Plxna2	1426.02	-0.11889	0.139004	-0.855303	0.392384	0.730462	Plxna2	1403.22
Gm37783	0.99339	-0.319034	2.52782	-0.126209	0.899566	NA	Gm37783	2.32609
Gm37674	0.781107	-0.112739	2.78108	-0.0405378	0.967664	NA	Gm37674	1.24381
Gm38036	2.15036	-1.66007	1.49802	-1.10818	0.267785	NA	Gm38036	2.6096
Cd34	17.5695	0.0301734	0.565385	0.0533679	0.957439	0.987294	Cd34	20.6344
Gm16897	1.47113	1.28131	1.92376	0.666044	0.505383	NA	Gm16897	2.67812
A330023F24Rik	114.135	0.108321	0.286329	0.37831	0.7052	0.89549	A330023F24Rik	60.826
Gm37334	4.11515	-0.915757	1.08864	-0.841196	0.400238	NA	Gm37334	4.35784
9630010A21Rik	4.93751	-1.02742	0.931096	-1.10345	0.26983	NA	9630010A21Rik	2.95924
Cd46	29.1972	-0.503332	0.421336	-1.19461	0.23224	0.583422	Cd46	21.8975
Gm37366	1.03359	-0.838164	2.23163	-0.375585	0.707226	NA	Gm37366	0.310952
Gm37132	0.817616	0.496492	2.71136	0.183116	0.854707	NA	Gm37132	0
Cr1l	60.6017	0.417581	0.309946	1.34727	0.177893	0.51636	Cr1l	68.5338
Cr2	10.2577	-0.457628	0.651061	-0.702896	0.482121	NA	Cr2	8.28605
Fam171a1	725.202	-0.201001	0.132431	-1.51778	0.129071	0.447447	Fam171a1	820.152
Nmt2	1578.4	-0.157368	0.13124	-1.19908	0.230497	0.581368	Nmt2	1552.94
Rpp38	73.0757	-0.0338364	0.240155	-0.140894	0.887953	0.965423	Rpp38	64.4111
Acbd7	23.2115	0.0357395	0.451307	0.0791912	0.936881	0.981225	Acbd7	25.5223
Meig1	25.743	-0.000880544	0.412665	-0.0021338	0.998297	0.999376	Meig1	35.2411
Dclre1c	48.8509	-0.0440423	0.300836	-0.1464	0.883606	0.963806	Dclre1c	38.5938
Suv39h2	46.5959	-0.183438	0.295673	-0.620406	0.53499	0.815702	Suv39h2	42.5113
Hspa14	405.631	-0.0237054	0.14923	-0.158852	0.873785	0.96093	Hspa14	375.124
Gm45902	22.3371	-0.565264	0.435303	-1.29855	0.194098	0.535861	Gm45902	24.2153
Cdnf	22.6166	0.132541	0.527947	0.25105	0.801775	0.935048	Cdnf	19.0173
Fam107b	182.584	0.246352	0.205251	1.20025	0.230043	0.580676	Fam107b	169.741
Gm13181	1.28677	-1.08192	1.70354	-0.635104	0.525361	NA	Gm13181	0.372151
Frmd4a	413.034	-0.0469112	0.140444	-0.334021	0.738364	0.90821	Frmd4a	366.109
Gm10862	3.36011	-0.595417	1.105	-0.538837	0.589999	NA	Gm10862	2.85422
Gm38085	4.31295	-0.109874	1.22158	-0.0899438	0.928332	NA	Gm38085	3.08659
Gm37814	5.32571	-1.12142	0.863255	-1.29906	0.193925	NA	Gm37814	5.29996
Gm37107	2.11832	-1.94837	1.47588	-1.32015	0.186786	NA	Gm37107	1.98079
Gm38348	2.24424	-2.15892	1.56534	-1.3792	0.167834	NA	Gm38348	1.06295
Gm36988	3.05509	-0.330294	1.10567	-0.298727	0.765148	NA	Gm36988	3.33653
Gm13179	0.74366	-0.0950111	2.83504	-0.0335131	0.973265	NA	Gm13179	1.01103
Prpf18	404.125	0.00815668	0.151544	0.0538239	0.957075	0.987294	Prpf18	358.733
Bend7	21.7691	1.15986	0.419626	2.76402	0.00570938	0.0800669	Bend7	18.6427
Sephs1	247.543	-0.447687	0.188439	-2.37577	0.0175124	0.157907	Sephs1	276.929
Phyh	130.442	-0.204149	0.213078	-0.958095	0.338015	0.682166	Phyh	165.426
Gm13192	0.918065	0.38252	2.01742	0.189609	0.849616	NA	Gm13192	0.441051
Ucma	35.1221	0.590921	0.361554	1.63439	0.102177	0.400718	Ucma	41.4806
Mcm10	31.6291	-0.153065	0.370161	-0.413508	0.679235	0.883456	Mcm10	25.4687
Optn	399.933	0.261397	0.141965	1.84128	0.0655807	0.318338	Optn	380.732
Ccdc3	13.2328	0.772887	0.721811	1.07076	0.284277	NA	Ccdc3	17.5844
Camk1d	542.12	8.68663e-05	0.15038	0.000577644	0.999539	0.999696	Camk1d	496.717
Cdc123	564.455	-0.158946	0.138665	-1.14626	0.251687	0.605573	Cdc123	586.232
Nudt5	330.39	0.50054	0.177155	2.82544	0.00472163	0.0709178	Nudt5	284.544
Gm13199	33.7624	-0.449669	0.356153	-1.26257	0.206743	0.551592	Gm13199	25.7807
Sec61a2	1611.63	-0.319161	0.115977	-2.75194	0.00592427	0.0815044	Sec61a2	1725.14
Dhtkd1	35.9807	-0.196721	0.34113	-0.576674	0.56416	0.83076	Dhtkd1	30.8858
Upf2	170.633	-0.321436	0.197396	-1.62838	0.103444	0.403433	Upf2	156.601
Proser2	15.0028	0.125334	0.505295	0.248041	0.804103	0.93578	Proser2	10.9884
Echdc3	5.61052	-0.472321	0.931648	-0.506974	0.612173	NA	Echdc3	6.91631
Gm13383	9.33388	-0.257629	0.636294	-0.404891	0.685558	NA	Gm13383	13.0103
Usp6nl	202.126	-0.812677	0.239332	-3.39561	0.000684762	0.0184038	Usp6nl	251.029
Celf2	3114.14	-0.411712	0.15202	-2.70827	0.00676354	0.0890471	Celf2	3076.07
Gm13389	0.619257	-2.14421	2.6567	-0.807094	0.419612	NA	Gm13389	0.925538
Gm10855	2.95742	-0.462912	1.45556	-0.31803	0.750462	NA	Gm10855	3.52764
Gm10115	2.73487	-1.82315	1.28516	-1.41862	0.156011	NA	Gm10115	1.10639
Gata3	1.0381	-1.62571	2.30745	-0.704549	0.481091	NA	Gata3	1.08901
Taf3	105.381	0.175355	0.228643	0.766935	0.44312	0.762685	Taf3	104.463
C630004M23Rik	2.70927	0.324163	1.24446	0.260485	0.79449	NA	C630004M23Rik	0
Atp5c1	5159.77	0.0124371	0.13377	0.0929738	0.925924	0.978698	Atp5c1	5772.67
Kin	103.923	-0.0940623	0.263819	-0.356541	0.721436	0.901146	Kin	98.1088
Itih2	6.6916	-0.371401	2.17336	-0.170888	0.864312	NA	Itih2	14.1052
Itih5	15.3695	-0.731475	0.712918	-1.02603	0.304877	0.65577	Itih5	25.584
Sfmbt2	146.273	-0.164238	0.244365	-0.672101	0.50152	0.795208	Sfmbt2	125.255
Prkcq	14.9825	-0.903432	0.55204	-1.63653	0.101728	0.400011	Prkcq	18.6872
Gm13292	3.29134	0.0661288	1.09736	0.0602616	0.951947	NA	Gm13292	2.02187
Pfkfb3	1027.04	-0.0187456	0.202618	-0.0925166	0.926288	0.978726	Pfkfb3	957.075
Rbm17	492.619	-0.326207	0.181185	-1.8004	0.0717968	0.334098	Rbm17	513.963
Il2ra	0.800145	0.984068	2.53416	0.388322	0.697778	NA	Il2ra	0.112336
Il15ra	9.53014	0.148294	0.615141	0.241072	0.809499	NA	Il15ra	10.1004
Fbh1	1208.71	0.069926	0.112722	0.620339	0.535035	0.815702	Fbh1	1193.76
Ankrd16	191.171	-0.0752916	0.197644	-0.380945	0.703244	0.894882	Ankrd16	174.974
Itga8	69.2399	0.0752456	0.301725	0.249385	0.803063	0.935531	Itga8	62.272
E030013I19Rik	2.17776	-0.613513	1.25624	-0.488371	0.625287	NA	E030013I19Rik	1.68722
Mindy3	395.464	-0.133577	0.146653	-0.910835	0.362382	0.704731	Mindy3	386.599
Gm37255	2.9296	-1.04536	1.47518	-0.708635	0.478551	NA	Gm37255	3.93276
Pter	4.70398	-0.194414	1.31856	-0.147444	0.882782	NA	Pter	6.98423
C1ql3	510.243	-0.0786149	0.195722	-0.401667	0.687929	0.888124	C1ql3	576.095
Gm37811	12.4246	0.103385	0.586097	0.176396	0.859983	NA	Gm37811	12.7329
Gm37356	2.44414	-0.759963	1.2808	-0.593349	0.552948	NA	Gm37356	2.63822
Rsu1	275.957	-0.422257	0.174582	-2.41868	0.0155771	0.147326	Rsu1	295.203
Gm37780	2.79968	0.0515979	1.16796	0.0441777	0.964763	NA	Gm37780	2.1178
Gm37160	3.85792	-0.457608	1.07026	-0.427569	0.668965	NA	Gm37160	3.99593
Gm13270	4.2569	-0.692023	0.960247	-0.720672	0.471112	NA	Gm13270	3.41451
Cubn	22.5989	-0.64328	0.484135	-1.32872	0.18394	0.523706	Cubn	29.0668
Trdmt1	46.5439	-0.383439	0.336907	-1.13812	0.255072	0.607825	Trdmt1	43.2194
Vim	869.725	0.408823	0.175074	2.33514	0.0195359	0.166841	Vim	1180.04
St8sia6	10.6851	-0.211815	0.593371	-0.356969	0.721115	NA	St8sia6	7.87994
Hacd1	307.132	-0.0843673	0.164309	-0.513468	0.607624	0.848545	Hacd1	318.714
D930036K23Rik	6.16577	-0.396394	0.837558	-0.473273	0.636018	NA	D930036K23Rik	4.15388
Stamos	3.16869	1.02776	1.15211	0.892068	0.372356	NA	Stamos	1.92965
Stam	1146.96	-0.164301	0.1169	-1.40549	0.159877	0.492525	Stam	1047
Gm37499	24.3012	-0.918897	0.419368	-2.19115	0.0284412	0.205187	Gm37499	22.5539
Tmem236	4.35523	0.0101812	0.941246	0.0108167	0.99137	NA	Tmem236	4.04846
Mrc1	5.59785	-0.534927	1.09339	-0.489239	0.624672	NA	Mrc1	13.5562
Slc39a12	8.99921	-0.688054	0.921236	-0.746882	0.455135	NA	Slc39a12	11.1195
Cacnb2	426.403	-0.178625	0.174134	-1.02579	0.304991	0.655913	Cacnb2	374.717
Gm13268	1.02642	0.6231	2.07695	0.300008	0.764171	NA	Gm13268	1.94506
Gm37006	1.05817	0.257064	2.22073	0.115756	0.907846	NA	Gm37006	1.06295
Gm38273	1.45167	-0.276855	1.91414	-0.144637	0.884998	NA	Gm38273	2.18118
Gm37437	0.841911	-0.969394	2.89262	-0.335126	0.73753	NA	Gm37437	1.86571
Gm37891	1.77435	-1.36897	2.04794	-0.668463	0.503838	NA	Gm37891	0
Nsun6	79.6968	-0.601025	0.244942	-2.45374	0.0141378	0.139323	Nsun6	76.481
Arl5b	180.455	-0.438892	0.209915	-2.09081	0.0365455	0.235622	Arl5b	176.792
Gm38257	1.12913	-1.57451	1.97827	-0.795902	0.426089	NA	Gm38257	0.259815
Malrd1	0.697748	0.64111	2.65725	0.241268	0.809347	NA	Malrd1	0.259815
Plxdc2	374.523	-0.330328	0.180447	-1.83061	0.0671593	0.322517	Plxdc2	416.484
Nebl	281.977	-0.504221	0.164952	-3.05677	0.00223739	0.0422398	Nebl	279.179
A930004D18Rik	41.0973	-0.0570295	0.337621	-0.168915	0.865863	0.957972	A930004D18Rik	48.9953
Gm13330	0.748344	-0.14061	2.88932	-0.0486656	0.961186	NA	Gm13330	1.24381
Skida1	36.0702	-0.25775	0.353238	-0.729676	0.465588	0.776011	Skida1	39.7298
Mllt10	177.831	0.00555724	0.184863	0.0300615	0.976018	0.992518	Mllt10	140.041
Dnajc1	109.433	-0.205833	0.215569	-0.954835	0.339661	0.683305	Dnajc1	102.764
Commd3	974.23	-0.138933	0.136621	-1.01693	0.309188	0.659897	Commd3	996.802
Bmi1	352.039	-0.15537	0.166505	-0.933122	0.350757	0.693274	Bmi1	312.012
Spag6	64.6287	-0.389977	0.285587	-1.36553	0.172087	0.508485	Spag6	51.6455
Carlr	3.55059	1.11235	1.13543	0.979665	0.327252	NA	Carlr	4.1225
Pip4k2a	446.952	0.0476582	0.138866	0.343196	0.731451	0.905519	Pip4k2a	462.215
4930426L09Rik	5.46047	-0.208076	0.834426	-0.249365	0.803079	NA	4930426L09Rik	7.00554
Armc3	4.91282	-0.337884	1.10314	-0.306293	0.759382	NA	Armc3	6.02393
4930447M23Rik	2.53357	-0.438642	1.36722	-0.320827	0.748341	NA	4930447M23Rik	2.11644
Msrb2	122.9	-0.044178	0.216316	-0.204229	0.838175	0.947999	Msrb2	126.914
Gm33940	5.62008	0.831551	0.86729	0.958792	0.337663	NA	Gm33940	5.59687
Ptf1a	4.5791	-0.679001	1.11777	-0.60746	0.543546	NA	Ptf1a	3.82972
Otud1	301.419	-0.0946748	0.212358	-0.445827	0.655722	0.87328	Otud1	314.156
Etl4	547.342	-0.222201	0.199889	-1.11163	0.266299	0.618457	Etl4	606.639
Gm13328	1.46477	0.188186	1.6116	0.116769	0.907043	NA	Gm13328	1.14192
Arhgap21	838.568	-0.249355	0.153835	-1.62092	0.105034	0.406292	Arhgap21	742.323
Gm13375	53.8057	0.392397	0.280823	1.39731	0.16232	0.495852	Gm13375	57.2199
Enkur	30.3005	-0.0195534	0.348563	-0.0560971	0.955264	0.986626	Enkur	29.9532
Thnsl1	225.383	-0.25995	0.16676	-1.55883	0.119037	0.430284	Thnsl1	229.315
Gm13327	2.08394	1.07824	1.57586	0.684225	0.493833	NA	Gm13327	1.55574
Gpr158	1018.87	-0.098012	0.133788	-0.73259	0.463808	0.774903	Gpr158	1067.9
Gm13341	28.259	-0.58515	0.358828	-1.63073	0.102948	0.402694	Gm13341	26.2755
Gm13340	29.2769	-0.626719	0.437454	-1.43265	0.151957	0.482947	Gm13340	27.1623
Gm13339	0.926497	-0.080817	2.18845	-0.0369289	0.970542	NA	Gm13339	0.700866
Gad2	1746.61	-0.413744	0.155282	-2.66447	0.00771089	0.0959201	Gad2	2028.28
Apbb1ip	8.74582	0.467882	0.74516	0.627895	0.530073	NA	Apbb1ip	10.8702
A130006I12Rik	2.15201	0.00437414	1.59878	0.00273592	0.997817	NA	A130006I12Rik	0.89178
Pdss1	111.138	-0.0675224	0.253278	-0.266594	0.789782	0.931064	Pdss1	99.4153
Abi1	874.379	-0.322093	0.120622	-2.67025	0.00757939	0.0947935	Abi1	859.526
Acbd5	518.597	-0.148211	0.152301	-0.973145	0.330481	0.677291	Acbd5	470.433
Mastl	15.2233	-0.379542	0.533796	-0.711025	0.477069	0.781945	Mastl	12.9576
Yme1l1	932.249	-0.05281	0.148701	-0.355142	0.722483	0.901315	Yme1l1	801.19
Gm13423	6.25416	-1.39646	0.925944	-1.50815	0.131517	NA	Gm13423	8.53716
4931423N10Rik	3.184	-2.01126	1.22803	-1.63779	0.101466	NA	4931423N10Rik	3.34679
Gm13422	0.733876	-2.39937	2.47607	-0.969024	0.332533	NA	Gm13422	0.441051
Nxph2	114.794	-0.180984	0.278133	-0.650712	0.515232	0.804251	Nxph2	133.844
Spopl	131.728	-0.355607	0.207707	-1.71206	0.086885	0.370214	Spopl	116.525
Gm13392	1.24029	0.736178	1.72655	0.426388	0.669825	NA	Gm13392	1.54783
Hnmt	119.262	-0.338904	0.219136	-1.54655	0.121972	0.436353	Hnmt	133.909
Il1rn	1.46007	1.12741	1.87215	0.602198	0.547042	NA	Il1rn	3.11365
Psd4	2.56934	-0.299699	1.25527	-0.238753	0.811297	NA	Psd4	2.47436
Gm13416	5.6085	-0.242501	0.83039	-0.292032	0.770262	NA	Gm13416	6.01898
Cacna1b	1110.14	-0.135088	0.133801	-1.00962	0.312678	0.662295	Cacna1b	1143.3
Ehmt1	246.557	-0.125752	0.19218	-0.654345	0.512889	0.803261	Ehmt1	231.49
Gm37139	1.15663	0.52187	1.99692	0.261337	0.793832	NA	Gm37139	1.55476
Arrdc1	330.129	0.434179	0.163596	2.65397	0.0079551	0.0981671	Arrdc1	283.785
Zmynd19	609.911	0.102085	0.122425	0.833855	0.404363	0.737316	Zmynd19	589.628
Dph7	499.154	0.0083784	0.147601	0.056764	0.954733	0.986479	Dph7	504.4
Mrpl41	1002.21	-0.12366	0.126569	-0.97702	0.328559	0.676145	Mrpl41	1102.47
Pnpla7	202.424	-0.0408777	0.199208	-0.205201	0.837415	0.947622	Pnpla7	148.278
Gm13370	0.621964	1.04143	3.04257	0.342287	0.732135	NA	Gm13370	1.11645
Nsmf	7043.69	0.363398	0.139934	2.59692	0.00940645	0.10965	Nsmf	8404.21
Mir7664	0.980579	1.14816	2.25511	0.509138	0.610655	NA	Mir7664	2.13656
Entpd8	2.05958	-0.0570748	1.27181	-0.0448769	0.964205	NA	Entpd8	0.856638
Gm13387	1.10527	-0.249742	2.22857	-0.112064	0.910773	NA	Gm13387	1.63608
Nrarp	28.5173	0.473213	0.373535	1.26685	0.205208	0.550302	Nrarp	26.2206
Tor4a	25.2081	0.350382	0.445312	0.786823	0.431385	0.754131	Tor4a	29.8386
Nelfb	929.551	-0.00940928	0.133105	-0.0706905	0.943644	0.983179	Nelfb	1005.11
Fam166a	3.8183	-0.0298812	0.980451	-0.030477	0.975687	NA	Fam166a	3.06901
Tubb4b	4057.29	0.200014	0.159269	1.25583	0.209178	0.554484	Tubb4b	4106.62
Slc34a3	1.23132	1.91012	1.84288	1.03648	0.299977	NA	Slc34a3	0.752003
Cysrt1	9.8531	-0.447295	0.605923	-0.738205	0.46039	NA	Cysrt1	6.36328
Rnf208	3062.28	0.186569	0.12338	1.51215	0.130495	0.450175	Rnf208	3480.56
Ndor1	216.148	-0.0412521	0.178574	-0.231009	0.817308	0.942249	Ndor1	227.179
Tmem203	270.766	-0.0308779	0.206589	-0.149465	0.881186	0.962563	Tmem203	285.928
Tprn	237.804	0.043511	0.16521	0.263368	0.792267	0.931471	Tprn	271.129
Ssna1	1469.35	0.0353614	0.161137	0.21945	0.8263	0.944736	Ssna1	1626.64
Anapc2	1568.45	0.172666	0.130412	1.32401	0.185501	0.524889	Anapc2	1750.97
Grin1	7919.41	0.18768	0.162625	1.15407	0.248473	0.602537	Grin1	8963.62
Grin1os	4.33791	0.135968	1.02376	0.132812	0.894342	NA	Grin1os	2.96517
AA543186	2.36695	1.52573	1.24816	1.22238	0.221565	NA	AA543186	2.92964
Man1b1	1588.6	0.233067	0.134266	1.73587	0.0825875	0.359735	Man1b1	1529.12
Dpp7	214.223	-0.000193387	0.173153	-0.00111686	0.999109	0.999619	Dpp7	203.001
Uap1l1	517.039	0.274126	0.157442	1.74112	0.0816617	0.357608	Uap1l1	600.295
Sapcd2	38.0218	-0.356912	0.382309	-0.93357	0.350526	0.693274	Sapcd2	39.2145
Entpd2	22.3385	0.527714	0.436588	1.20872	0.226769	0.576314	Entpd2	29.5076
Npdc1	8158.15	0.28423	0.153426	1.85255	0.0639463	0.313109	Npdc1	8348.61
Fut7	33.1348	-0.279175	0.386396	-0.722509	0.469982	0.778355	Fut7	31.3154
Abca2	2897.11	0.115352	0.140671	0.820012	0.412209	0.741251	Abca2	2769.82
Paxx	1451.84	0.14976	0.13656	1.09666	0.272791	0.625984	Paxx	1610.57
Clic3	8.4579	0.309304	0.746231	0.414489	0.678516	NA	Clic3	8.63488
Ptgds	47.5336	-0.277328	0.302715	-0.916135	0.359596	0.701571	Ptgds	48.9522
C8g	87.4143	0.333172	0.253526	1.31416	0.188794	0.52832	C8g	82.2006
Fbxw5	1748.81	-0.0075122	0.13086	-0.0574065	0.954221	0.986452	Fbxw5	1996.28
Traf2	265.703	0.310281	0.171024	1.81426	0.0696377	0.328809	Traf2	259.816
Gm13432	0.885508	-1.74793	2.70255	-0.646772	0.517779	NA	Gm13432	1.29907
Edf1	2721.96	0.0919	0.141373	0.650052	0.515658	0.804251	Edf1	3062.18
Mamdc4	11.9455	-0.203243	0.604426	-0.336258	0.736677	NA	Mamdc4	8.65977
Phpt1	48.1406	0.340416	0.312837	1.08816	0.276526	0.629993	Phpt1	40.7317
Ajm1	1053.91	-0.138736	0.138127	-1.0044	0.315184	0.66517	Ajm1	1139.62
Rabl6	1824.86	0.0712265	0.12548	0.567634	0.570284	0.833325	Rabl6	1988.1
Fcnaos	14.0497	-0.0714648	0.580221	-0.123168	0.901974	0.969996	Fcnaos	11.2293
Tmem141	603.111	0.16101	0.180688	0.891093	0.372879	0.713265	Tmem141	681.985
Fcna	3.22617	0.510767	1.00532	0.508066	0.611407	NA	Fcna	3.4848
Lcn8	1.23988	-0.547644	1.88543	-0.290461	0.771464	NA	Lcn8	1.07125
A230005M16Rik	4.37824	0.0945572	0.923526	0.102387	0.918449	NA	A230005M16Rik	2.59302
Bmyc	702.961	0.381306	0.166282	2.29313	0.0218406	0.178515	Bmyc	659.744
Obp2b	3.66391	-0.896729	0.954478	-0.939498	0.347475	NA	Obp2b	2.70674
Sohlh1	0.506215	-0.026721	4.32562	-0.00617737	0.995071	NA	Sohlh1	1.49551
Kcnt1	733.09	0.0288999	0.1417	0.203951	0.838391	0.947999	Kcnt1	596.692
Camsap1	1081.27	0.0216649	0.141825	0.152758	0.878589	0.961952	Camsap1	1151.76
Gm13542	0.672193	-1.51115	2.94627	-0.512905	0.608018	NA	Gm13542	0.960681
Ubac1	1329.83	-0.172199	0.121339	-1.41916	0.155853	0.488147	Ubac1	1514.99
Nacc2	772.761	-0.0938886	0.176122	-0.533087	0.593973	0.842857	Nacc2	825.835
Tmem250-ps	900.196	0.314302	0.124957	2.51528	0.0118937	0.124916	Tmem250-ps	954.584
Lhx3	2.41557	-1.10372	1.58142	-0.697928	0.485222	NA	Lhx3	3.19775
Gm27196	0.872994	2.19642	2.59722	0.845679	0.397732	NA	Gm27196	0
Qsox2	470.532	0.0301546	0.138808	0.217239	0.828022	0.945077	Qsox2	426.762
Ccdc187	12.0149	-0.228409	0.58735	-0.38888	0.697365	NA	Ccdc187	6.38009
Gpsm1	1555.81	0.15778	0.127638	1.23616	0.2164	0.563613	Gpsm1	1741.89
Dnlz	706.53	-0.513613	0.175421	-2.92789	0.00341271	0.05679	Dnlz	906.062
Card9	9.38094	0.489935	0.656402	0.746395	0.455429	NA	Card9	10.073
Gm13562	1.91702	0.307318	1.29467	0.237371	0.812369	NA	Gm13562	1.74606
Snapc4	610.525	-0.238485	0.145304	-1.64128	0.100739	0.398001	Snapc4	504.795
Gm13563	17.3654	-0.0890463	0.557368	-0.159762	0.873068	0.960769	Gm13563	4.37755
Entr1	1102.79	-0.0260657	0.120627	-0.216085	0.828921	0.945327	Entr1	1016.58
Pmpca	1513.86	0.107392	0.119521	0.898522	0.368907	0.710158	Pmpca	1477.6
Inpp5e	275.653	-0.0372842	0.150207	-0.248219	0.803965	0.93578	Inpp5e	255.055
Sec16a	716.409	0.156285	0.158874	0.983708	0.325259	0.673629	Sec16a	681.422
0610009E02Rik	21.8917	-0.408075	0.410131	-0.994986	0.319743	0.669706	0610009E02Rik	19.1701
Gm13568	1.09843	1.19221	2.03093	0.587027	0.557185	NA	Gm13568	1.25425
Notch1	24.4338	-0.68018	0.563925	-1.20615	0.227758	0.577816	Notch1	26.4902
Egfl7	788.819	0.352489	0.195809	1.80017	0.0718339	0.334159	Egfl7	778.437
Agpat2	80.7648	0.283587	0.261274	1.0854	0.277744	0.630535	Agpat2	83.0588
Fam69b	1684.94	0.110328	0.167095	0.660271	0.50908	0.800551	Fam69b	1894.32
Snora43	4.37042	-0.41181	1.01137	-0.407179	0.683877	NA	Snora43	0.882102
Snora17	1.31817	-2.51954	1.87333	-1.34495	0.17864	NA	Snora17	1.67716
Snhg7os	4.30909	0.947005	0.949278	0.997606	0.318471	NA	Snhg7os	2.9397
Surf6	272.022	-0.235676	0.211703	-1.11324	0.265604	0.617885	Surf6	266.456
Med22	955.384	-0.00468492	0.127194	-0.036833	0.970618	0.991304	Med22	961.062
Rpl7a	5889.62	0.159063	0.139288	1.14197	0.253467	0.606703	Rpl7a	6641.12
Gm23969	2.10041	1.5763	1.44988	1.08719	0.276951	NA	Gm23969	3.3547
Surf1	1520.18	0.0810133	0.122182	0.663051	0.507298	0.799445	Surf1	1675.31
Surf2	647.448	0.112536	0.145941	0.771108	0.440643	0.76021	Surf2	578.322
Surf4	2697.35	0.227206	0.113601	2.00004	0.0454964	0.265284	Surf4	2742.56
Stkld1	7.29921	-0.343315	0.723092	-0.474787	0.634939	NA	Stkld1	6.62627
Rexo4	768.947	-0.00525936	0.124132	-0.0423691	0.966204	0.989838	Rexo4	731.321
Adamts13	123.912	0.253306	0.215436	1.17578	0.239681	0.593015	Adamts13	141.654
Cacfd1	1276.15	0.0270947	0.127913	0.211821	0.832247	0.946418	Cacfd1	1275.15
Slc2a6	1387.03	-0.233726	0.170422	-1.37146	0.170232	0.505889	Slc2a6	1522.26
Gm13398	2.91118	1.60453	1.21666	1.3188	0.187236	NA	Gm13398	3.5612
Mymk	55.2926	0.167407	0.292507	0.572319	0.567106	0.831919	Mymk	62.1975
Adamtsl2	123.848	0.265703	0.224832	1.18178	0.237292	0.589518	Adamtsl2	152.585
Fam163b	1748	-0.351403	0.171291	-2.0515	0.0402181	0.24991	Fam163b	2023.81
Dbhos	0.875173	-0.0423206	2.90191	-0.0145837	0.988364	NA	Dbhos	2.33459
Dbh	8.34525	0.298292	0.697624	0.427583	0.668955	NA	Dbh	8.39482
Sardh	111.181	0.145615	0.265662	0.548122	0.583608	0.840088	Sardh	136.135
Vav2	492.977	-0.581244	0.170176	-3.41554	0.000636558	0.0175845	Vav2	537.545
Brd3os	674.402	0.145472	0.12737	1.14212	0.253404	0.606703	Brd3os	683.587
Brd3	530.025	-0.0624448	0.137454	-0.454294	0.649617	0.869833	Brd3	519.625
Wdr5	1006.8	0.0945975	0.136634	0.692341	0.488723	0.786672	Wdr5	1002.51
Gm13421	7.14655	0.502018	0.835736	0.60069	0.548047	NA	Gm13421	7.34789
Rxra	418.704	0.236716	0.144249	1.64102	0.100793	0.398101	Rxra	405.314
2810430I11Rik	3.17027	1.00094	1.15264	0.86839	0.385181	NA	2810430I11Rik	3.95805
Col5a1	542.152	0.402945	0.173965	2.31624	0.0205454	0.171726	Col5a1	453.047
Olfm1	11752.1	0.0260342	0.097919	0.265875	0.790335	0.931202	Olfm1	12446.8
Gm13373	1.37417	0.599344	1.71362	0.349753	0.726524	NA	Gm13373	1.95335
Ppp1r26	321.245	-0.0275087	0.152653	-0.180204	0.856992	0.954295	Ppp1r26	323.004
1700007K13Rik	66.9632	0.442972	0.292539	1.51424	0.129966	0.449001	1700007K13Rik	59.9307
Mrps2	540.9	0.110652	0.155984	0.709383	0.478087	0.78236	Mrps2	570.25
Rpsa-ps9	2.1482	-0.128779	1.30402	-0.0987554	0.921332	NA	Rpsa-ps9	2.46469
Gbgt1	1.0281	1.1166	2.70183	0.413277	0.679403	NA	Gbgt1	0.621904
Gm10134	0.902731	0.85142	2.70246	0.315054	0.752721	NA	Gm10134	0.778059
Ralgds	669.389	0.289058	0.120913	2.39063	0.0168197	0.154039	Ralgds	605.963
Gtf3c5	339.512	0.209186	0.147803	1.4153	0.156981	0.488984	Gtf3c5	332.709
Tsc1	567.547	0.0209388	0.155071	0.135027	0.892591	0.96706	Tsc1	498.162
Spaca9	9.30272	0.652342	0.614312	1.06191	0.288278	NA	Spaca9	7.38165
Ak8	45.9435	0.22445	0.324497	0.691687	0.489134	0.786907	Ak8	48.6751
Gtf3c4	579.396	-0.34503	0.135069	-2.55447	0.0106348	0.117396	Gtf3c4	591.823
Ddx31	164.445	-0.282835	0.178699	-1.58274	0.11348	0.420931	Ddx31	149.79
Barhl1	0.907519	1.28517	2.33399	0.55063	0.581887	NA	Barhl1	0
Cfap77	3.39427	0.866314	1.12311	0.771354	0.440497	NA	Cfap77	3.21551
Gm13394	8.46418	0.0851118	0.694306	0.122585	0.902435	NA	Gm13394	8.70204
Ttf1	72.9884	0.194316	0.258019	0.753106	0.451386	0.767782	Ttf1	53.0266
Setx	623.174	-0.00323918	0.153977	-0.0210369	0.983216	0.99443	Setx	527.037
Ntng2	538.325	0.058416	0.219835	0.265727	0.790449	0.931202	Ntng2	538.056
6530402F18Rik	52.094	-0.180873	0.363176	-0.498033	0.618461	0.854531	6530402F18Rik	64.2695
Med27	735.34	0.0858928	0.147451	0.582516	0.560219	0.828978	Med27	791.659
Rapgef1	2268.57	-0.161635	0.129366	-1.24943	0.211506	0.557239	Rapgef1	2561.01
Trub2	553.773	0.141877	0.139698	1.0156	0.309821	0.660343	Trub2	569.21
Coq4	715.965	0.051835	0.148259	0.349625	0.72662	0.903061	Coq4	806.249
Slc27a4	5276.86	0.0559655	0.140914	0.397161	0.691249	0.889672	Slc27a4	5851.82
Urm1	1332.08	-0.223036	0.130513	-1.70892	0.0874665	0.371098	Urm1	1602.01
2600006K01Rik	15.2455	0.679955	0.520023	1.30755	0.191027	0.531975	2600006K01Rik	13.0788
Cercam	168.223	0.386139	0.230409	1.67588	0.0937615	0.383746	Cercam	146.473
Odf2	1244.52	-0.0997805	0.126076	-0.791431	0.428693	0.75214	Odf2	1091.05
Gle1	873.82	0.213398	0.136402	1.56449	0.117703	0.428362	Gle1	815.007
Sptan1	7307.25	-0.0994743	0.153976	-0.646037	0.518255	0.80597	Sptan1	8513.14
Wdr34	598.768	0.222475	0.130644	1.70291	0.0885857	0.374147	Wdr34	599.582
Set	1754.22	-0.045867	0.122421	-0.374666	0.707909	0.89644	Set	1753.41
Pkn3	2.21388	1.48992	1.29551	1.15007	0.250116	NA	Pkn3	1.13245
Zdhhc12	143.109	-0.186927	0.197562	-0.946168	0.344063	0.686941	Zdhhc12	175.317
Zer1	2349.58	0.183479	0.123566	1.48487	0.137579	0.461415	Zer1	2439.12
Tbc1d13	800.195	-0.0617746	0.137089	-0.450616	0.652266	0.871242	Tbc1d13	955.245
Endog	403.586	0.151571	0.19431	0.780047	0.435363	0.757307	Endog	451.088
Spout1	958.696	-0.258257	0.144483	-1.78746	0.0738632	0.339471	Spout1	1044.71
Kyat1	408.121	0.0397946	0.142599	0.279066	0.780194	0.926643	Kyat1	444.306
1700084E18Rik	4.48858	-0.0718874	0.899076	-0.079957	0.936271	NA	1700084E18Rik	3.00781
Lrrc8a	706.773	-0.560961	0.143523	-3.90851	9.28654e-05	0.00425863	Lrrc8a	881.718
Phyhd1	4.64862	-0.363667	0.929885	-0.391088	0.695732	NA	Phyhd1	3.36615
Dolk	440.206	-0.143515	0.152233	-0.942734	0.345817	0.688611	Dolk	529.317
Nup188	385.118	0.137013	0.157537	0.869718	0.384454	0.724214	Nup188	361.878
Sh3glb2	2653.76	0.145658	0.142903	1.01928	0.308071	0.658794	Sh3glb2	2737.22
Miga2	1594.2	0.0501404	0.135858	0.369064	0.71208	0.898668	Miga2	1668.7
Dolpp1	471.18	-0.048146	0.139659	-0.34474	0.73029	0.904965	Dolpp1	477.009
Crat	459.248	-0.232401	0.14598	-1.592	0.111384	0.416765	Crat	521.372
Gm16323	0.57037	1.23352	3.13161	0.393893	0.69366	NA	Gm16323	0.337008
Ptpa	3692.7	-0.0631814	0.130243	-0.485103	0.627603	0.859064	Ptpa	4580.94
Ier5l	296.65	0.512185	0.245637	2.08513	0.0370573	0.237725	Ier5l	271.448
Gm14487	1.0308	-0.0635465	1.92493	-0.0330123	0.973665	NA	Gm14487	0.112336
Cstad	24.4888	-0.801516	0.498414	-1.60813	0.107806	0.410288	Cstad	22.7867
9330198N18Rik	2.43244	-0.58361	1.32138	-0.441669	0.658729	NA	9330198N18Rik	5.35978
Gm14486	0.970971	0.837087	2.21361	0.378155	0.705315	NA	Gm14486	1.33974
Gm14488	1.02467	1.75106	2.06646	0.847375	0.396786	NA	Gm14488	1.14153
1700001O22Rik	12.6105	0.866485	0.559626	1.54833	0.121543	NA	1700001O22Rik	18.9124
Ntmt1	1548.2	0.103884	0.14181	0.732554	0.463831	0.774903	Ntmt1	1695.76
Asb6	893.293	0.118495	0.16297	0.727097	0.467167	0.776716	Asb6	1001.89
Prrx2	4.14535	-0.836753	1.00691	-0.831013	0.405966	NA	Prrx2	3.25895
Ptges	34.8115	0.237853	0.447479	0.53154	0.595044	0.843252	Ptges	59.2293
Tor1b	445.917	0.429545	0.144597	2.97064	0.00297178	0.0513593	Tor1b	354.099
Tor1a	872.95	0.240071	0.134929	1.77924	0.0752	0.342367	Tor1a	814.136
BC005624	846.255	0.214791	0.146528	1.46587	0.142685	0.469589	BC005624	824.655
Usp20	1667.29	0.258879	0.120562	2.14727	0.0317718	0.218117	Usp20	1808.23
Fnbp1	617.627	0.118855	0.201158	0.590856	0.554617	0.825627	Fnbp1	600.134
D330023K18Rik	68.2909	0.279632	0.25232	1.10824	0.267757	0.619978	D330023K18Rik	56.0568
Gpr107	1270.12	0.0952949	0.126973	0.750514	0.452945	0.768222	Gpr107	1310.43
Ncs1	3855.1	0.0612107	0.126717	0.483049	0.629061	0.859617	Ncs1	4471.71
Hmcn2	60.1349	0.757216	0.283696	2.66911	0.00760534	0.0950325	Hmcn2	42.6551
Ass1	902.457	0.626972	0.168953	3.71092	0.000206504	0.00769658	Ass1	849.256
Fubp3	212.104	-0.245268	0.199722	-1.22805	0.21943	0.567611	Fubp3	188.732
Prdm12	0.974356	-0.676895	2.31564	-0.292314	0.770046	NA	Prdm12	1.03926
Exosc2	387.358	-0.0339021	0.146541	-0.231349	0.817043	0.942221	Exosc2	367.436
Abl1	338.724	-0.218356	0.168227	-1.29799	0.194292	0.53627	Abl1	372.411
Fibcd1	676.037	0.292197	0.153733	1.90067	0.0573451	0.295662	Fibcd1	647.576
Lamc3	5.24993	1.22936	1.04781	1.17327	0.240687	NA	Lamc3	9.80174
Aif1l	11.1669	2.37979	0.972833	2.44625	0.014435	NA	Aif1l	17.9072
Nup214	586.538	0.175375	0.154393	1.1359	0.256	0.608756	Nup214	622.084
Gm13608	0.900407	0.213577	2.63374	0.0810929	0.935368	NA	Gm13608	1.06295
Fam78a	74.8809	0.200821	0.272137	0.737941	0.460551	0.772874	Fam78a	72.4749
Plpp7	568.627	0.131768	0.147411	0.893881	0.371386	0.712468	Plpp7	618.763
Prrc2b	3487.69	-0.047201	0.139793	-0.33765	0.735627	0.907044	Prrc2b	3658.69
Gm13610	1.64377	-0.754738	1.68329	-0.448372	0.653885	NA	Gm13610	0.881719
Pomt1	275.442	-0.235393	0.180372	-1.30504	0.19188	0.533277	Pomt1	283.052
Uck1	895.122	0.101809	0.125705	0.809902	0.417997	0.744775	Uck1	873.861
Gm13611	1.84012	0.421102	1.3294	0.316762	0.751424	NA	Gm13611	0.890396
Swi5	2583.06	-0.0101696	0.152015	-0.0668985	0.946663	0.983792	Swi5	2792.64
Golga2	1234.33	0.0493838	0.155902	0.316762	0.751424	0.914112	Golga2	1279.54
Dnm1	8984.47	0.0482307	0.139529	0.345667	0.729593	0.904325	Dnm1	10238.6
Ciz1	509.389	0.0271353	0.147075	0.1845	0.853621	0.953285	Ciz1	447.002
1110008P14Rik	2455.69	0.202756	0.14926	1.35841	0.174335	0.511375	1110008P14Rik	2654
Lcn2	753.456	0.265182	0.234981	1.12852	0.259099	0.613166	Lcn2	1423.57
Ptges2	1397.5	0.0225094	0.163752	0.137461	0.890667	0.96629	Ptges2	1705.25
Gm13413	0.67978	2.10614	2.56558	0.82092	0.411692	NA	Gm13413	0.700866
Slc25a25	1731.47	-0.54549	0.131729	-4.141	3.45798e-05	0.00201885	Slc25a25	2130.25
Naif1	56.4542	-0.0918842	0.300768	-0.305498	0.759987	0.918548	Naif1	61.1465
Fam102a	602.735	-0.197788	0.173913	-1.13728	0.255422	0.608138	Fam102a	746.536
Dpm2	725.563	0.00482169	0.141067	0.0341802	0.972733	0.991646	Dpm2	770.35
9430097D07Rik	5.09309	1.18637	0.929127	1.27687	0.201649	NA	9430097D07Rik	3.24986
Pip5kl1	158.953	0.211113	0.180134	1.17198	0.241206	0.594986	Pip5kl1	127.883
St6galnac4	644.948	-0.375548	0.146464	-2.5641	0.0103445	0.116467	St6galnac4	833.289
St6galnac6	1588.77	-0.282814	0.145077	-1.9494	0.0512479	0.280885	St6galnac6	2124.94
Ak1	2681.23	-0.297968	0.131106	-2.27272	0.0230428	0.183969	Ak1	3310.1
Eng	82.9593	0.714123	0.305612	2.33669	0.0194551	0.166664	Eng	86.8255
Fpgs	123.512	-0.0167144	0.218223	-0.0765931	0.938947	0.981516	Fpgs	106.594
Cdk9	1257.65	0.131478	0.133639	0.983829	0.325199	0.673621	Cdk9	1304.42
Sh2d3c	474.607	-0.0841146	0.177796	-0.473097	0.636144	0.862902	Sh2d3c	545.988
6330409D20Rik	67.7874	-0.00183017	0.277305	-0.00659984	0.994734	0.998623	6330409D20Rik	69.1094
Ttc16	17.4193	-0.313859	0.475095	-0.660624	0.508854	0.800462	Ttc16	15.748
Tor2a	627.192	0.180856	0.157618	1.14744	0.251202	0.605508	Tor2a	665.057
Ptrh1	112.66	0.337974	0.23227	1.45509	0.145645	0.472708	Ptrh1	118.222
Cfap157	2.0854	-0.00405377	1.45044	-0.00279485	0.99777	NA	Cfap157	2.12689
Stxbp1	10413.1	0.170649	0.140926	1.21092	0.225928	0.575378	Stxbp1	11681.9
Gm13524	2.49598	-1.36945	1.2369	-1.10717	0.26822	NA	Gm13524	1.29769
Gm13523	3.18727	1.1965	1.20196	0.995457	0.319514	NA	Gm13523	2.88757
Fam129b	766.798	0.277006	0.130145	2.12844	0.0333009	0.223801	Fam129b	794.957
Lrsam1	932.851	0.12571	0.133263	0.943322	0.345516	0.688407	Lrsam1	987.077
Rpl12	4160.73	0.0607792	0.146437	0.415053	0.678103	0.882993	Rpl12	4955.12
Slc2a8	520.797	-0.225913	0.164509	-1.37326	0.169673	0.505424	Slc2a8	588.156
Garnl3	485.671	0.100343	0.17009	0.589939	0.555232	0.825713	Garnl3	432.056
Gm38299	12.3365	0.00680803	0.768946	0.00885372	0.992936	NA	Gm38299	12.2758
Ralgps1	443.859	-0.0362665	0.161842	-0.224086	0.82269	0.944188	Ralgps1	411.656
Angptl2	34.6586	0.444483	0.397386	1.11852	0.263346	0.615714	Angptl2	42.6176
Zbtb34	144.607	0.164855	0.192262	0.85745	0.391196	0.729503	Zbtb34	145.184
Zbtb43	223.57	-0.562855	0.222787	-2.52643	0.0115228	0.122221	Zbtb43	218.024
Gm13530	1.30634	0.821854	1.84235	0.446089	0.655533	NA	Gm13530	0.665723
Lmx1b	1.68235	1.26189	1.49642	0.843275	0.399075	NA	Lmx1b	1.35712
Mvb12b	1437.79	0.131317	0.121938	1.07692	0.281517	0.634748	Mvb12b	1549.25
C230014O12Rik	2.16652	-0.668603	1.45974	-0.458027	0.646933	NA	C230014O12Rik	2.38534
Pbx3	61.5049	-0.361675	0.277053	-1.30543	0.191745	0.533277	Pbx3	55.4895
Mapkap1	569.857	-0.249382	0.132094	-1.88792	0.059037	0.300101	Mapkap1	609.86
Gm13408	0.67753	-1.15833	2.59917	-0.445654	0.655847	NA	Gm13408	1.32277
Gapvd1	813.976	-0.141056	0.129795	-1.08676	0.277142	0.630465	Gapvd1	819.061
Hspa5	4981.8	0.130346	0.312938	0.416525	0.677026	0.8825	Hspa5	5116.78
Rabepk	659.348	0.113539	0.151915	0.74739	0.454828	0.769585	Rabepk	719.242
Fbxw2	970.494	0.0753528	0.149877	0.502764	0.61513	0.852723	Fbxw2	925.563
Psmd5	775.452	-0.220265	0.127634	-1.72576	0.0843908	0.364165	Psmd5	845.759
Cutal	1.69125	-0.935062	1.7304	-0.540373	0.58894	NA	Cutal	2.17764
Phf19	10.3298	0.256683	0.585544	0.438366	0.661121	NA	Phf19	7.08766
Traf1	4.71661	0.90909	1.01879	0.892327	0.372218	NA	Traf1	4.98627
Hc	2.6027	-0.304664	1.59359	-0.191181	0.848384	NA	Hc	4.88576
AI182371	1.36958	0.419052	1.83079	0.228892	0.818953	NA	AI182371	2.3342
Cntrl	29.8895	-0.516255	0.371274	-1.3905	0.164378	0.49921	Cntrl	21.9982
Rab14	2679.34	-0.124658	0.106436	-1.17121	0.241516	0.595309	Rab14	2777.58
Gsn	148.07	0.282023	0.250507	1.12581	0.260245	0.613646	Gsn	182.448
Stom	134.496	-0.122714	0.201448	-0.609161	0.542418	0.819941	Stom	137.539
Gm13443	1.63896	1.02709	1.45754	0.704675	0.481013	NA	Gm13443	1.17529
Ggta1	76.1338	-0.320189	0.241879	-1.32376	0.185583	0.524889	Ggta1	71.972
Gm13446	16.8128	0.189635	0.512636	0.369922	0.71144	0.898433	Gm13446	15.7591
Dab2ip	930.853	0.107601	0.124377	0.865119	0.386973	0.726645	Dab2ip	936.233
Ttll11	406.132	0.0821276	0.138952	0.591049	0.554488	0.825627	Ttll11	429.167
Gm43760	0.648766	-1.80773	3.275	-0.551978	0.580963	NA	Gm43760	0.51963
Ndufa8	2988.88	0.172248	0.141697	1.21561	0.224135	0.573335	Ndufa8	3244.77
Morn5	38.1205	0.466193	0.331238	1.40743	0.159301	0.491777	Morn5	47.2691
Gm43764	1.18834	-1.465	2.02489	-0.723497	0.469375	NA	Gm43764	1.03926
Lhx6	639.207	-0.171115	0.176313	-0.97052	0.331788	0.678699	Lhx6	676.449
Rbm18	825.986	-0.390239	0.136002	-2.86936	0.00411298	0.0650169	Rbm18	831.915
Mrrf	387.068	-0.0110771	0.136146	-0.081362	0.935154	0.980688	Mrrf	402.278
Gm13429	2.97266	0.213086	1.17355	0.181573	0.855918	NA	Gm13429	3.60681
Gm13431	1.12478	-2.25319	1.98358	-1.13592	0.255991	NA	Gm13431	1.05525
Ptgs1	80.7015	0.0925982	0.258483	0.358237	0.720166	0.900613	Ptgs1	92.0009
Gm13436	151.651	0.25073	0.202022	1.24111	0.214567	0.560731	Gm13436	159.126
Pdcl	334.937	-0.117662	0.165609	-0.710484	0.477404	0.782005	Pdcl	288.752
Rc3h2	459.194	-0.162057	0.16037	-1.01052	0.312247	0.662273	Rc3h2	450.467
Zbtb6	141.243	-0.100951	0.202065	-0.499597	0.617359	0.853895	Zbtb6	129.779
Zbtb26	35.9632	-0.324479	0.410248	-0.790933	0.428983	0.752427	Zbtb26	35.2284
Rabgap1	902.938	0.0277567	0.131422	0.211202	0.83273	0.946418	Rabgap1	873.443
Strbp	2274.76	-0.258293	0.146719	-1.76046	0.0783302	0.35087	Strbp	2354.13
Gm17893	1.29288	-1.86235	1.98229	-0.939494	0.347477	NA	Gm17893	0.310952
Gpr21	14.8009	-0.186731	0.545979	-0.34201	0.732343	0.906037	Gpr21	20.6289
Crb2	21.0473	0.40064	0.520854	0.769197	0.441777	0.761315	Crb2	27.5025
Dennd1a	870.24	0.0475791	0.122763	0.387567	0.698336	0.892758	Dennd1a	862.061
Gm44291	3.20528	-1.16819	1.24319	-0.939672	0.347386	NA	Gm44291	3.42575
Lhx2	293.287	-0.443384	0.188169	-2.35631	0.0184577	0.162384	Lhx2	329.252
Gm27197	8.69489	0.190486	0.678421	0.280779	0.77888	NA	Gm27197	9.55926
Gm13589	1.39744	2.54429	1.90823	1.33333	0.182425	NA	Gm13589	2.82462
Nek6	536.312	-0.00911516	0.156093	-0.0583956	0.953434	0.986005	Nek6	557.171
Psmb7	3290.81	0.0241254	0.127212	0.189648	0.849585	0.952015	Psmb7	3629.44
Nr5a1	1.46699	1.58931	1.75093	0.907698	0.364038	NA	Nr5a1	0.535624
Nr6a1	146.409	-0.044461	0.237088	-0.187529	0.851246	0.952582	Nr6a1	130.487
Olfml2a	1.63027	-0.759914	1.74045	-0.436619	0.662388	NA	Olfml2a	2.2726
Gm13496	2.26685	-0.619378	1.39706	-0.443344	0.657517	NA	Gm13496	0.337008
Wdr38	6.73817	0.0904504	0.731229	0.123696	0.901556	NA	Wdr38	4.42654
Rpl35	1843.36	0.0669927	0.158947	0.421479	0.673405	0.880671	Rpl35	2153.38
Arpc5l	2560.65	-0.0949111	0.119924	-0.791428	0.428695	0.75214	Arpc5l	2704.95
Golga1	141.067	-0.267888	0.19829	-1.35099	0.176698	0.515476	Golga1	134.431
Scai	729.678	-0.59293	0.164901	-3.59568	0.000323542	0.0108911	Scai	673.775
Gm16523	1.38976	-0.720134	1.85187	-0.388869	0.697373	NA	Gm16523	1.53145
Gm44027	2.63597	-0.00923842	1.31748	-0.00701217	0.994405	NA	Gm44027	3.30179
Ppp6c	704.349	-0.0590183	0.121747	-0.484763	0.627844	0.859064	Ppp6c	710.63
Gm13453	4.39676	0.210486	0.951363	0.221247	0.8249	NA	Gm13453	2.77623
Gm13456	27.847	-0.0634817	0.382927	-0.16578	0.86833	0.959243	Gm13456	25.3861
Lrp1b	115.151	-0.394434	0.278511	-1.41623	0.156709	0.488677	Lrp1b	114.789
Gm13461	13.3868	-0.229414	0.522144	-0.43937	0.660394	NA	Gm13461	9.4246
Gm13464	3.23963	0.0464245	1.10685	0.0419429	0.966544	NA	Gm13464	4.62415
Kynu	0.762025	0.618487	2.96704	0.208453	0.834875	NA	Kynu	1.68486
Arhgap15	18.0883	-0.182911	0.499179	-0.366423	0.71405	0.899097	Arhgap15	18.0094
Gtdc1	196.295	0.25684	0.191567	1.34073	0.180008	0.519205	Gtdc1	201.893
Zeb2	384.052	-0.677878	0.19231	-3.52493	0.000423595	0.0132564	Zeb2	391.726
Zeb2os	14.6048	-0.0438225	0.564065	-0.0776904	0.938074	0.981369	Zeb2os	19.0048
Gm13466	1.15994	1.31895	2.01763	0.653716	0.513295	NA	Gm13466	0.994438
Gm13481	0.976847	0.142339	1.86122	0.0764761	0.93904	NA	Gm13481	1.03787
Acvr2a	346.14	-0.239464	0.16662	-1.43718	0.150666	0.481363	Acvr2a	290.132
Orc4	780.681	-0.0763579	0.158898	-0.480548	0.630838	0.860487	Orc4	707.917
Mbd5	269.118	-0.126624	0.174852	-0.724178	0.468957	0.778048	Mbd5	261.497
Gm13509	97.0079	0.0683433	0.263666	0.259204	0.795478	0.932206	Gm13509	95.5154
Epc2	300.714	-0.0207986	0.172656	-0.120463	0.904117	0.971029	Epc2	300.341
Kif5c	3795.53	-0.16292	0.18181	-0.896098	0.370201	0.711275	Kif5c	4262.39
Lypd6b	167.91	0.0951923	0.183701	0.51819	0.604326	0.847481	Lypd6b	184.68
Lypd6	65.3511	-0.295117	0.311728	-0.946713	0.343785	0.686902	Lypd6	76.3495
Mmadhc	540.063	-0.101446	0.164926	-0.615101	0.538488	0.818829	Mmadhc	579.673
Gm13483	0.779874	0.176059	2.28535	0.0770384	0.938593	NA	Gm13483	0.958912
Rnd3	119.506	-0.490964	0.234139	-2.09689	0.0360034	0.233333	Rnd3	120.87
Gm13493	2.93538	0.426309	1.17883	0.361637	0.717623	NA	Gm13493	2.99399
Rbm43	175.648	-0.0369379	0.186604	-0.197948	0.843086	0.94914	Rbm43	168.59
Nmi	7.58452	1.04475	0.807838	1.29327	0.195918	NA	Nmi	7.15695
Tnfaip6	43.8548	1.03501	0.441162	2.3461	0.0189711	0.164558	Tnfaip6	51.9332
Rif1	107.969	-0.19842	0.218906	-0.906417	0.364715	0.706203	Rif1	80.8274
Neb	31.9141	0.379373	0.388718	0.975961	0.329084	0.676383	Neb	33.1659
Gm13522	3.15211	-0.687413	1.13383	-0.606274	0.544333	NA	Gm13522	2.59676
Arl5a	383.55	-0.285419	0.177781	-1.60545	0.108394	0.411788	Arl5a	363.499
A430018G15Rik	10.5532	-0.0617304	0.587305	-0.105108	0.91629	NA	A430018G15Rik	6.7086
Cacnb4	1332.64	-0.424601	0.169043	-2.51179	0.0120119	0.125695	Cacnb4	1289.87
Bloc1s2-ps	3.13502	-1.86833	1.08496	-1.72203	0.085064	NA	Bloc1s2-ps	1.98849
Stam2	205.248	-0.0928524	0.169016	-0.549369	0.582752	0.839451	Stam2	175.948
Fmnl2	365.355	0.225335	0.152937	1.47339	0.140647	0.46629	Fmnl2	308.499
Prpf40a	286.865	-0.146598	0.181875	-0.806034	0.420223	0.746045	Prpf40a	259.157
Arl6ip6	61.1119	-0.203515	0.27392	-0.742973	0.457498	0.771192	Arl6ip6	51.7794
Rprm	205.702	0.219524	0.208758	1.05157	0.292995	0.645398	Rprm	192.501
Gm22298	0.790427	0.425393	2.40469	0.176901	0.859586	NA	Gm22298	0.51963
Galnt13	135.501	-0.245471	0.237972	-1.03151	0.3023	0.652994	Galnt13	117.373
Gm14033	4.24294	0.673473	1.03442	0.651062	0.515006	NA	Gm14033	3.0775
Gm26794	9.87417	0.1579	0.663044	0.238144	0.811769	NA	Gm26794	11.2745
Kcnj3	1000.61	-0.538634	0.144319	-3.73226	0.000189771	0.00724413	Kcnj3	1140.61
Nr4a2	170.451	-0.0181365	0.219639	-0.082574	0.93419	0.980258	Nr4a2	159.344
BB557941	12.201	-0.648392	0.555103	-1.16806	0.242784	NA	BB557941	10.0299
A930012O16Rik	8.20407	-0.269609	0.7221	-0.373368	0.708874	NA	A930012O16Rik	5.71732
Gpd2	303.696	-0.208166	0.186494	-1.11621	0.264334	0.616788	Gpd2	305.853
Ermn	2.27552	-1.69214	1.39524	-1.2128	0.225207	NA	Ermn	3.15567
Cytip	0.948952	1.05286	2.27172	0.463462	0.643033	NA	Cytip	1.41734
Acvr1c	106.241	-0.0296477	0.248935	-0.119098	0.905197	0.971402	Acvr1c	119.744
Acvr1	472.334	0.0797963	0.129806	0.614734	0.538731	0.818829	Acvr1	451.457
Upp2	173.136	0.126567	0.199548	0.634272	0.525903	0.810289	Upp2	166.45
Gm13558	9.30189	-0.0452646	0.655203	-0.0690849	0.944922	NA	Gm13558	11.2354
Ccdc148	158.614	-0.0994683	0.193055	-0.515233	0.60639	0.848049	Ccdc148	151.626
Pkp4	1876.43	-0.144982	0.158373	-0.915448	0.359957	0.701782	Pkp4	1946.92
5330411J11Rik	1.21681	-0.169801	1.71783	-0.0988461	0.92126	NA	5330411J11Rik	0.310952
Tanc1	230.534	-0.265954	0.194861	-1.36484	0.172303	0.508635	Tanc1	216.931
Wdsub1	92.7447	0.917829	0.224013	4.09722	4.18149e-05	0.00231481	Wdsub1	69.0698
Baz2b	121.281	-0.00788485	0.203201	-0.0388031	0.969047	0.990728	Baz2b	105.007
2007-03-01	600.261	-0.120504	0.190465	-0.632681	0.526942	0.811195	2007-03-01	487.031
Cd302	83.8912	0.528508	0.275168	1.92067	0.0547731	0.288937	Cd302	70.936
Ly75	1.88377	-0.98818	1.67924	-0.588469	0.556217	NA	Ly75	1.85069
Gm13571	3.04743	1.28555	1.26275	1.01806	0.30865	NA	Gm13571	0.882102
Pla2r1	4.68121	-2.68362	4.26801	-0.628776	0.529496	NA	Pla2r1	6.21904
Itgb6	1.43734	0.0424491	1.79638	0.0236303	0.981147	NA	Itgb6	1.84278
Rbms1	172.858	-0.564115	0.201765	-2.79591	0.00517546	0.0749094	Rbms1	188.185
Tank	153.306	0.214864	0.221922	0.968194	0.332947	0.67944	Tank	138.675
Psmd14	1492.35	0.0966707	0.12479	0.774664	0.438538	0.758975	Psmd14	1450.48
Tbr1	608.116	-0.145203	0.14288	-1.01626	0.309508	0.660228	Tbr1	617.053
Slc4a10	1020.13	-0.386812	0.157661	-2.45345	0.0141495	0.139339	Slc4a10	940.102
Dpp4	7.29126	0.182458	0.750351	0.243163	0.807879	NA	Dpp4	7.48746
Gm13561	0.519929	-0.0808828	3.58248	-0.0225773	0.981987	NA	Gm13561	0.709159
Gcg	1.02573	0.605397	2.00167	0.302447	0.762312	NA	Gcg	1.86846
Fap	7.99283	-0.472639	0.709847	-0.665832	0.505518	NA	Fap	7.80357
Ifih1	15.0109	0.883317	0.572238	1.54362	0.122681	0.437314	Ifih1	12.9057
Gca	113.484	-0.0183283	0.267684	-0.06847	0.945412	0.983367	Gca	101.923
Kcnh7	546.322	-0.759348	0.235236	-3.22802	0.0012465	0.0282547	Kcnh7	743.126
Fign	5.50557	0.280462	0.913006	0.307185	0.758702	NA	Fign	6.21166
Gm13577	8.28673	-0.358697	0.731886	-0.4901	0.624063	NA	Gm13577	9.80644
Grb14	185.179	-0.273869	0.177588	-1.54216	0.123036	0.437905	Grb14	191.135
Cobll1	11.7475	-0.13635	0.574945	-0.237153	0.812538	NA	Cobll1	13.8808
Gm13594	0.67037	-0.0103993	3.35058	-0.00310374	0.997524	NA	Gm13594	1.66155
Gm13592	0.831241	0.0104293	2.27919	0.00457588	0.996349	NA	Gm13592	0.960681
Scn3a	201.961	-0.455708	0.197886	-2.30288	0.0212855	0.175735	Scn3a	203.8
Scn2a	1300.72	-0.377569	0.145796	-2.58971	0.00960568	0.111133	Scn2a	1348.01
Csrnp3	735.632	-0.395834	0.127153	-3.11306	0.00185157	0.0364233	Csrnp3	774.736
[truncated: 20,000 more rows]

## Sheet: DESeq2_WTvsKOm7oex
	baseMean	log2FoldChange	lfcSE	stat	pvalue	padj	gene	WT
Xkr4	126.385	-0.0221129	0.28713	-0.0770134	0.938613	0.978864	Xkr4	120.026
Gm37180	1.46106	1.14775	1.90337	0.603009	0.546502	NA	Gm37180	0.752003
Gm37363	2.06899	-1.60043	1.55685	-1.02799	0.303953	NA	Gm37363	2.77564
Gm37686	0.653575	-2.43435	2.96379	-0.821365	0.411438	NA	Gm37686	0.779444
Gm37329	1.66024	-0.486041	2.05222	-0.236836	0.812784	NA	Gm37329	0.882102
Gm38148	1.45415	-2.18319	1.94851	-1.12044	0.262528	NA	Gm38148	1.32315
Gm19938	27.7998	-0.589509	0.54739	-1.07694	0.281505	0.600146	Gm19938	29.4674
Gm10568	1.39346	-1.86345	1.81437	-1.02706	0.304394	NA	Gm10568	2.38038
Gm6085	2.48552	0.323956	1.1421	0.28365	0.776678	NA	Gm6085	2.6716
Gm6123	3.46211	-0.742366	1.04308	-0.711706	0.476647	NA	Gm6123	3.10633
Mrpl15	859.173	-0.287256	0.160816	-1.78624	0.07406	0.317206	Mrpl15	949.564
Gm37144	9.1716	-1.11983	0.751771	-1.48959	0.136332	0.43183	Gm37144	13.4574
Lypla1	421.58	-0.599545	0.303343	-1.97646	0.0481025	0.256845	Lypla1	413.688
Tcea1	431.588	-0.232663	0.183935	-1.26492	0.2059	0.52656	Tcea1	439.531
Gm6104	1.29351	0.537107	1.80789	0.29709	0.766397	NA	Gm6104	1.76344
Gm37277	2.51541	-0.627299	1.3889	-0.451653	0.651519	NA	Gm37277	2.36932
Rgs20	145.948	0.0511017	0.310644	0.164502	0.869336	0.950787	Rgs20	150.43
Atp6v1h	3047.63	-0.382164	0.143796	-2.65768	0.00786814	0.0880044	Atp6v1h	3382.97
Oprk1	2.24523	-0.201132	1.31718	-0.152699	0.878635	NA	Oprk1	2.54327
Npbwr1	18.0709	0.938623	0.496115	1.89195	0.0584979	0.280757	Npbwr1	15.3988
Rb1cc1	587.935	-0.289382	0.183662	-1.57562	0.115114	0.398006	Rb1cc1	575.691
4732440D04Rik	35.8494	-0.567378	0.411048	-1.38032	0.167488	0.47748	4732440D04Rik	31.2328
Gm19026	2.01927	-1.03349	1.32508	-0.779942	0.435425	NA	Gm19026	2.69727
St18	8.27662	-0.171732	0.797791	-0.21526	0.829565	0.935827	St18	7.85843
Pcmtd1	471.902	-0.234383	0.237784	-0.985698	0.324281	0.642172	Pcmtd1	444.144
Gm38372	4.96215	-0.371475	1.07227	-0.346438	0.729014	NA	Gm38372	2.98432
Gm9826	0.92852	-0.544099	2.08833	-0.260543	0.794445	NA	Gm9826	1.87577
Gm26901	27.8151	-0.113484	0.410011	-0.276783	0.781947	0.915841	Gm26901	22.489
Sntg1	142.998	0.0612619	0.210977	0.290373	0.771531	0.911056	Sntg1	134.381
Gm37629	1.74147	-1.43648	1.38818	-1.03479	0.300766	NA	Gm37629	2.32727
Rrs1	210.188	-0.347875	0.225499	-1.54269	0.122906	0.410541	Rrs1	226.619
Adhfe1	17.8732	-0.750522	0.522624	-1.43607	0.150983	0.453558	Adhfe1	20.3827
2610203C22Rik	2.742	-1.07303	1.22194	-0.878136	0.37987	NA	2610203C22Rik	3.4925
Vxn	1634.23	-0.21334	0.21887	-0.974734	0.329692	0.647879	Vxn	1743.32
Mybl1	148.755	-0.42317	0.265228	-1.59549	0.110602	0.389536	Mybl1	127.72
Vcpip1	628.389	-0.253982	0.158888	-1.5985	0.109932	0.388049	Vcpip1	601.58
1700034P13Rik	11.9349	0.588898	0.60582	0.972067	0.331017	0.649364	1700034P13Rik	8.442
Sgk3	66.4116	-0.272471	0.310947	-0.876262	0.380887	0.688173	Sgk3	58.7338
Mcmdc2	10.4854	0.226949	0.536079	0.423349	0.672041	0.867581	Mcmdc2	10.3504
Snhg6	503.762	-0.170511	0.172129	-0.990601	0.321881	0.63984	Snhg6	598.934
Tcf24	6.54972	3.03201	1.01487	2.98759	0.0028119	NA	Tcf24	2.07477
Ppp1r42	6.19282	-0.707792	0.781758	-0.905386	0.365261	NA	Ppp1r42	7.22723
Cops5	1686.9	-0.390594	0.13822	-2.82589	0.00471491	0.0638828	Cops5	1901.46
Cspp1	142.733	-0.25972	0.308285	-0.842468	0.399526	0.701998	Cspp1	132.42
Arfgef1	673.397	-0.199402	0.153415	-1.29976	0.193685	0.510715	Arfgef1	695.213
Gm37569	0.774385	0.421456	2.94221	0.143245	0.886097	NA	Gm37569	0
Cpa6	1.20568	-0.0258365	2.02674	-0.0127478	0.989829	NA	Cpa6	1.4963
Prex2	8.53357	0.380068	0.802452	0.473633	0.635762	0.850977	Prex2	7.07482
A830018L16Rik	361.548	0.073334	0.228635	0.320747	0.748402	0.901635	A830018L16Rik	327.381
Gm38178	1.74919	-1.7255	1.69666	-1.01699	0.309156	NA	Gm38178	2.43922
Gm2383	0.980113	1.27606	1.95754	0.651866	0.514488	NA	Gm2383	0.51963
Sulf1	164.685	0.0376986	0.368435	0.102321	0.918502	0.970556	Sulf1	156.346
Slco5a1	28.7873	-0.698169	0.41974	-1.66334	0.0962452	0.361873	Slco5a1	35.6711
Ncoa2	630.082	0.221364	0.181132	1.22212	0.221664	0.543133	Ncoa2	519.764
Gm38376	0.560706	-0.431627	3.95533	-0.109125	0.913103	NA	Gm38376	0
Gm38120	2.95312	0.174234	1.33941	0.130082	0.896502	NA	Gm38120	2.13597
Gm38380	0.959205	0.128621	2.04638	0.0628529	0.949884	NA	Gm38380	0.73424
Gm29570	1.4244	1.66543	1.76083	0.945818	0.344241	NA	Gm29570	0.596823
Tram1	418.18	0.170939	0.152532	1.12067	0.262427	0.58512	Tram1	389.053
Lactb2	216.545	-0.314765	0.181882	-1.7306	0.083523	0.33808	Lactb2	224.71
Gm38319	0.738452	0.64927	2.73284	0.23758	0.812207	NA	Gm38319	0.821495
Gm5523	7.44858	-0.363961	0.679581	-0.535566	0.592258	0.827656	Gm5523	7.22726
Eya1	6.07348	0.461742	0.890194	0.518698	0.603971	NA	Eya1	6.00812
Gm9947	4.57328	-1.44044	0.993859	-1.44934	0.147241	NA	Gm9947	7.29852
Msc	32.2145	0.0547547	0.36566	0.149742	0.880968	0.955272	Msc	35.3232
Gm37412	1.72162	1.15073	2.0403	0.563999	0.572755	NA	Gm37412	1.50401
Rpl5-ps1	3.4457	1.90223	1.28043	1.48561	0.137382	NA	Rpl5-ps1	0.882102
Gm10566	3.1123	-0.445532	0.99083	-0.449656	0.652959	NA	Gm10566	3.83051
Kcnb2	182.218	-0.336591	0.270963	-1.2422	0.214162	0.535406	Kcnb2	187.117
Gm38116	0.7378	-0.762437	2.80638	-0.27168	0.785868	NA	Gm38116	0.665723
Gm37138	0.841587	2.01385	2.63172	0.765223	0.444139	NA	Gm37138	0.310952
Terf1	86.1183	0.173658	0.248673	0.698337	0.484966	0.760095	Terf1	80.9725
Gm37509	1.8818	-1.29718	1.58575	-0.818025	0.413343	NA	Gm37509	1.59858
Sbspon	1.87554	0.553036	1.4434	0.383148	0.70161	NA	Sbspon	1.21873
4930444P10Rik	4.3783	-0.899707	1.04219	-0.863287	0.38798	NA	4930444P10Rik	6.1157
Rpl7	4158.56	-0.0497168	0.181277	-0.274259	0.783886	0.916728	Rpl7	4606.11
Rdh10	153.078	0.0290343	0.198717	0.146109	0.883835	0.956852	Rdh10	139.737
Stau2	1152.25	-0.608963	0.156435	-3.89275	9.91158e-05	0.00475788	Stau2	1314.77
Ube2w	1063.87	-0.308641	0.146581	-2.1056	0.035239	0.218189	Ube2w	1131.49
Gm38342	1.25722	-1.1712	1.99562	-0.586886	0.55728	NA	Gm38342	1.45287
Eloc	1261.29	-0.256289	0.153889	-1.66541	0.0958304	0.361188	Eloc	1308.33
Tmem70	807.55	-0.629644	0.15586	-4.03979	5.34989e-05	0.00317128	Tmem70	935.112
Ly96	19.9363	-1.02205	0.474189	-2.15537	0.0311326	0.202416	Ly96	22.8459
Jph1	111.791	-0.323048	0.249323	-1.2957	0.195078	0.512964	Jph1	110.709
Gdap1	768.388	-0.297593	0.237554	-1.25274	0.210301	0.531111	Gdap1	756.159
Gm28784	7.44059	-0.386336	0.798428	-0.483871	0.628478	0.846678	Gm28784	6.69617
Rbm6-ps1	1.32667	0.24665	1.58941	0.155183	0.876677	NA	Rbm6-ps1	1.15021
Pi15	52.3884	-0.25096	0.371454	-0.675616	0.499284	0.769202	Pi15	53.4612
Gm28154	0.678694	-1.14886	2.3217	-0.494836	0.620716	NA	Gm28154	1.40173
Gm16070	0.828191	-1.16744	2.08089	-0.561029	0.574778	NA	Gm16070	1.07302
Crispld1	1.73219	2.53097	1.66846	1.51695	0.129279	NA	Crispld1	1.80549
Gm28153	0.778172	-0.748689	2.24789	-0.333063	0.739087	NA	Gm28153	0.665723
Gm28756	22.8256	-0.729655	0.389101	-1.87523	0.0607606	0.286572	Gm28756	27.0196
Gm15825	1.86113	0.852793	1.71381	0.4976	0.618766	NA	Gm15825	0.984969
Tfap2b	0.756145	2.25946	3.42193	0.660289	0.509069	NA	Tfap2b	0.621904
Pkhd1	7.15435	-2.43359	0.952504	-2.55494	0.0106205	0.105576	Pkhd1	11.2563
Il17f	2.69732	2.66481	1.50493	1.77072	0.0766071	NA	Il17f	1.80549
Mcm3	42.0276	0.608459	0.456493	1.3329	0.182565	0.498543	Mcm3	39.6651
6720483E21Rik	23.2242	-0.0783748	0.541291	-0.144792	0.884875	0.957534	6720483E21Rik	16.2532
Paqr8	472.703	-0.520106	0.187557	-2.77306	0.00555325	0.0708157	Paqr8	559.578
Gm28064	1.15572	-0.277479	1.5953	-0.173936	0.861916	NA	Gm28064	1.71268
Efhc1	24.9365	0.0278301	0.437558	0.0636033	0.949286	0.982733	Efhc1	28.2983
Tram2	30.8836	0.191661	0.494418	0.387649	0.698276	0.87821	Tram2	31.5818
Gm2693	2.58023	0.357212	1.2199	0.292821	0.769659	NA	Gm2693	2.23054
Tmem14a	242.413	-0.0468898	0.167316	-0.280247	0.779288	0.914355	Tmem14a	236.184
Gm38224	0.93545	0.924562	2.22557	0.415428	0.677829	NA	Gm38224	0.224672
Gsta3	18.4881	-0.0482434	0.511995	-0.0942263	0.924929	0.973457	Gsta3	17.7061
Kcnq5	709.959	-0.0454188	0.15691	-0.289457	0.772232	0.911437	Kcnq5	720.433
Gm7658	2.93889	0.807891	1.08114	0.747256	0.454909	NA	Gm7658	2.08307
Gm38243	1.0091	-0.997358	2.05557	-0.485198	0.627536	NA	Gm38243	1.32277
Rims1	866.634	-0.448924	0.174051	-2.57926	0.00990128	0.10084	Rims1	996.516
Ogfrl1	1075.86	-0.150081	0.167204	-0.897595	0.369401	0.67775	Ogfrl1	1029.83
B3gat2	249.553	0.321939	0.22525	1.42925	0.152932	0.455693	B3gat2	234.347
Smap1	3074.83	-0.530032	0.144112	-3.67792	0.000235147	0.00859559	Smap1	3281.02
Sdhaf4	343.326	-0.208029	0.28007	-0.742776	0.457617	0.744261	Sdhaf4	362.994
Gm26524	0.455353	0.788729	3.29524	0.239354	0.810831	NA	Gm26524	0.786353
Fam135a	281.022	-0.168558	0.231727	-0.727399	0.466982	0.750127	Fam135a	249.901
Gm37580	1.06982	-3.15293	2.08292	-1.51371	0.1301	NA	Gm37580	1.52375
Col9a1	42.2846	-0.203385	0.350656	-0.580014	0.561905	0.811154	Col9a1	50.992
Col19a1	15.9078	-1.01875	0.666865	-1.52768	0.126593	0.416352	Col19a1	14.7374
Gm28439	1.39486	1.02641	1.79698	0.571187	0.567873	NA	Gm28439	0.259815
Gm10222	4.2781	0.739169	1.05322	0.701821	0.482791	NA	Gm10222	2.23193
Gm28438	580.797	-0.0762597	0.296659	-0.257062	0.797131	0.923535	Gm28438	474.222
Gm28437	26.5659	-0.179545	0.429131	-0.418393	0.67566	0.869049	Gm28437	24.6808
Gm10925	8.95317	-0.0990956	0.734472	-0.134921	0.892674	0.960068	Gm10925	8.994
Gm28661	20.8746	-0.553735	0.485883	-1.13965	0.254434	0.577772	Gm28661	21.1615
Gm29216	70.1856	-0.735764	0.360427	-2.04137	0.041214	0.236098	Gm29216	74.6972
Lmbrd1	1216.17	-0.42018	0.125581	-3.34589	0.000820187	0.0205725	Lmbrd1	1313.85
Adgrb3	407.926	0.355727	0.163399	2.17704	0.0294776	0.197704	Adgrb3	373.381
Gm20172	2.55676	-0.947798	1.2791	-0.740988	0.458701	NA	Gm20172	2.24061
Gm37543	1.12744	-0.776057	2.30744	-0.336328	0.736624	NA	Gm37543	0.310952
Gm37331	1.77032	-2.41675	1.63963	-1.47396	0.140491	NA	Gm37331	2.23231
Gm37862	1.0555	1.35161	2.12366	0.636452	0.524482	NA	Gm37862	0.423288
Gm38286	1.90248	-1.19163	1.44795	-0.822979	0.41052	NA	Gm38286	2.16341
Gm37880	1.81665	-2.39542	1.6944	-1.41373	0.157441	NA	Gm37880	2.64592
Gm37011	1.43933	-0.362536	1.75069	-0.207081	0.835946	NA	Gm37011	1.45249
Gm37051	1.34094	0.239407	1.74968	0.136829	0.891166	NA	Gm37051	1.27163
Gm38260	2.15974	-0.203999	1.58599	-0.128626	0.897654	NA	Gm38260	2.33497
Gm37628	4.45641	-0.782562	1.041	-0.751739	0.452208	NA	Gm37628	4.6518
8030445P17Rik	1.43085	-0.861882	1.60826	-0.535909	0.592022	NA	8030445P17Rik	1.48031
Gm38198	4.29965	0.28499	1.19411	0.238664	0.811366	NA	Gm38198	3.39754
Gm37077	3.13484	-0.237454	1.37589	-0.172581	0.86298	NA	Gm37077	1.74842
Gm37895	5.19123	1.22138	1.096	1.1144	0.265109	NA	Gm37895	3.80307
Gm36952	2.40469	-0.299627	1.37414	-0.218046	0.827393	NA	Gm36952	2.80131
Gm37602	3.039	-0.0671268	1.35711	-0.0494629	0.96055	NA	Gm37602	1.89392
2900022M07Rik	12.1398	-1.09133	0.872826	-1.25034	0.211176	0.532455	2900022M07Rik	11.1084
2900002M20Rik	0.73396	0.0129714	2.27318	0.00570626	0.995447	NA	2900002M20Rik	1.06295
Gm9884	3.52959	-1.15764	1.10846	-1.04437	0.296316	NA	Gm9884	2.97405
Gm7846	8.28418	0.0806725	0.654806	0.1232	0.901948	0.963937	Gm7846	9.96617
Gm5525	5.83541	0.39619	0.800766	0.494764	0.620767	NA	Gm5525	6.06144
Gm6473	1.21951	-0.723488	1.66296	-0.435061	0.663518	NA	Gm6473	1.69492
Phf3	438.134	0.0919647	0.150892	0.609473	0.542211	0.799694	Phf3	417.361
Gm37522	0.927215	3.11103	2.55194	1.21908	0.222813	NA	Gm37522	0
Gm37906	0.905849	2.16525	1.99146	1.08727	0.276917	NA	Gm37906	0.259815
Ptp4a1	750.875	-0.372837	0.144266	-2.58438	0.00975543	0.0997565	Ptp4a1	745.245
Lgsn	1.87237	3.40309	1.85428	1.83526	0.0664678	NA	Lgsn	1.35614
Khdrbs2	71.3108	0.217447	0.259782	0.837039	0.402571	0.704483	Khdrbs2	61.0235
Gm37999	10.6141	-1.38973	0.8859	-1.56872	0.116713	0.401069	Gm37999	13.3716
Gm37792	1.54648	-1.12868	1.76808	-0.638367	0.523235	NA	Gm37792	2.49806
Gm5415	6.24772	0.740678	1.11036	0.667063	0.504732	NA	Gm5415	3.14186
Gm37426	2.62813	0.333344	1.38196	0.241211	0.809391	NA	Gm37426	3.58707
Prim2	99.9748	0.666574	0.271038	2.45934	0.0139194	0.125134	Prim2	82.2507
Gm37618	0.895034	-0.447295	2.33679	-0.191415	0.848201	NA	Gm37618	0.968974
1700001G17Rik	2.86271	2.91049	1.40949	2.06493	0.03893	NA	1700001G17Rik	0.570767
Rab23	229.99	0.353067	0.174619	2.02193	0.0431837	0.242081	Rab23	211.353
Bag2	321.916	-0.00770953	0.154763	-0.049815	0.96027	0.986972	Bag2	327.103
Zfp451	447.974	-0.172939	0.150163	-1.15167	0.249455	0.572691	Zfp451	416.832
Gm15455	1.45237	1.79276	1.97837	0.906179	0.364841	NA	Gm15455	0.570767
Bend6	1173.46	-0.125035	0.134769	-0.927769	0.353527	0.666349	Bend6	1217.82
Dst	1139.25	0.144667	0.194354	0.744346	0.456667	0.743874	Dst	1132.48
Gm38157	28.2021	-0.342541	0.481096	-0.712001	0.476464	0.754686	Gm38157	23.9387
Gm3052	3.51733	-0.692213	1.13846	-0.608028	0.543169	NA	Gm3052	5.14735
Gm37233	2.5286	0.526629	1.60953	0.327193	0.743522	NA	Gm37233	1.53974
Ccdc115	851.775	0.366794	0.247279	1.48332	0.137989	0.433895	Ccdc115	785.814
Imp4	423.378	0.119866	0.146284	0.819406	0.412555	0.711838	Imp4	405.412
Ptpn18	12.9806	0.043435	0.646783	0.0671554	0.946458	0.981481	Ptpn18	12.2773
4930568A12Rik	0.973526	1.20946	2.58165	0.468483	0.639439	NA	4930568A12Rik	1.55476
Amer3	456.282	0.27711	0.140248	1.97585	0.0481714	0.257005	Amer3	442.699
Arhgef4	2172.74	0.0640158	0.155079	0.412796	0.679756	0.870519	Arhgef4	2195.89
Gm38336	3.38864	1.46038	1.12045	1.30339	0.192442	NA	Gm38336	1.76382
Fam168b	1807.94	-0.362465	0.231954	-1.56266	0.118133	0.403662	Fam168b	1999.74
Plekhb2	4557.32	0.036505	0.121439	0.300602	0.763718	0.907266	Plekhb2	4776.54
1110002O04Rik	3.95429	-0.209864	0.885237	-0.237071	0.812601	NA	1110002O04Rik	3.43425
Hs6st1	1129.14	-0.0743404	0.127185	-0.584507	0.55888	0.810316	Hs6st1	1240.99
Gm37335	1.20386	2.50793	1.85687	1.35063	0.176815	NA	Gm37335	0
Uggt1	1319.11	-0.0212237	0.126515	-0.167756	0.866775	0.949561	Uggt1	1293.18
Neurl3	9.54117	-0.760679	0.691705	-1.09972	0.271456	0.592456	Neurl3	11.652
Arid5a	690.608	-0.102522	0.183169	-0.559712	0.575676	0.819867	Arid5a	755.928
Kansl3	822.557	0.104608	0.208422	0.501906	0.615733	0.841187	Kansl3	786.135
Lman2l	693.457	0.240694	0.169034	1.42394	0.154464	0.457901	Lman2l	644.126
Cnnm4	230.321	-0.616179	0.189585	-3.25014	0.00115346	0.0262426	Cnnm4	266.724
Cnnm3	234.415	0.15674	0.178479	0.878196	0.379838	0.68746	Cnnm3	232.635
Ankrd23	2.70417	1.37537	1.22995	1.11824	0.263467	NA	Ankrd23	2.29865
Ankrd39	149.11	0.16489	0.24567	0.671183	0.502104	0.771237	Ankrd39	171.237
Sema4c	149.436	0.305332	0.29665	1.02926	0.303355	0.621579	Sema4c	176.205
D430040D24Rik	15.3658	0.451964	0.579948	0.779318	0.435793	0.729204	D430040D24Rik	17.6756
Fam178b	1.49987	-2.49157	1.60736	-1.5501	0.121116	NA	Fam178b	1.67754
Cox5b	3533.28	0.0460108	0.164673	0.279406	0.779933	0.914643	Cox5b	3979.42
Actr1b	4688.07	0.264707	0.142928	1.85203	0.0640209	0.295384	Actr1b	4463.41
4933424G06Rik	12.1044	0.383541	0.551205	0.695822	0.48654	0.761238	4933424G06Rik	12.0253
Gm33533	0.860895	0.481348	2.14889	0.223999	0.822758	NA	Gm33533	0.890396
Zap70	19.8639	-0.136737	0.415528	-0.329069	0.742103	0.899115	Zap70	20.1737
Tmem131	565.413	0.130536	0.180545	0.72301	0.469673	0.75119	Tmem131	579.384
F830112A20Rik	1.30543	-0.771268	2.24264	-0.34391	0.730914	NA	F830112A20Rik	2.92867
Vwa3b	17.0505	0.969782	0.620539	1.56281	0.118098	0.403662	Vwa3b	17.9573
Gm37020	2.66726	1.33746	1.47168	0.908799	0.363456	NA	Gm37020	2.25601
Cnga3	3.02453	1.55198	1.18719	1.30728	0.191119	NA	Cnga3	1.88483
Inpp4a	1284.99	0.31314	0.117703	2.66043	0.00780407	0.0876586	Inpp4a	1092.35
Coa5	623.306	-0.156946	0.152919	-1.02634	0.304732	0.623558	Coa5	666.418
Unc50	473.463	-0.101447	0.164522	-0.616616	0.537488	0.79678	Unc50	503.065
Mgat4a	222.198	0.132872	0.179168	0.741609	0.458324	0.744654	Mgat4a	197.019
4930594C11Rik	0.663486	0	3.51581	0	1	NA	4930594C11Rik	0
2010300C02Rik	1905.31	0.484231	0.162316	2.98326	0.00285196	0.046493	2010300C02Rik	1872.59
Tsga10	130.047	-0.140335	0.275853	-0.50873	0.610942	0.838952	Tsga10	115.499
Gm26805	4.35497	0.301035	1.08743	0.27683	0.78191	NA	Gm26805	4.58904
Lipt1	64.2569	-0.0722886	0.29787	-0.242685	0.808249	0.92758	Lipt1	66.9837
Mitd1	105.305	-0.0342588	0.234174	-0.146297	0.883687	0.956829	Mitd1	97.2563
Mrpl30	1801.42	-0.362854	0.151512	-2.39489	0.0166256	0.141341	Mrpl30	1936.12
Gm15457	1.78691	-1.46533	1.41324	-1.03685	0.299804	NA	Gm15457	2.46507
Txndc9	636.779	-0.105584	0.158893	-0.664494	0.506374	0.774329	Txndc9	702.336
Eif5b	779.356	-0.319709	0.221875	-1.44095	0.1496	0.451327	Eif5b	831.505
Rev1	188.421	0.21484	0.24007	0.894905	0.370838	0.679071	Rev1	149.878
Gm37062	1.08035	-1.91181	2.0966	-0.911861	0.361842	NA	Gm37062	0.700866
Aff3	490.813	-0.386106	0.186473	-2.07058	0.0383984	0.226995	Aff3	554.976
Gm16150	1.49845	1.60564	1.65388	0.970828	0.331634	NA	Gm16150	2.47121
Gm16152	2.48194	3.72579	1.60722	2.31816	0.0204406	NA	Gm16152	0.259815
Lonrf2	1538.03	0.0391967	0.174246	0.22495	0.822018	0.932436	Lonrf2	1512.33
Chst10	1006.38	-0.281219	0.180813	-1.5553	0.119875	0.405835	Chst10	1043.26
Nms	263.031	-0.482688	0.940911	-0.513001	0.607951	0.836374	Nms	314.18
Pdcl3	413.882	-0.180444	0.187282	-0.963492	0.335301	0.65229	Pdcl3	406.246
Gm37309	2.42387	2.12818	1.50058	1.41824	0.15612	NA	Gm37309	1.55476
Npas2	385.705	-0.0643184	0.181804	-0.353779	0.723505	0.891004	Npas2	400.853
Gm3617	5.33639	-0.634482	0.876881	-0.723567	0.469332	NA	Gm3617	5.51256
Rpl31	3303.87	-0.150242	0.170898	-0.879129	0.379331	0.687161	Rpl31	3745.18
Tbc1d8	235.258	0.554559	0.179248	3.09381	0.00197607	0.0369426	Tbc1d8	190.62
Cnot11	503.783	-0.313341	0.131694	-2.37932	0.0173447	0.145174	Cnot11	552.119
Gm15832	27.5972	-0.851617	0.441208	-1.93019	0.0535828	0.269633	Gm15832	30.0115
Snord89	1.49311	0.483028	1.67995	0.287525	0.773711	NA	Snord89	1.37391
Rnf149	51.2493	-0.155323	0.417727	-0.37183	0.710019	0.88542	Rnf149	53.0251
Gm5100	0.713564	-2.5716	2.19353	-1.17236	0.241054	NA	Gm5100	1.44517
Creg2	714.29	-0.0852553	0.183044	-0.465764	0.641384	0.853405	Creg2	778.512
D930019O06Rik	22.4275	-0.602929	0.414037	-1.45622	0.145331	0.446849	D930019O06Rik	26.1878
Map4k4	820.922	0.0346011	0.144427	0.239575	0.81066	0.92855	Map4k4	820.909
4930456G14Rik	0.660597	1.1894	2.93719	0.404944	0.685519	NA	4930456G14Rik	0.259815
Il1r2	5.46592	0.410143	0.879328	0.466428	0.640909	NA	Il1r2	6.49282
Il1r1	13.9491	0.722649	0.558342	1.29428	0.19557	0.513633	Il1r1	12.2647
Il1rl2	2.68757	-1.41063	1.82545	-0.772755	0.439667	NA	Il1rl2	3.99124
Slc9a4	4.41791	1.01721	0.864616	1.17648	0.239402	NA	Slc9a4	4.97122
Slc9a2	17.7413	0.899037	0.51389	1.74947	0.080209	0.330574	Slc9a2	13.1046
Mfsd9	172.149	0.266645	0.210633	1.26592	0.20554	0.526337	Mfsd9	145.018
Tmem182	2.8647	-0.167736	1.15898	-0.144728	0.884926	NA	Tmem182	4.18705
Gm29260	2.10367	-0.457722	1.32901	-0.344408	0.73054	NA	Gm29260	2.90633
Gm28175	5.74348	-0.685479	0.876395	-0.782158	0.434122	NA	Gm28175	7.61322
Pantr1	624.369	-0.697247	0.227667	-3.06257	0.00219446	0.0391315	Pantr1	784.844
AC122898.1	14.7185	-1.42884	0.557416	-2.56332	0.0103676	0.104259	AC122898.1	21.1942
Pou3f3	478.336	-0.205765	0.185728	-1.10789	0.267911	0.5897	Pou3f3	511.82
Pantr2	1.953	1.60391	1.54525	1.03797	0.299286	NA	Pantr2	1.26986
Dalir	5.35418	-0.618705	0.947399	-0.653057	0.51372	NA	Dalir	6.26418
Mrps9	776.439	-0.244914	0.145847	-1.67926	0.0931019	0.355337	Mrps9	760.146
Gpr45	134.569	0.20309	0.210753	0.96364	0.335227	0.65229	Gpr45	128.053
Tgfbrap1	526.435	0.166628	0.181334	0.9189	0.358148	0.670682	Tgfbrap1	504.479
8430432A02Rik	5.80597	1.63539	1.01161	1.61662	0.105961	NA	8430432A02Rik	2.23231
AI597479	414.341	-0.0163985	0.186619	-0.0878716	0.929979	0.975189	AI597479	366.693
Fhl2	278.04	-0.225966	0.238757	-0.946427	0.343931	0.659567	Fhl2	329.098
Nck2	282.237	0.591248	0.214026	2.7625	0.00573598	0.0723553	Nck2	248.019
Gm38228	1.02638	-1.46081	2.26246	-0.645676	0.518489	NA	Gm38228	1.45287
1500015O10Rik	33.9429	-0.281655	0.506384	-0.556209	0.578068	0.821035	1500015O10Rik	45.9509
Gm29155	2.71231	-1.51289	1.26834	-1.19281	0.232942	NA	Gm29155	4.83716
Gm29156	3.59524	0.477854	0.984019	0.485615	0.62724	NA	Gm29156	2.66428
Uxs1	639.8	0.698372	0.216484	3.22597	0.00125547	0.0276982	Uxs1	495.145
Gm19587	2.68366	0.234424	1.17295	0.199859	0.841591	NA	Gm19587	2.12591
Tpp2	661.517	0.0463832	0.138247	0.335509	0.737241	0.897051	Tpp2	612.058
Tex30	108.718	-0.0313961	0.258547	-0.121433	0.903348	0.964695	Tex30	91.4362
Kdelc1	54.1945	0.773761	0.42445	1.82298	0.068307	0.304656	Kdelc1	47.325
Bivm	377.23	-0.210527	0.132511	-1.58875	0.112116	0.392833	Bivm	363.362
Ercc5	279.892	0.175486	0.229218	0.765585	0.443923	0.73547	Ercc5	240.951
Gulp1	8.83976	0.667786	0.826121	0.808339	0.418895	0.716176	Gulp1	7.3755
Col3a1	401.311	-0.279972	0.979591	-0.285805	0.775028	0.912346	Col3a1	584.871
Col5a2	267.837	-0.114151	0.52614	-0.216959	0.82824	0.935299	Col5a2	291.63
Gm38211	0.79691	1.22136	4.80719	0.254071	0.799441	NA	Gm38211	1.55476
Wdr75	427.334	-0.102108	0.212236	-0.481108	0.63044	0.847488	Wdr75	424.654
Gm5526	13.6164	-0.0877108	0.518929	-0.169023	0.865779	0.949017	Gm5526	14.6831
Slc40a1	32.4421	-0.105606	0.33301	-0.317127	0.751147	0.902793	Slc40a1	36.3881
Dnah7b	7.16332	-0.54607	0.727891	-0.750209	0.453129	0.741453	Dnah7b	10.3896
Gm8326	0.640641	-2.41133	2.27398	-1.0604	0.288963	NA	Gm8326	0.942918
Slc39a10	994.772	0.161266	0.220711	0.730665	0.464984	0.749135	Slc39a10	846.392
Gm28151	73.1329	-0.388787	0.433423	-0.897017	0.36971	0.677856	Gm28151	62.6706
Gm8337	0.694198	-0.399613	2.42719	-0.16464	0.869227	NA	Gm8337	0.621904
Gm8357	0.564916	-1.01627	2.58172	-0.39364	0.693847	NA	Gm8357	0.596823
Tmeff2	1221.16	0.119396	0.192455	0.620384	0.535005	0.794782	Tmeff2	1116.22
Gm28320	2.79283	-1.79207	1.1771	-1.52245	0.127896	NA	Gm28320	5.29146
Gm29325	3.35109	-1.03493	1.16594	-0.887639	0.374735	NA	Gm29325	4.84268
Cavin2	83.6134	-0.0328783	0.343161	-0.0958102	0.923671	0.972819	Cavin2	73.2233
1700072G22Rik	0.985864	-0.69181	2.32749	-0.297235	0.766287	NA	1700072G22Rik	0.441051
Nabp1	450.416	0.22379	0.203027	1.10227	0.270346	0.591537	Nabp1	367.791
Gm17767	1.46237	-0.611834	1.94875	-0.313963	0.753549	NA	Gm17767	0.856638
Gm28055	1.09876	-2.53153	1.79444	-1.41076	0.158315	NA	Gm28055	1.85937
Myo1b	352.705	-0.369162	0.185044	-1.99499	0.0460435	0.250793	Myo1b	367.479
Gm29453	1.40438	0.328035	1.6727	0.196111	0.844523	NA	Gm29453	0.51963
Stat4	2.64475	-0.550312	1.28775	-0.427345	0.669128	NA	Stat4	2.1954
Gm31812	8.16702	0.469349	0.730321	0.642661	0.520444	0.784486	Gm31812	6.12105
Stat1	190.837	-0.821065	0.267776	-3.06624	0.00216767	0.0387906	Stat1	221.315
Gls	2131.69	-0.304881	0.164845	-1.84951	0.0643849	0.296149	Gls	2195.61
Nab1	193.009	-0.969924	0.248314	-3.90604	9.38194e-05	0.00458453	Nab1	244.43
Nemp2	60.2367	0.278395	0.301275	0.924056	0.355457	0.668714	Nemp2	48.6894
Gm37242	1.11829	-0.865186	2.08594	-0.41477	0.67831	NA	Gm37242	1.14153
Mfsd6	580.348	-0.0064255	0.187003	-0.0343604	0.97259	0.991603	Mfsd6	558.897
Inpp1	389.878	0.123676	0.158472	0.780427	0.43514	0.728543	Inpp1	368.738
Hibch	152.764	-0.381237	0.267998	-1.42254	0.15487	0.458476	Hibch	170.141
1700019D03Rik	285.407	0.349512	0.214908	1.62633	0.10388	0.377747	1700019D03Rik	212.289
Mstn	34.6829	0.386292	0.396589	0.974037	0.330038	0.648243	Mstn	26.4435
1700019A02Rik	1.39985	0.830871	1.83862	0.451899	0.651342	NA	1700019A02Rik	1.63372
Pms1	22.337	0.193178	0.409794	0.471402	0.637353	0.851522	Pms1	16.7967
Ormdl1	158.194	0.181208	0.208976	0.867125	0.385873	0.691501	Ormdl1	139.915
Osgepl1	207.884	-0.00381299	0.184145	-0.0207065	0.98348	0.995342	Osgepl1	188.511
Asnsd1	148.091	-0.0212404	0.23461	-0.0905348	0.927862	0.974483	Asnsd1	136.423
Dnah7a	12.8048	-0.0557211	0.547264	-0.101818	0.918901	0.970658	Dnah7a	12.1888
Stk17b	24.2408	-0.309167	0.469097	-0.65907	0.509851	0.776807	Stk17b	22.5715
Hecw2	409.045	-0.437906	0.192344	-2.27668	0.0228055	0.171834	Hecw2	447.676
Gm37633	0.833373	-1.55445	2.93714	-0.529239	0.59664	NA	Gm37633	0.621904
Ccdc150	2.30777	0.682765	1.36422	0.500481	0.616737	NA	Ccdc150	2.28307
Gtf3c3	412.479	-0.352665	0.138808	-2.54066	0.0110644	0.108816	Gtf3c3	425.969
Gm34066	0.777935	0.472233	2.23443	0.211344	0.832619	NA	Gm34066	0.570767
Pgap1	610.785	-0.258098	0.164577	-1.56825	0.116823	0.401265	Pgap1	595.701
Gm36955	0.82915	1.71118	2.658	0.643782	0.519717	NA	Gm36955	0.310952
Ankrd44	62.1862	0.412316	0.27351	1.5075	0.131682	0.423631	Ankrd44	53.0018
Sf3b1	1399.43	0.0432904	0.166581	0.259876	0.794959	0.922041	Sf3b1	1219.22
E330011M16Rik	1.29925	2.83119	1.94342	1.45681	0.145168	NA	E330011M16Rik	0
Coq10b	246.368	-0.064087	0.200086	-0.320298	0.748742	0.901831	Coq10b	234.338
Hspd1	2118.44	-0.522995	0.180135	-2.90336	0.00369182	0.0549788	Hspd1	2457.19
Hspe1	1487.4	-0.294875	0.126222	-2.33616	0.0194827	0.156346	Hspe1	1594.67
Gm16581	0.80124	2.68376	2.30023	1.16674	0.243317	NA	Gm16581	0
Mob4	1033.74	-0.585642	0.201425	-2.9075	0.00364329	0.0546187	Mob4	1102.38
Rftn2	13.8957	-0.712433	0.60665	-1.17437	0.240246	0.563919	Rftn2	16.2088
Gm10561	3.1728	1.12506	1.20991	0.929871	0.352438	NA	Gm10561	2.69668
Mars2	222.671	-0.503876	0.254769	-1.97778	0.0479541	0.256143	Mars2	211.339
Gm8292	22.9344	-0.08522	0.394722	-0.215899	0.829067	0.935605	Gm8292	25.2901
Plcl1	201.844	-0.248562	0.18735	-1.32673	0.184599	0.500122	Plcl1	202.457
Gm38056	1.79974	-1.1687	1.85378	-0.630442	0.528405	NA	Gm38056	0.700866
Gm6644	1.18064	1.21279	1.89959	0.638449	0.523181	NA	Gm6644	0.846576
9130227L01Rik	3.2472	2.17016	1.36704	1.58749	0.112401	NA	9130227L01Rik	2.56658
Satb2	345.455	-0.328257	0.191763	-1.71179	0.086936	0.344653	Satb2	414.332
9130024F11Rik	179.088	-0.165187	0.23761	-0.695201	0.48693	0.761322	9130024F11Rik	180.471
Gm4081	1.54583	-0.605875	1.44428	-0.4195	0.674851	NA	Gm4081	2.33556
1700066M21Rik	185.708	-0.530171	0.18464	-2.87138	0.00408684	0.058729	1700066M21Rik	201.125
Tyw5	187.718	-0.0617744	0.187102	-0.330164	0.741276	0.898902	Tyw5	166.496
Maip1	312.01	-0.0477661	0.141109	-0.338504	0.734983	0.896392	Maip1	324.674
Spats2l	335.403	-0.343636	0.175663	-1.95622	0.0504392	0.261944	Spats2l	345.871
Kctd18	125.423	0.271946	0.28233	0.963222	0.335436	0.652297	Kctd18	104.519
Sgo2a	6.17399	-0.465187	0.764473	-0.608507	0.542851	NA	Sgo2a	6.72005
Aox1	7.30077	1.28236	0.913765	1.40338	0.160505	0.466512	Aox1	5.40183
Aox3	2.78976	-0.030413	1.52651	-0.0199232	0.984105	NA	Aox3	1.94506
Aox4	65.9727	0.791359	0.265467	2.98101	0.00287299	0.0466784	Aox4	46.0992
Gm37607	11.1438	0.211828	0.720528	0.29399	0.768766	0.909893	Gm37607	8.20469
Bzw1	1500.73	-0.76581	0.156416	-4.89598	9.78195e-07	0.000175241	Bzw1	1735.26
Clk1	453.579	-0.151984	0.255225	-0.595491	0.551515	0.805694	Clk1	391.348
Ppil3	283.703	-0.0850986	0.184445	-0.461376	0.644529	0.855339	Ppil3	285.942
Nif3l1	424.906	-0.00639409	0.184949	-0.0345722	0.972421	0.991603	Nif3l1	438.59
Orc2	266.964	-0.119618	0.173548	-0.689254	0.490664	0.764301	Orc2	252.835
Gm15834	3.20712	-1.83668	1.10497	-1.6622	0.0964732	NA	Gm15834	3.79041
Fam126b	731.024	-0.639286	0.20131	-3.17562	0.00149516	0.0307858	Fam126b	740.832
Ndufb3	1398.29	-0.032358	0.16824	-0.192333	0.847482	0.942854	Ndufb3	1465.11
Als2cr12	0.814938	0.246982	2.19815	0.112359	0.910539	NA	Als2cr12	0.864339
Gm20257	2.43387	3.75284	1.48054	2.53479	0.0112516	NA	Gm20257	0.621904
Cflar	54.2495	0.230518	0.324104	0.711246	0.476932	0.75515	Cflar	55.6162
Casp8	3.85979	-1.57847	1.08133	-1.45976	0.144357	NA	Casp8	6.41308
Trak2	938.759	-0.516208	0.130916	-3.94304	8.04558e-05	0.00421006	Trak2	1057.71
Stradb	538.485	-0.0282518	0.149458	-0.189028	0.850071	0.943963	Stradb	578.772
C2cd6b	0.704663	-2.43595	2.9264	-0.832405	0.40518	NA	C2cd6b	0.779444
C2cd6	0.884755	-0.0367878	2.16287	-0.0170088	0.98643	NA	C2cd6	0.570767
Tmem237	308.917	0.797476	0.23084	3.45468	0.000550955	0.0157576	Tmem237	233.922
G730003C15Rik	11.1888	0.452639	0.54308	0.833466	0.404582	0.706262	G730003C15Rik	9.90715
Mpp4	7.90633	-0.536019	0.624426	-0.858419	0.390661	0.695074	Mpp4	9.17685
Als2	193.638	0.688581	0.302416	2.27693	0.0227904	0.171834	Als2	187.227
Cdk15	19.4849	-0.970342	0.601975	-1.61193	0.106977	0.381892	Cdk15	29.6021
Fzd7	35.5117	0.97234	0.384336	2.52993	0.0114087	0.110833	Fzd7	30.9033
Gm973	2.32717	-0.509685	1.28292	-0.397285	0.691157	NA	Gm973	3.09548
Sumo1	1187.3	-0.122562	0.125566	-0.976079	0.329025	0.647236	Sumo1	1173.38
D430013B06Rik	0.766825	-0.563814	2.52917	-0.222925	0.823594	NA	D430013B06Rik	0.621904
Nop58	349.697	0.0627885	0.234925	0.267271	0.789261	0.919608	Nop58	318.827
Bmpr2	931.993	-0.512733	0.202725	-2.52921	0.011432	0.110833	Bmpr2	1026.32
Fam117b	666.38	0.252432	0.153725	1.6421	0.10057	0.371146	Fam117b	592.522
Gm37531	2.23233	-0.553705	1.73182	-0.319724	0.749178	NA	Gm37531	1.84101
Ica1l	195.707	-0.0338899	0.168028	-0.201692	0.840157	0.939322	Ica1l	202.009
Wdr12	538.929	-0.124033	0.171355	-0.723839	0.469164	0.75095	Wdr12	559.244
Carf	254.607	-0.102383	0.27201	-0.376393	0.706624	0.882917	Carf	223.65
Nbeal1	90.6791	0.0541314	0.31705	0.170734	0.864433	0.948901	Nbeal1	69.9998
Cyp20a1	68.9372	0.272492	0.289006	0.942859	0.345753	0.660235	Cyp20a1	54.3611
6030460B20Rik	1.89495	-0.319318	1.38378	-0.230759	0.817502	NA	6030460B20Rik	2.1026
Abi2	1161.03	-0.561182	0.151641	-3.70074	0.000214973	0.00823792	Abi2	1303.95
Raph1	689.103	-0.2027	0.173843	-1.166	0.243615	0.566927	Raph1	662.558
Gm11575	1.83178	2.22427	1.57683	1.4106	0.158364	NA	Gm11575	0.932856
Eif4a-ps4	26.3037	0.079352	0.405619	0.195632	0.844898	0.941494	Eif4a-ps4	26.8297
Cd28	3.4898	-1.97339	1.16696	-1.69105	0.0908267	NA	Cd28	6.5224
Gm38137	1.19781	-0.372536	1.73428	-0.214808	0.829917	NA	Gm38137	0.830581
Ctla4	0.741738	-0.508152	2.20206	-0.230762	0.8175	NA	Ctla4	1.25387
Rpl18-ps1	0.998135	-1.07439	1.97562	-0.543823	0.586563	NA	Rpl18-ps1	0.882102
Pard3b	5.17109	0.693242	1.04555	0.663043	0.507303	NA	Pard3b	3.28718
Nrp2	523.391	0.494037	0.220783	2.23766	0.0252433	0.18143	Nrp2	474.525
Gm4208	1.60933	0.629361	2.01142	0.312894	0.754361	NA	Gm4208	0.882102
Ino80d	174.521	0.0535481	0.233901	0.228936	0.818919	0.930936	Ino80d	158.588
Ino80dos	13.8258	-0.379603	0.560178	-0.677648	0.497995	0.768167	Ino80dos	14.7715
Gm20342	25.806	-0.483084	0.497027	-0.971948	0.331076	0.649364	Gm20342	25.2666
Ndufs1	1239.91	-0.212661	0.205002	-1.03736	0.299568	0.617739	Ndufs1	1347.19
Eef1b2	2466.95	0.0442886	0.182597	0.242548	0.808356	0.927581	Eef1b2	2717.86
Snora41	1.86836	2.76484	1.5889	1.7401	0.0818415	NA	Snora41	0.112336
Gpr1	2.60848	0.736581	1.6482	0.4469	0.654947	NA	Gpr1	2.92867
Zdbf2	436.258	0.00320384	0.206428	0.0155204	0.987617	0.996211	Zdbf2	405.592
Gm11605	10.8758	0.248001	0.562818	0.440642	0.659472	0.862938	Gm11605	8.21517
Adam23	1669.69	-0.252208	0.159911	-1.57717	0.114755	0.397311	Adam23	1694.37
Dytn	0.862772	2.25858	2.05631	1.09837	0.272044	NA	Dytn	0.441051
Mdh1b	57.7988	-0.126231	0.30253	-0.417252	0.676494	0.869049	Mdh1b	51.4067
Fastkd2	222.345	-0.528718	0.149332	-3.54056	0.000399281	0.0126495	Fastkd2	247.764
4933402D24Rik	2.26322	1.4436	1.29086	1.11832	0.263431	NA	4933402D24Rik	1.76303
Gm13754	2.30965	-0.348995	1.32463	-0.263466	0.792191	NA	Gm13754	2.74841
Klf7	272.326	0.42415	0.248975	1.70358	0.0884589	0.347326	Klf7	262.485
Creb1	252.998	0.0490509	0.230808	0.212519	0.831702	0.936089	Creb1	228.054
Mettl21a	219.01	-0.196397	0.18811	-1.04405	0.296463	0.615364	Mettl21a	194.31
Gm28982	0.763757	2.02689	2.2703	0.892785	0.371972	NA	Gm28982	0.441051
2810408I11Rik	7.25228	0.089107	0.696306	0.127971	0.898172	0.961874	2810408I11Rik	6.19113
Ccnyl1	61.4405	0.03344	0.272648	0.122649	0.902385	0.964005	Ccnyl1	49.794
Fzd5	33.0985	0.114414	0.353169	0.323965	0.745965	0.90039	Fzd5	32.7497
Plekhm3	279.857	-0.416806	0.194301	-2.14515	0.0319406	0.205381	Plekhm3	302.064
Rpl10a-ps1	55.9104	0.888309	0.429744	2.06707	0.0387277	0.228142	Rpl10a-ps1	37.6945
Cryga	2.38171	1.21759	1.29398	0.940964	0.346723	NA	Cryga	1.75533
D630023F18Rik	108.797	0.336406	0.214675	1.56705	0.117103	0.401864	D630023F18Rik	107.095
Idh1	635.655	0.212583	0.154857	1.37277	0.169824	0.480349	Idh1	595.934
Pikfyve	401.078	-0.0963166	0.147539	-0.652822	0.513871	0.780268	Pikfyve	363.138
Pth2r	31.6111	-0.593099	0.523209	-1.13358	0.256971	0.579995	Pth2r	29.8602
Map2	3624.56	-0.0689223	0.183359	-0.375888	0.707	0.883289	Map2	4203.89
Gm25411	0.856623	-1.66445	2.09053	-0.796187	0.425924	NA	Gm25411	0.51963
Unc80	843.644	-0.000687152	0.194295	-0.00353665	0.997178	0.998949	Unc80	806.914
Rpe	174.596	-0.318058	0.246935	-1.28802	0.197738	0.51673	Rpe	166.186
Kansl1l	71.3556	0.0857901	0.27767	0.308964	0.757349	0.905043	Kansl1l	61.1459
Gm37570	0.946194	-1.19327	2.17522	-0.548576	0.583296	NA	Gm37570	1.45249
Gm38387	4.47964	-0.508651	1.04979	-0.484524	0.628014	NA	Gm38387	3.46249
Gm38162	2.84392	1.40897	1.34084	1.05082	0.293343	NA	Gm38162	1.01182
Gm15789	1.60345	-1.33462	1.75747	-0.7594	0.447613	NA	Gm15789	1.66155
6820402A03Rik	0.563811	3.04759	3.27763	0.929815	0.352467	NA	6820402A03Rik	0
Gm37285	0.788166	1.32871	2.45117	0.542072	0.587769	NA	Gm37285	0.709159
Gm37755	11.0614	-0.486295	0.746742	-0.651222	0.514903	0.781071	Gm37755	11.4334
Acadl	80.3981	-0.64073	0.319974	-2.00244	0.0452371	0.248632	Acadl	88.4922
Gm15793	2.75077	-2.18165	1.24774	-1.74848	0.0803805	NA	Gm15793	4.18605
Myl1	4.25782	-0.0928496	0.962305	-0.0964866	0.923134	NA	Myl1	4.97299
Lancl1	2997.87	-0.14975	0.128059	-1.16939	0.242247	0.565381	Lancl1	3251.51
Cps1	13.0409	-0.834531	0.775887	-1.07558	0.282114	0.6006	Cps1	15.7709
Erbb4	593.904	-1.45105	0.543049	-2.67204	0.00753917	0.0859556	Erbb4	811.641
Gm37735	1.7984	-2.22404	1.71952	-1.29341	0.19587	NA	Gm37735	3.40167
Gm37769	0.709015	-2.06135	2.98067	-0.691571	0.489207	NA	Gm37769	0.51963
Ikzf2	13.1325	0.477686	0.61435	0.777547	0.436836	0.729887	Ikzf2	9.59679
Spag16	3.90349	-3.01973	1.35256	-2.2326	0.0255752	NA	Spag16	5.46461
Vwc2l	21.7741	0.0909268	0.511946	0.17761	0.859029	0.946885	Vwc2l	19.0962
Bard1	6.37735	0.801663	0.836352	0.958524	0.337799	NA	Bard1	5.55089
Abca12	1.1486	2.64516	2.05105	1.28966	0.19717	NA	Abca12	1.24381
Atic	356.575	0.283628	0.245114	1.15713	0.24722	0.570016	Atic	366.34
Fn1	618.037	-0.351933	0.629993	-0.55863	0.576414	0.819912	Fn1	864.913
Apol7d	2.29143	-1.07665	1.22633	-0.877943	0.379975	NA	Apol7d	3.88124
Mreg	49.8194	0.308715	0.365577	0.844459	0.398413	0.701322	Mreg	37.9703
Gm25360	3.65463	-1.58322	1.53042	-1.0345	0.300903	NA	Gm25360	4.10512
D230017M19Rik	16.8626	0.402686	0.470566	0.855748	0.392137	0.696475	D230017M19Rik	12.3584
Gm25939	15.9475	0.0847719	1.34016	0.0632552	0.949563	0.98274	Gm25939	10.1105
Pecr	116.972	0.153782	0.240401	0.639692	0.522373	0.785568	Pecr	137.837
Tmem169	159.239	-0.340996	0.261428	-1.30436	0.192112	0.50869	Tmem169	176.747
Xrcc5	263.575	0.106042	0.195693	0.541882	0.5879	0.825213	Xrcc5	265.218
2004-03-01	315.332	-0.111978	0.230247	-0.486342	0.626725	0.845608	2004-03-01	346.272
Smarcal1	363.387	-0.00724306	0.158389	-0.0457297	0.963526	0.988283	Smarcal1	371.706
Gm39662	6.26012	0.436817	0.827723	0.527734	0.597684	NA	Gm39662	5.03956
Rpl37a	3674.07	-0.206514	0.18078	-1.14235	0.253309	0.576913	Rpl37a	4323.53
Igfbp2	743.46	-0.643989	0.303418	-2.12245	0.0337998	0.212738	Igfbp2	1076.25
Igfbp5	815.475	0.815117	0.24203	3.36784	0.000757605	0.0198177	Igfbp5	773.867
6030407O03Rik	0.882358	1.01117	2.68361	0.376795	0.706326	NA	6030407O03Rik	1.68504
Tns1	215.808	0.346557	0.221429	1.5651	0.11756	0.402522	Tns1	200.25
Rufy4	3.02974	1.63609	1.19098	1.37373	0.169526	NA	Rufy4	1.91959
Arpc2	2965.22	0.0633207	0.174431	0.363013	0.716595	0.887556	Arpc2	2938.21
Gpbar1	5.18965	0.523659	0.902404	0.580294	0.561716	NA	Gpbar1	6.35206
Aamp	3509.52	0.163111	0.159408	1.02324	0.306196	0.625206	Aamp	4012.06
Pnkd	2300.85	-0.275063	0.168431	-1.63309	0.10245	0.37462	Pnkd	2530.73
Tmbim1	41.515	-0.660959	0.43125	-1.53266	0.12536	0.413823	Tmbim1	54.6268
Gm29358	1.22377	2.54732	2.21662	1.14919	0.250478	NA	Gm29358	0.259815
Gm37931	1.05355	-2.34028	4.35441	-0.537451	0.590956	NA	Gm37931	2.20526
Catip	6.95783	0.970414	0.898209	1.08039	0.279969	0.599114	Catip	5.61209
Slc11a1	9.9174	-1.24716	0.655478	-1.90267	0.0570841	0.277289	Slc11a1	15.4594
Ctdsp1	47.8312	0.807911	0.376525	2.1457	0.0318966	0.205359	Ctdsp1	45.1805
Vil1	3.89469	0.532703	0.936792	0.568646	0.569597	NA	Vil1	2.71503
Usp37	288.812	0.175215	0.186245	0.940773	0.346821	0.661182	Usp37	265.951
Gm37733	0.848985	1.9611	2.31142	0.848441	0.396193	NA	Gm37733	0.932856
Cnot9	694.896	-0.236298	0.144955	-1.63014	0.103071	0.375897	Cnot9	737.748
Plcd4	52.0441	1.22466	0.401031	3.05378	0.00225975	0.0395978	Plcd4	44.984
Zfp142	375.999	0.171431	0.167937	1.0208	0.307348	0.626121	Zfp142	377.959
Bcs1l	438.004	0.0138483	0.141264	0.0980312	0.921908	0.972184	Bcs1l	470.807
Rnf25	794.487	0.0592318	0.163115	0.36313	0.716508	0.88752	Rnf25	762.021
Stk36	58.0563	0.496675	0.271948	1.82636	0.0677953	0.303585	Stk36	50.8938
Ttll4	94.4607	0.0993078	0.243324	0.408129	0.683179	0.872369	Ttll4	82.0514
Cyp27a1	3.37768	-0.189088	1.24045	-0.152436	0.878843	NA	Cyp27a1	4.46979
Wnt6	11.7981	1.66721	0.599722	2.77997	0.00543647	0.0699139	Wnt6	8.52929
Wnt10a	11.9505	1.06163	0.590654	1.79739	0.0722739	0.313097	Wnt10a	15.2624
Cdk5r2	2997.82	-0.0898607	0.164068	-0.547705	0.583894	0.823795	Cdk5r2	3742.94
Fev	9.64394	-0.342277	0.592954	-0.57724	0.563777	0.8121	Fev	10.4876
Cryba2	22.8307	-0.286513	0.463683	-0.617908	0.536636	0.796523	Cryba2	24.4307
Cfap65	21.668	0.199979	0.51281	0.389968	0.69656	0.878005	Cfap65	16.8886
Ihh	5.35761	1.70102	0.900137	1.88974	0.0587931	NA	Ihh	3.65577
Nhej1	45.1829	0.456177	0.298802	1.52668	0.12684	0.416621	Nhej1	39.9065
Slc23a3	10.0614	0.330393	0.798149	0.413949	0.678912	0.870341	Slc23a3	13.9211
Cnppd1	570.43	-0.837932	0.175269	-4.78083	1.74575e-06	0.000264918	Cnppd1	751.927
Retreg2	5232.82	-0.298841	0.149831	-1.99452	0.0460955	0.250807	Retreg2	6229.61
Zfand2b	588.64	-0.187841	0.205476	-0.914176	0.360624	0.672309	Zfand2b	641.01
Abcb6	18.4194	-0.158179	0.465127	-0.340078	0.733798	0.89592	Abcb6	19.8143
Atg9a	486.379	0.432658	0.299812	1.4431	0.148993	0.450751	Atg9a	560.193
Ankzf1	414.363	0.18579	0.204101	0.910285	0.362672	0.673526	Ankzf1	342.734
Glb1l	41.9925	0.196204	0.302806	0.647952	0.517016	0.782109	Glb1l	34.1714
Stk16	995.443	-0.144929	0.184096	-0.78725	0.431135	0.725652	Stk16	1047.04
Tuba4a	4063.12	-0.500651	0.288818	-1.73345	0.0830159	0.336926	Tuba4a	4800.05
A630095N17Rik	0.926845	3.35855	2.23222	1.50458	0.132432	NA	A630095N17Rik	0.310952
Dnajb2	1739.37	-0.00353943	0.109193	-0.0324143	0.974142	0.992178	Dnajb2	1808.53
Ptprn	16082.2	0.213046	0.193492	1.10106	0.270871	0.591978	Ptprn	17145.8
Gm28294	3.05677	-1.95222	1.31693	-1.4824	0.138234	NA	Gm28294	5.60817
Resp18	684.99	0.249815	0.236306	1.05717	0.290435	0.610184	Resp18	760.454
Dnpep	991.865	0.00491162	0.155866	0.0315118	0.974861	0.992255	Dnpep	1125.59
Des	24.1187	-0.530685	0.749349	-0.708195	0.478824	0.755988	Des	23.4894
Speg	835.285	0.306898	0.166614	1.84197	0.0654793	0.299005	Speg	796.682
Gmppa	749.332	0.399419	0.166115	2.40448	0.0161956	0.13893	Gmppa	723.097
Asic4	412.178	-0.158924	0.221886	-0.716243	0.473842	0.75343	Asic4	466.292
Gm37264	5.10735	0.0807245	0.784817	0.102858	0.918076	NA	Gm37264	5.25848
Chpf	3029.84	0.0358752	0.21208	0.169159	0.865672	0.949017	Chpf	3563.26
Obsl1	302.223	0.365879	0.158229	2.31233	0.0207593	0.162561	Obsl1	294.482
Tmem198	1302.81	-0.635708	0.225509	-2.81898	0.00481759	0.0646965	Tmem198	1808.23
Inha	407.613	0.32223	0.200457	1.60747	0.107951	0.383463	Inha	388.065
Stk11ip	498.088	0.308079	0.169121	1.82165	0.0685085	0.304784	Stk11ip	506.513
Slc4a3	1968.63	-0.149733	0.250202	-0.598451	0.549539	0.803938	Slc4a3	2057.99
Gm17751	2.28966	2.6112	1.58292	1.64961	0.0990233	NA	Gm17751	0.259815
Gm816	1.00198	0.436304	2.26161	0.192918	0.847023	NA	Gm816	1.04617
Epha4	701.923	0.022592	0.16144	0.13994	0.888707	0.9589	Epha4	672.23
Gm28386	3.0758	-0.0759764	1.08235	-0.0701957	0.944038	NA	Gm28386	3.2688
Sgpp2	94.4397	-0.21504	0.367589	-0.585002	0.558546	0.810289	Sgpp2	104.717
Farsb	1008.69	-0.118746	0.127389	-0.932153	0.351257	0.664385	Farsb	1075.14
4833412K13Rik	1.21327	-0.774626	1.64503	-0.47089	0.63772	NA	4833412K13Rik	1.58258
BC035947	1.67194	-1.84455	1.67444	-1.10159	0.270638	NA	BC035947	2.28307
Mogat1	1.25515	1.38798	2.00466	0.692378	0.4887	NA	Mogat1	0.224672
5730419F03Rik	0.691143	0.0323167	2.51235	0.0128631	0.989737	NA	5730419F03Rik	0.51963
Acsl3	719.782	-0.14799	0.209099	-0.707752	0.4791	0.755988	Acsl3	778.686
Utp14b	38.7544	-0.504148	0.329551	-1.5298	0.126065	0.415337	Utp14b	34.3501
Kcne4	2.02862	-1.8565	1.38114	-1.34417	0.178893	NA	Kcne4	2.58532
Gm5830	1.25934	0.414455	1.57923	0.262441	0.792981	NA	Gm5830	1.45249
Scg2	27048.3	-0.256437	0.275792	-0.929824	0.352462	0.665665	Scg2	27562.7
Ap1s3	105.174	-0.751089	0.222385	-3.37743	0.000731676	0.0193099	Ap1s3	125.386
Wdfy1	1188.44	-0.558902	0.211253	-2.64565	0.00815351	0.0893354	Wdfy1	1241.19
Mrpl44	651.73	-0.0950863	0.136016	-0.699083	0.4845	0.759717	Mrpl44	642.497
Serpine2	1122.52	0.614952	0.164692	3.73395	0.000188499	0.00748815	Serpine2	1037.83
Fam124b	1.84809	0.674545	1.62051	0.416255	0.677224	NA	Fam124b	2.20449
Cul3	1258.63	-0.253911	0.117988	-2.15201	0.0313969	0.203256	Cul3	1272.08
Gm37902	0.947414	-2.42181	2.69213	-0.899592	0.368338	NA	Gm37902	1.50401
Dock10	26.0319	-0.269199	0.462448	-0.582119	0.560487	0.810654	Dock10	28.409
Nyap2	126.257	-0.217888	0.311371	-0.699769	0.484071	0.759698	Nyap2	115.657
Irs1	192.221	-1.1872	0.333378	-3.56112	0.000369282	0.0118908	Irs1	244.427
Rhbdd1	136.694	-0.130599	0.233139	-0.560176	0.575359	0.819867	Rhbdd1	118.548
Col4a4	3.71029	-0.686666	1.04977	-0.65411	0.513041	NA	Col4a4	5.22375
Col4a3	1.25386	0.105822	1.67093	0.063331	0.949503	NA	Col4a3	1.05525
C430014B12Rik	2.25397	0.569271	1.38417	0.411273	0.680872	NA	C430014B12Rik	1.82561
Mff	3284.46	-0.418342	0.137237	-3.04832	0.00230123	0.0399998	Mff	3390.14
Gm28941	0.720502	0.102374	2.53073	0.0404523	0.967733	NA	Gm28941	0.441051
Agfg1	1173.46	-0.147607	0.144013	-1.02496	0.305384	0.624471	Agfg1	1167.21
A030005L19Rik	4.88361	0.391802	0.895635	0.437457	0.66178	NA	A030005L19Rik	4.00502
Slc19a3	1.80822	0.872204	1.77768	0.49064	0.623681	NA	Slc19a3	0.830581
Krtap28-13	1.50347	2.28618	1.69588	1.34808	0.177632	NA	Krtap28-13	0.51963
Ccl20	0.734389	0.778675	2.38465	0.326536	0.744019	NA	Ccl20	0.259815
Daw1	0.90584	1.20185	2.17931	0.551481	0.581304	NA	Daw1	0.932856
Sphkap	685.927	-0.0457282	0.175989	-0.259836	0.79499	0.922041	Sphkap	685.824
Pid1	206.407	-0.829299	0.269055	-3.08227	0.00205431	0.0376605	Pid1	246.3
Gm37058	0.617124	0	2.96345	0	1	NA	Gm37058	0
Dner	7591.72	-0.887005	0.223444	-3.9697	7.19639e-05	0.00392825	Dner	9023.57
Gm37925	2.60423	0.589556	2.75807	0.213757	0.830736	NA	Gm37925	2.12591
Trip12	1361.96	-0.141625	0.127815	-1.10805	0.267841	0.5897	Trip12	1322.64
Gm38374	1.03407	1.31182	2.31981	0.565486	0.571744	NA	Gm38374	0.932856
Gm37738	2.92385	-0.377716	1.41289	-0.267336	0.78921	NA	Gm37738	2.72412
Fbxo36	180.062	0.0590186	0.197251	0.299206	0.764783	0.907754	Fbxo36	174.135
Slc16a14	35.8209	-0.0285176	0.556021	-0.0512887	0.959095	0.98673	Slc16a14	39.6581
Rpl19-ps1	0.929487	-1.52457	2.03535	-0.749045	0.45383	NA	Rpl19-ps1	0.960681
Sp110	3.0931	-1.14738	1.20272	-0.953982	0.340093	NA	Sp110	6.09345
Sp140	3.12938	-1.19186	1.14151	-1.04411	0.296434	NA	Sp140	4.26188
Sp100	4.3226	-3.02814	1.3997	-2.16342	0.030509	NA	Sp100	7.9866
A630001G21Rik	1.90406	-1.81686	1.5005	-1.21084	0.225959	NA	A630001G21Rik	3.19182
Cab39	1232.91	-0.101546	0.243361	-0.417265	0.676484	0.869049	Cab39	1162.81
Itm2c	20351	0.0944959	0.161484	0.585171	0.558433	0.810289	Itm2c	21523.3
4933407L21Rik	22.5411	0.83957	0.472873	1.77547	0.075821	0.320215	4933407L21Rik	19.7837
Gm28884	2.36773	-1.27981	1.2514	-1.0227	0.306449	NA	Gm28884	4.23837
Gpr55	0.621488	-0.421156	2.74987	-0.153155	0.878276	NA	Gpr55	0.958912
2810459M11Rik	55.4298	0.665179	0.317304	2.09634	0.0360517	0.220332	2810459M11Rik	52.4562
Psmd1	744.857	0.265745	0.261717	1.01539	0.30992	0.628581	Psmd1	810.299
Htr2b	4.93996	0.811547	1.00843	0.80476	0.420958	NA	Htr2b	3.43425
Gm37914	0.672863	0.461114	2.76032	0.167051	0.86733	NA	Gm37914	0.621904
Armc9	465.646	0.00689997	0.139139	0.0495904	0.960449	0.986972	Armc9	453.114
B3gnt7	88.9308	1.2758	0.329373	3.8734	0.000107327	0.00501134	B3gnt7	76.1588
Gm28626	6.62049	3.29273	1.00377	3.28038	0.00103668	NA	Gm28626	2.10004
Ncl	1609.38	-0.262995	0.249564	-1.05381	0.291968	0.61154	Ncl	1765.95
C130036L24Rik	17.5194	1.45529	0.542757	2.68128	0.00733402	0.0843134	C130036L24Rik	10.6242
Nmur1	2.95993	1.32308	1.6413	0.806117	0.420176	NA	Nmur1	2.37625
Ptma	3208.49	0.280336	0.162943	1.72046	0.0853496	0.341202	Ptma	2576.13
Pde6d	873.125	0.270347	0.130417	2.07295	0.0381769	0.22648	Pde6d	874.305
Cops7b	509.789	0.333405	0.178485	1.86797	0.0617658	0.289378	Cops7b	502.752
Nppc	1839.91	0.367393	0.210138	1.74834	0.0804052	0.331008	Nppc	1760.06
Dis3l2	563.688	-0.00379115	0.162946	-0.0232663	0.981438	0.994485	Dis3l2	623.691
Gm38142	0.532071	-1.66099	2.83352	-0.586193	0.557746	NA	Gm38142	1.16759
Gm37541	0.773819	-1.85369	2.66436	-0.695737	0.486593	NA	Gm37541	0.856638
Gm38021	4.62053	-0.359874	0.997479	-0.360783	0.718261	NA	Gm38021	3.86701
Gm6136	12.5505	-0.0729541	0.538322	-0.135521	0.8922	0.960068	Gm6136	10.6712
Gm37967	1.84206	-1.21068	1.31257	-0.922377	0.356332	NA	Gm37967	2.80229
Gm28375	0.931839	0.118977	2.63785	0.0451038	0.964025	NA	Gm28375	1.99581
Gm37447	1.08784	2.7297	2.4388	1.11928	0.263021	NA	Gm37447	0
Gm29374	34.364	0.462239	0.379499	1.21803	0.223214	0.544577	Gm29374	30.8829
Ecel1	3636.82	0.382226	0.236418	1.61674	0.105934	0.380607	Ecel1	4219.75
Prss56	20.0524	-0.286054	0.472408	-0.605523	0.544831	0.801145	Prss56	27.7388
Eif4e2	1288.86	-0.21395	0.117878	-1.81501	0.0695217	0.306987	Eif4e2	1337.02
Efhd1	8.64158	-0.17967	0.672306	-0.267244	0.789281	0.919608	Efhd1	12.0664
Gigyf2	654.492	0.14309	0.1281	1.11702	0.263985	0.586269	Gigyf2	582.058
Snorc	2.06618	0.768591	1.82393	0.421392	0.673469	NA	Snorc	2.34247
Ngef	2624.85	0.0977698	0.24444	0.399975	0.689175	0.874746	Ngef	2837.21
Neu2	27.3779	0.197818	0.444163	0.445372	0.656051	0.861209	Neu2	30.4876
Inpp5d	32.6907	-1.45037	0.434046	-3.34152	0.000833198	0.0207124	Inpp5d	52.1196
Atg16l1	1423.4	0.0515929	0.159418	0.323634	0.746215	0.90039	Atg16l1	1383.88
Gm25395	12.2605	-0.626734	0.877933	-0.713875	0.475305	0.754145	Gm25395	9.56994
Scarna6	3.90441	0.907432	1.16132	0.781377	0.434581	NA	Scarna6	4.18254
Sag	152.335	-0.446315	0.266548	-1.67443	0.0940467	0.35729	Sag	184.143
Dgkd	2508.37	-0.0605503	0.120867	-0.500968	0.616394	0.841197	Dgkd	2616.71
Gm19582	4.36139	0.265874	1.00731	0.263945	0.791822	NA	Gm19582	4.48121
4833421G17Rik	0.818235	1.15991	2.73698	0.42379	0.671719	NA	4833421G17Rik	0.932856
Gm38365	1.71963	-0.695676	1.44635	-0.480989	0.630525	NA	Gm38365	2.1954
Usp40	66.61	0.168647	0.310617	0.542944	0.587168	0.824953	Usp40	49.7972
Dnajb3	52.0342	0.016996	0.341026	0.0498378	0.960252	0.986972	Dnajb3	50.8633
Mroh2a	2.29498	3.64693	1.7196	2.12081	0.0339382	NA	Mroh2a	1.97805
Hjurp	617.587	0.401843	0.203158	1.97798	0.047931	0.25611	Hjurp	512.558
Trpm8	1.06883	-0.488524	2.25559	-0.216583	0.828533	NA	Trpm8	0.561681
Spp2	3.19253	-3.19241	1.51931	-2.10122	0.0356218	NA	Spp2	4.92837
Arl4c	1248.13	-0.560612	0.196924	-2.84685	0.00441538	0.0611344	Arl4c	1395.37
Sh3bp4	188.801	0.738208	0.234385	3.14956	0.00163517	0.0326926	Sh3bp4	200.803
Agap1	1580.4	0.246594	0.19425	1.26946	0.204276	0.525048	Agap1	1504.76
Gm37297	1.56909	2.07072	1.93998	1.06739	0.285796	NA	Gm37297	1.86571
Gm28499	1.19054	1.96208	1.87181	1.04823	0.294534	NA	Gm28499	1.18358
Gm37521	0.972473	0.0713456	2.76747	0.0257801	0.979433	NA	Gm37521	0.310952
Gbx2	4.77496	0.622462	0.926259	0.672018	0.501572	NA	Gbx2	5.05712
D130058E05Rik	1.89854	0.430427	1.55159	0.277411	0.781464	NA	D130058E05Rik	1.5046
Asb18	17.5887	1.02098	0.528087	1.93336	0.0531922	0.268987	Asb18	11.2534
Iqca	2.71314	1.79665	1.23487	1.45493	0.145688	NA	Iqca	3.05936
4930434B07Rik	1.03371	2.57926	2.11514	1.21943	0.222683	NA	4930434B07Rik	0.310952
Ackr3	49.5584	0.463816	0.329754	1.40655	0.159561	0.464834	Ackr3	44.8324
Gm28723	1.20487	3.58012	2.17595	1.64531	0.0999054	NA	Gm28723	0
Cops8	1667.27	0.148398	0.143648	1.03306	0.301574	0.619854	Cops8	1623.27
Col6a3	58.0453	0.418425	0.366642	1.14123	0.253772	0.577307	Col6a3	58.5464
Rab17	4.24273	-0.566661	0.982416	-0.576804	0.564072	NA	Rab17	3.11185
Lrrfip1	841.69	-0.456576	0.223377	-2.04397	0.0409562	0.235332	Lrrfip1	857.216
Ramp1	209.854	1.10048	0.247629	4.44409	8.82661e-06	0.000905026	Ramp1	197.625
Ube2f	732.125	-0.394313	0.123472	-3.19354	0.00140539	0.029703	Ube2f	788.974
Gm7785	2.39568	0.771392	1.39993	0.55102	0.58162	NA	Gm7785	1.8959
Scly	248.769	-0.0269599	0.175205	-0.153876	0.877707	0.954645	Scly	274.184
Espnl	1.28856	0.193664	1.98013	0.0978037	0.922088	NA	Espnl	1.11507
Klhl30	3.14547	1.22452	1.39412	0.878348	0.379755	NA	Klhl30	1.65208
Erfe	3.15281	1.75849	1.27753	1.37648	0.168674	NA	Erfe	1.25425
Ilkap	633.8	-0.0969747	0.11814	-0.820847	0.411733	0.711542	Ilkap	632.395
Hes6	648.206	0.187901	0.180051	1.0436	0.29667	0.615406	Hes6	680.884
Per2	198.049	0.369213	0.163799	2.25406	0.0241926	0.177268	Per2	178.319
Traf3ip1	246.905	-0.280739	0.16903	-1.66089	0.0967361	0.363164	Traf3ip1	249.897
Asb1	663.498	-0.213412	0.133601	-1.59738	0.110181	0.388384	Asb1	721.615
Gm29100	7.5858	0.810705	0.707407	1.14602	0.251786	0.574909	Gm29100	6.48355
Twist2	9.6115	1.03232	0.690406	1.49524	0.134852	0.42901	Twist2	8.12477
Hdac4	993.459	-0.157304	0.145625	-1.0802	0.280052	0.599114	Hdac4	1054.81
Gm37036	1.00889	3.03709	2.23986	1.35593	0.175121	NA	Gm37036	0.259815
Ndufa10	4259.53	-0.278713	0.138752	-2.00872	0.0445673	0.246468	Ndufa10	4680.2
Cops9	2474.36	-0.141068	0.221652	-0.63644	0.524489	0.786655	Cops9	2735.62
Otos	0.986982	-1.33352	2.12106	-0.628704	0.529543	NA	Otos	1.39226
Gm29483	0.779897	1.12434	2.9312	0.383576	0.701293	NA	Gm29483	0.441051
Gpc1	1948.31	-0.256416	0.2024	-1.26688	0.205198	0.526147	Gpc1	2217.22
Gm29480	6.48903	0.767464	0.79929	0.960183	0.336963	NA	Gm29480	5.07845
Ankmy1	8.43395	0.25525	0.720481	0.354277	0.723131	0.890938	Ankmy1	5.40557
Dusp28	244.234	-0.0354988	0.234989	-0.151066	0.879923	0.954912	Dusp28	264.784
5033417F24Rik	13.1793	0.494973	0.569834	0.868627	0.385051	0.69072	5033417F24Rik	12.9177
Rnpepl1	401.731	0.00737297	0.235509	0.0313065	0.975025	0.992355	Rnpepl1	406.024
9430060I03Rik	2.96255	1.67056	1.20802	1.38289	0.166699	NA	9430060I03Rik	1.20135
Capn10	715.705	0.111803	0.1447	0.772651	0.439729	0.732158	Capn10	771.659
Gpr35	21.882	0.407636	0.479615	0.849923	0.395368	0.699348	Gpr35	23.079
Kif1a	9725.09	0.0136919	0.179801	0.0761502	0.9393	0.978993	Kif1a	10809.5
Gm28086	1.06766	2.05385	1.88011	1.09241	0.274653	NA	Gm28086	0.795439
Crocc2	1.23223	0.0607572	1.93881	0.0313373	0.975001	NA	Crocc2	1.26986
Sned1	14.8247	0.976744	0.572112	1.70726	0.0877741	0.346499	Sned1	7.93819
Mterf4	218.462	0.139752	0.218996	0.638147	0.523378	0.785951	Mterf4	207.821
Gm28535	1.17221	-1.62437	1.82624	-0.889461	0.373755	NA	Gm28535	1.75612
Pask	37.3521	0.260511	0.408436	0.637826	0.523587	0.785981	Pask	29.5028
Ppp1r7	995.518	-0.369657	0.163001	-2.26782	0.0233402	0.173537	Ppp1r7	1150.75
Gm26446	0.818458	-1.13842	2.05938	-0.552797	0.580403	NA	Gm26446	0.994055
Ano7	0.610879	0.837315	2.97272	0.281667	0.778199	NA	Ano7	1.18358
Hdlbp	2244.38	-0.00816969	0.196222	-0.0416349	0.96679	0.989655	Hdlbp	2438.38
2002-09-01	382.336	0.0962193	0.193634	0.496913	0.61925	0.842872	2002-09-01	349.129
Farp2	77.9642	-0.314095	0.260222	-1.20703	0.227421	0.550681	Farp2	86.8039
Stk25	4493.74	0.142939	0.131374	1.08803	0.276583	0.595976	Stk25	4422.17
Bok	603.975	0.222372	0.220684	1.00765	0.313623	0.631507	Bok	764.403
Thap4	644.33	-0.109612	0.183191	-0.598351	0.549606	0.803958	Thap4	704.045
Atg4b	1482.64	0.146409	0.135574	1.07992	0.280178	0.599114	Atg4b	1472.65
Dtymk	489.135	-0.0379696	0.176579	-0.215029	0.829745	0.935827	Dtymk	522.006
Ing5	136.574	0.0690615	0.217401	0.317668	0.750736	0.902656	Ing5	131.086
D2hgdh	130.503	0.399746	0.216588	1.84565	0.0649427	0.297646	D2hgdh	115.922
Gal3st2	3.60864	-0.568229	1.60536	-0.353957	0.723371	NA	Gal3st2	4.36339
Gal3st2c	1.37095	-0.919848	1.66269	-0.553229	0.580107	NA	Gal3st2c	2.1026
Pdcd1	2.15749	1.87813	1.55308	1.20929	0.226552	NA	Pdcd1	1.01182
Fam174a	1471.17	0.0741503	0.164151	0.45172	0.651471	0.859061	Fam174a	1334.81
BC055308	1.78826	2.868	1.69499	1.69205	0.0906373	NA	BC055308	0.932856
Gm15427	90.6267	0.569902	0.313215	1.81953	0.068831	0.305413	Gm15427	72.1568
St8sia4	144.496	-1.26977	0.410437	-3.0937	0.00197676	0.0369426	St8sia4	194.365
Gm22360	0.614548	1.09012	3.03355	0.359354	0.71933	NA	Gm22360	0.51963
Gm1833	0.668779	-1.07798	2.28018	-0.472761	0.636384	NA	Gm1833	0.553387
Slco4c1	18.4576	0.0241055	0.553625	0.0435412	0.96527	0.988918	Slco4c1	14.7488
Panct2	16.0737	-0.128813	0.526419	-0.244697	0.806691	0.926898	Panct2	13.9544
D1Ertd622e	289.438	-0.570005	0.166584	-3.42173	0.00062223	0.0171288	D1Ertd622e	328.31
Ppip5k2	212.895	-1.2393	0.492397	-2.51688	0.01184	0.113429	Ppip5k2	267.584
Gin1	78.7788	-0.45289	0.245887	-1.84186	0.0654954	0.299005	Gin1	76.905
Pam	7571.21	-0.0073626	0.218423	-0.0337079	0.97311	0.991802	Pam	7378.91
Gm37140	2.82772	-0.574148	1.61175	-0.356227	0.72167	NA	Gm37140	1.46116
Gm3531	12.3377	-0.147705	0.545616	-0.270712	0.786612	0.918513	Gm3531	10.5782
B230216N24Rik	113.514	-0.234928	0.282891	-0.830452	0.406283	0.707767	B230216N24Rik	125.858
Gm29461	0.800401	-0.436573	2.27297	-0.192071	0.847686	NA	Gm29461	1.32277
Gm7967	0.702586	2.13535	2.41168	0.88542	0.37593	NA	Gm7967	0.846576
Gm29460	1.27136	2.33413	2.57047	0.908057	0.363848	NA	Gm29460	1.24381
Cntnap5b	7.14938	0.027147	0.841443	0.0322624	0.974263	0.992178	Cntnap5b	6.86142
Tdpx-ps1	5.2994	0.282852	0.783636	0.360948	0.718138	NA	Tdpx-ps1	6.0093
Gm29668	11.0145	0.798976	0.669247	1.19384	0.23254	0.556065	Gm29668	8.57432
Gm29667	1.53002	1.09224	1.73265	0.630384	0.528444	NA	Gm29667	1.19305
Psmb6-ps2	0.532071	1.82459	2.6491	0.688759	0.490975	NA	Psmb6-ps2	0.423288
Cdh20	83.3138	-0.771423	0.360621	-2.13915	0.0324235	0.207694	Cdh20	101.167
Rnf152	54.8428	0.0872862	0.386513	0.22583	0.821334	0.932356	Rnf152	49.5676
Gm17634	7.62902	0.528205	0.77422	0.682241	0.495087	0.766588	Gm17634	6.13052
Gm3608	7.73997	-0.441063	0.82535	-0.534396	0.593068	0.827873	Gm3608	6.00337
Pign	65.9203	-0.11763	0.286713	-0.41027	0.681608	0.871772	Pign	63.2176
Relch	689.393	-0.200138	0.184908	-1.08237	0.27909	0.598558	Relch	670.341
Gm37566	1.25591	2.13669	2.11063	1.01235	0.311373	NA	Gm37566	0.621904
Tnfrsf11a	69.4609	0.251618	0.241181	1.04327	0.296822	0.615591	Tnfrsf11a	63.7947
Gm7160	22.0487	0.495213	0.417501	1.18614	0.235568	0.558965	Gm7160	18.25
Zcchc2	167.177	-0.080736	0.24302	-0.33222	0.739723	0.898254	Zcchc2	169.865
Gm26509	1.75269	-0.842496	1.57759	-0.534041	0.593313	NA	Gm26509	0.856638
Phlpp1	322.213	0.0979737	0.169273	0.578791	0.56273	0.811537	Phlpp1	350.976
Gm38235	1.53359	-0.669744	2.00539	-0.333972	0.738401	NA	Gm38235	0.700866
A530053M12Rik	1.36125	4.46662	2.0656	2.16238	0.0305886	NA	A530053M12Rik	0
Bcl2	77.9354	0.1254	0.249458	0.502691	0.615181	0.841187	Bcl2	71.0592
Kdsr	373.849	-0.198442	0.161879	-1.22587	0.220247	0.541606	Kdsr	360.128
Vps4b	396.169	0.137738	0.207231	0.664658	0.506269	0.774329	Vps4b	365.749
Serpinb5	1.27834	0.539244	1.66577	0.32372	0.74615	NA	Serpinb5	1.30539
Serpinb7	1.30869	-0.465967	1.57637	-0.295595	0.76754	NA	Serpinb7	1.25387
Serpinb2	3.20988	-0.570977	1.14556	-0.498427	0.618183	NA	Serpinb2	4.77027
Serpinb8	9.66853	0.621712	0.731759	0.849613	0.39554	0.699408	Serpinb8	7.43649
Cdh7	41.2225	0.421174	0.409153	1.02938	0.303301	0.621553	Cdh7	34.5193
Cdh19	1.00176	0.524505	2.27317	0.230738	0.817519	NA	Cdh19	0.441051
Gm29088	16.1606	1.42009	0.614857	2.30963	0.0209089	0.162999	Gm29088	9.37168
Gm8173	1.29485	-0.777915	1.54174	-0.50457	0.613861	NA	Gm8173	1.89392
Dsel	100.742	-0.169857	0.220762	-0.769409	0.44165	0.733827	Dsel	103.098
Cntnap5a	91.5543	-1.06212	0.302498	-3.51116	0.000446152	0.013399	Cntnap5a	126.685
Tsn	1171.56	-0.496864	0.132486	-3.75031	0.000176614	0.00720463	Tsn	1266.58
Nifk	697.983	-0.0108198	0.16498	-0.0655826	0.94771	0.982129	Nifk	707.005
Clasp1	1116.12	0.178108	0.155491	1.14545	0.252023	0.575278	Clasp1	1057.37
Tfcp2l1	20.1802	0.377388	0.550499	0.685539	0.493004	0.765791	Tfcp2l1	22.8964
Gli2	6.24458	0.50343	0.970873	0.518534	0.604086	NA	Gli2	11.0185
Inhbb	181.068	0.855985	0.225659	3.79327	0.000148679	0.00635551	Inhbb	163.344
Ralb	473.146	-0.214828	0.16191	-1.32684	0.184563	0.500122	Ralb	482.86
Gm27184	8.367	-0.159959	0.705786	-0.226639	0.820705	0.931851	Gm27184	7.0835
Tmem185b	227.324	0.282731	0.202538	1.39594	0.162732	0.469299	Tmem185b	194.292
3830432H09Rik	1.02404	1.53525	1.92935	0.795733	0.426187	NA	3830432H09Rik	0.596823
Epb41l5	56.7958	0.497176	0.285162	1.74348	0.0812494	0.333232	Epb41l5	54.7403
Ptpn4	871.053	-0.319566	0.26448	-1.20828	0.226939	0.55004	Ptpn4	777.215
Gm37745	2.31451	-0.458213	1.5085	-0.303754	0.761316	NA	Gm37745	1.61003
Gm3551	0.69591	0.18807	2.52698	0.0744249	0.940672	NA	Gm3551	0.779444
Tmem177	163.875	0.163469	0.177372	0.921614	0.35673	0.669558	Tmem177	162.864
Cfap221	3.18571	0.0786379	1.26853	0.0619912	0.95057	NA	Cfap221	3.0773
Sctr	2.59293	-1.48418	1.26184	-1.17621	0.239512	NA	Sctr	3.44136
Tmem37	21.679	-0.503062	0.660351	-0.76181	0.446173	0.736576	Tmem37	23.4999
Dbi	727.906	0.258615	0.183232	1.41141	0.158125	0.462965	Dbi	880.099
3110009E18Rik	26.881	0.174833	0.394556	0.443114	0.657683	0.862277	3110009E18Rik	28.0229
Steap3	26.5795	1.7291	0.48101	3.59472	0.00032474	0.0108069	Steap3	20.8577
C1ql2	152.593	1.17352	0.310962	3.77384	0.000160752	0.00675739	C1ql2	156.874
Marco	30.1579	-1.50291	0.64543	-2.32853	0.0198838	0.158244	Marco	46.4902
En1	8.43088	0.265602	0.636471	0.417304	0.676456	0.869049	En1	6.28077
Celrr	1.02619	2.22736	2.22618	1.00053	0.317052	NA	Celrr	0.449344
Insig2	859.038	0.0371437	0.171751	0.216266	0.828781	0.935605	Insig2	764.028
Gm37174	6.88379	-0.319829	0.910733	-0.351178	0.725455	NA	Gm37174	6.09221
2210011K15Rik	0.60618	0.71478	2.51227	0.284515	0.776016	NA	2210011K15Rik	0.441051
Ccdc93	256.238	0.0570693	0.233527	0.24438	0.806936	0.926969	Ccdc93	237.294
Htr5b	31.2146	1.14082	0.452418	2.5216	0.0116822	0.112415	Htr5b	25.7482
Ddx18	297.722	0.0913688	0.235673	0.387693	0.698243	0.87821	Ddx18	307.683
Dpp10	646.857	-0.574237	0.318069	-1.80538	0.0710147	0.310114	Dpp10	726.461
Gm37478	0.799247	-0.869728	2.56907	-0.338539	0.734957	NA	Gm37478	0.259815
Gm38263	0.83821	0.156332	2.32659	0.0671939	0.946427	NA	Gm38263	0.570767
Gm37551	2.75248	-0.165197	1.18298	-0.139644	0.888941	NA	Gm37551	3.9365
Gm38073	1.72673	0.321253	1.96929	0.163132	0.870415	NA	Gm38073	1.37391
Gm28928	2.97472	-1.28606	1.55573	-0.826663	0.408428	NA	Gm28928	2.51503
Gm37717	0.759071	-1.58094	2.96551	-0.533108	0.593959	NA	Gm37717	0.596823
Actr3	1887.95	0.00820126	0.127406	0.0643709	0.948675	0.982503	Actr3	1838.99
Slc35f5	556.159	0.464147	0.216004	2.14879	0.031651	0.204384	Slc35f5	449.517
Gpr39	4.78002	0.550526	1.03961	0.529552	0.596423	NA	Gpr39	4.64135
Lypd1	1064.82	-0.00389236	0.195955	-0.0198635	0.984152	0.995426	Lypd1	1179.62
Nckap5	28.8619	0.125269	0.369864	0.338689	0.734844	0.896365	Nckap5	26.4798
Mgat5	1420.48	-0.13202	0.16212	-0.814339	0.415451	0.713099	Mgat5	1477.64
Gm37510	6.11058	-0.932025	0.992843	-0.938743	0.347863	NA	Gm37510	6.34946
Gm8451	26.8224	0.914137	0.527518	1.7329	0.083113	0.33696	Gm8451	19.8241
Tmem163	621.15	0.17338	0.263019	0.659189	0.509774	0.776807	Tmem163	609.12
2900009J06Rik	42.1179	0.114456	0.374521	0.305606	0.759904	0.906141	2900009J06Rik	35.3325
Ccnt2	394.701	-0.379936	0.262055	-1.44983	0.147105	0.44878	Ccnt2	377.104
Map3k19	3.1582	1.3218	1.34443	0.983167	0.325525	NA	Map3k19	4.34698
Rab3gap1	921.083	0.206839	0.134583	1.53688	0.124323	0.412281	Rab3gap1	875.25
Zranb3	142.072	-0.399728	0.211748	-1.88775	0.0590591	0.282097	Zranb3	148.582
Gm28800	4.50619	-1.05085	1.04706	-1.00362	0.315564	NA	Gm28800	7.21581
Gm38248	0.74131	2.2717	2.39184	0.949775	0.342227	NA	Gm38248	0.310952
Rpl28-ps1	33.763	0.481502	0.431679	1.11542	0.264672	0.586594	Rpl28-ps1	25.925
R3hdm1	4538.23	-0.356884	0.139495	-2.5584	0.0105155	0.10512	R3hdm1	4456.47
Gm37868	2.40816	-0.392821	1.71984	-0.228406	0.819331	NA	Gm37868	1.29907
Gm37407	6.72654	-1.75931	0.810496	-2.17065	0.0299575	NA	Gm37407	8.61376
Mir128-1	0.945465	0.263077	2.51322	0.104677	0.916632	NA	Mir128-1	0.932856
Ubxn4	769.285	0.0611694	0.171733	0.356189	0.721699	0.88981	Ubxn4	716.885
Lct	0.999519	1.03748	1.82237	0.569299	0.569153	NA	Lct	0.925538
Mcm6	126.153	0.715155	0.246554	2.9006	0.00372448	0.0551944	Mcm6	114.502
Dars	663.329	0.061916	0.199356	0.31058	0.75612	0.904915	Dars	603.4
Gm6170	3.06991	-0.919354	0.993173	-0.925674	0.354616	NA	Gm6170	3.40722
Cxcr4	20.5928	1.79133	0.458095	3.91038	9.21503e-05	0.0045402	Cxcr4	14.5564
Thsd7b	13.2452	-0.126277	0.655701	-0.192584	0.847285	0.942784	Thsd7b	14.479
Gm15675	5.14304	0.277773	0.804182	0.345411	0.729785	NA	Gm15675	3.72862
Cd55	70.5256	0.546121	0.313595	1.74149	0.0815984	0.333644	Cd55	52.9618
Gm16083	2.83419	0.181476	1.30837	0.138703	0.889684	NA	Gm16083	2.1954
Gm37109	3.59461	-1.70907	1.14275	-1.49558	0.134763	NA	Gm37109	4.56552
C4bp	6.48396	-0.364541	0.885465	-0.411695	0.680563	NA	C4bp	6.95933
Pfkfb2	210.669	-0.29861	0.243286	-1.2274	0.219671	0.540955	Pfkfb2	196.027
Yod1	107.44	-0.445018	0.240133	-1.85322	0.0638513	0.295192	Yod1	112.847
AA986860	106.783	0.502626	0.283915	1.77034	0.0766709	0.322202	AA986860	91.9861
Fcmr	0.679907	1.85022	2.70613	0.683716	0.494155	NA	Fcmr	0
Il24	0.556176	-1.00977	2.74724	-0.367557	0.713204	NA	Il24	1.62464
Il19	1.92769	-0.45023	1.23972	-0.363171	0.716477	NA	Il19	2.78393
Il10	0.690895	-0.997016	2.8168	-0.353953	0.723374	NA	Il10	0.570767
Mapkapk2	612.779	-0.0936511	0.174688	-0.536105	0.591886	0.827365	Mapkapk2	698.44
Gm37084	1.51751	-2.71756	2.0805	-1.3062	0.191483	NA	Gm37084	2.69706
Dyrk3	134.337	0.303538	0.243425	1.24695	0.212417	0.533415	Dyrk3	123.401
Eif2d	505.756	0.0998597	0.170674	0.585089	0.558488	0.810289	Eif2d	539.837
Rassf5	534.866	-0.097531	0.150258	-0.649089	0.516281	0.781346	Rassf5	534.496
Ikbke	22.2391	-0.673786	0.579096	-1.16351	0.244621	0.568386	Ikbke	26.2703
Gm28913	6.71134	-0.596187	0.679297	-0.877652	0.380132	NA	Gm28913	7.40631
Srgap2	1034.83	-0.755317	0.178635	-4.22826	2.35503e-05	0.00175184	Srgap2	1237.43
Fam72a	21.8927	-0.971983	0.438931	-2.21443	0.0267989	0.187693	Fam72a	32.8545
Rab7b	6.69753	-1.3317	1.0801	-1.23294	0.217598	NA	Rab7b	10.9709
Slc26a9	2.15166	0.324097	1.77493	0.182597	0.855114	NA	Slc26a9	2.73121
Pm20d1	4.25545	0.403814	1.67403	0.241223	0.809382	NA	Pm20d1	5.58189
Slc41a1	573.649	0.209494	0.190365	1.10048	0.271121	0.592151	Slc41a1	542.021
Rab29	159.453	-0.916307	0.330556	-2.77202	0.00557098	0.0709821	Rab29	185.223
Nucks1	1315.99	-0.627165	0.235847	-2.6592	0.00783258	0.0879138	Nucks1	1405.82
Gm38067	1.13709	0.173165	2.2621	0.0765508	0.938981	NA	Gm38067	0.310952
Slc45a3	12.8287	-0.123788	0.518175	-0.238893	0.811189	0.92855	Slc45a3	13.0926
Elk4	174.212	-0.101286	0.254251	-0.39837	0.690357	0.875056	Elk4	171.386
Mfsd4a	184.171	-0.281225	0.259821	-1.08238	0.279084	0.598558	Mfsd4a	226.44
Gm37120	5.05238	-0.235882	0.817407	-0.288573	0.772908	NA	Gm37120	5.266
Cdk18	204.354	0.547383	0.210656	2.59847	0.009364	0.0974568	Cdk18	207.261
Lemd1	48.2327	0.444831	0.298832	1.48856	0.136603	0.432043	Lemd1	40.6492
AC124108.1	35.204	-0.412962	0.428813	-0.963035	0.33553	0.65236	AC124108.1	42.1767
Gm7241	2.63846	1.54788	1.24898	1.23932	0.215228	NA	Gm7241	1.73697
Klhdc8a	391.065	-0.376321	0.296856	-1.26769	0.204909	0.525785	Klhdc8a	441.293
Nuak2	42.8963	-0.0603169	0.331902	-0.181731	0.855794	0.945893	Nuak2	41.1633
Tmcc2	1596.66	-0.116658	0.159527	-0.731275	0.464611	0.748935	Tmcc2	1931.99
Dstyk	286.82	0.133482	0.321276	0.415474	0.677795	0.869829	Dstyk	296.2
6030442K20Rik	3.59047	-0.326243	0.985966	-0.330886	0.74073	NA	6030442K20Rik	3.4765
Rbbp5	394.135	0.226586	0.229982	0.985237	0.324508	0.642453	Rbbp5	342.698
Tmem81	24.2183	0.111731	0.418273	0.267123	0.789374	0.919608	Tmem81	23.3646
Cntn2	816.532	0.487053	0.183541	2.65365	0.00796261	0.088652	Cntn2	752.746
Nfasc	2251.23	0.300359	0.121494	2.47221	0.013428	0.122164	Nfasc	2050.27
Lrrn2	1176.11	0.394415	0.162311	2.43	0.0150989	0.131985	Lrrn2	1164.73
Gm38308	0.426214	0.243198	3.77854	0.0643629	0.948681	NA	Gm38308	0.786353
Mdm4	476.421	-0.178459	0.25804	-0.691594	0.489192	0.763106	Mdm4	453.451
Gm29257	2.34824	0.118152	1.07492	0.109917	0.912475	NA	Gm29257	2.47475
Pik3c2b	102.306	0.14833	0.303346	0.488981	0.624855	0.845165	Pik3c2b	96.1556
Ppp1r15b	495.707	0.142798	0.224968	0.634749	0.525592	0.787284	Ppp1r15b	465.056
Plekha6	563.37	0.50305	0.177281	2.83758	0.00454569	0.062257	Plekha6	447.046
Gm19461	0.368862	-0.558057	3.87878	-0.143874	0.8856	NA	Gm19461	0.933831
Ren1	0.894203	1.4954	2.38611	0.626713	0.530848	NA	Ren1	0.64796
Etnk2	149.255	0.344539	0.224009	1.53806	0.124034	0.411589	Etnk2	139.212
Sox13	10.9007	-0.47621	0.65809	-0.723626	0.469296	0.750961	Sox13	11.4115
Snrpe	497.583	-0.221916	0.17772	-1.24868	0.211782	0.532809	Snrpe	530.149
Gm26706	2.01874	2.08258	1.6075	1.29554	0.195134	NA	Gm26706	0.570767
Zc3h11a	10.6806	0.124391	0.680503	0.182793	0.85496	0.945738	Zc3h11a	8.15144
Gm38394	2.06178	0.0573085	1.51538	0.0378178	0.969833	NA	Gm38394	1.89354
Lax1	1.00191	-0.162795	2.52199	-0.0645505	0.948532	NA	Lax1	1.03926
Atp2b4	724.076	0.297663	0.249133	1.19479	0.232168	0.555807	Atp2b4	758.217
Optc	28.9049	1.01812	0.412541	2.46793	0.0135896	0.123044	Optc	20.7459
Prelp	63.3803	-0.444293	0.405582	-1.09545	0.273321	0.594495	Prelp	79.6836
Fmod	34.5311	-0.298257	0.463912	-0.642919	0.520277	0.784486	Fmod	37.896
Btg2	607.97	1.2224	0.545147	2.24233	0.0249401	0.179872	Btg2	530.443
Chit1	3.80544	0.56406	1.07561	0.524412	0.599992	NA	Chit1	6.30131
Chil1	154.052	-0.971006	0.424045	-2.28987	0.0220291	0.169148	Chil1	291.578
Mybph	7.49477	1.90865	0.742333	2.57115	0.0101362	0.102544	Mybph	4.52052
Adora1	2319.49	-0.38284	0.240877	-1.58936	0.111979	0.392624	Adora1	2886.86
Ppfia4	1543.39	0.243356	0.124214	1.95916	0.050094	0.260971	Ppfia4	1620.81
Tmem183a	1228.94	-0.4433	0.161936	-2.7375	0.00619087	0.0758857	Tmem183a	1324.3
Cyb5r1	1407.24	-0.312666	0.181927	-1.71864	0.0856804	0.341529	Cyb5r1	1599.11
Adipor1	1032.33	-0.647493	0.154471	-4.19167	2.76903e-05	0.00199147	Adipor1	1301.53
Gm37935	6.75152	0.42339	0.689931	0.613669	0.539434	NA	Gm37935	6.15737
Klhl12	648.818	-0.243342	0.147158	-1.65361	0.0982068	0.365576	Klhl12	601.771
Rabif	752.589	-0.0221513	0.139232	-0.159096	0.873593	0.952772	Rabif	728.773
Kdm5b	939.085	0.276353	0.141765	1.94937	0.051251	0.263464	Kdm5b	863.958
Gm26783	3.72828	0.621412	1.03924	0.597949	0.549874	NA	Gm26783	2.7932
Syt2	752.537	-0.945195	0.466351	-2.02679	0.042684	0.240419	Syt2	956.851
Ppp1r12b	664.295	0.292996	0.19187	1.52705	0.126748	0.41641	Ppp1r12b	647.764
Gm37949	1.19684	2.16187	1.89754	1.1393	0.254577	NA	Gm37949	0.621904
Gm37677	3.65768	-0.0105793	1.16981	-0.00904361	0.992784	NA	Gm37677	2.69668
Ube2t	145.221	0.676457	0.270267	2.50292	0.0123175	0.11581	Ube2t	115.28
Lgr6	22.6827	2.40119	0.617938	3.8858	0.000101992	0.00482156	Lgr6	15.5362
Ptprv	12.4494	1.28744	0.674569	1.90853	0.0563224	0.275263	Ptprv	12.7058
Ptpn7	2.60032	-0.435927	1.08657	-0.401197	0.688275	NA	Ptpn7	2.77623
Arl8a	5513.21	0.0791568	0.108206	0.73154	0.464449	0.748833	Arl8a	5681.85
Gm15445	0.77583	-1.4705	2.36491	-0.6218	0.534073	NA	Gm15445	1.14192
Gpr37l1	41.1264	-0.986694	0.688128	-1.43388	0.151606	0.454258	Gpr37l1	51.4177
Gm4204	67.783	-0.625217	0.356604	-1.75325	0.0795586	0.329234	Gm4204	91.9607
Elf3	0.896187	1.07596	2.41183	0.446117	0.655513	NA	Elf3	1.26986
Rnpep	380.405	-0.214877	0.19282	-1.11439	0.26511	0.587049	Rnpep	409.396
Timm17a	1190.95	-0.429191	0.136746	-3.13859	0.0016976	0.0334995	Timm17a	1302.72
Lmod1	9.52965	-0.277249	0.947573	-0.292589	0.769837	0.910401	Lmod1	8.35737
Shisa4	2195.72	0.204589	0.174318	1.17365	0.240534	0.564001	Shisa4	2228.08
Ipo9	1167.25	0.00292328	0.164155	0.017808	0.985792	0.995504	Ipo9	1188.35
Nav1	2210.13	-0.260971	0.222781	-1.17142	0.241429	0.564339	Nav1	2432.79
Gm37333	7.76625	-1.18055	0.747541	-1.57924	0.114281	0.396607	Gm37333	12.4373
Gm4793	58.2286	-0.218674	0.282964	-0.772798	0.439642	0.732151	Gm4793	47.4874
Gm38399	0.931026	0.424475	2.33638	0.18168	0.855834	NA	Gm38399	0.310952
Csrp1	1346.19	0.822443	0.193803	4.2437	2.19862e-05	0.00168505	Csrp1	1089.6
Phlda3	1059.81	0.439721	0.244271	1.80014	0.0718388	0.312008	Phlda3	1228.56
Tnni1	4.21918	1.7394	1.32591	1.31186	0.189568	NA	Tnni1	3.34403
Lad1	3.87559	3.36198	1.22704	2.73992	0.00614547	NA	Lad1	2.1425
Tnnt2	8.63792	0.81592	0.736528	1.10779	0.267952	0.5897	Tnnt2	5.99194
Pkp1	1.16343	-4.03784	4.71569	-0.856258	0.391855	NA	Pkp1	2.44061
Igfn1	76.1185	0.595809	0.263791	2.25864	0.023906	0.176021	Igfn1	60.2178
Tmem9	2666.57	-0.53347	0.191254	-2.78933	0.00528166	0.0686797	Tmem9	3367.4
Ascl5	4.27177	0.634633	0.988209	0.642205	0.52074	NA	Ascl5	4.45932
Cacna1s	71.1602	0.0893579	0.283594	0.315091	0.752693	0.903501	Cacna1s	62.7241
Gm15850	9.61077	-0.589062	0.633237	-0.93024	0.352247	0.665505	Gm15850	10.33
Kif21b	2385.03	0.004498	0.213088	0.0211087	0.983159	0.99516	Kif21b	2693.68
Mroh3	0.678235	-0.772491	2.93359	-0.263326	0.792299	NA	Mroh3	1.58082
Inava	9.02561	0.87209	0.758389	1.14992	0.250175	0.57353	Inava	10.2671
Gm26781	0.585584	-1.69354	2.81046	-0.602583	0.546786	NA	Gm26781	0.960681
Gpr25	12.8322	3.03791	0.89087	3.41005	0.000649521	0.0177915	Gpr25	8.40554
Camsap2	1009.12	-0.160125	0.170403	-0.939685	0.347379	0.661664	Camsap2	1032.1
9230116N13Rik	4.3834	1.16065	0.970875	1.19546	0.231905	NA	9230116N13Rik	2.28345
Ddx59	79.8798	0.132933	0.272083	0.488573	0.625144	0.845203	Ddx59	79.6971
Kif14	2.93646	-0.0399974	1.15315	-0.0346853	0.972331	NA	Kif14	1.74012
Zfp281	312.052	-0.504696	0.275305	-1.83323	0.0667687	0.302182	Zfp281	317.397
Gm19705	74.5134	-0.334809	0.368291	-0.909088	0.363303	0.673526	Gm19705	63.0499
Nr5a2	1.14997	-3.17938	1.84606	-1.72225	0.0850233	NA	Nr5a2	1.53974
Gm4258	6.34022	-0.957092	0.753998	-1.26936	0.204314	NA	Gm4258	6.32125
Gm37298	1.69091	-1.17087	1.56266	-0.749282	0.453687	NA	Gm37298	2.7245
Gm37124	2.34458	-0.409085	1.33812	-0.305717	0.75982	NA	Gm37124	1.85246
A130050O07Rik	1.03542	1.91306	2.39693	0.79813	0.424795	NA	A130050O07Rik	0.310952
Gm26930	0.65548	-1.27376	2.75724	-0.461967	0.644105	NA	Gm26930	0.51963
D130019J16Rik	7.99516	-1.58372	0.763382	-2.07461	0.0380223	0.225837	D130019J16Rik	12.3971
Gm37534	2.36049	-1.84661	1.35174	-1.36609	0.171909	NA	Gm37534	3.24375
A430106G13Rik	6.54721	0.245041	1.00034	0.244956	0.80649	NA	A430106G13Rik	3.52369
Ptprc	5.2948	-1.49548	0.968702	-1.5438	0.122637	NA	Ptprc	8.1514
Nek7	587.301	-0.969802	0.516154	-1.8789	0.060258	0.28522	Nek7	690.976
Lhx9	11.1229	0.134036	0.599323	0.223646	0.823033	0.932918	Lhx9	8.07973
2310009B15Rik	189.171	0.228338	0.207228	1.10187	0.270518	0.591601	2310009B15Rik	192.797
Gm37045	0.918895	1.59032	2.40125	0.662287	0.507787	NA	Gm37045	1.19267
Dennd1b	91.6372	-0.735109	0.307027	-2.39428	0.0166529	0.141432	Dennd1b	95.8124
Gm37423	0.994293	1.29927	2.54446	0.510629	0.609611	NA	Gm37423	1.55476
Crb1	9.69101	-0.927047	0.701369	-1.32177	0.186245	0.502181	Crb1	11.8392
Zbtb41	149.083	-0.334906	0.250576	-1.33655	0.18137	0.496669	Zbtb41	139.799
Aspm	5.26609	-0.330605	0.886557	-0.372909	0.709216	NA	Aspm	5.65927
F13b	0.79295	1.23218	2.65038	0.464907	0.641998	NA	F13b	0.621904
Gm5837	2.15901	0.898617	1.27994	0.702078	0.48263	NA	Gm5837	1.38397
Cfh	33.3656	-1.07072	0.625772	-1.71103	0.0870751	0.345004	Cfh	56.7751
Kcnt2	189.103	-0.138565	0.271159	-0.511009	0.609345	0.837422	Kcnt2	160.3
Gm5835	9.6064	0.557948	0.638898	0.873296	0.382502	0.68927	Gm5835	6.82312
Cdc73	240.961	-0.384818	0.185734	-2.07188	0.0382766	0.226765	Cdc73	231.613
B3galt2	368.564	-0.475786	0.241884	-1.967	0.0491835	0.259541	B3galt2	364.642
Glrx2	642.401	-0.151202	0.144583	-1.04578	0.295662	0.615086	Glrx2	653.027
Trove2	722.029	-0.733288	0.200618	-3.65514	0.000257039	0.00921038	Trove2	801.561
Uchl5	777.393	-0.616174	0.149575	-4.1195	3.79698e-05	0.00247292	Uchl5	870.338
Gm29170	63.2993	0.136468	0.344712	0.395891	0.692185	0.875983	Gm29170	61.8728
Rgs2	3064.2	-0.845783	0.231415	-3.65484	0.000257344	0.00921038	Rgs2	3750.98
Rgs13	58.7666	-1.30854	0.416235	-3.14375	0.00166797	0.0331302	Rgs13	83.0017
Gm7266	1.9472	-0.974773	1.19169	-0.817979	0.413369	NA	Gm7266	3.09488
Gm5262	1.38071	-0.841998	1.56351	-0.538531	0.590211	NA	Gm5262	1.59265
Gm29514	13.3029	-0.378298	0.596969	-0.633697	0.526278	0.787912	Gm29514	17.9824
Brinp3	166.362	0.0186674	0.335654	0.0556151	0.955648	0.985437	Brinp3	229.94
A230059L01Rik	2.11969	-1.77283	1.33127	-1.33168	0.182965	NA	A230059L01Rik	3.36338
Pla2g4a	12.4246	-0.919061	0.720744	-1.27516	0.202254	0.52299	Pla2g4a	21.4214
Ptgs2os	0.59842	0.162547	2.60344	0.0624354	0.950216	NA	Ptgs2os	0.310952
Ptgs2	210.83	-1.20915	0.349926	-3.45544	0.000549395	0.0157576	Ptgs2	324.913
Gm9687	4.54591	-1.14128	1.05048	-1.08644	0.277286	NA	Gm9687	4.72899
Odr4	328.707	-0.0890856	0.242513	-0.367343	0.713363	0.885762	Odr4	304.79
Tpr	775.045	0.00143922	0.150162	0.00958445	0.992353	0.997981	Tpr	750.911
Prg4	0.653005	0.30553	2.77144	0.110242	0.912217	NA	Prg4	0.259815
Hmcn1	5.92647	-0.747706	1.28811	-0.580467	0.5616	NA	Hmcn1	6.84507
Gm10138	22.1856	0.738235	0.431603	1.71045	0.0871829	0.345251	Gm10138	23.0707
Ivns1abp	819.792	-0.0390872	0.211609	-0.184714	0.853453	0.944719	Ivns1abp	769.329
Swt1	99.4899	-0.144822	0.289337	-0.500532	0.616701	0.841197	Swt1	88.8785
Trmt1l	312.578	0.166389	0.163395	1.01832	0.308525	0.626976	Trmt1l	282.709
Gm37893	4.06312	-1.22749	1.12993	-1.08635	0.277326	NA	Gm37893	4.86659
Rnf2	235.114	0.35677	0.230076	1.55066	0.120982	0.407345	Rnf2	184.3
Gm36527	0.953994	0.817035	2.17657	0.375378	0.707379	NA	Gm36527	0.830581
Gm19503	4.75313	-0.308741	0.895126	-0.344914	0.730159	NA	Gm19503	4.18626
Fam129a	21.1489	-0.428687	0.447452	-0.958063	0.338031	0.654546	Fam129a	22.8742
2810414N06Rik	40.5009	0.697043	0.338043	2.06199	0.0392083	0.230168	2810414N06Rik	27.7757
Edem3	345.488	0.19805	0.221515	0.894073	0.371283	0.679258	Edem3	302.676
1700025G04Rik	1271.59	-0.0546912	0.13674	-0.399966	0.689181	0.874746	1700025G04Rik	1208.93
Tsen15	593.911	-0.196222	0.150507	-1.30374	0.192323	0.509068	Tsen15	571.978
Colgalt2	92.0863	0.399141	0.283549	1.40766	0.15923	0.464488	Colgalt2	84.592
Rgl1	698.548	-0.493387	0.187203	-2.63557	0.00839951	0.0911098	Rgl1	807.17
Gm7278	0.584831	-2.05255	2.75534	-0.744937	0.45631	NA	Gm7278	1.42602
Arpc5	1671.74	-0.200157	0.134797	-1.48488	0.137575	0.43352	Arpc5	1756.23
Ncf2	12.9182	-1.96116	0.728901	-2.69058	0.00713287	0.0828801	Ncf2	24.3183
Smg7	1233.8	-0.122135	0.162724	-0.750563	0.452916	0.741366	Smg7	1231.71
Gm28791	1.28059	-2.63706	2.14049	-1.23199	0.217952	NA	Gm28791	3.13811
Nmnat2	1741.76	0.0203491	0.194413	0.104669	0.916638	0.96975	Nmnat2	1704.9
Lamc2	189.909	0.436597	0.283723	1.53882	0.123849	0.411561	Lamc2	164.124
Lamc1	193.811	0.0684106	0.197507	0.346371	0.729064	0.894319	Lamc1	193.274
Gm38009	1.13307	-2.73934	2.0755	-1.31985	0.186885	NA	Gm38009	1.76303
E330020D12Rik	3.71724	3.23227	1.33069	2.42902	0.0151396	NA	E330020D12Rik	4.15644
Shcbp1l	4.76621	1.84005	1.18964	1.54673	0.121927	NA	Shcbp1l	1.7123
Dhx9	480.802	0.0191017	0.249904	0.0764364	0.939072	0.978993	Dhx9	466.383
Npl	100.583	-0.136634	0.242781	-0.562789	0.573579	0.818589	Npl	108.333
Gm6652	2.28445	-0.223792	1.15428	-0.19388	0.84627	NA	Gm6652	3.78707
Rgs8	1545.92	-0.363829	0.198757	-1.83052	0.0671716	0.303101	Rgs8	1762.63
Rgs16	555.917	0.379055	0.215231	1.76115	0.078213	0.325441	Rgs16	541.912
Rnasel	49.0841	0.0884575	0.420296	0.210465	0.833305	0.936441	Rnasel	44.8624
Gm28512	0.575547	-0.4445	3.06936	-0.144818	0.884854	NA	Gm28512	1.29592
Rgsl1	3.51643	0.636959	0.99895	0.637629	0.523715	NA	Rgsl1	2.90456
Teddm2	18.1764	0.336495	0.516216	0.651848	0.514499	0.780674	Teddm2	21.0063
Gm38352	1.23059	-1.2372	1.75855	-0.703535	0.481722	NA	Gm38352	1.85108
Glul	886.769	-0.0533309	0.22954	-0.232338	0.816276	0.930206	Glul	963.84
4930452N14Rik	1.05428	0.0853899	1.9551	0.0436755	0.965163	NA	4930452N14Rik	0.976675
Cacna1e	824.005	-0.236811	0.257913	-0.918183	0.358523	0.671097	Cacna1e	917.877
Gm9530	0.686694	2.6403	2.44009	1.08205	0.279231	NA	Gm9530	0.112336
Ier5	405.628	0.0885356	0.228651	0.387208	0.698602	0.878463	Ier5	470.144
Mr1	8.88101	-0.511508	0.736651	-0.69437	0.48745	0.761719	Mr1	11.9002
Stx6	1088.03	0.311483	0.124707	2.49772	0.0124996	0.116512	Stx6	1062.1
BC034090	43.2666	-0.570998	0.38882	-1.46854	0.141957	0.441132	BC034090	48.5842
Xpr1	795.573	0.353232	0.205986	1.71483	0.0863758	0.343309	Xpr1	732.535
Gm5532	5.24619	1.05569	1.07483	0.982191	0.326006	NA	Gm5532	3.44789
Acbd6	959.371	0.0235916	0.118269	0.199474	0.841892	0.940151	Acbd6	1053.15
Lhx4	3.49189	0.124651	1.19525	0.104289	0.91694	NA	Lhx4	2.50774
Qsox1	954.427	0.402025	0.15346	2.61975	0.00879954	0.093576	Qsox1	893.127
Cep350	265.194	0.0856188	0.154596	0.553821	0.579701	0.822069	Cep350	244.455
Gm9694	1.84476	-0.342294	1.31546	-0.260209	0.794703	NA	Gm9694	1.68722
Tor1aip1	145.685	0.167283	0.182473	0.916753	0.359272	0.671389	Tor1aip1	144.358
9430034N14Rik	1.04816	-1.53929	2.18955	-0.703014	0.482047	NA	9430034N14Rik	1.45249
Tor1aip2	713.355	-0.0156278	0.155903	-0.100241	0.920153	0.971616	Tor1aip2	694.987
Fam163a	43.7536	0.879622	0.400282	2.19751	0.0279843	0.191894	Fam163a	36.1435
Tdrd5	18.8823	-0.287782	0.475161	-0.605653	0.544745	0.801138	Tdrd5	16.5261
Axdnd1	3.58496	-0.409065	1.11787	-0.365932	0.714416	NA	Axdnd1	1.78356
Gm2000	60.443	0.0674599	0.382882	0.17619	0.860145	0.947564	Gm2000	50.8404
Soat1	277.024	-0.450605	0.216357	-2.08269	0.0372798	0.223959	Soat1	293.318
Gm10031	8.16988	1.44892	0.719468	2.01387	0.0440232	0.244618	Gm10031	4.59216
Abl2	406.426	-0.50159	0.188729	-2.65773	0.007867	0.0880044	Abl2	471.443
Gm38043	4.25027	-1.1236	0.995721	-1.12843	0.259139	NA	Gm38043	6.47664
Tor3a	27.8688	-0.265262	0.467861	-0.566968	0.570736	0.816955	Tor3a	40.3066
Fam20b	812.023	0.321872	0.227945	1.41206	0.157932	0.462912	Fam20b	786.098
Ralgps2	222.826	0.211211	0.175176	1.20571	0.22793	0.551386	Ralgps2	205.091
Gm28693	0.908523	1.37366	2.2975	0.597892	0.549912	NA	Gm28693	0
Angptl1	1.537	2.418	1.72656	1.40048	0.161371	NA	Angptl1	0.441051
Gm37802	1.02741	0.052861	2.01725	0.0262046	0.979094	NA	Gm37802	0.882102
Tex35	0.736166	-0.771163	2.37979	-0.324046	0.745903	NA	Tex35	0.960681
Rasal2	418.592	0.0649049	0.185188	0.350481	0.725978	0.892495	Rasal2	384.986
Gm37788	4.60754	-0.868193	1.12033	-0.774947	0.438371	NA	Gm37788	6.87856
Gm6058	6.81062	-1.30761	0.890538	-1.46834	0.142013	NA	Gm6058	7.35535
Gm37060	1.41885	-2.83455	2.10866	-1.34425	0.178869	NA	Gm37060	1.52968
2810025M15Rik	701.588	-0.425796	0.218438	-1.94927	0.0512629	0.263464	2810025M15Rik	812.108
Cryzl2	23.7088	-0.320487	0.714773	-0.448376	0.653882	0.860628	Cryzl2	37.042
Sec16b	42.1153	-0.168834	0.492774	-0.34262	0.731884	0.894924	Sec16b	39.818
Brinp2	1415.46	-0.393997	0.182037	-2.16438	0.0304353	0.20072	Brinp2	1575.14
Astn1	1953.83	-0.0560669	0.154967	-0.361798	0.717503	0.88787	Astn1	1987.21
Gm37861	3.61591	-0.568441	0.963652	-0.589882	0.555269	NA	Gm37861	3.40799
Gm37367	0.664905	-2.30496	3.00138	-0.767966	0.442507	NA	Gm37367	0.631966
Pappa2	11.5748	-0.132202	0.813746	-0.162461	0.870943	0.951377	Pappa2	13.8591
Cop1	676.873	-0.306218	0.121745	-2.51524	0.0118951	0.113718	Cop1	729.085
Gm37115	0.978714	0.866815	2.62545	0.330159	0.74128	NA	Gm37115	1.24381
Tnr	1247.29	-0.311447	0.165151	-1.88583	0.0593179	0.282444	Tnr	1318.54
Gm37731	1.46218	-1.7529	1.98354	-0.883725	0.376844	NA	Gm37731	2.20487
Gm38039	0.689239	0.895661	2.34547	0.381869	0.702558	NA	Gm38039	0.310952
4930523C07Rik	9.382	0.0964184	0.669902	0.143929	0.885556	0.957545	4930523C07Rik	12.5409
4930562F07Rik	2.49885	0.543983	1.3152	0.413613	0.679157	NA	4930562F07Rik	3.24059
Tnn	158.279	-1.56065	0.288764	-5.40459	6.49579e-08	2.24031e-05	Tnn	243.051
Mrps14	1039.5	-0.294013	0.161334	-1.82239	0.0683965	0.304656	Mrps14	1072.88
Cacybp	1327.05	-0.39591	0.143834	-2.75254	0.00591341	0.0736075	Cacybp	1376.45
4933417C20Rik	1.20572	1.35345	1.72986	0.782402	0.433978	NA	4933417C20Rik	0.881719
Rabgap1l	1385.55	-0.491133	0.204148	-2.40577	0.0161384	0.13874	Rabgap1l	1367.77
Gm37529	12.0641	-1.25684	0.825552	-1.52243	0.127902	0.418571	Gm37529	12.3643
Gm37212	2.09205	-1.31581	2.01231	-0.653882	0.513188	NA	Gm37212	2.33418
Gm38302	0.815928	1.81788	2.52936	0.71871	0.472319	NA	Gm38302	0.846576
Gm37328	4.25391	0.659148	1.01268	0.650896	0.515114	NA	Gm37328	2.13636
Gm38329	7.2145	-0.954684	0.704823	-1.3545	0.175577	0.489235	Gm38329	9.99535
Gm37083	1.41382	-0.899708	1.60416	-0.56086	0.574893	NA	Gm37083	3.73417
Rc3h1	291.473	-0.387507	0.188693	-2.05364	0.0400103	0.232856	Rc3h1	299.282
Gm37653	0.775301	-1.91579	2.57214	-0.744823	0.456379	NA	Gm37653	1.45249
Serpinc1	1.46234	0.227725	1.68369	0.135254	0.892411	NA	Serpinc1	1.14153
Zbtb37	141.858	0.279914	0.25524	1.09667	0.272785	0.594263	Zbtb37	106.579
Gas5	1140.97	0.1086	0.235604	0.460941	0.644841	0.855339	Gas5	1066.55
Dars2	443.576	-0.12883	0.164495	-0.783183	0.43352	0.727563	Dars2	455.349
Cenpl	23.1282	-0.0281242	0.457348	-0.0614942	0.950966	0.983292	Cenpl	22.2015
Klhl20	197.491	-0.0728525	0.258049	-0.28232	0.777698	0.91383	Klhl20	190.334
Ankrd45	159.051	-0.382474	0.261046	-1.46516	0.142877	0.442981	Ankrd45	169.54
Prdx6	1739.28	0.258393	0.165375	1.56247	0.118177	0.403662	Prdx6	1817.01
Tnfsf18	4.52985	1.14536	1.67932	0.682038	0.495215	NA	Tnfsf18	2.62601
Gm15429	6.00188	0.711282	0.825709	0.86142	0.389007	NA	Gm15429	5.48811
Fasl	6.72645	0.00908515	1.05409	0.00861893	0.993123	NA	Fasl	3.86701
Gm37357	5.09248	-0.240437	0.826384	-0.290951	0.771089	NA	Gm37357	4.79751
Suco	471.592	-0.0196975	0.168601	-0.116829	0.906996	0.966481	Suco	402.056
Gm31925	0.671243	2.32257	2.78179	0.83492	0.403763	NA	Gm31925	0
4930558K02Rik	3.12697	0.0927423	1.15537	0.0802708	0.936022	NA	4930558K02Rik	4.32979
Pigc	160.729	0.0888488	0.200953	0.442138	0.658389	0.862339	Pigc	152.144
Dnm3	768.417	-0.443705	0.202492	-2.19122	0.0284357	0.193677	Dnm3	812.042
Dnm3os	1.39866	-1.31078	1.86838	-0.701561	0.482953	NA	Dnm3os	2.02187
Mettl13	244.99	0.176249	0.259761	0.678507	0.497451	0.767735	Mettl13	231.323
Vamp4	1253.8	0.0520583	0.168429	0.309082	0.757259	0.905043	Vamp4	1116.71
Myoc	11.9519	0.354628	0.600058	0.590989	0.554528	0.808156	Myoc	7.17887
Prrc2c	1323.24	0.0375389	0.181243	0.207119	0.835917	0.937203	Prrc2c	1317.88
Gm27616	0.735142	0.872116	2.16289	0.403218	0.686788	NA	Gm27616	0.441051
Fmo1	0.816971	-1.52231	2.54742	-0.59759	0.550114	NA	Fmo1	0.881719
Fmo2	0.736908	-1.42197	3.46584	-0.410282	0.681599	NA	Fmo2	1.24381
Prrx1	9.45181	-2.02891	1.02402	-1.98131	0.0475566	0.255007	Prrx1	17.1339
Gorab	146.203	0.264955	0.211566	1.25235	0.210443	0.531218	Gorab	113.467
Rpsa-ps1	2.00217	-0.166717	1.50734	-0.110603	0.911931	NA	Rpsa-ps1	2.09174
Kifap3	3026.91	-0.662859	0.136372	-4.86066	1.16994e-06	0.000197265	Kifap3	3515.41
Scyl3	227.787	-0.144716	0.165074	-0.876673	0.380665	0.68807	Scyl3	212.302
BC055324	14.5796	0.372572	0.488035	0.763412	0.445218	0.736381	BC055324	12.1691
Mettl18	29.8786	-0.0521382	0.394047	-0.132315	0.894735	0.960785	Mettl18	30.765
Sele	1.76628	0.87027	1.7075	0.509677	0.610278	NA	Sele	2.34111
Selp	0.869989	-0.556812	2.28059	-0.244152	0.807113	NA	Selp	1.58082
Slc19a2	397.929	-0.527611	0.182902	-2.88467	0.00391825	0.0568991	Slc19a2	394.133
Ccdc181	165.24	0.320816	0.246239	1.30286	0.192621	0.509298	Ccdc181	140.002
Blzf1	222.798	-0.183899	0.25115	-0.732229	0.464029	0.748553	Blzf1	244.65
Nme7	163.827	0.284822	0.211414	1.34723	0.177908	0.492138	Nme7	154.211
Atp1b1	34578.6	-0.393081	0.178618	-2.20068	0.0277588	0.191559	Atp1b1	36230
Gm32391	65.5059	0.340734	0.258482	1.31821	0.187433	0.503179	Gm32391	66.4023
Gm37184	3.27348	4.66643	1.45999	3.19621	0.00139248	NA	Gm37184	2.67812
Dpt	18.1152	0.264582	0.59731	0.442957	0.657797	0.862277	Dpt	11.714
Gm20743	1.02866	1.06749	2.22187	0.480448	0.630909	NA	Gm20743	1.07125
Xcl1	0.61493	-0.847889	2.50773	-0.338111	0.73528	NA	Xcl1	1.33974
4930568G15Rik	1.89206	-0.0896638	1.40209	-0.0639503	0.94901	NA	4930568G15Rik	2.15335
Sft2d2	30.6117	0.185047	0.464412	0.398454	0.690296	0.875056	Sft2d2	30.6644
Tiprl	803.117	0.102799	0.226103	0.454653	0.649359	0.858065	Tiprl	793.153
Gm38190	5.19645	0.487729	1.01895	0.478657	0.632183	NA	Gm38190	3.18946
Gpr161	75.5573	0.332275	0.330613	1.00503	0.314884	0.632226	Gpr161	80.1343
Dcaf6	573.225	0.274629	0.245275	1.11968	0.26285	0.585634	Dcaf6	571.735
Gm37864	1.55198	3.13544	1.80272	1.73928	0.0819854	NA	Gm37864	1.40826
Mpc2	1876.83	-0.420688	0.215504	-1.95212	0.0509244	0.262969	Mpc2	2068.68
Adcy10	1.42121	1.76178	1.85416	0.950176	0.342023	NA	Adcy10	0.882102
Mpzl1	386.982	-0.573477	0.205067	-2.79653	0.00516547	0.0677494	Mpzl1	428.916
Rcsd1	10.8622	-0.955773	0.748113	-1.27758	0.201398	0.522281	Rcsd1	16.4243
Creg1	685.654	0.147465	0.178102	0.827984	0.40768	0.708781	Creg1	647.403
Gm16565	2.71732	1.55588	1.26481	1.23013	0.218648	NA	Gm16565	3.02421
Cd247	0.722829	0.342656	2.37778	0.144107	0.885416	NA	Cd247	0.779444
Pou2f1	95.6811	0.129719	0.213191	0.608465	0.542879	0.799902	Pou2f1	83.5394
Dusp27	2.08082	-0.231484	2.11431	-0.109484	0.912818	NA	Dusp27	1.99581
Mael	0.615527	-1.33547	2.5425	-0.525259	0.599403	NA	Mael	1.00273
Ildr2	717.265	-0.400317	0.162875	-2.45781	0.0139786	0.125593	Ildr2	805.006
Gm15853	10.4257	-0.655975	0.61172	-1.07234	0.283565	0.601806	Gm15853	13.6279
Tada1	538.376	-0.0696334	0.158679	-0.43883	0.660784	0.863315	Tada1	506.831
Pogk	432.394	0.0502762	0.176395	0.285022	0.775628	0.91291	Pogk	422.561
Gm16418	22.1304	0.307289	0.4302	0.714292	0.475047	0.754062	Gm16418	19.2078
Gm6286	2.00321	1.95384	1.46799	1.33097	0.183199	NA	Gm6286	1.14153
Gm16701	51.972	0.27821	0.372937	0.745999	0.455668	0.743283	Gm16701	50.512
Fam78b	648.793	-0.131275	0.17215	-0.762562	0.445725	0.736404	Fam78b	689.908
Uck2	2396.71	-0.346986	0.174553	-1.98785	0.0468282	0.252979	Uck2	2601.65
Gm2453	3.82902	0.13565	1.16954	0.115986	0.907664	NA	Gm2453	4.652
Tmco1	969.246	-0.0760131	0.155733	-0.488098	0.625481	0.845273	Tmco1	904.278
Gm25911	7.26523	-0.245332	0.930121	-0.263764	0.791962	0.920286	Gm25911	6.29166
Aldh9a1	468.712	0.39557	0.179478	2.20401	0.0275239	0.190807	Aldh9a1	409.63
Mgst3	5197.65	-0.229736	0.220148	-1.04355	0.296693	0.615406	Mgst3	6386.46
Rxrg	140.645	0.656415	0.331673	1.9791	0.0478042	0.255944	Rxrg	113.775
Lmx1a	0.734491	1.21706	2.20899	0.550957	0.581663	NA	Lmx1a	0.259815
Pbx1	1387.9	-0.251444	0.19252	-1.30607	0.19153	0.508301	Pbx1	1454.19
Gm37524	2.47913	-0.270674	1.47404	-0.183627	0.854306	NA	Gm37524	2.33459
Gm38381	4.64565	-1.38162	0.978455	-1.41205	0.157936	NA	Gm38381	6.52718
Nuf2	5.77071	0.577505	0.81394	0.709517	0.478003	NA	Nuf2	5.17757
Gm36980	0.724743	-0.537788	2.51361	-0.213951	0.830586	NA	Gm36980	0.881719
Rgs5	256.779	-0.132901	0.320751	-0.414342	0.678624	0.870141	Rgs5	349.199
Rgs4	13265.8	-0.54972	0.193277	-2.8442	0.00445229	0.0614773	Rgs4	16114.6
Ccdc190	5.99565	-1.26058	1.15326	-1.09306	0.274368	NA	Ccdc190	11.0341
Gm15852	2.00573	-0.356061	1.4281	-0.249325	0.803109	NA	Gm15852	1.97111
Hsd17b7	246.522	-1.27274	0.25205	-5.04957	4.42798e-07	0.000108378	Hsd17b7	338.337
3110045C21Rik	31.8333	0.37001	0.319584	1.15778	0.246952	0.570016	3110045C21Rik	28.35
Ddr2	61.1163	-0.100004	0.344196	-0.290544	0.7714	0.911056	Ddr2	60.5206
Uap1	846.14	-0.456448	0.152423	-2.99462	0.00274787	0.0455228	Uap1	938.917
Gm37748	1.47446	1.5334	1.64666	0.931218	0.351741	NA	Gm37748	0.700866
Uhmk1	1563.83	-1.13145	0.247659	-4.56859	4.91011e-06	0.000610745	Uhmk1	2001.19
Gm6345	5.69226	0.625406	0.865631	0.722486	0.469996	NA	Gm6345	5.98146
Sh2d1b1	3.48661	0.358921	1.04507	0.343443	0.731265	NA	Sh2d1b1	3.78707
Gm7694	25.6103	1.19833	0.452818	2.64638	0.00813585	0.0892638	Gm7694	14.4766
Nos1ap	153.024	0.504552	0.352389	1.4318	0.1522	0.454578	Nos1ap	172.144
Gm7299	0.875101	2.99884	2.106	1.42395	0.15446	NA	Gm7299	0
Olfml2b	155.882	0.98184	0.244592	4.01419	5.96509e-05	0.00337766	Olfml2b	135.655
Atf6	628.613	-0.109303	0.268739	-0.406724	0.684211	0.87279	Atf6	644.943
Dusp12	306.78	0.110196	0.188389	0.584938	0.558589	0.810289	Dusp12	294.452
Gm26620	4.1258	1.36141	1.04052	1.3084	0.190737	NA	Gm26620	3.88991
Fcrlb	0.795693	0.337029	2.30618	0.146142	0.88381	NA	Fcrlb	0.310952
Gm2962	2.51156	-1.84262	1.10848	-1.66229	0.0964543	NA	Gm2962	4.72129
Fcgr2b	16.8746	-1.37546	0.49405	-2.78406	0.00536833	0.0694496	Fcgr2b	31.2954
Fcgr4	7.43511	-1.62413	0.753291	-2.15604	0.0310802	0.202323	Fcgr4	10.7792
Fcgr3	44.806	-0.987972	0.324667	-3.04303	0.00234209	0.0405722	Fcgr3	72.838
Cfap126	12.5796	-1.16826	0.626732	-1.86405	0.0623152	0.290696	Cfap126	18.0678
Sdhc	2671.28	-0.289458	0.153268	-1.88858	0.0589487	0.281836	Sdhc	2914.65
Mpz	1.15794	1.24878	1.83799	0.679425	0.496868	NA	Mpz	1.65899
Pcp4l1	1695.56	-0.211577	0.165998	-1.27457	0.20246	0.523208	Pcp4l1	1778.03
Nr1i3	2.38413	0.261983	1.23031	0.212941	0.831373	NA	Nr1i3	2.5944
Tomm40l	2097.73	-0.39001	0.186722	-2.08872	0.0367329	0.22307	Tomm40l	2637.73
Apoa2	30.4037	-0.767576	0.411997	-1.86306	0.0624536	0.291073	Apoa2	40.0511
Fcer1g	48.5533	-1.30356	0.46392	-2.80988	0.00495607	0.065882	Fcer1g	71.4784
Ndufs2	4232.76	-0.180891	0.145242	-1.24545	0.212968	0.534048	Ndufs2	4737.29
Adamts4	39.7999	0.574203	0.381746	1.50415	0.132543	0.425417	Adamts4	46.5917
B4galt3	1072.15	-0.0310248	0.146745	-0.211419	0.83256	0.936089	B4galt3	1185.96
Ppox	251.423	0.0900192	0.200715	0.448493	0.653797	0.860628	Ppox	226.545
Usp21	554.895	-0.146869	0.138295	-1.06199	0.288238	0.607721	Usp21	643.626
Ufc1	1261.65	-0.399817	0.145046	-2.75648	0.00584269	0.0731445	Ufc1	1561.7
Rpl27-ps1	1.0853	2.02931	2.15048	0.943655	0.345346	NA	Rpl27-ps1	0.932856
Gm20045	15.1651	0.15735	0.591701	0.265929	0.790294	0.919616	Gm20045	11.0261
Dedd	663.972	0.177564	0.136555	1.30031	0.193495	0.510612	Dedd	634.402
Nit1	667.617	0.214662	0.156299	1.3734	0.169628	0.480063	Nit1	642.374
Pfdn2	1730.48	0.093248	0.154928	0.601881	0.547253	0.802653	Pfdn2	1716.22
Gm37154	0.778218	3.44348	2.51287	1.37034	0.170581	NA	Gm37154	0.310952
Klhdc9	82.1144	0.157565	0.246909	0.638152	0.523375	0.785951	Klhdc9	92.3149
Nectin4	31.1373	0.871198	0.435424	2.0008	0.0454136	0.248791	Nectin4	25.4761
Arhgap30	2.28991	-2.09456	1.26184	-1.65993	0.0969285	NA	Arhgap30	4.23187
Usf1	1442.99	-0.0640028	0.144833	-0.441908	0.658556	0.862453	Usf1	1475.55
Tstd1	10.0662	0.0270362	0.660128	0.0409559	0.967331	0.989682	Tstd1	9.70632
Gm26641	2.14542	0.355382	1.45313	0.244563	0.806795	NA	Gm26641	2.83525
F11r	7.36985	0.963189	0.81025	1.18875	0.234536	0.557692	F11r	6.36942
B930036N10Rik	1.47548	0.4842	1.87958	0.257611	0.796707	NA	B930036N10Rik	0.779444
Alyref2	83.7457	0.581828	0.280261	2.07602	0.0378919	0.225628	Alyref2	66.708
Cd244a	0.655388	-1.06398	2.3912	-0.444955	0.656352	NA	Cd244a	0.570767
Ly9	2.44483	0.620054	1.32412	0.468277	0.639587	NA	Ly9	2.07439
Slamf7	0.655194	2.7369	2.25788	1.21216	0.225453	NA	Slamf7	0.310952
Cd48	2.88024	-3.93681	1.51708	-2.59498	0.00945951	NA	Cd48	6.01977
Tma7-ps	12.3212	0.722746	0.560171	1.29022	0.196973	0.51589	Tma7-ps	8.62208
Slamf1	1.91213	0.254419	1.2398	0.20521	0.837408	NA	Slamf1	2.96478
Cd84	9.49226	-1.5385	0.680668	-2.26028	0.0238039	0.175527	Cd84	12.4814
Slamf6	0.634633	-1.56523	2.96023	-0.528752	0.596977	NA	Slamf6	1.21911
Vangl2	212.05	0.0547863	0.19756	0.277314	0.781539	0.915626	Vangl2	242.282
Nhlh1	21.0948	0.0754162	0.443337	0.17011	0.864923	0.949017	Nhlh1	27.6604
Ncstn	1052.29	0.197116	0.138647	1.42171	0.15511	0.458739	Ncstn	1115.79
Copa	2882.06	0.179157	0.14071	1.27324	0.202934	0.523692	Copa	2983.01
Pex19	1760.94	0.00435654	0.124414	0.0350165	0.972067	0.991471	Pex19	1880.42
Dcaf8	1366.07	-0.223569	0.118622	-1.88471	0.0594689	0.282837	Dcaf8	1480.95
Pea15a	5745.39	0.318462	0.16406	1.94113	0.0522424	0.266585	Pea15a	5923.39
Casq1	3.28986	1.5238	1.25631	1.21292	0.22516	NA	Casq1	1.92691
Gm17224	2.3096	0.176076	1.30197	0.135238	0.892424	NA	Gm17224	1.66155
Igsf8	3384.16	-0.118881	0.201884	-0.588856	0.555958	0.809174	Igsf8	4278.61
Atp1a2	369.878	-1.03429	0.333172	-3.10438	0.00190678	0.0364438	Atp1a2	531.628
Kcnj9	528.958	0.128752	0.170795	0.753837	0.450947	0.74028	Kcnj9	560.335
Gm36937	1.40801	-1.50179	1.57978	-0.950629	0.341793	NA	Gm36937	2.80999
Kcnj10	46.7261	-1.42558	1.35992	-1.04829	0.294507	0.614061	Kcnj10	26.082
Pigm	186.445	-0.408927	0.224225	-1.82374	0.068192	0.304536	Pigm	181.917
Slamf9	10.1785	-1.30017	0.713894	-1.82124	0.0685708	0.304837	Slamf9	16.0177
Igsf9	59.219	0.493683	0.344462	1.4332	0.1518	0.454258	Igsf9	61.5124
Tagln2	112.298	-0.470073	0.241131	-1.94945	0.0512422	0.263464	Tagln2	199.904
Cfap45	43.793	-0.157369	0.314693	-0.50007	0.617026	0.841197	Cfap45	43.8276
4933439K11Rik	1.91737	-0.590623	1.34932	-0.437719	0.66159	NA	4933439K11Rik	2.38809
Vsig8	4.17223	-0.124855	0.921526	-0.135487	0.892227	NA	Vsig8	4.68574
Slamf8	0.7017	-3.19917	2.37434	-1.34739	0.177854	NA	Slamf8	1.53145
Dusp23	193.365	-0.247736	0.197249	-1.25595	0.209133	0.529727	Dusp23	225.841
Ackr1	1007.2	-0.883534	0.24662	-3.58257	0.000340234	0.0111165	Ackr1	1328.56
Cadm3	6360.66	-0.415305	0.179022	-2.31985	0.0203487	0.160662	Cadm3	7924.16
Aim2	4.43577	-0.824077	0.984113	-0.837381	0.402379	NA	Aim2	5.97339
Ifi209	2.15407	-2.0035	1.36607	-1.46662	0.14248	NA	Ifi209	2.01593
Ifi207	1.38207	-1.36052	1.96126	-0.693695	0.487873	NA	Ifi207	2.64516
Ifi204	3.97953	-4.39951	1.56357	-2.81376	0.00489652	NA	Ifi204	7.96329
Mndal	6.51969	-1.4706	0.889422	-1.65343	0.0982428	NA	Mndal	9.55039
Ifi211	1.87787	-1.94074	1.85043	-1.04881	0.294267	NA	Ifi211	4.14878
Ifi203	4.69075	-3.1096	1.31538	-2.36403	0.0180775	NA	Ifi203	6.23597
Spta1	2.72718	0.497488	1.24402	0.399903	0.689228	NA	Spta1	2.16164
Fmn2	518.457	-0.314257	0.171132	-1.83635	0.0663066	0.300898	Fmn2	561.699
Grem2	414.015	-0.228094	0.242404	-0.940968	0.346721	0.661075	Grem2	418.188
Rgs7	1005.67	-0.339649	0.15743	-2.15746	0.0309702	0.202001	Rgs7	1122.27
5730408A14Rik	1.39618	0.634875	1.98849	0.319275	0.749518	NA	5730408A14Rik	1.0904
Fh1	1471.25	-0.22146	0.146292	-1.51382	0.130072	0.421463	Fh1	1617.43
Opn3	105.23	-0.920779	0.3054	-3.015	0.0025698	0.0434262	Opn3	138.174
Chml	122.015	-0.805887	0.298434	-2.70039	0.00692581	0.0814741	Chml	134.699
Exo1	4.23871	-0.851239	0.919153	-0.926112	0.354388	NA	Exo1	5.4571
Pld5	38.8737	0.235763	0.424599	0.555262	0.578716	0.821175	Pld5	32.277
Rbm8a2	2.85689	-0.795117	1.06991	-0.743162	0.457383	NA	Rbm8a2	2.86428
Gm38101	3.2509	-0.832774	1.24813	-0.667216	0.504634	NA	Gm38101	2.47298
Cep170	1317.33	-0.0283501	0.140269	-0.202113	0.839829	0.93916	Cep170	1190.29
Gm38104	2.25733	-1.02382	1.89059	-0.541537	0.588137	NA	Gm38104	1.0904
Sdccag8	129.952	0.25203	0.300016	0.840054	0.400878	0.702874	Sdccag8	109.195
Gm37490	6.1483	-0.672575	0.822765	-0.817457	0.413667	NA	Gm37490	5.85057
Gm15423	4.28115	-0.941043	0.918877	-1.02412	0.305777	NA	Gm15423	7.40888
Gm37519	0.90785	0.0504108	2.62376	0.0192132	0.984671	NA	Gm37519	1.14192
Akt3	715.073	0.406837	0.187676	2.16776	0.0301771	0.200412	Akt3	650.312
Gm37960	0.710249	-0.0789903	2.59353	-0.0304567	0.975703	NA	Gm37960	0.570767
Gm37106	1.28078	-3.48697	1.84445	-1.89052	0.0586888	NA	Gm37106	2.37032
Gm38146	0.716428	0.79944	2.97752	0.268492	0.788321	NA	Gm38146	0.259815
Gm37706	2.66508	-0.160166	1.44986	-0.11047	0.912036	NA	Gm37706	2.74011
Gm37463	0.676348	-2.12551	2.75611	-0.771198	0.44059	NA	Gm37463	0.779444
Gm26801	2.04983	-0.575295	1.44794	-0.39732	0.691131	NA	Gm26801	2.59479
Zbtb18	1311.1	-0.443596	0.189413	-2.34195	0.0191831	0.154799	Zbtb18	1294.24
Gm29856	5.04611	0.245444	0.916012	0.267949	0.788739	NA	Gm29856	4.66759
Adss	605.684	-0.154354	0.205071	-0.752684	0.45164	0.740897	Adss	615.763
Catspere2	18.5178	-0.818334	0.486936	-1.68058	0.0928447	0.354849	Catspere2	18.0378
Desi2	262.441	-0.175897	0.153188	-1.14825	0.250867	0.573934	Desi2	242.013
Gm37486	0.81775	-0.417922	2.0558	-0.203289	0.838909	NA	Gm37486	0.813202
B230369F24Rik	32.0886	0.375024	0.376233	0.996788	0.318868	0.636938	B230369F24Rik	21.4754
Cox20	191.726	0.125217	0.204979	0.610876	0.541282	0.798861	Cox20	180.329
Hnrnpu	3053.52	-0.237972	0.148703	-1.60032	0.109528	0.387161	Hnrnpu	2837.29
Gm38300	23.3334	-0.498765	0.399011	-1.25001	0.211298	0.532455	Gm38300	26.8762
Efcab2	81.7789	-0.535056	0.295308	-1.81186	0.0700081	0.308432	Efcab2	90.2531
Kif26b	138.067	0.0184893	0.224431	0.0823831	0.934342	0.977082	Kif26b	158.488
Smyd3	579.082	0.47875	0.193452	2.47477	0.0133322	0.121511	Smyd3	512.319
Gm5561	22.956	0.771132	0.485742	1.58753	0.112392	0.393336	Gm5561	19.4126
Tfb2m	107.541	-0.501914	0.209365	-2.39731	0.0165158	0.140802	Tfb2m	121.121
Cnst	407.1	0.15386	0.168485	0.913198	0.361139	0.672757	Cnst	393.63
Sccpdh	1594.91	0.298008	0.154468	1.92926	0.0536991	0.270008	Sccpdh	1364.46
Kif28	2.88131	0.466801	1.07112	0.435804	0.662979	NA	Kif28	2.08543
Ahctf1	157.927	0.180895	0.20373	0.887916	0.374586	0.682805	Ahctf1	151.133
Gm10518	0.504357	-0.0807792	3.21866	-0.0250972	0.979977	NA	Gm10518	0.310952
Gm37070	0.891962	-2.68551	2.12938	-1.26117	0.207247	NA	Gm37070	1.71268
Cdc42bpa	1219.93	-0.121611	0.18564	-0.655092	0.512409	0.778881	Cdc42bpa	1210.24
Coq8a	754.56	0.32888	0.273825	1.20106	0.229728	0.553735	Coq8a	800.751
Gm37336	2.7595	-1.87944	1.32784	-1.41541	0.156947	NA	Gm37336	3.6224
Psen2	495.594	0.0206305	0.148639	0.138796	0.889612	0.9589	Psen2	507.359
Gm31728	2.2018	1.22348	1.22714	0.997019	0.318755	NA	Gm31728	1.11645
Gm5069	11.7811	0.350511	0.587193	0.596926	0.550557	0.804807	Gm5069	14.5923
Itpkb	49.7569	0.521669	0.358507	1.45511	0.145637	0.447458	Itpkb	68.4049
Gm37033	0.685105	1.22963	2.59439	0.473958	0.63553	NA	Gm37033	0.259815
Stum	730.366	0.28416	0.311387	0.912561	0.361473	0.672949	Stum	785.358
Parp1	1118.94	-1.28408	0.193152	-6.64805	2.97008e-11	6.43871e-08	Parp1	1553.47
Lin9	21.8214	0.566884	0.434152	1.30573	0.191645	0.508428	Lin9	16.6108
Acbd3	347.723	0.0568807	0.199748	0.284763	0.775826	0.912931	Acbd3	310.018
H3f3a	1202.3	0.123199	0.159314	0.773312	0.439338	0.7319	H3f3a	1096.58
H3f3aos	7.80437	0.685556	0.651996	1.05147	0.293042	0.612353	H3f3aos	5.25927
Sde2	407.628	-0.0734842	0.198136	-0.370878	0.710728	0.885697	Sde2	395.759
Lefty2	27.0301	1.9436	0.453343	4.28727	1.80884e-05	0.00146787	Lefty2	25.0802
Pycr2	981.817	0.0607566	0.194042	0.313111	0.754197	0.904528	Pycr2	1049.08
Lefty1	1.3771	1.24758	2.30331	0.541645	0.588063	NA	Lefty1	1.94388
Tmem63a	15.2951	-0.248725	0.583447	-0.426302	0.669888	0.8667	Tmem63a	18.8783
Ephx1	522.153	0.428381	0.296772	1.44347	0.148889	0.450705	Ephx1	593.372
Nvl	306.722	-0.0442713	0.180803	-0.244859	0.806565	0.926823	Nvl	276.617
Cnih4	393.483	-0.54665	0.17009	-3.21389	0.00130948	0.0283876	Cnih4	448.849
Wdr26	941.117	-0.330549	0.147188	-2.24576	0.0247194	0.17931	Wdr26	977.173
A430110L20Rik	4.37936	-0.16159	0.978672	-0.165112	0.868856	NA	A430110L20Rik	4.34459
Rpl35a-ps2	20.6969	0.917341	0.524326	1.74956	0.0801936	0.330574	Rpl35a-ps2	17.4808
Cnih3	2208.34	-0.136481	0.198082	-0.689014	0.490814	0.764334	Cnih3	2468.49
Ccdc121	0.587161	-0.894071	2.91631	-0.306576	0.759166	NA	Ccdc121	0.596823
Dnah14	1.92892	-0.256896	1.44433	-0.177865	0.858829	NA	Dnah14	2.49134
Lbr	109.232	0.285043	0.246115	1.15817	0.246795	0.570016	Lbr	88.569
Enah	1629.71	-0.360825	0.18402	-1.96079	0.0499033	0.260971	Enah	1737.73
2700078F05Rik	5.04405	-0.338228	1.02596	-0.329669	0.74165	NA	2700078F05Rik	5.29069
Gm38359	1.99241	0.0470662	1.58836	0.0296319	0.976361	NA	Gm38359	2.41355
Gm37018	3.19521	-0.0450191	1.33705	-0.0336704	0.97314	NA	Gm37018	2.31682
Gm37258	2.14834	-0.38261	1.5597	-0.245309	0.806217	NA	Gm37258	1.86669
Srp9	861.479	-0.244874	0.170172	-1.43898	0.150157	0.452181	Srp9	893.138
Degs1	2268.57	-0.269273	0.153885	-1.74983	0.0801474	0.330574	Degs1	2378.52
Fbxo28	474.64	-0.726912	0.185633	-3.91585	9.00854e-05	0.00452664	Fbxo28	551.193
Trp53bp2	105.682	0.687911	0.262707	2.61854	0.00883059	0.0937092	Trp53bp2	86.1767
Capn2	701.917	-0.683875	0.272642	-2.50832	0.0121305	0.114763	Capn2	807.42
Gm37885	0.501455	-1.28569	3.85685	-0.333352	0.738869	NA	Gm37885	1.83154
Susd4	2441.92	0.379061	0.121734	3.11386	0.00184658	0.0357549	Susd4	2292.55
Disp1	121.543	0.412084	0.246574	1.67124	0.0946746	0.358488	Disp1	105.57
BC085271	0.849982	-1.37963	2.38818	-0.577691	0.563473	NA	BC085271	2.02364
Brox	737.739	-0.326005	0.136346	-2.39101	0.0168022	0.142046	Brox	743.172
Aida	436.837	0.39236	0.184259	2.12939	0.0332218	0.211362	Aida	378.448
Mia3	1349.56	0.0319388	0.128879	0.247821	0.804273	0.925931	Mia3	1285.19
Gm37339	0.651096	2.38976	2.32691	1.02701	0.304416	NA	Gm37339	0.112336
Taf1a	137.943	0.0904766	0.304952	0.296691	0.766702	0.909026	Taf1a	116.94
Gm37986	14.4296	-0.265879	0.552641	-0.481107	0.630441	0.847488	Gm37986	11.7418
Hhipl2	9.70855	-0.089225	0.678339	-0.131535	0.895352	0.960957	Hhipl2	9.0961
Gm33973	0.573243	-1.4604	2.65533	-0.549987	0.582328	NA	Gm33973	0.890396
Dusp10	85.0024	0.0451872	0.241246	0.187308	0.851419	0.943963	Dusp10	83.5373
1700056E22Rik	1.96252	0.0282015	1.30909	0.0215428	0.982813	NA	1700056E22Rik	2.57585
Hlx	8.18978	0.538949	0.746373	0.72209	0.470239	0.751619	Hlx	6.82233
Gm34342	5.09409	-1.15237	0.94277	-1.22232	0.221586	NA	Gm34342	6.14058
2001-03-01	1.71736	0.692239	1.7577	0.393833	0.693705	NA	2001-03-01	2.01376
2002-03-01	928.264	0.065089	0.213467	0.304914	0.760432	0.906342	2002-03-01	1062.65
C130074G19Rik	28.9607	1.12568	0.558395	2.01593	0.0438078	0.243999	C130074G19Rik	26.4895
Mark1	1120.9	0.0204587	0.107406	0.19048	0.848933	0.943732	Mark1	1111.65
Rab3gap2	1278.55	0.149596	0.115132	1.29934	0.193827	0.510785	Rab3gap2	1199.4
Iars2	342.026	0.208867	0.239724	0.871285	0.383599	0.689623	Iars2	351.269
Gm37785	6.238	1.71859	0.889389	1.93233	0.0533191	NA	Gm37785	3.80404
Bpnt1	680.7	-0.0871747	0.162263	-0.537243	0.5911	0.826827	Bpnt1	688.016
4930532G15Rik	1.91605	0.56133	1.2579	0.446244	0.655421	NA	4930532G15Rik	1.88445
Eprs	1453.83	-0.286575	0.144578	-1.98215	0.0474624	0.254592	Eprs	1554.17
Gm2061	25.9956	0.643627	0.415919	1.54748	0.121747	0.408657	Gm2061	20.8591
Slc30a10	66.2342	0.361745	0.291253	1.24203	0.214225	0.535475	Slc30a10	61.6742
Lyplal1	175.662	-0.321574	0.198113	-1.62319	0.104549	0.379075	Lyplal1	178.295
Tgfb2	97.5872	0.870329	0.289113	3.01035	0.0026095	0.0438045	Tgfb2	84.7827
Gm29491	0.972889	-0.223217	1.71535	-0.13013	0.896464	NA	Gm29491	1.0904
Rrp15	98.7642	0.00660798	0.241895	0.0273176	0.978206	0.994259	Rrp15	87.6882
A430105J06Rik	4.00433	-0.566199	0.927452	-0.610489	0.541538	NA	A430105J06Rik	3.91676
Gm3809	2.32429	-0.056137	1.12251	-0.0500103	0.960114	NA	Gm3809	1.69492
Spata17	6.45093	1.01928	0.938933	1.08557	0.277668	NA	Spata17	4.67885
Gpatch2	102.153	0.0446765	0.267328	0.167123	0.867274	0.949658	Gpatch2	99.2509
Gm37254	24.5786	-0.385254	0.441695	-0.872217	0.38309	0.689581	Gm37254	24.1061
Gm38155	0.936051	-2.25784	2.41456	-0.935094	0.34974	NA	Gm38155	2.18079
Gm37896	0.755293	-1.49983	2.28993	-0.654968	0.512488	NA	Gm37896	1.14153
Esrrg	172.103	-1.71276	0.546139	-3.13613	0.00171196	0.0336951	Esrrg	246.429
Gm36388	2.00534	-0.0142942	1.26138	-0.0113322	0.990958	NA	Gm36388	2.42954
Ush2a	0.958755	-2.28196	4.62234	-0.493679	0.621533	NA	Ush2a	2.87791
Kctd3	1060.35	0.215177	0.149357	1.44069	0.149672	0.451427	Kctd3	1055.85
Kcnk2	527.244	0.0360083	0.168224	0.214049	0.830509	0.936089	Kcnk2	537.263
Pdcd5-ps	41.2169	-0.0697016	0.328631	-0.212097	0.832032	0.936089	Pdcd5-ps	40.157
A430027H14Rik	38.2004	-0.295136	0.365166	-0.808224	0.418961	0.716176	A430027H14Rik	44.4156
Cenpf	54.7639	-0.736117	0.365478	-2.01412	0.0439967	0.244561	Cenpf	74.4534
Ptpn14	37.5901	0.27214	0.385296	0.706314	0.479993	0.756379	Ptpn14	39.8643
Gm26574	0.837453	1.37199	2.5296	0.542376	0.58756	NA	Gm26574	0.441051
Gm37422	1.14783	0.920693	2.09548	0.439371	0.660393	NA	Gm37422	0.259815
Smyd2	1632	-0.0109135	0.143058	-0.076287	0.939191	0.978993	Smyd2	1633.55
Gm38245	1.60454	1.86713	1.80898	1.03215	0.302003	NA	Gm38245	0.310952
Prox1	57.8533	-0.723851	0.325497	-2.22383	0.0261597	0.185155	Prox1	62.5894
Prox1os	7.29909	-0.497609	0.745357	-0.667611	0.504382	0.772946	Prox1os	7.35063
Rps6kc1	482.156	0.147165	0.148894	0.988384	0.322965	0.640736	Rps6kc1	500.443
Angel2	311.563	0.20539	0.155366	1.32197	0.186177	0.502181	Angel2	275.091
Vash2	143.543	0.559261	0.226135	2.47313	0.0133934	0.121923	Vash2	120.434
Gm31373	5.8786	-0.379968	0.780834	-0.486618	0.626529	NA	Gm31373	6.50346
Gm37095	6.05326	-0.373986	0.765776	-0.488375	0.625284	NA	Gm37095	5.26638
Gm8407	11.595	-0.921865	0.622371	-1.48121	0.13855	0.434938	Gm8407	12.7052
Flvcr1	223.433	-0.315188	0.248963	-1.26601	0.205511	0.526337	Flvcr1	202.458
Spata45	1.30462	-2.71557	2.13844	-1.26989	0.204126	NA	Spata45	1.45346
Tatdn3	290.964	-0.299688	0.253359	-1.18286	0.236865	0.560432	Tatdn3	261.592
Nsl1	19.6376	0.652421	0.44975	1.45063	0.146882	0.448659	Nsl1	14.2754
Batf3	44.8459	0.554366	0.390975	1.41791	0.156218	0.460492	Batf3	39.1937
Atf3	576.621	0.524126	0.262303	1.99817	0.0456986	0.249919	Atf3	506.065
D730003I15Rik	49.1543	-0.241889	0.323721	-0.747214	0.454934	0.742805	D730003I15Rik	58.9543
Gm37074	4.75446	-0.203085	0.953657	-0.212954	0.831363	NA	Gm37074	3.7373
Gm37168	2.70953	-1.11102	1.19088	-0.932943	0.350849	NA	Gm37168	3.13239
Nenf	1321.05	0.0428349	0.238045	0.179945	0.857196	0.9461	Nenf	1407.7
Tmem206	325.649	0.511166	0.210805	2.42483	0.0153156	0.133571	Tmem206	285.26
Ppp2r5a	1051.04	0.317781	0.153125	2.07531	0.0379582	0.2258	Ppp2r5a	950.552
Gm32200	29.6291	0.760622	0.364413	2.08725	0.0368651	0.223169	Gm32200	21.3394
9430037O13Rik	3.81299	0.336661	1.04597	0.321866	0.747554	NA	9430037O13Rik	4.44528
Dtl	168.049	0.733246	0.196213	3.73699	0.000186238	0.00745689	Dtl	130.57
Ints7	264.818	-0.317639	0.163638	-1.94111	0.0522454	0.266585	Ints7	295.622
Lpgat1	1640.75	-0.479636	0.248087	-1.93334	0.0531947	0.268987	Lpgat1	1723.09
Gm38037	2.92837	1.02132	1.27722	0.79964	0.42392	NA	Gm38037	3.58687
Nek2	14.8326	0.6434	0.532588	1.20806	0.227023	0.550155	Nek2	11.3442
1700034H15Rik	24.8446	0.135723	0.415408	0.326722	0.743878	0.899398	1700034H15Rik	20.7221
Slc30a1	326.457	-0.273571	0.16177	-1.69111	0.0908159	0.351176	Slc30a1	330.99
Rd3	2.4264	-2.44158	1.54039	-1.58505	0.112956	NA	Rd3	4.86561
Gm26670	5.96532	0.243416	0.992312	0.245302	0.806223	NA	Gm26670	6.88728
Traf5	9.79723	0.504734	0.615433	0.820128	0.412143	0.711764	Traf5	7.19348
Gstp-ps	14.0619	1.03405	0.630967	1.63883	0.101249	0.37222	Gstp-ps	9.88954
Rcor3	261.248	-0.26013	0.235495	-1.10461	0.269329	0.59118	Rcor3	234.549
Gm10516	46.9752	-0.878666	0.365542	-2.40374	0.0162285	0.138985	Gm10516	58.6092
Kcnh1	641.444	0.135434	0.177411	0.763396	0.445227	0.736381	Kcnh1	624.009
Hhat	20.4123	-0.171382	0.462441	-0.370603	0.710933	0.885697	Hhat	21.7258
A730013G03Rik	1.11825	1.09997	1.89563	0.58027	0.561733	NA	A730013G03Rik	0.372151
Sertad4	100.066	-0.0655435	0.226695	-0.289126	0.772485	0.911473	Sertad4	91.1586
Gm15867	4.32592	-0.505281	0.915532	-0.551899	0.581018	NA	Gm15867	5.48947
Syt14	114.484	-0.385228	0.236994	-1.62548	0.104061	0.377962	Syt14	114.755
Gm31406	2.27416	-0.615397	1.11222	-0.553306	0.580054	NA	Gm31406	3.27848
Diexf	244.73	-0.255153	0.194941	-1.30887	0.190577	0.507459	Diexf	242.131
Irf6	8.84003	0.211845	0.684198	0.309626	0.756845	0.905039	Irf6	7.9982
A130010J15Rik	61.9961	-0.258396	0.302637	-0.853815	0.393207	0.697723	A130010J15Rik	67.0647
Traf3ip3	17.0286	-1.23325	0.506414	-2.43525	0.0148814	0.130989	Traf3ip3	21.6515
Lamb3	85.7969	0.745238	0.329094	2.26451	0.0235425	0.17437	Lamb3	88.8279
Hsd11b1	655.415	0.480285	0.223043	2.15333	0.0312925	0.202846	Hsd11b1	732.454
G0s2	34.6898	-0.364167	0.400088	-0.910218	0.362707	0.673526	G0s2	47.4614
Gm37691	3.88112	0.59186	1.01082	0.585523	0.558196	NA	Gm37691	3.4763
Camk1g	1246.02	-0.0268223	0.168346	-0.159328	0.87341	0.952771	Camk1g	1418.47
Plxna2	1426.02	-0.0363309	0.1427	-0.254597	0.799035	0.923728	Plxna2	1403.22
Gm37783	0.99339	-2.55566	2.29345	-1.11433	0.265138	NA	Gm37783	2.32609
Gm37674	0.781107	1.15389	2.57041	0.448911	0.653496	NA	Gm37674	1.24381
Gm38036	2.15036	0.37444	1.63688	0.228753	0.819061	NA	Gm38036	2.6096
Cd34	17.5695	-0.348805	0.582307	-0.599005	0.549169	0.803708	Cd34	20.6344
Gm16897	1.47113	0.40422	1.78814	0.226055	0.821158	NA	Gm16897	2.67812
A330023F24Rik	114.135	1.09198	0.326979	3.3396	0.000838986	0.0207124	A330023F24Rik	60.826
Gm37334	4.11515	-0.41856	1.14756	-0.364738	0.715307	NA	Gm37334	4.35784
9630010A21Rik	4.93751	0.0275839	0.961917	0.0286759	0.977123	NA	9630010A21Rik	2.95924
Cd46	29.1972	0.10154	0.492015	0.206375	0.836498	0.937409	Cd46	21.8975
Gm37366	1.03359	2.72457	2.2583	1.20647	0.227637	NA	Gm37366	0.310952
Gm37132	0.817616	1.84948	2.58715	0.714871	0.474689	NA	Gm37132	0
Cr1l	60.6017	0.115361	0.324798	0.355178	0.722456	0.890526	Cr1l	68.5338
Cr2	10.2577	0.331247	0.677945	0.488605	0.625122	0.845203	Cr2	8.28605
Fam171a1	725.202	-0.39861	0.143456	-2.77863	0.00545894	0.0700841	Fam171a1	820.152
Nmt2	1578.4	-0.254192	0.151778	-1.67476	0.0939814	0.357215	Nmt2	1552.94
Rpp38	73.0757	0.354136	0.289602	1.22284	0.221391	0.543133	Rpp38	64.4111
Acbd7	23.2115	-0.167906	0.455396	-0.368704	0.712349	0.885762	Acbd7	25.5223
Meig1	25.743	-0.45645	0.395478	-1.15417	0.248429	0.571284	Meig1	35.2411
Dclre1c	48.8509	0.449487	0.317055	1.41769	0.15628	0.460528	Dclre1c	38.5938
Suv39h2	46.5959	-0.128142	0.289423	-0.442749	0.657947	0.862294	Suv39h2	42.5113
Hspa14	405.631	0.0228271	0.168799	0.135232	0.892428	0.960068	Hspa14	375.124
Gm45902	22.3371	-0.691047	0.433623	-1.59366	0.111012	0.390286	Gm45902	24.2153
Cdnf	22.6166	0.65821	0.60168	1.09395	0.273975	0.594821	Cdnf	19.0173
Fam107b	182.584	0.393787	0.230873	1.70564	0.0880748	0.346786	Fam107b	169.741
Gm13181	1.28677	0.361257	1.75316	0.20606	0.836744	NA	Gm13181	0.372151
Frmd4a	413.034	0.247659	0.151915	1.63024	0.10305	0.375897	Frmd4a	366.109
Gm10862	3.36011	-0.161277	1.1224	-0.143689	0.885746	NA	Gm10862	2.85422
Gm38085	4.31295	1.0016	1.31556	0.761354	0.446446	NA	Gm38085	3.08659
Gm37814	5.32571	-0.383804	0.863429	-0.444512	0.656673	NA	Gm37814	5.29996
Gm37107	2.11832	-1.24955	1.49332	-0.836755	0.40273	NA	Gm37107	1.98079
Gm38348	2.24424	0.521719	1.76061	0.296327	0.76698	NA	Gm38348	1.06295
Gm36988	3.05509	0.149986	1.10334	0.135938	0.89187	NA	Gm36988	3.33653
Gm13179	0.74366	0.757483	2.69064	0.281525	0.778307	NA	Gm13179	1.01103
Prpf18	404.125	0.205648	0.172729	1.19058	0.233818	0.557191	Prpf18	358.733
Bend7	21.7691	0.487636	0.49685	0.981454	0.326369	0.644624	Bend7	18.6427
Sephs1	247.543	-0.510215	0.195028	-2.61611	0.00889382	0.0942484	Sephs1	276.929
Phyh	130.442	-0.257526	0.306015	-0.841547	0.400042	0.702265	Phyh	165.426
Gm13192	0.918065	1.99856	2.0062	0.996192	0.319157	NA	Gm13192	0.441051
Ucma	35.1221	0.328081	0.347913	0.942999	0.345682	0.660235	Ucma	41.4806
Mcm10	31.6291	0.0697218	0.401236	0.173768	0.862048	0.94816	Mcm10	25.4687
Optn	399.933	0.0518232	0.134154	0.386296	0.699277	0.878635	Optn	380.732
Ccdc3	13.2328	0.510077	0.708213	0.72023	0.471383	0.752735	Ccdc3	17.5844
Camk1d	542.12	0.20829	0.194144	1.07287	0.283331	0.601754	Camk1d	496.717
Cdc123	564.455	-0.159642	0.14606	-1.09299	0.274399	0.594821	Cdc123	586.232
Nudt5	330.39	0.378172	0.207595	1.82168	0.0685031	0.304784	Nudt5	284.544
Gm13199	33.7624	-0.135589	0.373317	-0.3632	0.716455	0.88752	Gm13199	25.7807
Sec61a2	1611.63	-0.485647	0.11714	-4.14588	3.38508e-05	0.00226293	Sec61a2	1725.14
Dhtkd1	35.9807	0.167029	0.356512	0.468508	0.639421	0.852336	Dhtkd1	30.8858
Upf2	170.633	-0.164839	0.255599	-0.644913	0.518984	0.783953	Upf2	156.601
Proser2	15.0028	0.914441	0.531646	1.72002	0.0854287	0.341202	Proser2	10.9884
Echdc3	5.61052	-0.643462	0.911822	-0.705689	0.480382	NA	Echdc3	6.91631
Gm13383	9.33388	-0.769565	0.598949	-1.28486	0.198842	0.518457	Gm13383	13.0103
Usp6nl	202.126	-0.962187	0.305688	-3.14761	0.0016461	0.0328678	Usp6nl	251.029
Celf2	3114.14	-0.329991	0.206344	-1.59922	0.109771	0.387569	Celf2	3076.07
Gm13389	0.619257	-2.03163	2.41165	-0.842424	0.399551	NA	Gm13389	0.925538
Gm10855	2.95742	-0.481399	1.46438	-0.328739	0.742353	NA	Gm10855	3.52764
Gm10115	2.73487	0.091535	1.37977	0.0663409	0.947106	NA	Gm10115	1.10639
Gata3	1.0381	0.470221	2.25135	0.208862	0.834556	NA	Gata3	1.08901
Taf3	105.381	0.0100054	0.265878	0.0376315	0.969981	0.990503	Taf3	104.463
C630004M23Rik	2.70927	4.09382	1.62983	2.51181	0.0120115	NA	C630004M23Rik	0
Atp5c1	5159.77	-0.287418	0.14885	-1.93092	0.0534925	0.269415	Atp5c1	5772.67
Kin	103.923	0.00574257	0.301535	0.0190445	0.984806	0.995496	Kin	98.1088
Itih2	6.6916	0.503013	1.61678	0.311119	0.75571	NA	Itih2	14.1052
Itih5	15.3695	-1.33454	0.70238	-1.90003	0.0574293	0.278198	Itih5	25.584
Sfmbt2	146.273	0.149062	0.286147	0.52093	0.602415	0.83328	Sfmbt2	125.255
Prkcq	14.9825	-1.48604	0.68677	-2.16381	0.0304787	0.200856	Prkcq	18.6872
Gm13292	3.29134	0.921326	1.13927	0.808697	0.418689	NA	Gm13292	2.02187
Pfkfb3	1027.04	0.191039	0.264908	0.721154	0.470815	0.752283	Pfkfb3	957.075
Rbm17	492.619	-0.18772	0.229141	-0.819232	0.412654	0.711838	Rbm17	513.963
Il2ra	0.800145	1.37489	2.45355	0.560369	0.575228	NA	Il2ra	0.112336
Il15ra	9.53014	0.123342	0.596198	0.206882	0.836102	0.937341	Il15ra	10.1004
Fbh1	1208.71	-0.0285071	0.114018	-0.250022	0.80257	0.925422	Fbh1	1193.76
Ankrd16	191.171	0.20389	0.2014	1.01236	0.311365	0.629911	Ankrd16	174.974
Itga8	69.2399	0.401337	0.353665	1.13479	0.256462	0.579397	Itga8	62.272
E030013I19Rik	2.17776	0.139016	1.3116	0.10599	0.91559	NA	E030013I19Rik	1.68722
Mindy3	395.464	0.0676288	0.159289	0.424566	0.671153	0.867221	Mindy3	386.599
Gm37255	2.9296	-1.06	1.4187	-0.747162	0.454966	NA	Gm37255	3.93276
Pter	4.70398	-2.07925	1.10402	-1.88335	0.0596532	NA	Pter	6.98423
C1ql3	510.243	-0.408416	0.209559	-1.94893	0.0513038	0.263464	C1ql3	576.095
Gm37811	12.4246	-0.248969	0.552773	-0.450401	0.652421	0.859866	Gm37811	12.7329
Gm37356	2.44414	-1.6101	1.22659	-1.31266	0.189297	NA	Gm37356	2.63822
Rsu1	275.957	-0.187238	0.172963	-1.08253	0.279016	0.598558	Rsu1	295.203
Gm37780	2.79968	0.99437	1.20172	0.827455	0.407979	NA	Gm37780	2.1178
Gm37160	3.85792	-0.481387	1.03009	-0.467324	0.640268	NA	Gm37160	3.99593
Gm13270	4.2569	0.0799896	0.996512	0.0802695	0.936023	NA	Gm13270	3.41451
Cubn	22.5989	-0.854796	0.494312	-1.72927	0.0837616	0.338594	Cubn	29.0668
Trdmt1	46.5439	0.0121392	0.364893	0.0332677	0.973461	0.992026	Trdmt1	43.2194
Vim	869.725	-0.0137655	0.232107	-0.0593065	0.952708	0.983937	Vim	1180.04
St8sia6	10.6851	0.294255	0.614829	0.478597	0.632226	0.849179	St8sia6	7.87994
Hacd1	307.132	-0.124469	0.181382	-0.686223	0.492572	0.765643	Hacd1	318.714
D930036K23Rik	6.16577	0.324096	0.84633	0.382943	0.701762	NA	D930036K23Rik	4.15388
Stamos	3.16869	1.33672	1.25016	1.06924	0.284962	NA	Stamos	1.92965
Stam	1146.96	-0.156413	0.110356	-1.41734	0.156382	0.460528	Stam	1047
Gm37499	24.3012	-0.167983	0.420369	-0.399608	0.689445	0.87485	Gm37499	22.5539
Tmem236	4.35523	-0.00179118	0.98256	-0.00182297	0.998545	NA	Tmem236	4.04846
Mrc1	5.59785	-3.11828	1.03781	-3.00469	0.00265855	NA	Mrc1	13.5562
Slc39a12	8.99921	-1.86211	0.892538	-2.08631	0.0369509	0.223437	Slc39a12	11.1195
Cacnb2	426.403	0.00844634	0.230491	0.0366451	0.970768	0.990612	Cacnb2	374.717
Gm13268	1.02642	-1.21909	1.87604	-0.649821	0.515808	NA	Gm13268	1.94506
Gm37006	1.05817	0.881091	2.1375	0.412207	0.680188	NA	Gm37006	1.06295
Gm38273	1.45167	-2.07551	1.73099	-1.19903	0.230516	NA	Gm38273	2.18118
Gm37437	0.841911	0.123865	2.75455	0.0449674	0.964133	NA	Gm37437	1.86571
Gm37891	1.77435	2.13686	2.20817	0.967704	0.333192	NA	Gm37891	0
Nsun6	79.6968	-0.305902	0.291644	-1.04889	0.294228	0.613804	Nsun6	76.481
Arl5b	180.455	-0.316433	0.239329	-1.32217	0.186113	0.50218	Arl5b	176.792
Gm38257	1.12913	0.309945	2.14069	0.144787	0.884879	NA	Gm38257	0.259815
Malrd1	0.697748	2.12463	2.48772	0.854048	0.393079	NA	Malrd1	0.259815
Plxdc2	374.523	-0.576167	0.217462	-2.64951	0.00806095	0.0888669	Plxdc2	416.484
Nebl	281.977	-0.420984	0.236044	-1.7835	0.0745057	0.317948	Nebl	279.179
A930004D18Rik	41.0973	-0.104141	0.337444	-0.308618	0.757612	0.905115	A930004D18Rik	48.9953
Gm13330	0.748344	1.74326	2.69806	0.646116	0.518204	NA	Gm13330	1.24381
Skida1	36.0702	-0.276017	0.346636	-0.796276	0.425872	0.722079	Skida1	39.7298
Mllt10	177.831	0.345179	0.222148	1.55382	0.120226	0.406164	Mllt10	140.041
Dnajc1	109.433	0.130291	0.22099	0.589578	0.555474	0.80902	Dnajc1	102.764
Commd3	974.23	0.0444899	0.140289	0.31713	0.751145	0.902793	Commd3	996.802
Bmi1	352.039	-0.00323116	0.185254	-0.0174418	0.986084	0.995504	Bmi1	312.012
Spag6	64.6287	0.213462	0.289033	0.738539	0.460187	0.745924	Spag6	51.6455
Carlr	3.55059	1.20508	1.14716	1.05049	0.293491	NA	Carlr	4.1225
Pip4k2a	446.952	-0.274134	0.147157	-1.86287	0.0624808	0.29111	Pip4k2a	462.215
4930426L09Rik	5.46047	-0.493776	0.828581	-0.59593	0.551222	NA	4930426L09Rik	7.00554
Armc3	4.91282	-0.0906972	1.12256	-0.0807946	0.935605	NA	Armc3	6.02393
4930447M23Rik	2.53357	1.5476	1.57074	0.985267	0.324493	NA	4930447M23Rik	2.11644
Msrb2	122.9	-0.290276	0.214919	-1.35063	0.176814	0.491237	Msrb2	126.914
Gm33940	5.62008	0.143238	0.852503	0.16802	0.866567	NA	Gm33940	5.59687
Ptf1a	4.5791	-0.517218	1.10879	-0.466471	0.640878	NA	Ptf1a	3.82972
Otud1	301.419	-0.291054	0.229527	-1.26806	0.204776	0.525689	Otud1	314.156
Etl4	547.342	-0.473416	0.266483	-1.77653	0.075645	0.319906	Etl4	606.639
Gm13328	1.46477	0.272123	1.52536	0.1784	0.858409	NA	Gm13328	1.14192
Arhgap21	838.568	-0.0936763	0.166833	-0.561497	0.574459	0.819152	Arhgap21	742.323
Gm13375	53.8057	0.493909	0.303729	1.62615	0.103918	0.377747	Gm13375	57.2199
Enkur	30.3005	0.0315961	0.34771	0.0908691	0.927597	0.974373	Enkur	29.9532
Thnsl1	225.383	-0.221546	0.160779	-1.37795	0.168218	0.478279	Thnsl1	229.315
Gm13327	2.08394	0.569136	1.40165	0.406046	0.684709	NA	Gm13327	1.55574
Gpr158	1018.87	-0.30933	0.16634	-1.85963	0.0629384	0.292166	Gpr158	1067.9
Gm13341	28.259	-0.415611	0.383991	-1.08234	0.2791	0.598558	Gm13341	26.2755
Gm13340	29.2769	-0.326852	0.447491	-0.73041	0.46514	0.74923	Gm13340	27.1623
Gm13339	0.926497	0.0124266	2.0773	0.00598208	0.995227	NA	Gm13339	0.700866
Gad2	1746.61	-0.830069	0.222805	-3.72553	0.000194904	0.00768225	Gad2	2028.28
Apbb1ip	8.74582	-0.303216	0.741098	-0.409144	0.682434	0.872152	Apbb1ip	10.8702
A130006I12Rik	2.15201	0.290768	1.61598	0.179933	0.857205	NA	A130006I12Rik	0.89178
Pdss1	111.138	-0.245352	0.287554	-0.853238	0.393528	0.698046	Pdss1	99.4153
Abi1	874.379	-0.17153	0.124834	-1.37406	0.169422	0.479928	Abi1	859.526
Acbd5	518.597	-0.170018	0.182912	-0.929509	0.352626	0.665689	Acbd5	470.433
Mastl	15.2233	-0.00659138	0.524707	-0.012562	0.989977	0.996811	Mastl	12.9576
Yme1l1	932.249	-0.00436894	0.178509	-0.0244746	0.980474	0.994485	Yme1l1	801.19
Gm13423	6.25416	-1.75842	0.991188	-1.77405	0.0760541	NA	Gm13423	8.53716
4931423N10Rik	3.184	-1.36521	1.2402	-1.1008	0.270985	NA	4931423N10Rik	3.34679
Gm13422	0.733876	-1.48611	2.30545	-0.64461	0.51918	NA	Gm13422	0.441051
Nxph2	114.794	-1.17167	0.568537	-2.06085	0.0393174	0.230536	Nxph2	133.844
Spopl	131.728	-0.348287	0.255674	-1.36223	0.173124	0.484869	Spopl	116.525
Gm13392	1.24029	-0.645219	1.55006	-0.416253	0.677225	NA	Gm13392	1.54783
Hnmt	119.262	-0.516662	0.246962	-2.09207	0.0364318	0.222029	Hnmt	133.909
Il1rn	1.46007	-0.986492	1.61679	-0.610155	0.541759	NA	Il1rn	3.11365
Psd4	2.56934	0.0891375	1.24538	0.0715745	0.942941	NA	Psd4	2.47436
Gm13416	5.6085	-0.766379	0.788246	-0.972259	0.330922	NA	Gm13416	6.01898
Cacna1b	1110.14	-0.00358993	0.144522	-0.0248401	0.980183	0.994485	Cacna1b	1143.3
Ehmt1	246.557	0.373171	0.211678	1.76292	0.0779145	0.324973	Ehmt1	231.49
Gm37139	1.15663	1.08044	1.93164	0.559338	0.575931	NA	Gm37139	1.55476
Arrdc1	330.129	0.694343	0.163689	4.24184	2.21692e-05	0.00169054	Arrdc1	283.785
Zmynd19	609.911	0.105922	0.139936	0.756928	0.449093	0.738951	Zmynd19	589.628
Dph7	499.154	0.0839477	0.160064	0.524463	0.599956	0.831497	Dph7	504.4
Mrpl41	1002.21	-0.271823	0.12208	-2.2266	0.0259739	0.184616	Mrpl41	1102.47
Pnpla7	202.424	0.592781	0.235703	2.51495	0.011905	0.113718	Pnpla7	148.278
Gm13370	0.621964	-0.944279	2.63309	-0.35862	0.719879	NA	Gm13370	1.11645
Nsmf	7043.69	0.149212	0.165215	0.903138	0.366453	0.675364	Nsmf	8404.21
Mir7664	0.980579	-1.55543	1.98151	-0.784971	0.432471	NA	Mir7664	2.13656
Entpd8	2.05958	0.735262	1.27076	0.578598	0.56286	NA	Entpd8	0.856638
Gm13387	1.10527	-0.582096	2.08948	-0.278584	0.780564	NA	Gm13387	1.63608
Nrarp	28.5173	0.71157	0.386467	1.84122	0.0655896	0.299205	Nrarp	26.2206
Tor4a	25.2081	-0.0269478	0.453105	-0.0594738	0.952575	0.983937	Tor4a	29.8386
Nelfb	929.551	-0.0828917	0.164485	-0.503946	0.6143	0.840952	Nelfb	1005.11
Fam166a	3.8183	0.873635	1.0384	0.84133	0.400163	NA	Fam166a	3.06901
Tubb4b	4057.29	0.0442046	0.199476	0.221604	0.824622	0.933364	Tubb4b	4106.62
Slc34a3	1.23132	1.47869	1.79467	0.823939	0.409975	NA	Slc34a3	0.752003
Cysrt1	9.8531	0.542394	0.629345	0.861839	0.388776	0.693579	Cysrt1	6.36328
Rnf208	3062.28	0.115864	0.1537	0.753835	0.450949	0.74028	Rnf208	3480.56
Ndor1	216.148	0.0643214	0.203314	0.316365	0.751725	0.903058	Ndor1	227.179
Tmem203	270.766	0.143514	0.259378	0.553301	0.580058	0.822114	Tmem203	285.928
Tprn	237.804	-0.121337	0.183536	-0.66111	0.508542	0.775875	Tprn	271.129
Ssna1	1469.35	-0.250109	0.209348	-1.1947	0.232203	0.555807	Ssna1	1626.64
Anapc2	1568.45	0.0905014	0.176174	0.513705	0.607458	0.836127	Anapc2	1750.97
Grin1	7919.41	0.0519781	0.201758	0.257625	0.796696	0.923172	Grin1	8963.62
Grin1os	4.33791	0.549265	1.02362	0.536592	0.59155	NA	Grin1os	2.96517
AA543186	2.36695	0.623	1.14142	0.545812	0.585195	NA	AA543186	2.92964
Man1b1	1588.6	0.212824	0.181497	1.1726	0.240955	0.564008	Man1b1	1529.12
Dpp7	214.223	0.0750181	0.202668	0.370152	0.711269	0.885702	Dpp7	203.001
Uap1l1	517.039	-0.0313793	0.201318	-0.155869	0.876136	0.954064	Uap1l1	600.295
Sapcd2	38.0218	0.239293	0.421427	0.567817	0.570159	0.816859	Sapcd2	39.2145
Entpd2	22.3385	0.347263	0.433117	0.801777	0.422682	0.719419	Entpd2	29.5076
Npdc1	8158.15	0.225361	0.198971	1.13263	0.257369	0.580012	Npdc1	8348.61
Fut7	33.1348	-0.111399	0.460996	-0.241649	0.809052	0.927995	Fut7	31.3154
Abca2	2897.11	0.165663	0.184789	0.8965	0.369986	0.678199	Abca2	2769.82
Paxx	1451.84	0.170122	0.18371	0.926039	0.354426	0.667711	Paxx	1610.57
Clic3	8.4579	0.457896	0.776792	0.589471	0.555545	0.80902	Clic3	8.63488
Ptgds	47.5336	-0.0850217	0.29704	-0.286229	0.774702	0.912346	Ptgds	48.9522
C8g	87.4143	0.355322	0.300218	1.18355	0.236593	0.560432	C8g	82.2006
Fbxw5	1748.81	-0.105099	0.161698	-0.64997	0.515711	0.781158	Fbxw5	1996.28
Traf2	265.703	0.136289	0.192954	0.706328	0.479984	0.756379	Traf2	259.816
Gm13432	0.885508	-1.9485	2.46452	-0.790619	0.429166	NA	Gm13432	1.29907
Edf1	2721.96	-0.207254	0.164705	-1.25834	0.20827	0.528719	Edf1	3062.18
Mamdc4	11.9455	0.0605692	0.632524	0.0957579	0.923713	0.972819	Mamdc4	8.65977
Phpt1	48.1406	0.715084	0.327701	2.18212	0.0291005	0.196529	Phpt1	40.7317
Ajm1	1053.91	0.0195771	0.168826	0.11596	0.907684	0.967011	Ajm1	1139.62
Rabl6	1824.86	-0.0341478	0.147229	-0.231937	0.816587	0.93026	Rabl6	1988.1
Fcnaos	14.0497	0.466677	0.612592	0.761808	0.446175	0.736576	Fcnaos	11.2293
Tmem141	603.111	0.0341243	0.206179	0.165508	0.868544	0.950332	Tmem141	681.985
Fcna	3.22617	0.0946489	0.932218	0.101531	0.919129	NA	Fcna	3.4848
Lcn8	1.23988	0.619597	1.9166	0.323279	0.746484	NA	Lcn8	1.07125
A230005M16Rik	4.37824	1.31921	0.978602	1.34805	0.177641	NA	A230005M16Rik	2.59302
Bmyc	702.961	0.508284	0.188974	2.68971	0.00715149	0.0830327	Bmyc	659.744
Obp2b	3.66391	0.38992	0.987451	0.394875	0.692935	NA	Obp2b	2.70674
Sohlh1	0.506215	-2.59388	3.92746	-0.660447	0.508967	NA	Sohlh1	1.49551
Kcnt1	733.09	0.328396	0.18135	1.81084	0.0701659	0.308432	Kcnt1	596.692
Camsap1	1081.27	0.0431825	0.166994	0.258587	0.795954	0.922718	Camsap1	1151.76
Gm13542	0.672193	-1.40504	2.62804	-0.534635	0.592902	NA	Gm13542	0.960681
Ubac1	1329.83	-0.328981	0.1504	-2.18737	0.0287155	0.194534	Ubac1	1514.99
Nacc2	772.761	-0.572457	0.270541	-2.11598	0.0343468	0.214965	Nacc2	825.835
Tmem250-ps	900.196	0.153729	0.146002	1.05292	0.292377	0.611872	Tmem250-ps	954.584
Lhx3	2.41557	-0.126859	1.53009	-0.0829095	0.933924	NA	Lhx3	3.19775
Gm27196	0.872994	3.08006	2.41969	1.27291	0.203049	NA	Gm27196	0
Qsox2	470.532	0.077989	0.143135	0.544864	0.585847	0.824396	Qsox2	426.762
Ccdc187	12.0149	1.10759	0.650046	1.70387	0.0884059	0.347326	Ccdc187	6.38009
Gpsm1	1555.81	0.0290323	0.156648	0.185335	0.852966	0.944577	Gpsm1	1741.89
Dnlz	706.53	-0.837861	0.20063	-4.17616	2.96478e-05	0.00208289	Dnlz	906.062
Card9	9.38094	0.0283448	0.618892	0.0457993	0.96347	0.988283	Card9	10.073
Gm13562	1.91702	0.695426	1.29753	0.53596	0.591986	NA	Gm13562	1.74606
Snapc4	610.525	0.361886	0.208814	1.73305	0.0830864	0.336942	Snapc4	504.795
Gm13563	17.3654	1.96903	0.6446	3.05466	0.00225319	0.0395978	Gm13563	4.37755
Entr1	1102.79	0.133498	0.113218	1.17912	0.23835	0.561702	Entr1	1016.58
Pmpca	1513.86	0.12933	0.138639	0.93285	0.350897	0.664293	Pmpca	1477.6
Inpp5e	275.653	0.0678133	0.143808	0.471553	0.637246	0.851522	Inpp5e	255.055
Sec16a	716.409	0.256878	0.178311	1.44062	0.149692	0.451427	Sec16a	681.422
0610009E02Rik	21.8917	-0.0868818	0.408928	-0.212462	0.831746	0.936089	0610009E02Rik	19.1701
Gm13568	1.09843	-0.173405	1.78748	-0.0970109	0.922718	NA	Gm13568	1.25425
Notch1	24.4338	-1.02421	0.581211	-1.76221	0.0780342	0.325159	Notch1	26.4902
Egfl7	788.819	0.247344	0.246899	1.0018	0.316438	0.634087	Egfl7	778.437
Agpat2	80.7648	0.425688	0.281403	1.51273	0.130348	0.421551	Agpat2	83.0588
Fam69b	1684.94	-0.168048	0.240286	-0.699365	0.484324	0.759717	Fam69b	1894.32
Snora43	4.37042	3.46532	1.37604	2.51833	0.0117913	NA	Snora43	0.882102
Snora17	1.31817	-2.12373	1.77007	-1.1998	0.230217	NA	Snora17	1.67716
Snhg7os	4.30909	0.606491	0.915378	0.662558	0.507613	NA	Snhg7os	2.9397
Surf6	272.022	0.137656	0.318884	0.431681	0.665973	0.865285	Surf6	266.456
Med22	955.384	-0.0188853	0.183668	-0.102823	0.918104	0.970556	Med22	961.062
Rpl7a	5889.62	0.128284	0.187522	0.684099	0.493912	0.766372	Rpl7a	6641.12
Gm23969	2.10041	-1.21261	1.16641	-1.03961	0.298523	NA	Gm23969	3.3547
Surf1	1520.18	0.0578351	0.161779	0.357494	0.720722	0.889255	Surf1	1675.31
Surf2	647.448	0.238327	0.161597	1.47482	0.140261	0.437596	Surf2	578.322
Surf4	2697.35	0.16179	0.144332	1.12096	0.262306	0.58512	Surf4	2742.56
Stkld1	7.29921	-0.0787696	0.753362	-0.104557	0.916727	0.96975	Stkld1	6.62627
Rexo4	768.947	-0.0529117	0.148191	-0.35705	0.721054	0.889437	Rexo4	731.321
Adamts13	123.912	0.0111211	0.260687	0.0426609	0.965972	0.989376	Adamts13	141.654
Cacfd1	1276.15	0.0610833	0.129338	0.472278	0.636728	0.851309	Cacfd1	1275.15
Slc2a6	1387.03	-0.47427	0.23684	-2.00249	0.0452318	0.248632	Slc2a6	1522.26
Gm13398	2.91118	1.04698	1.16293	0.900299	0.367961	NA	Gm13398	3.5612
Mymk	55.2926	-0.075395	0.309643	-0.24349	0.807625	0.927339	Mymk	62.1975
Adamtsl2	123.848	-0.3152	0.289452	-1.08896	0.276174	0.595642	Adamtsl2	152.585
Fam163b	1748	-0.0518822	0.189548	-0.273716	0.784303	0.916941	Fam163b	2023.81
Dbhos	0.875173	-2.8141	2.58226	-1.08978	0.275811	NA	Dbhos	2.33459
Dbh	8.34525	0.395392	0.709358	0.557394	0.577258	0.820297	Dbh	8.39482
Sardh	111.181	0.181245	0.296186	0.611932	0.540583	0.798301	Sardh	136.135
Vav2	492.977	-0.287948	0.182341	-1.57917	0.114296	0.396607	Vav2	537.545
Brd3os	674.402	0.00409951	0.161119	0.025444	0.979701	0.994485	Brd3os	683.587
Brd3	530.025	-0.11551	0.164971	-0.700183	0.483813	0.759666	Brd3	519.625
Wdr5	1006.8	0.059701	0.165252	0.361272	0.717896	0.888152	Wdr5	1002.51
Gm13421	7.14655	0.988594	0.951627	1.03885	0.298876	0.616854	Gm13421	7.34789
Rxra	418.704	0.131584	0.141487	0.930006	0.352368	0.665569	Rxra	405.314
2810430I11Rik	3.17027	1.26628	1.15532	1.09605	0.273059	NA	2810430I11Rik	3.95805
Col5a1	542.152	1.10072	0.199989	5.50389	3.71502e-08	1.61073e-05	Col5a1	453.047
Olfm1	11752.1	-0.0614787	0.093345	-0.658618	0.510141	0.77717	Olfm1	12446.8
Gm13373	1.37417	-0.105267	1.63996	-0.064189	0.94882	NA	Gm13373	1.95335
Ppp1r26	321.245	0.133733	0.163787	0.816509	0.414209	0.712605	Ppp1r26	323.004
1700007K13Rik	66.9632	0.630716	0.329801	1.91242	0.0558228	0.274337	1700007K13Rik	59.9307
Mrps2	540.9	-0.15061	0.169686	-0.88758	0.374767	0.682805	Mrps2	570.25
Rpsa-ps9	2.1482	-0.346139	1.23277	-0.280782	0.778877	NA	Rpsa-ps9	2.46469
Gbgt1	1.0281	2.27438	2.58283	0.880576	0.378547	NA	Gbgt1	0.621904
Gm10134	0.902731	1.31739	2.59387	0.507886	0.611534	NA	Gm10134	0.778059
Ralgds	669.389	0.572579	0.129908	4.40759	1.04528e-05	0.00100393	Ralgds	605.963
Gtf3c5	339.512	0.206745	0.162439	1.27275	0.203107	0.523692	Gtf3c5	332.709
Tsc1	567.547	0.302075	0.202024	1.49524	0.134851	0.42901	Tsc1	498.162
Spaca9	9.30272	1.26931	0.647784	1.95947	0.0500581	0.260971	Spaca9	7.38165
Ak8	45.9435	0.397443	0.333761	1.1908	0.233732	0.557191	Ak8	48.6751
Gtf3c4	579.396	-0.283446	0.156657	-1.80933	0.070399	0.308693	Gtf3c4	591.823
Ddx31	164.445	-0.100379	0.178091	-0.563643	0.572997	0.818067	Ddx31	149.79
Barhl1	0.907519	3.04666	2.2838	1.33403	0.182193	NA	Barhl1	0
Cfap77	3.39427	0.448338	1.02415	0.437767	0.661555	NA	Cfap77	3.21551
Gm13394	8.46418	1.11474	0.715529	1.55792	0.119251	0.405203	Gm13394	8.70204
Ttf1	72.9884	0.45638	0.259592	1.75807	0.0787363	0.327106	Ttf1	53.0266
Setx	623.174	0.0990952	0.184207	0.537955	0.590608	0.826774	Setx	527.037
Ntng2	538.325	0.315716	0.283491	1.11367	0.26542	0.587313	Ntng2	538.056
6530402F18Rik	52.094	-0.063774	0.39063	-0.163259	0.870314	0.951175	6530402F18Rik	64.2695
Med27	735.34	0.0177147	0.182916	0.0968461	0.922849	0.972533	Med27	791.659
Rapgef1	2268.57	-0.202456	0.136935	-1.47848	0.139279	0.436314	Rapgef1	2561.01
Trub2	553.773	-0.117552	0.151437	-0.776245	0.437605	0.730371	Trub2	569.21
Coq4	715.965	-0.257239	0.210567	-1.22165	0.221839	0.543133	Coq4	806.249
Slc27a4	5276.86	-0.33154	0.215823	-1.53617	0.124498	0.412591	Slc27a4	5851.82
Urm1	1332.08	-0.409855	0.150346	-2.72607	0.00640931	0.0774373	Urm1	1602.01
2600006K01Rik	15.2455	0.835415	0.501327	1.66641	0.0956319	0.360988	2600006K01Rik	13.0788
Cercam	168.223	0.98289	0.245346	4.00613	6.17216e-05	0.00346898	Cercam	146.473
Odf2	1244.52	0.18905	0.162705	1.16192	0.245267	0.569048	Odf2	1091.05
Gle1	873.82	0.217163	0.176283	1.2319	0.217987	0.538668	Gle1	815.007
Sptan1	7307.25	-0.0959956	0.167914	-0.571696	0.567528	0.81483	Sptan1	8513.14
Wdr34	598.768	0.257974	0.131673	1.95921	0.0500881	0.260971	Wdr34	599.582
Set	1754.22	-0.131478	0.117873	-1.11541	0.264673	0.586594	Set	1753.41
Pkn3	2.21388	1.30137	1.23632	1.05261	0.292518	NA	Pkn3	1.13245
Zdhhc12	143.109	-0.0295126	0.244329	-0.12079	0.903857	0.964858	Zdhhc12	175.317
Zer1	2349.58	0.162971	0.142469	1.1439	0.252666	0.576139	Zer1	2439.12
Tbc1d13	800.195	-0.209464	0.145882	-1.43585	0.151046	0.453558	Tbc1d13	955.245
Endog	403.586	-0.23125	0.253063	-0.913805	0.360819	0.672492	Endog	451.088
Spout1	958.696	-0.291355	0.186894	-1.55893	0.119012	0.404755	Spout1	1044.71
Kyat1	408.121	-0.0816173	0.152489	-0.535234	0.592488	0.827749	Kyat1	444.306
1700084E18Rik	4.48858	1.22039	0.964072	1.26587	0.205561	NA	1700084E18Rik	3.00781
Lrrc8a	706.773	-1.03516	0.229583	-4.50887	6.51736e-06	0.000721904	Lrrc8a	881.718
Phyhd1	4.64862	0.272058	0.921531	0.295224	0.767823	NA	Phyhd1	3.36615
Dolk	440.206	-0.595405	0.199699	-2.98152	0.00286823	0.0466511	Dolk	529.317
Nup188	385.118	0.430293	0.188918	2.27767	0.0227463	0.171834	Nup188	361.878
Sh3glb2	2653.76	0.061005	0.190631	0.320017	0.748956	0.901918	Sh3glb2	2737.22
Miga2	1594.2	-0.159965	0.177927	-0.89905	0.368626	0.677392	Miga2	1668.7
Dolpp1	471.18	-0.0344209	0.138728	-0.248117	0.804044	0.925748	Dolpp1	477.009
Crat	459.248	-0.426448	0.1933	-2.20615	0.0273734	0.190111	Crat	521.372
Gm16323	0.57037	1.0036	2.72972	0.367658	0.713128	NA	Gm16323	0.337008
Ptpa	3692.7	-0.271302	0.170387	-1.59227	0.111324	0.390962	Ptpa	4580.94
Ier5l	296.65	0.391761	0.331502	1.18178	0.237294	0.560894	Ier5l	271.448
Gm14487	1.0308	2.97248	1.93066	1.53962	0.123653	NA	Gm14487	0.112336
Cstad	24.4888	-0.670698	0.545198	-1.23019	0.218625	0.539629	Cstad	22.7867
9330198N18Rik	2.43244	-1.55863	1.18112	-1.31962	0.186963	NA	9330198N18Rik	5.35978
Gm14486	0.970971	1.06768	2.10698	0.506737	0.612339	NA	Gm14486	1.33974
Gm14488	1.02467	0.0633419	1.88237	0.0336501	0.973156	NA	Gm14488	1.14153
1700001O22Rik	12.6105	0.17304	0.541513	0.319549	0.74931	0.901984	1700001O22Rik	18.9124
Ntmt1	1548.2	-0.028978	0.191754	-0.151121	0.87988	0.954912	Ntmt1	1695.76
Asb6	893.293	-0.168963	0.210635	-0.802161	0.42246	0.719268	Asb6	1001.89
Prrx2	4.14535	1.21528	1.10745	1.09736	0.272483	NA	Prrx2	3.25895
Ptges	34.8115	-0.117888	0.440189	-0.267813	0.788843	0.919567	Ptges	59.2293
Tor1b	445.917	0.623917	0.158201	3.94383	8.0191e-05	0.00421006	Tor1b	354.099
Tor1a	872.95	0.160861	0.159697	1.00729	0.313794	0.631541	Tor1a	814.136
BC005624	846.255	0.386199	0.202697	1.9053	0.0567409	0.276152	BC005624	824.655
Usp20	1667.29	0.219095	0.141124	1.5525	0.120544	0.40668	Usp20	1808.23
Fnbp1	617.627	0.373924	0.259137	1.44296	0.149033	0.450781	Fnbp1	600.134
D330023K18Rik	68.2909	0.216227	0.293315	0.737183	0.461011	0.746561	D330023K18Rik	56.0568
Gpr107	1270.12	0.0690825	0.129704	0.532617	0.594299	0.828645	Gpr107	1310.43
Ncs1	3855.1	-0.127005	0.1394	-0.911084	0.362251	0.673526	Ncs1	4471.71
Hmcn2	60.1349	1.17679	0.283302	4.15383	3.26953e-05	0.00221496	Hmcn2	42.6551
Ass1	902.457	0.861685	0.194992	4.41908	9.91236e-06	0.000964231	Ass1	849.256
Fubp3	212.104	-0.141789	0.234831	-0.603789	0.545984	0.801754	Fubp3	188.732
Prdm12	0.974356	-0.559532	2.15144	-0.260073	0.794808	NA	Prdm12	1.03926
Exosc2	387.358	0.0107729	0.186796	0.057672	0.95401	0.984368	Exosc2	367.436
Abl1	338.724	0.0736525	0.170365	0.432321	0.665508	0.865241	Abl1	372.411
Fibcd1	676.037	0.336016	0.188973	1.77812	0.0753845	0.319363	Fibcd1	647.576
Lamc3	5.24993	-1.16008	0.864449	-1.34199	0.179599	NA	Lamc3	9.80174
Aif1l	11.1669	-0.120832	0.729973	-0.16553	0.868527	0.950332	Aif1l	17.9072
Nup214	586.538	0.0723497	0.177659	0.407239	0.683832	0.872481	Nup214	622.084
Gm13608	0.900407	-0.327187	2.47319	-0.132294	0.894752	NA	Gm13608	1.06295
Fam78a	74.8809	0.182943	0.281117	0.650772	0.515194	0.781104	Fam78a	72.4749
Plpp7	568.627	-0.118997	0.192915	-0.616838	0.537341	0.796693	Plpp7	618.763
Prrc2b	3487.69	-0.0608291	0.154625	-0.393398	0.694025	0.877121	Prrc2b	3658.69
Gm13610	1.64377	1.61475	1.79164	0.90127	0.367445	NA	Gm13610	0.881719
Pomt1	275.442	-0.11343	0.216136	-0.524811	0.599715	0.831264	Pomt1	283.052
Uck1	895.122	0.251485	0.16651	1.51033	0.130958	0.422289	Uck1	873.861
Gm13611	1.84012	1.36259	1.38555	0.983432	0.325395	NA	Gm13611	0.890396
Swi5	2583.06	-0.00335553	0.189985	-0.017662	0.985908	0.995504	Swi5	2792.64
Golga2	1234.33	0.181562	0.192521	0.943079	0.34564	0.660235	Golga2	1279.54
Dnm1	8984.47	-0.135021	0.162371	-0.831558	0.405659	0.707318	Dnm1	10238.6
Ciz1	509.389	0.479498	0.200449	2.39212	0.0167515	0.141967	Ciz1	447.002
1110008P14Rik	2455.69	0.0785862	0.206212	0.381093	0.703134	0.880818	1110008P14Rik	2654
Lcn2	753.456	-0.752749	0.316991	-2.37467	0.0175648	0.146055	Lcn2	1423.57
Ptges2	1397.5	-0.410622	0.21647	-1.89689	0.0578419	0.279361	Ptges2	1705.25
Gm13413	0.67978	-0.223804	2.17822	-0.102746	0.918165	NA	Gm13413	0.700866
Slc25a25	1731.47	-0.776946	0.158713	-4.8953	9.81582e-07	0.000175241	Slc25a25	2130.25
Naif1	56.4542	-0.0867426	0.303868	-0.285461	0.775291	0.912584	Naif1	61.1465
Fam102a	602.735	-0.431516	0.197637	-2.18338	0.029008	0.195991	Fam102a	746.536
Dpm2	725.563	-0.0487662	0.149614	-0.325946	0.744465	0.899821	Dpm2	770.35
9430097D07Rik	5.09309	1.69239	0.975149	1.73552	0.0826495	NA	9430097D07Rik	3.24986
Pip5kl1	158.953	0.349638	0.241123	1.45004	0.147047	0.44878	Pip5kl1	127.883
St6galnac4	644.948	-0.726378	0.196359	-3.69924	0.000216247	0.00826587	St6galnac4	833.289
St6galnac6	1588.77	-0.44426	0.16405	-2.70807	0.0067675	0.0805699	St6galnac6	2124.94
Ak1	2681.23	-0.497934	0.163829	-3.03935	0.00237088	0.0409455	Ak1	3310.1
Eng	82.9593	0.383051	0.355792	1.07662	0.281651	0.600289	Eng	86.8255
Fpgs	123.512	0.46786	0.245967	1.90213	0.0571543	0.277364	Fpgs	106.594
Cdk9	1257.65	-0.0325837	0.15621	-0.20859	0.834769	0.936861	Cdk9	1304.42
Sh2d3c	474.607	0.0212094	0.217195	0.0976514	0.922209	0.972265	Sh2d3c	545.988
6330409D20Rik	67.7874	-0.12931	0.285424	-0.453046	0.650516	0.858525	6330409D20Rik	69.1094
Ttc16	17.4193	0.0494199	0.46967	0.105222	0.916199	0.96975	Ttc16	15.748
Tor2a	627.192	-0.0747085	0.203114	-0.367815	0.713011	0.885762	Tor2a	665.057
Ptrh1	112.66	0.101502	0.275822	0.367999	0.712874	0.885762	Ptrh1	118.222
Cfap157	2.0854	-0.21507	1.33208	-0.161455	0.871735	NA	Cfap157	2.12689
Stxbp1	10413.1	-0.00396367	0.163365	-0.0242626	0.980643	0.994485	Stxbp1	11681.9
Gm13524	2.49598	-0.458857	1.24592	-0.368287	0.712659	NA	Gm13524	1.29769
Gm13523	3.18727	0.32593	1.16868	0.278888	0.78033	NA	Gm13523	2.88757
Fam129b	766.798	0.289372	0.239179	1.20986	0.226334	0.549452	Fam129b	794.957
Lrsam1	932.851	-0.182243	0.165026	-1.10432	0.269453	0.59118	Lrsam1	987.077
Rpl12	4160.73	-0.209498	0.212818	-0.984401	0.324918	0.642664	Rpl12	4955.12
Slc2a8	520.797	-0.41381	0.22426	-1.84523	0.0650046	0.29775	Slc2a8	588.156
Garnl3	485.671	0.404819	0.21557	1.8779	0.0603943	0.285687	Garnl3	432.056
Gm38299	12.3365	0.128132	0.873557	0.146678	0.883386	0.956707	Gm38299	12.2758
Ralgps1	443.859	0.22281	0.205786	1.08273	0.278929	0.598558	Ralgps1	411.656
Angptl2	34.6586	0.66292	0.414114	1.60082	0.109418	0.386953	Angptl2	42.6176
Zbtb34	144.607	-0.096523	0.185877	-0.519284	0.603563	0.833905	Zbtb34	145.184
Zbtb43	223.57	-0.189488	0.268188	-0.706549	0.479847	0.756379	Zbtb43	218.024
Gm13530	1.30634	2.79573	1.83457	1.52392	0.127529	NA	Gm13530	0.665723
Lmx1b	1.68235	2.22632	1.61644	1.37729	0.168421	NA	Lmx1b	1.35712
Mvb12b	1437.79	0.143503	0.137027	1.04726	0.29498	0.614338	Mvb12b	1549.25
C230014O12Rik	2.16652	0.552172	1.53816	0.358983	0.719608	NA	C230014O12Rik	2.38534
Pbx3	61.5049	0.0377801	0.317346	0.11905	0.905235	0.965318	Pbx3	55.4895
Mapkap1	569.857	-0.210121	0.139038	-1.51125	0.130724	0.421803	Mapkap1	609.86
Gm13408	0.67753	-1.97706	2.31509	-0.853989	0.393111	NA	Gm13408	1.32277
Gapvd1	813.976	-0.0949731	0.128219	-0.740712	0.458868	0.74498	Gapvd1	819.061
Hspa5	4981.8	0.29188	0.397939	0.733479	0.463266	0.747959	Hspa5	5116.78
Rabepk	659.348	-0.153065	0.161047	-0.950434	0.341892	0.657957	Rabepk	719.242
Fbxw2	970.494	0.303094	0.179155	1.6918	0.0906848	0.350878	Fbxw2	925.563
Psmd5	775.452	-0.289091	0.139601	-2.07084	0.0383734	0.226995	Psmd5	845.759
Cutal	1.69125	-0.626642	1.69742	-0.369172	0.711999	NA	Cutal	2.17764
Phf19	10.3298	1.01368	0.620155	1.63456	0.102141	0.373967	Phf19	7.08766
Traf1	4.71661	0.99092	1.01201	0.979156	0.327503	NA	Traf1	4.98627
Hc	2.6027	-2.48975	1.43916	-1.73001	0.0836289	NA	Hc	4.88576
AI182371	1.36958	-0.26867	1.6886	-0.159108	0.873584	NA	AI182371	2.3342
Cntrl	29.8895	0.336668	0.415663	0.809955	0.417966	0.715469	Cntrl	21.9982
Rab14	2679.34	-0.299676	0.106449	-2.8152	0.00487471	0.0652325	Rab14	2777.58
Gsn	148.07	0.0576925	0.259493	0.222327	0.824059	0.933238	Gsn	182.448
Stom	134.496	-0.053702	0.256188	-0.209619	0.833965	0.936764	Stom	137.539
Gm13443	1.63896	1.54525	1.48903	1.03775	0.299385	NA	Gm13443	1.17529
Ggta1	76.1338	0.0960468	0.285199	0.336771	0.736289	0.896869	Ggta1	71.972
Gm13446	16.8128	0.237588	0.511737	0.464279	0.642448	0.854157	Gm13446	15.7591
Dab2ip	930.853	0.244638	0.118292	2.06808	0.0386324	0.22785	Dab2ip	936.233
Ttll11	406.132	-0.117291	0.143589	-0.816853	0.414012	0.712495	Ttll11	429.167
Gm43760	0.648766	-1.96647	3.05732	-0.643199	0.520095	NA	Gm43760	0.51963
Ndufa8	2988.88	-0.0879685	0.174718	-0.50349	0.61462	0.841102	Ndufa8	3244.77
Morn5	38.1205	-0.074902	0.341362	-0.219421	0.826322	0.934245	Morn5	47.2691
Gm43764	1.18834	-0.740649	2.01077	-0.368341	0.712619	NA	Gm43764	1.03926
Lhx6	639.207	-0.483942	0.283692	-1.70587	0.0880324	0.346786	Lhx6	676.449
Rbm18	825.986	-0.536724	0.144598	-3.71183	0.000205768	0.00802706	Rbm18	831.915
Mrrf	387.068	-0.234019	0.166389	-1.40646	0.159589	0.464834	Mrrf	402.278
Gm13429	2.97266	-0.60915	1.09185	-0.557906	0.576908	NA	Gm13429	3.60681
Gm13431	1.12478	-1.52147	2.03041	-0.749344	0.45365	NA	Gm13431	1.05525
Ptgs1	80.7015	-0.276547	0.300516	-0.920239	0.357448	0.670109	Ptgs1	92.0009
Gm13436	151.651	0.381071	0.247156	1.54182	0.123117	0.410571	Gm13436	159.126
Pdcl	334.937	-0.247913	0.234045	-1.05925	0.289485	0.608945	Pdcl	288.752
Rc3h2	459.194	-0.163411	0.172362	-0.948072	0.343093	0.659043	Rc3h2	450.467
Zbtb6	141.243	-0.113678	0.228933	-0.496556	0.619502	0.842962	Zbtb6	129.779
Zbtb26	35.9632	-0.33467	0.43241	-0.773963	0.438952	0.731668	Zbtb26	35.2284
Rabgap1	902.938	-0.0318055	0.131454	-0.241951	0.808818	0.927865	Rabgap1	873.443
Strbp	2274.76	-0.416493	0.198183	-2.10155	0.0355924	0.218758	Strbp	2354.13
Gm17893	1.29288	1.44024	2.06796	0.696455	0.486144	NA	Gm17893	0.310952
Gpr21	14.8009	-0.62979	0.532327	-1.18309	0.236774	0.560432	Gpr21	20.6289
Crb2	21.0473	-0.0967088	0.532905	-0.181475	0.855995	0.945893	Crb2	27.5025
Dennd1a	870.24	0.0723366	0.120943	0.598104	0.549771	0.804027	Dennd1a	862.061
Gm44291	3.20528	-1.29201	1.2208	-1.05833	0.289907	NA	Gm44291	3.42575
Lhx2	293.287	-0.053615	0.203801	-0.263075	0.792493	0.920622	Lhx2	329.252
Gm27197	8.69489	0.47711	0.742913	0.642215	0.520733	0.784486	Gm27197	9.55926
Gm13589	1.39744	1.52952	1.76457	0.866795	0.386054	NA	Gm13589	2.82462
Nek6	536.312	0.061666	0.19057	0.323587	0.746251	0.90039	Nek6	557.171
Psmb7	3290.81	-0.236904	0.147018	-1.61139	0.107094	0.382079	Psmb7	3629.44
Nr5a1	1.46699	1.70633	1.76289	0.967918	0.333086	NA	Nr5a1	0.535624
Nr6a1	146.409	0.00852233	0.270458	0.0315108	0.974862	0.992255	Nr6a1	130.487
Olfml2a	1.63027	-1.08688	1.62418	-0.669184	0.503378	NA	Olfml2a	2.2726
Gm13496	2.26685	2.70802	1.65314	1.63811	0.101399	NA	Gm13496	0.337008
Wdr38	6.73817	1.18555	0.759199	1.56158	0.118387	NA	Wdr38	4.42654
Rpl35	1843.36	-0.120264	0.215251	-0.558715	0.576356	0.819912	Rpl35	2153.38
Arpc5l	2560.65	-0.308565	0.114912	-2.68523	0.00724791	0.0837442	Arpc5l	2704.95
Golga1	141.067	-0.141764	0.214049	-0.662298	0.50778	0.775226	Golga1	134.431
Scai	729.678	-0.514495	0.241651	-2.12909	0.0332469	0.211362	Scai	673.775
Gm16523	1.38976	-0.450643	1.8049	-0.249678	0.802836	NA	Gm16523	1.53145
Gm44027	2.63597	-0.530379	1.28806	-0.411767	0.68051	NA	Gm44027	3.30179
Ppp6c	704.349	-0.127406	0.114794	-1.10987	0.267055	0.589121	Ppp6c	710.63
Gm13453	4.39676	1.19192	0.982545	1.2131	0.225093	NA	Gm13453	2.77623
Gm13456	27.847	0.191747	0.394738	0.485757	0.627139	0.845866	Gm13456	25.3861
Lrp1b	115.151	-0.185519	0.337256	-0.550085	0.582261	0.823314	Lrp1b	114.789
Gm13461	13.3868	0.361243	0.532119	0.678875	0.497217	0.767629	Gm13461	9.4246
Gm13464	3.23963	-0.601685	1.08264	-0.555758	0.578376	NA	Gm13464	4.62415
Kynu	0.762025	-1.0939	2.7029	-0.404713	0.685688	NA	Kynu	1.68486
Arhgap15	18.0883	-0.406952	0.493447	-0.824713	0.409535	0.71029	Arhgap15	18.0094
Gtdc1	196.295	0.307492	0.196745	1.5629	0.118076	0.403662	Gtdc1	201.893
Zeb2	384.052	-0.500428	0.225425	-2.21993	0.0264234	0.186067	Zeb2	391.726
Zeb2os	14.6048	-0.738514	0.542482	-1.36136	0.173399	0.485039	Zeb2os	19.0048
Gm13466	1.15994	0.0520267	1.86484	0.0278987	0.977743	NA	Gm13466	0.994438
Gm13481	0.976847	-0.222298	1.71017	-0.129986	0.896578	NA	Gm13481	1.03787
Acvr2a	346.14	0.204322	0.183711	1.11219	0.266055	0.587945	Acvr2a	290.132
Orc4	780.681	-0.0879266	0.171311	-0.513256	0.607772	0.836321	Orc4	707.917
Mbd5	269.118	0.0309173	0.177406	0.174274	0.86165	0.948121	Mbd5	261.497
Gm13509	97.0079	0.271088	0.271838	0.997241	0.318648	0.63675	Gm13509	95.5154
Epc2	300.714	-0.284251	0.176146	-1.61372	0.106588	0.381209	Epc2	300.341
Kif5c	3795.53	0.0557008	0.265768	0.209584	0.833992	0.936764	Kif5c	4262.39
Lypd6b	167.91	-0.219271	0.192967	-1.13632	0.255824	0.578812	Lypd6b	184.68
Lypd6	65.3511	-0.0573871	0.317141	-0.180951	0.856406	0.945917	Lypd6	76.3495
Mmadhc	540.063	-0.194415	0.189343	-1.02678	0.304523	0.623407	Mmadhc	579.673
Gm13483	0.779874	0.735415	2.17777	0.337692	0.735595	NA	Gm13483	0.958912
Rnd3	119.506	-0.436936	0.384198	-1.13727	0.255426	0.578693	Rnd3	120.87
Gm13493	2.93538	-1.09549	1.11016	-0.986788	0.323746	NA	Gm13493	2.99399
Rbm43	175.648	0.00042937	0.182727	0.00234979	0.998125	0.999245	Rbm43	168.59
Nmi	7.58452	0.437232	0.791178	0.552634	0.580514	0.82226	Nmi	7.15695
Tnfaip6	43.8548	0.111292	0.468878	0.237358	0.812379	0.928792	Tnfaip6	51.9332
Rif1	107.969	0.3643	0.28622	1.2728	0.203091	0.523692	Rif1	80.8274
Neb	31.9141	-0.386062	0.37569	-1.02761	0.304134	0.622923	Neb	33.1659
Gm13522	3.15211	-0.269162	1.11142	-0.242178	0.808642	NA	Gm13522	2.59676
Arl5a	383.55	-0.0291368	0.218761	-0.13319	0.894043	0.960435	Arl5a	363.499
A430018G15Rik	10.5532	0.911436	0.623534	1.46172	0.143817	0.444175	A430018G15Rik	6.7086
Cacnb4	1332.64	-0.381427	0.215974	-1.76608	0.0773825	0.323404	Cacnb4	1289.87
Bloc1s2-ps	3.13502	-0.697154	1.11741	-0.623901	0.532693	NA	Bloc1s2-ps	1.98849
Stam2	205.248	0.399282	0.223865	1.78359	0.0744911	0.317948	Stam2	175.948
Fmnl2	365.355	0.267988	0.150813	1.77695	0.0755759	0.319728	Fmnl2	308.499
Prpf40a	286.865	-0.0622289	0.209596	-0.2969	0.766543	0.908915	Prpf40a	259.157
Arl6ip6	61.1119	0.370035	0.365684	1.0119	0.311587	0.629932	Arl6ip6	51.7794
Rprm	205.702	0.865241	0.35579	2.43189	0.0150204	0.13145	Rprm	192.501
Gm22298	0.790427	-0.174835	2.2252	-0.0785705	0.937374	NA	Gm22298	0.51963
Galnt13	135.501	-0.0567953	0.250842	-0.226419	0.820876	0.931906	Galnt13	117.373
Gm14033	4.24294	0.168254	1.02913	0.163492	0.870131	NA	Gm14033	3.0775
Gm26794	9.87417	0.44437	0.6915	0.642618	0.520472	0.784486	Gm26794	11.2745
Kcnj3	1000.61	-0.803588	0.25699	-3.12692	0.00176649	0.0344158	Kcnj3	1140.61
Nr4a2	170.451	0.481075	0.252443	1.90567	0.0566925	0.276094	Nr4a2	159.344
BB557941	12.201	0.115547	0.559846	0.20639	0.836486	0.937409	BB557941	10.0299
A930012O16Rik	8.20407	0.523426	0.74269	0.70477	0.480953	0.757181	A930012O16Rik	5.71732
Gpd2	303.696	0.231621	0.221785	1.04435	0.296325	0.615364	Gpd2	305.853
Ermn	2.27552	-1.02718	1.35331	-0.759013	0.447845	NA	Ermn	3.15567
Cytip	0.948952	0.668442	2.11595	0.315906	0.752073	NA	Cytip	1.41734
Acvr1c	106.241	-0.501506	0.323508	-1.55021	0.121091	0.407453	Acvr1c	119.744
Acvr1	472.334	0.0319621	0.124675	0.256364	0.797669	0.923595	Acvr1	451.457
Upp2	173.136	-0.081512	0.213327	-0.382099	0.702388	0.880378	Upp2	166.45
Gm13558	9.30189	-0.5985	0.680241	-0.879836	0.378948	0.686713	Gm13558	11.2354
Ccdc148	158.614	-0.136188	0.227255	-0.599275	0.54899	0.803708	Ccdc148	151.626
Pkp4	1876.43	-0.11481	0.180516	-0.636006	0.524773	0.78685	Pkp4	1946.92
5330411J11Rik	1.21681	2.53385	1.77258	1.42947	0.152869	NA	5330411J11Rik	0.310952
Tanc1	230.534	0.130143	0.213694	0.609015	0.542515	0.799829	Tanc1	216.931
Wdsub1	92.7447	1.05021	0.269887	3.89131	9.97039e-05	0.00475788	Wdsub1	69.0698
Baz2b	121.281	0.0869949	0.22393	0.388492	0.697652	0.87821	Baz2b	105.007
2007-03-01	600.261	-0.000954134	0.237148	-0.00402337	0.99679	0.998949	2007-03-01	487.031
Cd302	83.8912	0.560327	0.288172	1.94441	0.0518455	0.265079	Cd302	70.936
Ly75	1.88377	-2.04845	1.66294	-1.23183	0.218013	NA	Ly75	1.85069
Gm13571	3.04743	2.05418	1.38377	1.48447	0.137684	NA	Gm13571	0.882102
Pla2r1	4.68121	-0.174489	3.56939	-0.0488847	0.961011	NA	Pla2r1	6.21904
Itgb6	1.43734	-0.572432	1.64347	-0.348308	0.727609	NA	Itgb6	1.84278
Rbms1	172.858	-0.76592	0.301834	-2.53755	0.0111631	0.109503	Rbms1	188.185
Tank	153.306	-0.017354	0.234083	-0.074136	0.940902	0.979837	Tank	138.675
Psmd14	1492.35	0.062373	0.13579	0.459333	0.645995	0.856018	Psmd14	1450.48
Tbr1	608.116	0.0648645	0.190506	0.340486	0.733491	0.895761	Tbr1	617.053
Slc4a10	1020.13	0.218721	0.203537	1.0746	0.282554	0.600946	Slc4a10	940.102
Dpp4	7.29126	1.00898	0.784639	1.28592	0.19847	0.517756	Dpp4	7.48746
Gm13561	0.519929	-0.957258	3.25522	-0.294068	0.768706	NA	Gm13561	0.709159
Gcg	1.02573	-1.53435	1.72227	-0.890892	0.372987	NA	Gcg	1.86846
Fap	7.99283	1.07619	0.808517	1.33107	0.183166	0.499025	Fap	7.80357
Ifih1	15.0109	0.687698	0.59908	1.14792	0.251001	0.574124	Ifih1	12.9057
Gca	113.484	-0.196598	0.330284	-0.59524	0.551683	0.805755	Gca	101.923
Kcnh7	546.322	-1.4367	0.330947	-4.34119	1.41715e-05	0.00126502	Kcnh7	743.126
Fign	5.50557	-0.530293	0.871509	-0.608477	0.542871	NA	Fign	6.21166
Gm13577	8.28673	-0.335272	0.704048	-0.476207	0.633927	0.84981	Gm13577	9.80644
Grb14	185.179	-0.0588454	0.214985	-0.273718	0.784301	0.916941	Grb14	191.135
Cobll1	11.7475	0.19269	0.57508	0.335066	0.737575	0.897139	Cobll1	13.8808
Gm13594	0.67037	-2.66146	2.96651	-0.897171	0.369628	NA	Gm13594	1.66155
Gm13592	0.831241	-0.127082	2.09475	-0.0606667	0.951625	NA	Gm13592	0.960681
Scn3a	201.961	-0.250687	0.241081	-1.03985	0.298411	0.616359	Scn3a	203.8
Scn2a	1300.72	-0.298449	0.164883	-1.81007	0.0702848	0.308493	Scn2a	1348.01
Csrnp3	735.632	-0.477347	0.15935	-2.99559	0.00273911	0.0454771	Csrnp3	774.736
[truncated: 20,000 more rows]

## Sheet: DESeq2_WTCvsWTm7oex
	baseMean	log2FoldChange	lfcSE	stat	pvalue	padj	gene	WT
Xkr4	126.385	0.635542	0.251968	2.52231	0.0116587	0.265564	Xkr4	120.026
Gm37180	1.46106	1.1436	1.87935	0.608507	0.542851	NA	Gm37180	0.752003
Gm37363	2.06899	-0.0220956	1.46556	-0.0150765	0.987971	NA	Gm37363	2.77564
Gm37686	0.653575	-0.718523	3.22002	-0.223143	0.823424	NA	Gm37686	0.779444
Gm37329	1.66024	2.36287	2.02863	1.16476	0.244114	NA	Gm37329	0.882102
Gm38148	1.45415	2.90485	1.86421	1.55822	0.119181	NA	Gm38148	1.32315
Gm19938	27.7998	-0.681351	0.480659	-1.41754	0.156326	0.723171	Gm19938	29.4674
Gm10568	1.39346	-1.1403	1.90937	-0.597211	0.550367	NA	Gm10568	2.38038
Gm6085	2.48552	-0.790085	1.24085	-0.636727	0.524302	NA	Gm6085	2.6716
Gm6123	3.46211	0.0480105	1.07666	0.044592	0.964433	NA	Gm6123	3.10633
Mrpl15	859.173	-0.0328656	0.140569	-0.233804	0.815137	0.973428	Mrpl15	949.564
Gm37144	9.1716	-1.17854	0.746258	-1.57927	0.114275	NA	Gm37144	13.4574
Lypla1	421.58	-0.122185	0.175846	-0.694839	0.487156	0.90657	Lypla1	413.688
Tcea1	431.588	-0.341548	0.153501	-2.22505	0.0260775	0.38513	Tcea1	439.531
Gm6104	1.29351	-0.260879	1.95567	-0.133396	0.89388	NA	Gm6104	1.76344
Gm37277	2.51541	0.628225	1.29843	0.483833	0.628504	NA	Gm37277	2.36932
Rgs20	145.948	0.200209	0.262128	0.763785	0.444996	0.892163	Rgs20	150.43
Atp6v1h	3047.63	-0.234544	0.12853	-1.82482	0.0680279	0.562288	Atp6v1h	3382.97
Oprk1	2.24523	0.433564	1.35841	0.31917	0.749597	NA	Oprk1	2.54327
Npbwr1	18.0709	0.0940851	0.463262	0.203093	0.839063	0.979064	Npbwr1	15.3988
Rb1cc1	587.935	-0.0307976	0.156938	-0.196241	0.844422	0.980707	Rb1cc1	575.691
4732440D04Rik	35.8494	-0.0707233	0.414747	-0.170522	0.8646	0.985028	4732440D04Rik	31.2328
Gm19026	2.01927	0.361058	1.29016	0.279855	0.779589	NA	Gm19026	2.69727
St18	8.27662	0.33983	0.696581	0.487854	0.625653	NA	St18	7.85843
Pcmtd1	471.902	0.0295585	0.181131	0.163189	0.87037	0.985147	Pcmtd1	444.144
Gm38372	4.96215	0.839612	1.11275	0.754539	0.450525	NA	Gm38372	2.98432
Gm9826	0.92852	-1.21385	2.11841	-0.573001	0.566644	NA	Gm9826	1.87577
Gm26901	27.8151	-0.368267	0.429722	-0.85699	0.39145	0.875547	Gm26901	22.489
Sntg1	142.998	0.241074	0.20808	1.15856	0.246635	0.807031	Sntg1	134.381
Gm37629	1.74147	-1.62034	1.61061	-1.00604	0.314395	NA	Gm37629	2.32727
Rrs1	210.188	-0.210964	0.18456	-1.14307	0.253011	0.814263	Rrs1	226.619
Adhfe1	17.8732	0.340946	0.4766	0.715371	0.47438	0.900623	Adhfe1	20.3827
2610203C22Rik	2.742	-1.32632	1.37922	-0.961646	0.336228	NA	2610203C22Rik	3.4925
Vxn	1634.23	-0.278528	0.140734	-1.97911	0.0478034	0.491298	Vxn	1743.32
Mybl1	148.755	-0.119298	0.245698	-0.485549	0.627287	0.950268	Mybl1	127.72
Vcpip1	628.389	-0.110175	0.129351	-0.851754	0.394351	0.876589	Vcpip1	601.58
1700034P13Rik	11.9349	0.0279051	0.607424	0.0459401	0.963358	NA	1700034P13Rik	8.442
Sgk3	66.4116	-0.202261	0.30741	-0.657952	0.510569	0.914596	Sgk3	58.7338
Mcmdc2	10.4854	-0.490846	0.602069	-0.815266	0.41492	NA	Mcmdc2	10.3504
Snhg6	503.762	-0.254509	0.148746	-1.71103	0.0870751	0.608622	Snhg6	598.934
Tcf24	6.54972	1.62463	1.04942	1.54813	0.121591	NA	Tcf24	2.07477
Ppp1r42	6.19282	-0.621049	0.775539	-0.800797	0.423249	NA	Ppp1r42	7.22723
Cops5	1686.9	-0.132223	0.128969	-1.02523	0.305254	0.838082	Cops5	1901.46
Cspp1	142.733	-0.245693	0.273109	-0.899615	0.368325	0.864451	Cspp1	132.42
Arfgef1	673.397	-0.0153721	0.124413	-0.123557	0.901666	0.988937	Arfgef1	695.213
Gm37569	0.774385	0.75565	3.08508	0.244937	0.806505	NA	Gm37569	0
Cpa6	1.20568	-0.836192	1.92976	-0.433314	0.664787	NA	Cpa6	1.4963
Prex2	8.53357	0.357091	0.693168	0.515159	0.606442	NA	Prex2	7.07482
A830018L16Rik	361.548	0.190148	0.184467	1.0308	0.302635	0.837489	A830018L16Rik	327.381
Gm38178	1.74919	-2.32909	1.67365	-1.39163	0.164036	NA	Gm38178	2.43922
Gm2383	0.980113	1.75727	2.13483	0.82314	0.410428	NA	Gm2383	0.51963
Sulf1	164.685	1.00882	0.232691	4.33543	1.45478e-05	0.00466536	Sulf1	156.346
Slco5a1	28.7873	0.0434909	0.394412	0.110268	0.912197	0.990226	Slco5a1	35.6711
Ncoa2	630.082	0.486437	0.135706	3.5845	0.000337728	0.0358648	Ncoa2	519.764
Gm38376	0.560706	0.665011	4.08523	0.162784	0.870688	NA	Gm38376	0
Gm38120	2.95312	0.317597	1.27501	0.249094	0.803288	NA	Gm38120	2.13597
Gm38380	0.959205	1.37938	2.1116	0.653239	0.513602	NA	Gm38380	0.73424
Gm29570	1.4244	0.410159	1.80898	0.226734	0.82063	NA	Gm29570	0.596823
Tram1	418.18	-0.189574	0.157213	-1.20584	0.22788	0.792816	Tram1	389.053
Lactb2	216.545	-0.143879	0.173873	-0.827498	0.407955	0.880854	Lactb2	224.71
Gm38319	0.738452	-1.2579	2.89573	-0.4344	0.663998	NA	Gm38319	0.821495
Gm5523	7.44858	0.0782397	0.718667	0.108868	0.913307	NA	Gm5523	7.22726
Eya1	6.07348	0.362939	0.807173	0.449643	0.652968	NA	Eya1	6.00812
Gm9947	4.57328	-0.870799	0.956931	-0.909991	0.362827	NA	Gm9947	7.29852
Msc	32.2145	0.077892	0.348079	0.223777	0.822931	0.975998	Msc	35.3232
Gm37412	1.72162	1.35354	1.81455	0.745934	0.455707	NA	Gm37412	1.50401
Rpl5-ps1	3.4457	2.24938	1.37146	1.64014	0.100977	NA	Rpl5-ps1	0.882102
Gm10566	3.1123	-0.416625	1.07823	-0.386396	0.699203	NA	Gm10566	3.83051
Kcnb2	182.218	0.079912	0.205769	0.388358	0.697751	0.962351	Kcnb2	187.117
Gm38116	0.7378	-0.928199	2.89281	-0.320864	0.748313	NA	Gm38116	0.665723
Gm37138	0.841587	1.03523	2.78879	0.37121	0.710481	NA	Gm37138	0.310952
Terf1	86.1183	-0.416875	0.250704	-1.66282	0.0963494	0.634497	Terf1	80.9725
Gm37509	1.8818	-0.355122	1.6036	-0.221453	0.824739	NA	Gm37509	1.59858
Sbspon	1.87554	1.30373	1.40323	0.929091	0.352842	NA	Sbspon	1.21873
4930444P10Rik	4.3783	-1.27576	1.08562	-1.17515	0.239936	NA	4930444P10Rik	6.1157
Rpl7	4158.56	-0.0876113	0.126267	-0.693857	0.487772	0.90657	Rpl7	4606.11
Rdh10	153.078	0.0300049	0.204447	0.146762	0.88332	0.986094	Rdh10	139.737
Stau2	1152.25	-0.243879	0.134392	-1.81469	0.0695723	0.563481	Stau2	1314.77
Ube2w	1063.87	-0.340264	0.120338	-2.82756	0.00469046	0.161163	Ube2w	1131.49
Gm38342	1.25722	-0.0422467	1.95018	-0.0216629	0.982717	NA	Gm38342	1.45287
Eloc	1261.29	-0.166401	0.139544	-1.19246	0.23308	0.798883	Eloc	1308.33
Tmem70	807.55	-0.296464	0.128229	-2.31199	0.0207782	0.348954	Tmem70	935.112
Ly96	19.9363	-0.397341	0.463875	-0.856569	0.391683	0.875655	Ly96	22.8459
Jph1	111.791	-0.242628	0.244933	-0.990586	0.321888	0.84249	Jph1	110.709
Gdap1	768.388	0.0160526	0.17572	0.0913534	0.927212	0.992186	Gdap1	756.159
Gm28784	7.44059	0.0653259	0.826792	0.0790112	0.937024	NA	Gm28784	6.69617
Rbm6-ps1	1.32667	0.122011	1.70442	0.0715852	0.942932	NA	Rbm6-ps1	1.15021
Pi15	52.3884	-0.0530214	0.317623	-0.166932	0.867424	0.985147	Pi15	53.4612
Gm28154	0.678694	-0.654967	2.71951	-0.24084	0.809679	NA	Gm28154	1.40173
Gm16070	0.828191	-0.737535	2.26266	-0.325959	0.744456	NA	Gm16070	1.07302
Crispld1	1.73219	-0.312126	1.52657	-0.204462	0.837992	NA	Crispld1	1.80549
Gm28153	0.778172	0.341295	2.40815	0.141725	0.887297	NA	Gm28153	0.665723
Gm28756	22.8256	-0.391891	0.409668	-0.956605	0.338767	0.851936	Gm28756	27.0196
Gm15825	1.86113	1.13776	1.6071	0.707954	0.478974	NA	Gm15825	0.984969
Tfap2b	0.756145	0.347989	3.55818	0.0977996	0.922091	NA	Tfap2b	0.621904
Pkhd1	7.15435	0.0118648	0.716881	0.0165506	0.986795	NA	Pkhd1	11.2563
Il17f	2.69732	-0.202227	1.4096	-0.143464	0.885923	NA	Il17f	1.80549
Mcm3	42.0276	0.0911719	0.361995	0.251859	0.80115	0.972576	Mcm3	39.6651
6720483E21Rik	23.2242	-0.384826	0.522144	-0.737013	0.461115	0.894981	6720483E21Rik	16.2532
Paqr8	472.703	-0.184289	0.176299	-1.04532	0.295874	0.834685	Paqr8	559.578
Gm28064	1.15572	-1.91271	1.99769	-0.957458	0.338336	NA	Gm28064	1.71268
Efhc1	24.9365	-0.296461	0.42129	-0.703698	0.481621	0.90334	Efhc1	28.2983
Tram2	30.8836	0.150292	0.408969	0.367491	0.713253	0.965692	Tram2	31.5818
Gm2693	2.58023	0.226518	1.21359	0.186652	0.851933	NA	Gm2693	2.23054
Tmem14a	242.413	0.0252624	0.16106	0.156851	0.875362	0.985147	Tmem14a	236.184
Gm38224	0.93545	1.60963	2.33671	0.688843	0.490922	NA	Gm38224	0.224672
Gsta3	18.4881	-0.127318	0.524125	-0.242915	0.808071	0.972738	Gsta3	17.7061
Kcnq5	709.959	0.039036	0.153342	0.254568	0.799056	0.972576	Kcnq5	720.433
Gm7658	2.93889	-0.071438	1.14871	-0.06219	0.950412	NA	Gm7658	2.08307
Gm38243	1.0091	-0.330159	2.10731	-0.156673	0.875502	NA	Gm38243	1.32277
Rims1	866.634	-0.101574	0.155461	-0.653374	0.513515	0.915491	Rims1	996.516
Ogfrl1	1075.86	-0.138231	0.157395	-0.878242	0.379812	0.869778	Ogfrl1	1029.83
B3gat2	249.553	-0.0245965	0.190821	-0.128898	0.897438	0.98771	B3gat2	234.347
Smap1	3074.83	-0.208233	0.118447	-1.75802	0.0787437	0.588255	Smap1	3281.02
Sdhaf4	343.326	-0.00569279	0.220002	-0.0258761	0.979356	0.996848	Sdhaf4	362.994
Gm26524	0.455353	-0.424223	3.71961	-0.11405	0.909198	NA	Gm26524	0.786353
Fam135a	281.022	-0.116285	0.178533	-0.651336	0.51483	0.915921	Fam135a	249.901
Gm37580	1.06982	0.0814997	2.12238	0.0384002	0.969369	NA	Gm37580	1.52375
Col9a1	42.2846	-0.315526	0.333505	-0.946091	0.344102	0.854955	Col9a1	50.992
Col19a1	15.9078	0.735766	0.586752	1.25397	0.209854	NA	Col19a1	14.7374
Gm28439	1.39486	1.90135	1.88705	1.00758	0.313658	NA	Gm28439	0.259815
Gm10222	4.2781	0.680748	1.11915	0.608271	0.543008	NA	Gm10222	2.23193
Gm28438	580.797	-0.611263	0.231938	-2.63546	0.00840231	0.227125	Gm28438	474.222
Gm28437	26.5659	-0.643375	0.431516	-1.49096	0.135971	0.699317	Gm28437	24.6808
Gm10925	8.95317	-1.29324	0.76043	-1.70068	0.0890039	NA	Gm10925	8.994
Gm28661	20.8746	-0.755207	0.485255	-1.55631	0.119634	0.668804	Gm28661	21.1615
Gm29216	70.1856	-0.680765	0.313491	-2.17156	0.0298886	0.407458	Gm29216	74.6972
Lmbrd1	1216.17	-0.0616043	0.122783	-0.501732	0.615856	0.947791	Lmbrd1	1313.85
Adgrb3	407.926	0.257582	0.147438	1.74705	0.0806291	0.593081	Adgrb3	373.381
Gm20172	2.55676	0.473866	1.26799	0.373716	0.708616	NA	Gm20172	2.24061
Gm37543	1.12744	2.96943	2.2344	1.32896	0.18386	NA	Gm37543	0.310952
Gm37331	1.77032	-0.712442	1.60965	-0.442606	0.658051	NA	Gm37331	2.23231
Gm37862	1.0555	0.539924	2.12008	0.254671	0.798977	NA	Gm37862	0.423288
Gm38286	1.90248	0.017624	1.4297	0.0123271	0.990165	NA	Gm38286	2.16341
Gm37880	1.81665	-0.00440323	1.58068	-0.00278565	0.997777	NA	Gm37880	2.64592
Gm37011	1.43933	0.76963	1.72773	0.445457	0.65599	NA	Gm37011	1.45249
Gm37051	1.34094	-0.911018	1.86787	-0.48773	0.625741	NA	Gm37051	1.27163
Gm38260	2.15974	-0.225206	1.58392	-0.142183	0.886936	NA	Gm38260	2.33497
Gm37628	4.45641	0.0446253	1.07187	0.0416333	0.966791	NA	Gm37628	4.6518
8030445P17Rik	1.43085	0.981171	1.80017	0.545043	0.585724	NA	8030445P17Rik	1.48031
Gm38198	4.29965	1.13009	1.15082	0.981987	0.326106	NA	Gm38198	3.39754
Gm37077	3.13484	1.21146	1.32602	0.913611	0.360921	NA	Gm37077	1.74842
Gm37895	5.19123	-0.0526305	0.983855	-0.0534941	0.957338	NA	Gm37895	3.80307
Gm36952	2.40469	-0.809902	1.31327	-0.616708	0.537427	NA	Gm36952	2.80131
Gm37602	3.039	1.87513	1.29211	1.45121	0.14672	NA	Gm37602	1.89392
2900022M07Rik	12.1398	-0.712216	0.833399	-0.854592	0.392777	NA	2900022M07Rik	11.1084
2900002M20Rik	0.73396	-0.138329	2.44334	-0.0566149	0.954852	NA	2900002M20Rik	1.06295
Gm9884	3.52959	-0.462506	1.17403	-0.393946	0.693621	NA	Gm9884	2.97405
Gm7846	8.28418	-0.97645	0.703322	-1.38834	0.165034	NA	Gm7846	9.96617
Gm5525	5.83541	-0.178789	0.812153	-0.220142	0.825761	NA	Gm5525	6.06144
Gm6473	1.21951	0.466075	1.66693	0.279601	0.779783	NA	Gm6473	1.69492
Phf3	438.134	0.0648228	0.132903	0.487746	0.62573	0.949554	Phf3	417.361
Gm37522	0.927215	0.846112	2.6944	0.314027	0.753501	NA	Gm37522	0
Gm37906	0.905849	1.18704	2.23373	0.531418	0.595129	NA	Gm37906	0.259815
Ptp4a1	750.875	-0.181006	0.138526	-1.30666	0.191329	0.758114	Ptp4a1	745.245
Lgsn	1.87237	-0.734645	1.86554	-0.393797	0.693731	NA	Lgsn	1.35614
Khdrbs2	71.3108	0.210742	0.266488	0.790815	0.429052	0.887788	Khdrbs2	61.0235
Gm37999	10.6141	-1.1169	0.742487	-1.50427	0.132512	NA	Gm37999	13.3716
Gm37792	1.54648	-1.69559	1.74034	-0.974283	0.329916	NA	Gm37792	2.49806
Gm5415	6.24772	-0.288661	1.06987	-0.269809	0.787307	NA	Gm5415	3.14186
Gm37426	2.62813	-1.85282	1.42852	-1.29702	0.194625	NA	Gm37426	3.58707
Prim2	99.9748	0.270532	0.242139	1.11726	0.263883	0.822963	Prim2	82.2507
Gm37618	0.895034	-0.728152	2.35559	-0.309116	0.757233	NA	Gm37618	0.968974
1700001G17Rik	2.86271	1.26053	1.49522	0.843038	0.399207	NA	1700001G17Rik	0.570767
Rab23	229.99	0.0291694	0.170437	0.171144	0.86411	0.984912	Rab23	211.353
Bag2	321.916	0.129814	0.156145	0.831366	0.405767	0.88051	Bag2	327.103
Zfp451	447.974	-0.0583461	0.138601	-0.420965	0.673781	0.959829	Zfp451	416.832
Gm15455	1.45237	0.479935	1.99193	0.240939	0.809602	NA	Gm15455	0.570767
Bend6	1173.46	-0.207207	0.116687	-1.77575	0.0757737	0.578569	Bend6	1217.82
Dst	1139.25	0.394254	0.169255	2.32936	0.0198402	0.339947	Dst	1132.48
Gm38157	28.2021	-0.293136	0.459591	-0.63782	0.523591	0.919219	Gm38157	23.9387
Gm3052	3.51733	-0.507757	1.14015	-0.445344	0.656071	NA	Gm3052	5.14735
Gm37233	2.5286	1.45161	1.34147	1.08211	0.279204	NA	Gm37233	1.53974
Ccdc115	851.775	0.00547745	0.172574	0.0317398	0.97468	0.996482	Ccdc115	785.814
Imp4	423.378	0.117226	0.140446	0.834674	0.403901	0.880425	Imp4	405.412
Ptpn18	12.9806	0.0263625	0.641709	0.0410817	0.967231	NA	Ptpn18	12.2773
4930568A12Rik	0.973526	-0.31353	2.66999	-0.117427	0.906521	NA	4930568A12Rik	1.55476
Amer3	456.282	0.203786	0.139445	1.46141	0.143904	0.710433	Amer3	442.699
Arhgef4	2172.74	0.340103	0.135039	2.51856	0.0117836	0.266298	Arhgef4	2195.89
Gm38336	3.38864	1.40844	1.22923	1.1458	0.251879	NA	Gm38336	1.76382
Fam168b	1807.94	-0.0623592	0.178899	-0.348573	0.72741	0.965858	Fam168b	1999.74
Plekhb2	4557.32	0.0435731	0.118113	0.368911	0.712194	0.965692	Plekhb2	4776.54
1110002O04Rik	3.95429	0.96125	0.925654	1.03845	0.299058	NA	1110002O04Rik	3.43425
Hs6st1	1129.14	0.0139912	0.123573	0.113222	0.909854	0.990215	Hs6st1	1240.99
Gm37335	1.20386	1.80967	2.08095	0.86964	0.384497	NA	Gm37335	0
Uggt1	1319.11	0.00816257	0.120828	0.0675552	0.94614	0.994693	Uggt1	1293.18
Neurl3	9.54117	-0.222274	0.678839	-0.327433	0.743341	NA	Neurl3	11.652
Arid5a	690.608	-0.0381008	0.159073	-0.239518	0.810704	0.972738	Arid5a	755.928
Kansl3	822.557	0.103131	0.180637	0.570929	0.568048	0.934176	Kansl3	786.135
Lman2l	693.457	0.0572969	0.157287	0.364284	0.715646	0.965692	Lman2l	644.126
Cnnm4	230.321	-0.247679	0.184031	-1.34585	0.17835	0.748044	Cnnm4	266.724
Cnnm3	234.415	0.133075	0.163688	0.812976	0.416232	0.883772	Cnnm3	232.635
Ankrd23	2.70417	0.252908	1.20114	0.210557	0.833233	NA	Ankrd23	2.29865
Ankrd39	149.11	-0.0698163	0.201303	-0.346822	0.728725	0.966307	Ankrd39	171.237
Sema4c	149.436	-0.12792	0.231028	-0.553701	0.579783	0.938115	Sema4c	176.205
D430040D24Rik	15.3658	0.0582375	0.56593	0.102906	0.918038	NA	D430040D24Rik	17.6756
Fam178b	1.49987	0.159954	1.51528	0.105561	0.915931	NA	Fam178b	1.67754
Cox5b	3533.28	-0.00721265	0.13001	-0.0554774	0.955758	0.994693	Cox5b	3979.42
Actr1b	4688.07	0.0781615	0.105188	0.743068	0.457441	0.8935	Actr1b	4463.41
4933424G06Rik	12.1044	0.220552	0.571608	0.385844	0.699612	NA	4933424G06Rik	12.0253
Gm33533	0.860895	1.02554	2.25865	0.454049	0.649794	NA	Gm33533	0.890396
Zap70	19.8639	-0.0418534	0.455735	-0.0918372	0.926827	0.992186	Zap70	20.1737
Tmem131	565.413	0.161548	0.159348	1.01381	0.310673	0.838902	Tmem131	579.384
F830112A20Rik	1.30543	-0.208558	2.18799	-0.0953195	0.924061	NA	F830112A20Rik	2.92867
Vwa3b	17.0505	0.410443	0.562959	0.729082	0.465952	0.895404	Vwa3b	17.9573
Gm37020	2.66726	0.229498	1.51881	0.151104	0.879894	NA	Gm37020	2.25601
Cnga3	3.02453	0.644265	1.33342	0.483167	0.628978	NA	Cnga3	1.88483
Inpp4a	1284.99	0.091783	0.114715	0.800097	0.423655	0.887195	Inpp4a	1092.35
Coa5	623.306	-0.0678084	0.135816	-0.499265	0.617593	0.948069	Coa5	666.418
Unc50	473.463	-0.129454	0.158578	-0.816339	0.414306	0.883232	Unc50	503.065
Mgat4a	222.198	0.102435	0.185152	0.553247	0.580094	0.938115	Mgat4a	197.019
4930594C11Rik	0.663486	2.37725	3.74238	0.635225	0.525281	NA	4930594C11Rik	0
2010300C02Rik	1905.31	0.313924	0.132332	2.37225	0.0176802	0.32137	2010300C02Rik	1872.59
Tsga10	130.047	0.0421401	0.266828	0.15793	0.874512	0.985147	Tsga10	115.499
Gm26805	4.35497	0.210684	1.01825	0.206907	0.836083	NA	Gm26805	4.58904
Lipt1	64.2569	-0.161874	0.255242	-0.634199	0.525951	0.919862	Lipt1	66.9837
Mitd1	105.305	-0.0604605	0.229006	-0.264012	0.791771	0.97108	Mitd1	97.2563
Mrpl30	1801.42	-0.142983	0.130443	-1.09614	0.273019	0.827678	Mrpl30	1936.12
Gm15457	1.78691	0.709362	1.57073	0.451613	0.651548	NA	Gm15457	2.46507
Txndc9	636.779	-0.0790129	0.137011	-0.576691	0.564148	0.932333	Txndc9	702.336
Eif5b	779.356	-0.3791	0.164271	-2.30777	0.0210117	0.351561	Eif5b	831.505
Rev1	188.421	0.0410785	0.217907	0.188514	0.850474	0.983134	Rev1	149.878
Gm37062	1.08035	1.75631	2.04571	0.858534	0.390598	NA	Gm37062	0.700866
Aff3	490.813	0.0334863	0.170933	0.195903	0.844686	0.980867	Aff3	554.976
Gm16150	1.49845	-1.43256	1.64258	-0.872138	0.383133	NA	Gm16150	2.47121
Gm16152	2.48194	3.14361	1.64856	1.90689	0.0565349	NA	Gm16152	0.259815
Lonrf2	1538.03	0.199285	0.140279	1.42064	0.155421	0.72228	Lonrf2	1512.33
Chst10	1006.38	-0.103637	0.142095	-0.729355	0.465784	0.89534	Chst10	1043.26
Nms	263.031	-1.41745	0.843122	-1.68119	0.0927262	0.624272	Nms	314.18
Pdcl3	413.882	-0.263777	0.167973	-1.57035	0.116333	0.663797	Pdcl3	406.246
Gm37309	2.42387	1.87446	1.4362	1.30516	0.191839	NA	Gm37309	1.55476
Npas2	385.705	0.0242725	0.163378	0.148567	0.881895	0.986094	Npas2	400.853
Gm3617	5.33639	-0.200994	0.915973	-0.219433	0.826313	NA	Gm3617	5.51256
Rpl31	3303.87	-0.119142	0.141055	-0.844648	0.398307	0.877429	Rpl31	3745.18
Tbc1d8	235.258	0.378551	0.17171	2.20459	0.0274831	0.395903	Tbc1d8	190.62
Cnot11	503.783	-0.226655	0.138902	-1.63176	0.10273	0.647075	Cnot11	552.119
Gm15832	27.5972	-1.04667	0.450186	-2.32498	0.020073	0.341367	Gm15832	30.0115
Snord89	1.49311	1.40335	1.70746	0.821897	0.411136	NA	Snord89	1.37391
Rnf149	51.2493	0.085376	0.339298	0.251626	0.80133	0.972576	Rnf149	53.0251
Gm5100	0.713564	-0.439781	2.45316	-0.179271	0.857725	NA	Gm5100	1.44517
Creg2	714.29	-0.205897	0.149987	-1.37276	0.169827	0.738185	Creg2	778.512
D930019O06Rik	22.4275	-0.14206	0.416266	-0.341273	0.732898	0.966503	D930019O06Rik	26.1878
Map4k4	820.922	0.0563763	0.118821	0.474463	0.63517	0.951035	Map4k4	820.909
4930456G14Rik	0.660597	-0.709851	3.21026	-0.221119	0.825	NA	4930456G14Rik	0.259815
Il1r2	5.46592	-1.0214	0.921912	-1.10791	0.267901	NA	Il1r2	6.49282
Il1r1	13.9491	0.705671	0.528712	1.3347	0.181975	NA	Il1r1	12.2647
Il1rl2	2.68757	0.647228	1.63838	0.395041	0.692813	NA	Il1rl2	3.99124
Slc9a4	4.41791	-0.857287	0.972329	-0.881684	0.377948	NA	Slc9a4	4.97122
Slc9a2	17.7413	0.736687	0.495377	1.48713	0.136981	0.700899	Slc9a2	13.1046
Mfsd9	172.149	0.268803	0.195453	1.37528	0.169044	0.738185	Mfsd9	145.018
Tmem182	2.8647	-1.549	1.33076	-1.164	0.244426	NA	Tmem182	4.18705
Gm29260	2.10367	-0.372457	1.32898	-0.280258	0.77928	NA	Gm29260	2.90633
Gm28175	5.74348	-1.06054	0.884858	-1.19854	0.230706	NA	Gm28175	7.61322
Pantr1	624.369	-0.400845	0.1887	-2.12425	0.0336495	0.427168	Pantr1	784.844
AC122898.1	14.7185	-0.691008	0.548774	-1.25919	0.207963	NA	AC122898.1	21.1942
Pou3f3	478.336	-0.0327817	0.170413	-0.192366	0.847456	0.982136	Pou3f3	511.82
Pantr2	1.953	0.63168	1.45292	0.434766	0.663732	NA	Pantr2	1.26986
Dalir	5.35418	-0.958394	0.970647	-0.987376	0.323458	NA	Dalir	6.26418
Mrps9	776.439	-0.270104	0.139409	-1.9375	0.052684	0.508675	Mrps9	760.146
Gpr45	134.569	0.254883	0.206449	1.2346	0.216979	0.784624	Gpr45	128.053
Tgfbrap1	526.435	0.126006	0.165101	0.763208	0.44534	0.892372	Tgfbrap1	504.479
8430432A02Rik	5.80597	1.93019	0.992346	1.94507	0.051766	NA	8430432A02Rik	2.23231
AI597479	414.341	0.00910051	0.179442	0.0507155	0.959552	0.994693	AI597479	366.693
Fhl2	278.04	-0.0123888	0.182559	-0.0678619	0.945896	0.994693	Fhl2	329.098
Nck2	282.237	0.37103	0.190646	1.94617	0.0516345	0.503705	Nck2	248.019
Gm38228	1.02638	0.069283	2.35581	0.0294095	0.976538	NA	Gm38228	1.45287
1500015O10Rik	33.9429	-0.0242347	0.421543	-0.0574904	0.954155	0.994693	1500015O10Rik	45.9509
Gm29155	2.71231	-0.563314	1.31459	-0.428511	0.668279	NA	Gm29155	4.83716
Gm29156	3.59524	0.595778	1.04844	0.568253	0.569863	NA	Gm29156	2.66428
Uxs1	639.8	0.325907	0.186438	1.74807	0.0804517	0.592613	Uxs1	495.145
Gm19587	2.68366	1.59346	1.25674	1.26793	0.204824	NA	Gm19587	2.12591
Tpp2	661.517	0.113175	0.127654	0.886576	0.375307	0.867734	Tpp2	612.058
Tex30	108.718	0.0959794	0.249138	0.385246	0.700055	0.962351	Tex30	91.4362
Kdelc1	54.1945	0.0161304	0.326058	0.0494709	0.960544	0.994693	Kdelc1	47.325
Bivm	377.23	-0.0514603	0.14408	-0.357165	0.720969	0.965692	Bivm	363.362
Ercc5	279.892	0.0526853	0.163109	0.323006	0.746691	0.96889	Ercc5	240.951
Gulp1	8.83976	-0.223227	0.783776	-0.28481	0.77579	NA	Gulp1	7.3755
Col3a1	401.311	0.931964	0.803983	1.15918	0.246381	0.807031	Col3a1	584.871
Col5a2	267.837	0.770932	0.44297	1.74037	0.0817941	0.59615	Col5a2	291.63
Gm38211	0.79691	-0.441878	3.26887	-0.135177	0.892472	NA	Gm38211	1.55476
Wdr75	427.334	-0.27315	0.149728	-1.82431	0.068106	0.562288	Wdr75	424.654
Gm5526	13.6164	-0.901135	0.580873	-1.55135	0.120819	NA	Gm5526	14.6831
Slc40a1	32.4421	-0.0200177	0.351424	-0.0569617	0.954576	0.994693	Slc40a1	36.3881
Dnah7b	7.16332	-0.538318	0.75878	-0.709453	0.478044	NA	Dnah7b	10.3896
Gm8326	0.640641	0.066802	2.54739	0.0262237	0.979079	NA	Gm8326	0.942918
Slc39a10	994.772	0.431766	0.182762	2.36244	0.0181549	0.324834	Slc39a10	846.392
Gm28151	73.1329	-0.41725	0.359664	-1.16011	0.246003	0.80697	Gm28151	62.6706
Gm8337	0.694198	1.69327	2.56533	0.66006	0.509215	NA	Gm8337	0.621904
Gm8357	0.564916	-1.19925	2.92192	-0.410431	0.68149	NA	Gm8357	0.596823
Tmeff2	1221.16	0.154978	0.170178	0.910681	0.362464	0.863311	Tmeff2	1116.22
Gm28320	2.79283	-1.2289	1.31808	-0.932347	0.351157	NA	Gm28320	5.29146
Gm29325	3.35109	-1.93666	1.34034	-1.4449	0.148487	NA	Gm29325	4.84268
Cavin2	83.6134	-0.267746	0.289248	-0.925662	0.354621	0.857855	Cavin2	73.2233
1700072G22Rik	0.985864	1.27976	2.55619	0.500652	0.616616	NA	1700072G22Rik	0.441051
Nabp1	450.416	0.0518537	0.185991	0.278797	0.780401	0.969409	Nabp1	367.791
Gm17767	1.46237	0.738395	1.94842	0.378971	0.70471	NA	Gm17767	0.856638
Gm28055	1.09876	-0.699776	1.86324	-0.37557	0.707237	NA	Gm28055	1.85937
Myo1b	352.705	-0.319027	0.144946	-2.201	0.0277358	0.397842	Myo1b	367.479
Gm29453	1.40438	1.75293	1.81231	0.967233	0.333427	NA	Gm29453	0.51963
Stat4	2.64475	1.18552	1.21515	0.975615	0.329255	NA	Stat4	2.1954
Gm31812	8.16702	0.183183	0.758927	0.241371	0.809268	NA	Gm31812	6.12105
Stat1	190.837	-0.319576	0.180572	-1.7698	0.0767609	0.580187	Stat1	221.315
Gls	2131.69	-0.0930462	0.123495	-0.753441	0.451185	0.892821	Gls	2195.61
Nab1	193.009	-0.500832	0.181177	-2.76433	0.00570395	0.183357	Nab1	244.43
Nemp2	60.2367	0.0272584	0.300442	0.0907276	0.927709	0.992186	Nemp2	48.6894
Gm37242	1.11829	0.729926	2.0111	0.362948	0.716644	NA	Gm37242	1.14153
Mfsd6	580.348	0.183702	0.151399	1.21336	0.224991	0.788637	Mfsd6	558.897
Inpp1	389.878	0.0375418	0.148113	0.253468	0.799907	0.972576	Inpp1	368.738
Hibch	152.764	-0.205483	0.223103	-0.921021	0.357039	0.859983	Hibch	170.141
1700019D03Rik	285.407	0.420936	0.206357	2.03985	0.0413657	0.46464	1700019D03Rik	212.289
Mstn	34.6829	0.0910342	0.384278	0.236897	0.812737	0.972885	Mstn	26.4435
1700019A02Rik	1.39985	-1.35983	1.91075	-0.711673	0.476667	NA	1700019A02Rik	1.63372
Pms1	22.337	0.499057	0.432928	1.15275	0.249013	0.810956	Pms1	16.7967
Ormdl1	158.194	-0.228106	0.192943	-1.18224	0.237109	0.801531	Ormdl1	139.915
Osgepl1	207.884	-0.0914295	0.180508	-0.506511	0.612498	0.946988	Osgepl1	188.511
Asnsd1	148.091	-0.245056	0.227219	-1.0785	0.280811	0.82962	Asnsd1	136.423
Dnah7a	12.8048	0.0571885	0.545225	0.10489	0.916463	NA	Dnah7a	12.1888
Stk17b	24.2408	-0.469521	0.48926	-0.959656	0.337228	0.851806	Stk17b	22.5715
Hecw2	409.045	-0.109053	0.165865	-0.657483	0.51087	0.914645	Hecw2	447.676
Gm37633	0.833373	0.777183	2.95901	0.26265	0.79282	NA	Gm37633	0.621904
Ccdc150	2.30777	-1.60195	1.56173	-1.02575	0.305008	NA	Ccdc150	2.28307
Gtf3c3	412.479	-0.148522	0.143709	-1.03349	0.301375	0.836407	Gtf3c3	425.969
Gm34066	0.777935	0.7852	2.42769	0.323434	0.746366	NA	Gm34066	0.570767
Pgap1	610.785	-0.0758129	0.138156	-0.548748	0.583178	0.939685	Pgap1	595.701
Gm36955	0.82915	1.29684	2.72302	0.476252	0.633895	NA	Gm36955	0.310952
Ankrd44	62.1862	0.282855	0.269293	1.05036	0.293552	0.834685	Ankrd44	53.0018
Sf3b1	1399.43	0.0867662	0.14362	0.604137	0.545753	0.926976	Sf3b1	1219.22
E330011M16Rik	1.29925	3.4086	2.03801	1.67251	0.0944231	NA	E330011M16Rik	0
Coq10b	246.368	0.0198271	0.186348	0.106398	0.915266	0.990226	Coq10b	234.338
Hspd1	2118.44	-0.251663	0.14358	-1.75278	0.0796401	0.589747	Hspd1	2457.19
Hspe1	1487.4	-0.206606	0.119905	-1.72308	0.0848736	0.607469	Hspe1	1594.67
Gm16581	0.80124	0.551851	2.65295	0.208014	0.835218	NA	Gm16581	0
Mob4	1033.74	-0.232909	0.153813	-1.51424	0.129966	0.69089	Mob4	1102.38
Rftn2	13.8957	0.48299	0.54953	0.878916	0.379447	NA	Rftn2	16.2088
Gm10561	3.1728	0.684766	1.21828	0.562075	0.574065	NA	Gm10561	2.69668
Mars2	222.671	0.0405327	0.225624	0.179647	0.85743	0.983945	Mars2	211.339
Gm8292	22.9344	-0.30538	0.405036	-0.753958	0.450874	0.892821	Gm8292	25.2901
Plcl1	201.844	-0.0290598	0.176235	-0.164893	0.869028	0.985147	Plcl1	202.457
Gm38056	1.79974	2.0273	1.71883	1.17946	0.238213	NA	Gm38056	0.700866
Gm6644	1.18064	1.52051	1.86363	0.815888	0.414564	NA	Gm6644	0.846576
9130227L01Rik	3.2472	0.946159	1.20782	0.783358	0.433417	NA	9130227L01Rik	2.56658
Satb2	345.455	-0.135991	0.174662	-0.778593	0.436219	0.889275	Satb2	414.332
9130024F11Rik	179.088	-0.137048	0.229213	-0.597907	0.549902	0.927684	9130024F11Rik	180.471
Gm4081	1.54583	-1.10749	1.58112	-0.700447	0.483648	NA	Gm4081	2.33556
1700066M21Rik	185.708	-0.393443	0.192181	-2.04726	0.0406328	0.460289	1700066M21Rik	201.125
Tyw5	187.718	-0.0625943	0.184952	-0.338436	0.735035	0.966846	Tyw5	166.496
Maip1	312.01	-0.178352	0.149523	-1.19281	0.232944	0.798883	Maip1	324.674
Spats2l	335.403	-0.00866086	0.155613	-0.0556566	0.955615	0.994693	Spats2l	345.871
Kctd18	125.423	0.0222621	0.245314	0.0907496	0.927692	0.992186	Kctd18	104.519
Sgo2a	6.17399	-0.00271649	0.753582	-0.00360477	0.997124	NA	Sgo2a	6.72005
Aox1	7.30077	1.30603	0.777705	1.67933	0.0930871	NA	Aox1	5.40183
Aox3	2.78976	0.244467	1.50967	0.161933	0.871358	NA	Aox3	1.94506
Aox4	65.9727	0.291871	0.285004	1.02409	0.305791	0.838082	Aox4	46.0992
Gm37607	11.1438	1.13111	0.751041	1.50605	0.132054	NA	Gm37607	8.20469
Bzw1	1500.73	-0.385351	0.12744	-3.02378	0.00249638	0.119041	Bzw1	1735.26
Clk1	453.579	-0.116221	0.207233	-0.560823	0.574918	0.935925	Clk1	391.348
Ppil3	283.703	0.0820634	0.163539	0.501797	0.61581	0.947791	Ppil3	285.942
Nif3l1	424.906	-0.0414304	0.164481	-0.251886	0.801129	0.972576	Nif3l1	438.59
Orc2	266.964	-0.0426569	0.15919	-0.267963	0.788728	0.970286	Orc2	252.835
Gm15834	3.20712	-0.806708	1.17286	-0.687813	0.49157	NA	Gm15834	3.79041
Fam126b	731.024	-0.110242	0.167795	-0.657002	0.51118	0.914645	Fam126b	740.832
Ndufb3	1398.29	-0.00821782	0.152746	-0.0538007	0.957094	0.994693	Ndufb3	1465.11
Als2cr12	0.814938	-1.71081	2.4711	-0.692329	0.48873	NA	Als2cr12	0.864339
Gm20257	2.43387	2.94783	1.50681	1.95634	0.0504253	NA	Gm20257	0.621904
Cflar	54.2495	0.15233	0.321463	0.473866	0.635595	0.951035	Cflar	55.6162
Casp8	3.85979	-0.270449	0.974775	-0.277448	0.781436	NA	Casp8	6.41308
Trak2	938.759	-0.228136	0.131278	-1.73781	0.0822444	0.596848	Trak2	1057.71
Stradb	538.485	-0.0694056	0.144077	-0.481727	0.63	0.950338	Stradb	578.772
C2cd6b	0.704663	-0.712977	3.13321	-0.227555	0.819992	NA	C2cd6b	0.779444
C2cd6	0.884755	0.166305	2.25463	0.0737617	0.9412	NA	C2cd6	0.570767
Tmem237	308.917	0.314779	0.195531	1.60987	0.107426	0.652985	Tmem237	233.922
G730003C15Rik	11.1888	0.0836707	0.580328	0.144178	0.88536	NA	G730003C15Rik	9.90715
Mpp4	7.90633	-0.94741	0.744935	-1.2718	0.203443	NA	Mpp4	9.17685
Als2	193.638	0.321786	0.238318	1.35024	0.17694	0.747088	Als2	187.227
Cdk15	19.4849	-0.80341	0.576256	-1.39419	0.163261	0.731293	Cdk15	29.6021
Fzd7	35.5117	0.457106	0.35574	1.28494	0.198812	0.76585	Fzd7	30.9033
Gm973	2.32717	0.100659	1.18665	0.0848266	0.932399	NA	Gm973	3.09548
Sumo1	1187.3	-0.150976	0.119051	-1.26816	0.20474	0.771942	Sumo1	1173.38
D430013B06Rik	0.766825	2.26486	2.63091	0.860869	0.38931	NA	D430013B06Rik	0.621904
Nop58	349.697	0.0493656	0.165042	0.29911	0.764856	0.969176	Nop58	318.827
Bmpr2	931.993	-0.0833163	0.140825	-0.591628	0.5541	0.928461	Bmpr2	1026.32
Fam117b	666.38	0.175574	0.148777	1.18012	0.237952	0.801531	Fam117b	592.522
Gm37531	2.23233	0.125181	1.51458	0.0826507	0.934129	NA	Gm37531	1.84101
Ica1l	195.707	-0.0619602	0.175078	-0.353899	0.723414	0.965692	Ica1l	202.009
Wdr12	538.929	-0.246727	0.140766	-1.75274	0.0796458	0.589747	Wdr12	559.244
Carf	254.607	-0.13895	0.237752	-0.584433	0.558929	0.930171	Carf	223.65
Nbeal1	90.6791	0.313107	0.282835	1.10703	0.26828	0.823684	Nbeal1	69.9998
Cyp20a1	68.9372	0.489183	0.266908	1.83278	0.0668353	0.559353	Cyp20a1	54.3611
6030460B20Rik	1.89495	-0.510515	1.63899	-0.311482	0.755434	NA	6030460B20Rik	2.1026
Abi2	1161.03	-0.27243	0.128341	-2.1227	0.0337793	0.427383	Abi2	1303.95
Raph1	689.103	0.166368	0.156621	1.06224	0.288129	0.832217	Raph1	662.558
Gm11575	1.83178	2.49654	1.58896	1.57117	0.116143	NA	Gm11575	0.932856
Eif4a-ps4	26.3037	-0.22683	0.399774	-0.567394	0.570446	0.935016	Eif4a-ps4	26.8297
Cd28	3.4898	-2.21539	1.33767	-1.65616	0.0976897	NA	Cd28	6.5224
Gm38137	1.19781	1.26798	1.92509	0.65866	0.510114	NA	Gm38137	0.830581
Ctla4	0.741738	-0.931255	2.46484	-0.377815	0.705568	NA	Ctla4	1.25387
Rpl18-ps1	0.998135	1.61305	2.06765	0.780138	0.43531	NA	Rpl18-ps1	0.882102
Pard3b	5.17109	1.9283	0.994544	1.93888	0.0525158	NA	Pard3b	3.28718
Nrp2	523.391	0.518853	0.188457	2.75317	0.00590216	0.186965	Nrp2	474.525
Gm4208	1.60933	0.676353	2.05538	0.329064	0.742107	NA	Gm4208	0.882102
Ino80d	174.521	0.215193	0.193926	1.10966	0.267144	0.823684	Ino80d	158.588
Ino80dos	13.8258	0.177501	0.524838	0.338203	0.735211	NA	Ino80dos	14.7715
Gm20342	25.806	0.189093	0.440503	0.429265	0.667731	0.958813	Gm20342	25.2666
Ndufs1	1239.91	0.0531358	0.145717	0.364651	0.715372	0.965692	Ndufs1	1347.19
Eef1b2	2466.95	0.00223581	0.142475	0.0156927	0.98748	0.99845	Eef1b2	2717.86
Snora41	1.86836	1.96935	1.70265	1.15664	0.247421	NA	Snora41	0.112336
Gpr1	2.60848	1.47059	1.44616	1.01689	0.309205	NA	Gpr1	2.92867
Zdbf2	436.258	0.000896557	0.168016	0.00533613	0.995742	0.999172	Zdbf2	405.592
Gm11605	10.8758	0.234777	0.608676	0.385717	0.699706	NA	Gm11605	8.21517
Adam23	1669.69	0.0205281	0.115799	0.177273	0.859294	0.984605	Adam23	1694.37
Dytn	0.862772	0.0275815	2.36407	0.011667	0.990691	NA	Dytn	0.441051
Mdh1b	57.7988	-0.283597	0.318716	-0.889812	0.373567	0.866216	Mdh1b	51.4067
Fastkd2	222.345	-0.337561	0.159943	-2.11051	0.0348146	0.430506	Fastkd2	247.764
4933402D24Rik	2.26322	0.391473	1.32169	0.296191	0.767084	NA	4933402D24Rik	1.76303
Gm13754	2.30965	-0.870538	1.37637	-0.632488	0.527068	NA	Gm13754	2.74841
Klf7	272.326	0.189558	0.169958	1.11533	0.264711	0.822963	Klf7	262.485
Creb1	252.998	0.0863952	0.182655	0.472996	0.636216	0.95108	Creb1	228.054
Mettl21a	219.01	0.0981701	0.185883	0.528129	0.59741	0.943753	Mettl21a	194.31
Gm28982	0.763757	-0.704563	2.70823	-0.260157	0.794743	NA	Gm28982	0.441051
2810408I11Rik	7.25228	-0.0949429	0.719924	-0.131879	0.89508	NA	2810408I11Rik	6.19113
Ccnyl1	61.4405	0.227268	0.287328	0.790972	0.42896	0.887788	Ccnyl1	49.794
Fzd5	33.0985	-0.0155463	0.349467	-0.0444858	0.964517	0.994816	Fzd5	32.7497
Plekhm3	279.857	-0.0634758	0.175891	-0.360881	0.718188	0.965692	Plekhm3	302.064
Rpl10a-ps1	55.9104	-0.0431657	0.365839	-0.117991	0.906075	0.989671	Rpl10a-ps1	37.6945
Cryga	2.38171	1.26451	1.28933	0.980746	0.326718	NA	Cryga	1.75533
D630023F18Rik	108.797	0.00338432	0.214056	0.0158104	0.987386	0.99845	D630023F18Rik	107.095
Idh1	635.655	0.0970486	0.139998	0.693212	0.488177	0.90657	Idh1	595.934
Pikfyve	401.078	0.0159242	0.136305	0.116828	0.906997	0.989818	Pikfyve	363.138
Pth2r	31.6111	0.688986	0.426477	1.61553	0.106196	0.652411	Pth2r	29.8602
Map2	3624.56	-0.0528541	0.130998	-0.403472	0.686601	0.960372	Map2	4203.89
Gm25411	0.856623	2.22435	2.17237	1.02393	0.30587	NA	Gm25411	0.51963
Unc80	843.644	0.187109	0.181883	1.02873	0.303605	0.837489	Unc80	806.914
Rpe	174.596	0.0479645	0.201756	0.237735	0.812087	0.972738	Rpe	166.186
Kansl1l	71.3556	-0.0765378	0.274691	-0.278633	0.780527	0.969409	Kansl1l	61.1459
Gm37570	0.946194	-0.573941	2.23754	-0.256506	0.79756	NA	Gm37570	1.45249
Gm38387	4.47964	0.881527	1.02034	0.863952	0.387614	NA	Gm38387	3.46249
Gm38162	2.84392	1.09943	1.3479	0.815663	0.414693	NA	Gm38162	1.01182
Gm15789	1.60345	0.337881	1.73453	0.194797	0.845552	NA	Gm15789	1.66155
6820402A03Rik	0.563811	-0.0740244	3.74524	-0.0197649	0.984231	NA	6820402A03Rik	0
Gm37285	0.788166	-0.126071	2.61271	-0.0482527	0.961515	NA	Gm37285	0.709159
Gm37755	11.0614	-0.073087	0.739154	-0.0988793	0.921234	NA	Gm37755	11.4334
Acadl	80.3981	0.495857	0.262747	1.8872	0.059133	0.53418	Acadl	88.4922
Gm15793	2.75077	0.034578	1.15577	0.0299177	0.976133	NA	Gm15793	4.18605
Myl1	4.25782	-0.754859	1.04606	-0.721619	0.470529	NA	Myl1	4.97299
Lancl1	2997.87	-0.132575	0.118984	-1.11423	0.265183	0.823552	Lancl1	3251.51
Cps1	13.0409	0.265331	0.682376	0.388834	0.697399	NA	Cps1	15.7709
Erbb4	593.904	-0.333289	0.373985	-0.891182	0.372832	0.865556	Erbb4	811.641
Gm37735	1.7984	-2.38607	1.95983	-1.21749	0.223419	NA	Gm37735	3.40167
Gm37769	0.709015	0.731218	3.06865	0.238286	0.811659	NA	Gm37769	0.51963
Ikzf2	13.1325	0.28778	0.586806	0.490417	0.623839	NA	Ikzf2	9.59679
Spag16	3.90349	0.0173838	1.03328	0.0168239	0.986577	NA	Spag16	5.46461
Vwc2l	21.7741	0.383836	0.501269	0.765729	0.443838	0.891789	Vwc2l	19.0962
Bard1	6.37735	0.399342	0.887942	0.449739	0.652899	NA	Bard1	5.55089
Abca12	1.1486	0.723852	2.10767	0.343437	0.73127	NA	Abca12	1.24381
Atic	356.575	0.0992832	0.198561	0.500013	0.617066	0.947791	Atic	366.34
Fn1	618.037	0.952882	0.494493	1.92699	0.0539812	0.51347	Fn1	864.913
Apol7d	2.29143	-1.51919	1.29044	-1.17727	0.239088	NA	Apol7d	3.88124
Mreg	49.8194	0.240852	0.328161	0.733945	0.462983	0.894981	Mreg	37.9703
Gm25360	3.65463	0.287685	1.13105	0.254352	0.799223	NA	Gm25360	4.10512
D230017M19Rik	16.8626	0.337665	0.487605	0.692498	0.488624	0.90657	D230017M19Rik	12.3584
Gm25939	15.9475	0.055082	1.13927	0.0483486	0.961438	NA	Gm25939	10.1105
Pecr	116.972	-0.309719	0.219506	-1.41098	0.158251	0.725389	Pecr	137.837
Tmem169	159.239	-0.068894	0.205132	-0.335853	0.736982	0.967109	Tmem169	176.747
Xrcc5	263.575	-0.206972	0.174277	-1.1876	0.234991	0.800073	Xrcc5	265.218
2004-03-01	315.332	-0.101551	0.185765	-0.546665	0.584609	0.940751	2004-03-01	346.272
Smarcal1	363.387	0.075477	0.140355	0.537757	0.590745	0.941538	Smarcal1	371.706
Gm39662	6.26012	-0.00248651	0.838674	-0.00296481	0.997634	NA	Gm39662	5.03956
Rpl37a	3674.07	-0.173883	0.15672	-1.10951	0.267209	0.823684	Rpl37a	4323.53
Igfbp2	743.46	0.0452801	0.220965	0.20492	0.837635	0.979064	Igfbp2	1076.25
Igfbp5	815.475	0.507801	0.189179	2.68424	0.00726959	0.2095	Igfbp5	773.867
6030407O03Rik	0.882358	-0.446414	2.72609	-0.163756	0.869923	NA	6030407O03Rik	1.68504
Tns1	215.808	0.689321	0.184102	3.74424	0.000180944	0.0251095	Tns1	200.25
Rufy4	3.02974	0.103883	1.19075	0.0872421	0.930479	NA	Rufy4	1.91959
Arpc2	2965.22	-0.118209	0.132806	-0.890093	0.373416	0.866117	Arpc2	2938.21
Gpbar1	5.18965	-0.723422	0.946456	-0.764349	0.44466	NA	Gpbar1	6.35206
Aamp	3509.52	0.0226114	0.129371	0.174779	0.861253	0.984794	Aamp	4012.06
Pnkd	2300.85	0.0474726	0.132829	0.357395	0.720796	0.965692	Pnkd	2530.73
Tmbim1	41.515	0.562133	0.362402	1.55113	0.12087	0.672348	Tmbim1	54.6268
Gm29358	1.22377	2.15708	2.13497	1.01035	0.312326	NA	Gm29358	0.259815
Gm37931	1.05355	-0.474558	2.62282	-0.180934	0.856419	NA	Gm37931	2.20526
Catip	6.95783	0.0663411	0.860046	0.0771368	0.938515	NA	Catip	5.61209
Slc11a1	9.9174	-1.39132	0.682234	-2.03936	0.041414	NA	Slc11a1	15.4594
Ctdsp1	47.8312	0.620561	0.351194	1.767	0.0772278	0.582408	Ctdsp1	45.1805
Vil1	3.89469	0.545152	0.974244	0.559564	0.575777	NA	Vil1	2.71503
Usp37	288.812	-0.0912511	0.173194	-0.526872	0.598283	0.943753	Usp37	265.951
Gm37733	0.848985	-0.271212	2.56532	-0.105722	0.915803	NA	Gm37733	0.932856
Cnot9	694.896	-0.121355	0.135344	-0.896641	0.369911	0.864696	Cnot9	737.748
Plcd4	52.0441	0.691751	0.331011	2.08981	0.0366346	0.439778	Plcd4	44.984
Zfp142	375.999	0.11269	0.151284	0.744888	0.456339	0.8935	Zfp142	377.959
Bcs1l	438.004	-0.130243	0.142644	-0.913063	0.36121	0.863311	Bcs1l	470.807
Rnf25	794.487	-0.0280742	0.127913	-0.219479	0.826277	0.976793	Rnf25	762.021
Stk36	58.0563	0.458257	0.279213	1.64124	0.100747	0.6425	Stk36	50.8938
Ttll4	94.4607	0.0265389	0.236785	0.11208	0.91076	0.990215	Ttll4	82.0514
Cyp27a1	3.37768	-0.385975	1.14717	-0.336459	0.736525	NA	Cyp27a1	4.46979
Wnt6	11.7981	0.790185	0.614047	1.28685	0.198148	NA	Wnt6	8.52929
Wnt10a	11.9505	-0.248528	0.589364	-0.421689	0.673252	NA	Wnt10a	15.2624
Cdk5r2	2997.82	-0.146114	0.138521	-1.05481	0.291513	0.834685	Cdk5r2	3742.94
Fev	9.64394	-0.604406	0.617871	-0.978207	0.327972	NA	Fev	10.4876
Cryba2	22.8307	-0.378056	0.463043	-0.81646	0.414237	0.883229	Cryba2	24.4307
Cfap65	21.668	0.0227867	0.480675	0.0474056	0.96219	0.994693	Cfap65	16.8886
Ihh	5.35761	0.952503	0.907264	1.04986	0.293781	NA	Ihh	3.65577
Nhej1	45.1829	-0.00311647	0.31878	-0.00977624	0.9922	0.999172	Nhej1	39.9065
Slc23a3	10.0614	-0.622049	0.764457	-0.813714	0.415809	NA	Slc23a3	13.9211
Cnppd1	570.43	-0.742558	0.153912	-4.82456	1.40313e-06	0.000871059	Cnppd1	751.927
Retreg2	5232.82	-0.235562	0.120832	-1.94951	0.0512351	0.503345	Retreg2	6229.61
Zfand2b	588.64	-0.277705	0.16489	-1.68419	0.0921458	0.623031	Zfand2b	641.01
Abcb6	18.4194	-0.132322	0.456356	-0.289954	0.771852	0.969176	Abcb6	19.8143
Atg9a	486.379	0.575056	0.354498	1.62217	0.104767	0.650858	Atg9a	560.193
Ankzf1	414.363	-0.0678306	0.172854	-0.392415	0.694752	0.9623	Ankzf1	342.734
Glb1l	41.9925	0.562348	0.306291	1.83599	0.0663588	0.559079	Glb1l	34.1714
Stk16	995.443	-0.0362705	0.148247	-0.244662	0.806718	0.972646	Stk16	1047.04
Tuba4a	4063.12	-0.0275709	0.17788	-0.154997	0.876823	0.985147	Tuba4a	4800.05
A630095N17Rik	0.926845	0.596722	2.39837	0.248803	0.803513	NA	A630095N17Rik	0.310952
Dnajb2	1739.37	-0.0751367	0.112759	-0.666348	0.505189	0.913335	Dnajb2	1808.53
Ptprn	16082.2	-0.00852536	0.124578	-0.068434	0.94544	0.994693	Ptprn	17145.8
Gm28294	3.05677	-0.927523	1.20367	-0.770577	0.440958	NA	Gm28294	5.60817
Resp18	684.99	-0.226492	0.197827	-1.1449	0.252249	0.813978	Resp18	760.454
Dnpep	991.865	-0.0370261	0.130269	-0.284227	0.776237	0.969409	Dnpep	1125.59
Des	24.1187	0.933584	0.617627	1.51157	0.130644	0.692502	Des	23.4894
Speg	835.285	0.0265977	0.130543	0.203746	0.838552	0.979064	Speg	796.682
Gmppa	749.332	0.0225837	0.140725	0.160481	0.872502	0.985147	Gmppa	723.097
Asic4	412.178	-0.232368	0.179584	-1.29392	0.195694	0.763778	Asic4	466.292
Gm37264	5.10735	0.136868	0.851507	0.160736	0.872301	NA	Gm37264	5.25848
Chpf	3029.84	-0.194264	0.155225	-1.2515	0.210754	0.778776	Chpf	3563.26
Obsl1	302.223	0.243069	0.154056	1.57779	0.114613	0.663317	Obsl1	294.482
Tmem198	1302.81	-0.547814	0.156518	-3.5	0.000465267	0.0441315	Tmem198	1808.23
Inha	407.613	0.0645538	0.136813	0.471841	0.63704	0.95108	Inha	388.065
Stk11ip	498.088	0.201298	0.156822	1.28361	0.199278	0.76688	Stk11ip	506.513
Slc4a3	1968.63	0.143461	0.161959	0.885783	0.375735	0.867734	Slc4a3	2057.99
Gm17751	2.28966	2.05305	1.63639	1.25462	0.209615	NA	Gm17751	0.259815
Gm816	1.00198	-0.215989	2.28248	-0.0946289	0.92461	NA	Gm816	1.04617
Epha4	701.923	0.29496	0.151567	1.94607	0.0516457	0.503705	Epha4	672.23
Gm28386	3.0758	0.695343	1.09184	0.636857	0.524218	NA	Gm28386	3.2688
Sgpp2	94.4397	-0.0430237	0.29416	-0.14626	0.883716	0.986094	Sgpp2	104.717
Farsb	1008.69	-0.139014	0.127271	-1.09227	0.274716	0.828174	Farsb	1075.14
4833412K13Rik	1.21327	0.700066	1.72785	0.405165	0.685356	NA	4833412K13Rik	1.58258
BC035947	1.67194	1.3503	1.59937	0.844273	0.398517	NA	BC035947	2.28307
Mogat1	1.25515	2.38744	1.97605	1.20819	0.226974	NA	Mogat1	0.224672
5730419F03Rik	0.691143	0.150815	2.9251	0.051559	0.95888	NA	5730419F03Rik	0.51963
Acsl3	719.782	-0.101919	0.158957	-0.641174	0.52141	0.918363	Acsl3	778.686
Utp14b	38.7544	0.279438	0.325158	0.859392	0.390125	0.875327	Utp14b	34.3501
Kcne4	2.02862	-0.871143	1.34574	-0.647333	0.517417	NA	Kcne4	2.58532
Gm5830	1.25934	0.0116952	1.77567	0.00658633	0.994745	NA	Gm5830	1.45249
Scg2	27048.3	-0.42995	0.300839	-1.42917	0.152955	0.71701	Scg2	27562.7
Ap1s3	105.174	-0.399439	0.21597	-1.84951	0.0643839	0.55362	Ap1s3	125.386
Wdfy1	1188.44	-0.106146	0.127336	-0.833586	0.404514	0.880478	Wdfy1	1241.19
Mrpl44	651.73	-0.0212634	0.130547	-0.162879	0.870613	0.985147	Mrpl44	642.497
Serpine2	1122.52	0.700487	0.132949	5.26884	1.37285e-07	0.000154091	Serpine2	1037.83
Fam124b	1.84809	-0.00935096	1.60454	-0.00582782	0.99535	NA	Fam124b	2.20449
Cul3	1258.63	-0.162517	0.116834	-1.39101	0.164222	0.731775	Cul3	1272.08
Gm37902	0.947414	-0.227434	2.75385	-0.0825876	0.934179	NA	Gm37902	1.50401
Dock10	26.0319	0.0933785	0.46267	0.201825	0.840053	0.979541	Dock10	28.409
Nyap2	126.257	0.189764	0.249545	0.760438	0.446993	0.892821	Nyap2	115.657
Irs1	192.221	-0.418546	0.270047	-1.5499	0.121166	0.672816	Irs1	244.427
Rhbdd1	136.694	0.22009	0.225091	0.977781	0.328183	0.846706	Rhbdd1	118.548
Col4a4	3.71029	-0.551931	1.04091	-0.530241	0.595945	NA	Col4a4	5.22375
Col4a3	1.25386	0.568503	1.68121	0.338152	0.735248	NA	Col4a3	1.05525
C430014B12Rik	2.25397	-0.204759	1.46724	-0.139554	0.889012	NA	C430014B12Rik	1.82561
Mff	3284.46	-0.160269	0.118873	-1.34823	0.177583	0.747747	Mff	3390.14
Gm28941	0.720502	1.75561	2.71221	0.647296	0.51744	NA	Gm28941	0.441051
Agfg1	1173.46	-0.0947796	0.137225	-0.690689	0.489761	0.907398	Agfg1	1167.21
A030005L19Rik	4.88361	-0.0128319	0.910884	-0.0140873	0.98876	NA	A030005L19Rik	4.00502
Slc19a3	1.80822	0.858881	1.7801	0.48249	0.629458	NA	Slc19a3	0.830581
Krtap28-13	1.50347	0.595161	1.93591	0.307432	0.758515	NA	Krtap28-13	0.51963
Ccl20	0.734389	0.907527	2.53134	0.358516	0.719957	NA	Ccl20	0.259815
Daw1	0.90584	0.225874	2.335	0.0967343	0.922937	NA	Daw1	0.932856
Sphkap	685.927	0.176926	0.13688	1.29256	0.196162	0.764484	Sphkap	685.824
Pid1	206.407	-0.497713	0.213009	-2.33658	0.0194609	0.33648	Pid1	246.3
Gm37058	0.617124	2.98299	3.21266	0.928511	0.353143	NA	Gm37058	0
Dner	7591.72	-0.341556	0.116309	-2.93662	0.00331814	0.137092	Dner	9023.57
Gm37925	2.60423	2.49953	2.93164	0.852604	0.393879	NA	Gm37925	2.12591
Trip12	1361.96	0.0222903	0.124197	0.179476	0.857564	0.983945	Trip12	1322.64
Gm38374	1.03407	0.527814	2.33448	0.226096	0.821127	NA	Gm38374	0.932856
Gm37738	2.92385	0.0441439	1.33383	0.0330957	0.973598	NA	Gm37738	2.72412
Fbxo36	180.062	-0.0256305	0.193094	-0.132736	0.894402	0.987699	Fbxo36	174.135
Slc16a14	35.8209	0.232764	0.488106	0.476871	0.633454	0.951035	Slc16a14	39.6581
Rpl19-ps1	0.929487	0.892678	2.13448	0.418218	0.675788	NA	Rpl19-ps1	0.960681
Sp110	3.0931	-1.31789	1.28176	-1.02818	0.303864	NA	Sp110	6.09345
Sp140	3.12938	-0.133972	1.1474	-0.116761	0.907049	NA	Sp140	4.26188
Sp100	4.3226	0.599998	1.14486	0.524081	0.600222	NA	Sp100	7.9866
A630001G21Rik	1.90406	-1.46682	1.51717	-0.96681	0.333639	NA	A630001G21Rik	3.19182
Cab39	1232.91	-0.0258902	0.177195	-0.146111	0.883834	0.986094	Cab39	1162.81
Itm2c	20351	-0.0533067	0.131231	-0.406206	0.684591	0.960372	Itm2c	21523.3
4933407L21Rik	22.5411	0.606562	0.452295	1.34108	0.179895	0.749344	4933407L21Rik	19.7837
Gm28884	2.36773	-0.75347	1.25212	-0.601756	0.547336	NA	Gm28884	4.23837
Gpr55	0.621488	-0.262321	2.98208	-0.0879658	0.929904	NA	Gpr55	0.958912
2810459M11Rik	55.4298	0.582681	0.309921	1.88009	0.0600956	0.538029	2810459M11Rik	52.4562
Psmd1	744.857	0.204445	0.200995	1.01716	0.309075	0.838847	Psmd1	810.299
Htr2b	4.93996	-0.787343	1.05853	-0.743808	0.456993	NA	Htr2b	3.43425
Gm37914	0.672863	-0.354462	2.98386	-0.118793	0.905439	NA	Gm37914	0.621904
Armc9	465.646	0.00641157	0.141727	0.0452388	0.963917	0.994693	Armc9	453.114
B3gnt7	88.9308	0.611753	0.284715	2.14865	0.0316621	0.413811	B3gnt7	76.1588
Gm28626	6.62049	1.82248	0.948992	1.92044	0.0548027	NA	Gm28626	2.10004
Ncl	1609.38	-0.15041	0.166145	-0.905297	0.365308	0.864373	Ncl	1765.95
C130036L24Rik	17.5194	0.672269	0.546507	1.23012	0.218653	0.784624	C130036L24Rik	10.6242
Nmur1	2.95993	1.33027	1.31322	1.01298	0.311069	NA	Nmur1	2.37625
Ptma	3208.49	-0.0143073	0.140604	-0.101756	0.91895	0.990277	Ptma	2576.13
Pde6d	873.125	0.0227113	0.126355	0.179741	0.857356	0.983945	Pde6d	874.305
Cops7b	509.789	0.0402526	0.126681	0.317747	0.750677	0.96889	Cops7b	502.752
Nppc	1839.91	-0.349907	0.182265	-1.91978	0.0548861	0.518053	Nppc	1760.06
Dis3l2	563.688	-0.0579446	0.152203	-0.380706	0.703421	0.96354	Dis3l2	623.691
Gm38142	0.532071	-1.81331	3.15022	-0.575612	0.564877	NA	Gm38142	1.16759
Gm37541	0.773819	-0.253698	2.74072	-0.0925661	0.926248	NA	Gm37541	0.856638
Gm38021	4.62053	0.340421	0.922268	0.369113	0.712043	NA	Gm38021	3.86701
Gm6136	12.5505	0.124998	0.562501	0.222218	0.824144	NA	Gm6136	10.6712
Gm37967	1.84206	-2.26066	1.53097	-1.47661	0.139779	NA	Gm37967	2.80229
Gm28375	0.931839	-0.78828	2.77849	-0.283708	0.776634	NA	Gm28375	1.99581
Gm37447	1.08784	1.61431	2.46291	0.655448	0.51218	NA	Gm37447	0
Gm29374	34.364	-0.544523	0.382404	-1.42395	0.154462	0.720998	Gm29374	30.8829
Ecel1	3636.82	-0.0652232	0.19848	-0.328613	0.742449	0.968701	Ecel1	4219.75
Prss56	20.0524	-1.01335	0.47132	-2.15002	0.0315536	0.413763	Prss56	27.7388
Eif4e2	1288.86	-0.129812	0.11144	-1.16486	0.244076	0.804961	Eif4e2	1337.02
Efhd1	8.64158	-0.552688	0.662002	-0.834873	0.403789	NA	Efhd1	12.0664
Gigyf2	654.492	0.186638	0.124779	1.49575	0.134718	0.696821	Gigyf2	582.058
Snorc	2.06618	0.216708	1.65794	0.130709	0.896006	NA	Snorc	2.34247
Ngef	2624.85	0.0700934	0.150059	0.467107	0.640423	0.951556	Ngef	2837.21
Neu2	27.3779	0.0490242	0.403116	0.121613	0.903205	0.988937	Neu2	30.4876
Inpp5d	32.6907	-0.778157	0.396427	-1.96293	0.0496546	0.496853	Inpp5d	52.1196
Atg16l1	1423.4	0.00699847	0.134394	0.0520742	0.95847	0.994693	Atg16l1	1383.88
Gm25395	12.2605	0.710632	0.641862	1.10714	0.268233	NA	Gm25395	9.56994
Scarna6	3.90441	0.748246	1.0707	0.698838	0.484653	NA	Scarna6	4.18254
Sag	152.335	-0.409405	0.219743	-1.86311	0.062447	0.54902	Sag	184.143
Dgkd	2508.37	0.102919	0.1111	0.926362	0.354258	0.857819	Dgkd	2616.71
Gm19582	4.36139	0.0958341	0.983133	0.0974783	0.922347	NA	Gm19582	4.48121
4833421G17Rik	0.818235	0.200293	2.9037	0.0689785	0.945007	NA	4833421G17Rik	0.932856
Gm38365	1.71963	-0.854394	1.4763	-0.578742	0.562764	NA	Gm38365	2.1954
Usp40	66.61	0.301231	0.299998	1.00411	0.315326	0.839341	Usp40	49.7972
Dnajb3	52.0342	0.205389	0.336528	0.610317	0.541652	0.925708	Dnajb3	50.8633
Mroh2a	2.29498	0.580353	1.55162	0.374032	0.708381	NA	Mroh2a	1.97805
Hjurp	617.587	0.181021	0.173223	1.04502	0.296015	0.834685	Hjurp	512.558
Trpm8	1.06883	2.74764	2.22607	1.2343	0.21709	NA	Trpm8	0.561681
Spp2	3.19253	-0.218611	1.36903	-0.159683	0.873131	NA	Spp2	4.92837
Arl4c	1248.13	-0.148036	0.142215	-1.04093	0.297908	0.835324	Arl4c	1395.37
Sh3bp4	188.801	0.170767	0.18319	0.932186	0.35124	0.857094	Sh3bp4	200.803
Agap1	1580.4	0.185852	0.169683	1.09529	0.273389	0.828012	Agap1	1504.76
Gm37297	1.56909	0.453986	1.86765	0.243078	0.807945	NA	Gm37297	1.86571
Gm28499	1.19054	-0.213974	1.88256	-0.113661	0.909506	NA	Gm28499	1.18358
Gm37521	0.972473	1.96258	2.71172	0.723741	0.469225	NA	Gm37521	0.310952
Gbx2	4.77496	-1.24376	1.00852	-1.23326	0.21748	NA	Gbx2	5.05712
D130058E05Rik	1.89854	-0.156308	1.58696	-0.0984954	0.921539	NA	D130058E05Rik	1.5046
Asb18	17.5887	0.929939	0.52459	1.7727	0.0762791	0.579657	Asb18	11.2534
Iqca	2.71314	-0.424974	1.25386	-0.338933	0.73466	NA	Iqca	3.05936
4930434B07Rik	1.03371	1.57177	2.30158	0.682908	0.494665	NA	4930434B07Rik	0.310952
Ackr3	49.5584	0.495136	0.3103	1.59567	0.110563	0.654682	Ackr3	44.8324
Gm28723	1.20487	1.21588	2.34005	0.519598	0.603344	NA	Gm28723	0
Cops8	1667.27	-0.033269	0.119111	-0.279311	0.780006	0.969409	Cops8	1623.27
Col6a3	58.0453	0.677924	0.296659	2.2852	0.0223014	0.355383	Col6a3	58.5464
Rab17	4.24273	1.10714	0.951732	1.16329	0.244714	NA	Rab17	3.11185
Lrrfip1	841.69	-0.101022	0.160626	-0.628926	0.529397	0.921555	Lrrfip1	857.216
Ramp1	209.854	0.542183	0.221654	2.44608	0.0144419	0.297094	Ramp1	197.625
Ube2f	732.125	-0.300184	0.125073	-2.40007	0.0163918	0.314327	Ube2f	788.974
Gm7785	2.39568	0.744073	1.40227	0.530619	0.595683	NA	Gm7785	1.8959
Scly	248.769	0.0598851	0.173788	0.344587	0.730405	0.966355	Scly	274.184
Espnl	1.28856	1.25384	1.88098	0.666588	0.505035	NA	Espnl	1.11507
Klhl30	3.14547	1.53651	1.24261	1.23652	0.216267	NA	Klhl30	1.65208
Erfe	3.15281	2.38351	1.29619	1.83886	0.0659362	NA	Erfe	1.25425
Ilkap	633.8	-0.178604	0.12452	-1.43434	0.151475	0.71637	Ilkap	632.395
Hes6	648.206	0.0594107	0.159941	0.371454	0.710299	0.965692	Hes6	680.884
Per2	198.049	0.214772	0.166876	1.28702	0.198088	0.764484	Per2	178.319
Traf3ip1	246.905	-0.265497	0.171889	-1.54459	0.122446	0.674807	Traf3ip1	249.897
Asb1	663.498	-0.0281793	0.13194	-0.213576	0.830878	0.977333	Asb1	721.615
Gm29100	7.5858	0.700676	0.71283	0.98295	0.325632	NA	Gm29100	6.48355
Twist2	9.6115	0.569706	0.70791	0.804772	0.420951	NA	Twist2	8.12477
Hdac4	993.459	-0.0910708	0.136016	-0.669558	0.50314	0.911226	Hdac4	1054.81
Gm37036	1.00889	1.596	2.39586	0.666148	0.505316	NA	Gm37036	0.259815
Ndufa10	4259.53	-0.122067	0.120843	-1.01013	0.312433	0.838902	Ndufa10	4680.2
Cops9	2474.36	-0.0725822	0.184136	-0.394178	0.69345	0.962095	Cops9	2735.62
Otos	0.986982	-2.81925	2.24567	-1.25542	0.209328	NA	Otos	1.39226
Gm29483	0.779897	1.90087	3.08055	0.617057	0.537197	NA	Gm29483	0.441051
Gpc1	1948.31	-0.0642564	0.134251	-0.478629	0.632203	0.951035	Gpc1	2217.22
Gm29480	6.48903	0.575041	0.838795	0.685556	0.492993	NA	Gm29480	5.07845
Ankmy1	8.43395	1.10148	0.736284	1.49599	0.134655	NA	Ankmy1	5.40557
Dusp28	244.234	0.191392	0.197866	0.96728	0.333404	0.848588	Dusp28	264.784
5033417F24Rik	13.1793	0.111826	0.562232	0.198897	0.842344	NA	5033417F24Rik	12.9177
Rnpepl1	401.731	-0.195963	0.181653	-1.07877	0.280688	0.82962	Rnpepl1	406.024
9430060I03Rik	2.96255	0.871667	1.22044	0.714223	0.475089	NA	9430060I03Rik	1.20135
Capn10	715.705	0.098064	0.130211	0.753116	0.45138	0.892821	Capn10	771.659
Gpr35	21.882	-0.104193	0.482216	-0.216071	0.828932	0.977093	Gpr35	23.079
Kif1a	9725.09	0.199018	0.157032	1.26737	0.205022	0.771942	Kif1a	10809.5
Gm28086	1.06766	0.152129	1.95447	0.0778361	0.937958	NA	Gm28086	0.795439
Crocc2	1.23223	1.31613	1.77178	0.74283	0.457585	NA	Crocc2	1.26986
Sned1	14.8247	0.631509	0.540298	1.16882	0.242477	NA	Sned1	7.93819
Mterf4	218.462	0.143024	0.177654	0.805067	0.420781	0.884881	Mterf4	207.821
Gm28535	1.17221	-0.46045	1.79502	-0.256515	0.797553	NA	Gm28535	1.75612
Pask	37.3521	0.220695	0.351849	0.627241	0.530501	0.921973	Pask	29.5028
Ppp1r7	995.518	-0.316735	0.146883	-2.15638	0.0310543	0.413202	Ppp1r7	1150.75
Gm26446	0.818458	0.505263	2.19356	0.23034	0.817828	NA	Gm26446	0.994055
Ano7	0.610879	-2.32783	3.30002	-0.7054	0.480561	NA	Ano7	1.18358
Hdlbp	2244.38	-0.0204262	0.17115	-0.119347	0.905001	0.989392	Hdlbp	2438.38
2002-09-01	382.336	-0.0431611	0.170466	-0.253195	0.800118	0.972576	2002-09-01	349.129
Farp2	77.9642	-0.114193	0.245253	-0.465611	0.641494	0.952188	Farp2	86.8039
Stk25	4493.74	0.114555	0.118892	0.963515	0.335289	0.850793	Stk25	4422.17
Bok	603.975	-0.0467692	0.169683	-0.275627	0.782835	0.969966	Bok	764.403
Thap4	644.33	-0.0801998	0.1515	-0.529372	0.596547	0.943753	Thap4	704.045
Atg4b	1482.64	0.116306	0.118299	0.983154	0.325531	0.845124	Atg4b	1472.65
Dtymk	489.135	-0.0850207	0.157139	-0.541055	0.588469	0.941351	Dtymk	522.006
Ing5	136.574	-0.18442	0.216055	-0.85358	0.393338	0.876405	Ing5	131.086
D2hgdh	130.503	0.304812	0.205751	1.48146	0.138483	0.702666	D2hgdh	115.922
Gal3st2	3.60864	0.557752	1.24571	0.447737	0.654343	NA	Gal3st2	4.36339
Gal3st2c	1.37095	-1.71759	1.94361	-0.883711	0.376852	NA	Gal3st2c	2.1026
Pdcd1	2.15749	0.531366	1.53276	0.346672	0.728838	NA	Pdcd1	1.01182
Fam174a	1471.17	-0.119339	0.151001	-0.790317	0.429343	0.887788	Fam174a	1334.81
BC055308	1.78826	1.79045	1.66678	1.0742	0.282735	NA	BC055308	0.932856
Gm15427	90.6267	-0.215453	0.272823	-0.789715	0.429694	0.887788	Gm15427	72.1568
St8sia4	144.496	-0.285221	0.271411	-1.05088	0.293313	0.834685	St8sia4	194.365
Gm22360	0.614548	-0.538298	3.33683	-0.16132	0.871841	NA	Gm22360	0.51963
Gm1833	0.668779	0.915325	2.389	0.383142	0.701614	NA	Gm1833	0.553387
Slco4c1	18.4576	0.268301	0.550597	0.487291	0.626052	0.949642	Slco4c1	14.7488
Panct2	16.0737	0.294237	0.541019	0.543857	0.58654	NA	Panct2	13.9544
D1Ertd622e	289.438	-0.302862	0.156837	-1.93106	0.0534753	0.510459	D1Ertd622e	328.31
Ppip5k2	212.895	0.00789445	0.253407	0.0311533	0.975147	0.996482	Ppip5k2	267.584
Gin1	78.7788	-0.182113	0.24297	-0.749528	0.453539	0.892821	Gin1	76.905
Pam	7571.21	0.00100153	0.156183	0.00641255	0.994884	0.999172	Pam	7378.91
Gm37140	2.82772	0.24781	1.48304	0.167096	0.867294	NA	Gm37140	1.46116
Gm3531	12.3377	0.112957	0.581131	0.194374	0.845883	NA	Gm3531	10.5782
B230216N24Rik	113.514	-0.392463	0.261736	-1.49946	0.133754	0.695966	B230216N24Rik	125.858
Gm29461	0.800401	-2.03359	2.47779	-0.820728	0.411801	NA	Gm29461	1.32277
Gm7967	0.702586	-1.24756	2.71353	-0.459756	0.645692	NA	Gm7967	0.846576
Gm29460	1.27136	-0.232748	2.37653	-0.0979362	0.921983	NA	Gm29460	1.24381
Cntnap5b	7.14938	1.15207	0.784204	1.4691	0.141807	NA	Cntnap5b	6.86142
Tdpx-ps1	5.2994	-0.631877	0.836169	-0.755682	0.44984	NA	Tdpx-ps1	6.0093
Gm29668	11.0145	0.702899	0.602396	1.16684	0.243276	NA	Gm29668	8.57432
Gm29667	1.53002	1.41152	1.82544	0.773247	0.439376	NA	Gm29667	1.19305
Psmb6-ps2	0.532071	0.330661	2.94889	0.112131	0.91072	NA	Psmb6-ps2	0.423288
Cdh20	83.3138	0.0464351	0.256807	0.180817	0.856511	0.983945	Cdh20	101.167
Rnf152	54.8428	0.505953	0.324804	1.55772	0.1193	0.667576	Rnf152	49.5676
Gm17634	7.62902	1.04511	0.691754	1.51081	0.130837	NA	Gm17634	6.13052
Gm3608	7.73997	-0.781937	0.891944	-0.876665	0.380668	NA	Gm3608	6.00337
Pign	65.9203	0.167612	0.274234	0.611199	0.541068	0.925444	Pign	63.2176
Relch	689.393	-0.0525311	0.158068	-0.332333	0.739638	0.967868	Relch	670.341
Gm37566	1.25591	0.938164	2.12052	0.442422	0.658184	NA	Gm37566	0.621904
Tnfrsf11a	69.4609	0.243529	0.243787	0.998939	0.317824	0.841001	Tnfrsf11a	63.7947
Gm7160	22.0487	0.388808	0.416101	0.934407	0.350094	0.856726	Gm7160	18.25
Zcchc2	167.177	0.0717699	0.221293	0.324321	0.745695	0.968821	Zcchc2	169.865
Gm26509	1.75269	1.80026	1.52905	1.17737	0.239048	NA	Gm26509	0.856638
Phlpp1	322.213	0.12195	0.163343	0.746584	0.455314	0.892928	Phlpp1	350.976
Gm38235	1.53359	2.4089	1.82112	1.32275	0.185917	NA	Gm38235	0.700866
A530053M12Rik	1.36125	1.25194	2.20676	0.567319	0.570497	NA	A530053M12Rik	0
Bcl2	77.9354	0.133841	0.24759	0.540574	0.588802	0.941351	Bcl2	71.0592
Kdsr	373.849	-0.26741	0.150902	-1.77207	0.0763828	0.579657	Kdsr	360.128
Vps4b	396.169	-0.021976	0.19011	-0.115596	0.907972	0.989922	Vps4b	365.749
Serpinb5	1.27834	0.381305	1.71191	0.222737	0.82374	NA	Serpinb5	1.30539
Serpinb7	1.30869	-0.0321189	1.69612	-0.0189367	0.984892	NA	Serpinb7	1.25387
Serpinb2	3.20988	-2.10661	1.29282	-1.62946	0.103215	NA	Serpinb2	4.77027
Serpinb8	9.66853	1.13359	0.723244	1.56737	0.117029	NA	Serpinb8	7.43649
Cdh7	41.2225	0.240979	0.357998	0.67313	0.500864	0.909704	Cdh7	34.5193
Cdh19	1.00176	3.01104	2.22756	1.35172	0.176464	NA	Cdh19	0.441051
Gm29088	16.1606	0.832251	0.57817	1.43946	0.150021	NA	Gm29088	9.37168
Gm8173	1.29485	0.662007	1.67922	0.394234	0.693408	NA	Gm8173	1.89392
Dsel	100.742	0.026781	0.220414	0.121503	0.903293	0.988937	Dsel	103.098
Cntnap5a	91.5543	-0.30075	0.271451	-1.10794	0.267889	0.823684	Cntnap5a	126.685
Tsn	1171.56	-0.151803	0.112619	-1.34793	0.177681	0.747747	Tsn	1266.58
Nifk	697.983	-0.224019	0.13075	-1.71333	0.0866515	0.608279	Nifk	707.005
Clasp1	1116.12	0.128619	0.135205	0.951294	0.341455	0.852156	Clasp1	1057.37
Tfcp2l1	20.1802	0.0195503	0.518876	0.0376782	0.969944	0.996291	Tfcp2l1	22.8964
Gli2	6.24458	-0.645575	0.871423	-0.740829	0.458797	NA	Gli2	11.0185
Inhbb	181.068	0.611131	0.194217	3.14665	0.00165153	0.0946575	Inhbb	163.344
Ralb	473.146	-0.0559476	0.143218	-0.390646	0.696059	0.962351	Ralb	482.86
Gm27184	8.367	0.153355	0.755244	0.203053	0.839093	NA	Gm27184	7.0835
Tmem185b	227.324	0.291946	0.163528	1.7853	0.0742134	0.574422	Tmem185b	194.292
3830432H09Rik	1.02404	0.432652	2.01513	0.214702	0.829999	NA	3830432H09Rik	0.596823
Epb41l5	56.7958	0.167517	0.264195	0.634067	0.526037	0.919862	Epb41l5	54.7403
Ptpn4	871.053	-0.019033	0.184878	-0.102949	0.918003	0.990226	Ptpn4	777.215
Gm37745	2.31451	1.73568	1.43352	1.21078	0.225979	NA	Gm37745	1.61003
Gm3551	0.69591	-0.490023	2.91323	-0.168206	0.866421	NA	Gm3551	0.779444
Tmem177	163.875	0.118955	0.172731	0.688673	0.491029	0.907398	Tmem177	162.864
Cfap221	3.18571	0.729351	1.18198	0.617059	0.537196	NA	Cfap221	3.0773
Sctr	2.59293	-0.417512	1.2283	-0.339909	0.733925	NA	Sctr	3.44136
Tmem37	21.679	0.445481	0.553059	0.805486	0.420539	0.884858	Tmem37	23.4999
Dbi	727.906	0.0783362	0.148202	0.528576	0.597099	0.943753	Dbi	880.099
3110009E18Rik	26.881	-0.306914	0.383343	-0.800626	0.423348	0.887195	3110009E18Rik	28.0229
Steap3	26.5795	0.446675	0.410464	1.08822	0.276497	0.828174	Steap3	20.8577
C1ql2	152.593	0.00496385	0.229749	0.0216055	0.982763	0.997273	C1ql2	156.874
Marco	30.1579	-0.788071	0.386817	-2.03732	0.0416179	0.464988	Marco	46.4902
En1	8.43088	0.369547	0.674023	0.548271	0.583506	NA	En1	6.28077
Celrr	1.02619	1.32882	2.32367	0.571861	0.567416	NA	Celrr	0.449344
Insig2	859.038	0.0962226	0.150728	0.638384	0.523224	0.919219	Insig2	764.028
Gm37174	6.88379	0.289719	0.852992	0.33965	0.73412	NA	Gm37174	6.09221
2210011K15Rik	0.60618	0.988345	2.84682	0.347175	0.72846	NA	2210011K15Rik	0.441051
Ccdc93	256.238	0.159515	0.193408	0.824756	0.40951	0.880854	Ccdc93	237.294
Htr5b	31.2146	0.499098	0.390531	1.278	0.20125	0.770907	Htr5b	25.7482
Ddx18	297.722	-0.208336	0.166349	-1.25241	0.210422	0.778572	Ddx18	307.683
Dpp10	646.857	-0.143626	0.184867	-0.776913	0.43721	0.889544	Dpp10	726.461
Gm37478	0.799247	2.84073	2.69734	1.05316	0.292268	NA	Gm37478	0.259815
Gm38263	0.83821	-0.0540531	2.44751	-0.0220849	0.98238	NA	Gm38263	0.570767
Gm37551	2.75248	-0.956666	1.29269	-0.74006	0.459264	NA	Gm37551	3.9365
Gm38073	1.72673	1.44303	1.84825	0.780756	0.434946	NA	Gm38073	1.37391
Gm28928	2.97472	1.27244	1.29768	0.980555	0.326812	NA	Gm28928	2.51503
Gm37717	0.759071	-1.12239	3.05257	-0.367688	0.713106	NA	Gm37717	0.596823
Actr3	1887.95	-0.126772	0.116284	-1.09019	0.275629	0.828174	Actr3	1838.99
Slc35f5	556.159	0.204963	0.175443	1.16826	0.242701	0.804573	Slc35f5	449.517
Gpr39	4.78002	1.12703	1.03552	1.08837	0.276432	NA	Gpr39	4.64135
Lypd1	1064.82	0.0929496	0.126523	0.734645	0.462556	0.894981	Lypd1	1179.62
Nckap5	28.8619	0.24084	0.389881	0.617726	0.536756	0.923301	Nckap5	26.4798
Mgat5	1420.48	0.173227	0.148133	1.1694	0.242243	0.804573	Mgat5	1477.64
Gm37510	6.11058	-0.0337222	0.929538	-0.0362785	0.97106	NA	Gm37510	6.34946
Gm8451	26.8224	-0.427845	0.495267	-0.863868	0.38766	0.87446	Gm8451	19.8241
Tmem163	621.15	-0.086941	0.204013	-0.426155	0.669995	0.9595	Tmem163	609.12
2900009J06Rik	42.1179	0.10793	0.354221	0.304697	0.760597	0.968895	2900009J06Rik	35.3325
Ccnt2	394.701	-0.278386	0.223338	-1.24648	0.212588	0.779869	Ccnt2	377.104
Map3k19	3.1582	-0.82692	1.237	-0.66849	0.503821	NA	Map3k19	4.34698
Rab3gap1	921.083	0.152752	0.117255	1.30273	0.192667	0.75909	Rab3gap1	875.25
Zranb3	142.072	-0.189709	0.20911	-0.907218	0.364291	0.864373	Zranb3	148.582
Gm28800	4.50619	-0.770199	0.96159	-0.800965	0.423152	NA	Gm28800	7.21581
Gm38248	0.74131	1.7647	2.62841	0.671393	0.50197	NA	Gm38248	0.310952
Rpl28-ps1	33.763	-0.445066	0.439295	-1.01314	0.310995	0.838902	Rpl28-ps1	25.925
R3hdm1	4538.23	-0.119543	0.119515	-1.00024	0.317196	0.841001	R3hdm1	4456.47
Gm37868	2.40816	1.87438	1.64203	1.14151	0.25366	NA	Gm37868	1.29907
Gm37407	6.72654	-0.555744	0.753611	-0.737442	0.460854	NA	Gm37407	8.61376
Mir128-1	0.945465	1.58938	2.62772	0.604851	0.545278	NA	Mir128-1	0.932856
Ubxn4	769.285	-0.0887338	0.12812	-0.692586	0.488569	0.90657	Ubxn4	716.885
Lct	0.999519	-0.706119	1.9965	-0.353678	0.723581	NA	Lct	0.925538
Mcm6	126.153	0.134431	0.21166	0.635129	0.525344	0.919527	Mcm6	114.502
Dars	663.329	0.0966994	0.145009	0.66685	0.504868	0.913183	Dars	603.4
Gm6170	3.06991	-0.134097	1.12368	-0.119338	0.905007	NA	Gm6170	3.40722
Cxcr4	20.5928	0.713531	0.443292	1.60962	0.107482	0.652985	Cxcr4	14.5564
Thsd7b	13.2452	0.236482	0.545368	0.43362	0.664565	NA	Thsd7b	14.479
Gm15675	5.14304	-0.229098	0.90998	-0.251761	0.801226	NA	Gm15675	3.72862
Cd55	70.5256	0.201975	0.310607	0.65026	0.515525	0.915921	Cd55	52.9618
Gm16083	2.83419	0.628689	1.21067	0.519291	0.603558	NA	Gm16083	2.1954
Gm37109	3.59461	-0.971668	1.12916	-0.860524	0.3895	NA	Gm37109	4.56552
C4bp	6.48396	-0.558208	0.874242	-0.638505	0.523145	NA	C4bp	6.95933
Pfkfb2	210.669	-0.148965	0.230954	-0.645001	0.518927	0.91781	Pfkfb2	196.027
Yod1	107.44	-0.354339	0.217794	-1.62694	0.103749	0.648906	Yod1	112.847
AA986860	106.783	0.0622205	0.240661	0.25854	0.79599	0.971643	AA986860	91.9861
Fcmr	0.679907	1.53098	2.96564	0.516239	0.605687	NA	Fcmr	0
Il24	0.556176	-2.2571	3.10267	-0.727469	0.466939	NA	Il24	1.62464
Il19	1.92769	-2.66574	1.55208	-1.71752	0.0858834	NA	Il19	2.78393
Il10	0.690895	0.208826	2.91987	0.0715191	0.942985	NA	Il10	0.570767
Mapkapk2	612.779	-0.0620588	0.150398	-0.412629	0.679878	0.960372	Mapkapk2	698.44
Gm37084	1.51751	0.267252	1.882	0.142004	0.887077	NA	Gm37084	2.69706
Dyrk3	134.337	0.155461	0.218842	0.71038	0.477468	0.901412	Dyrk3	123.401
Eif2d	505.756	0.0126004	0.132809	0.0948761	0.924413	0.991799	Eif2d	539.837
Rassf5	534.866	0.112769	0.139393	0.809005	0.418512	0.883832	Rassf5	534.496
Ikbke	22.2391	-0.0455188	0.496391	-0.0916996	0.926937	0.992186	Ikbke	26.2703
Gm28913	6.71134	-0.613426	0.77199	-0.794604	0.426844	NA	Gm28913	7.40631
Srgap2	1034.83	-0.458591	0.155953	-2.94057	0.00327605	0.136606	Srgap2	1237.43
Fam72a	21.8927	-0.76204	0.449321	-1.69598	0.0898894	0.617399	Fam72a	32.8545
Rab7b	6.69753	0.371819	0.977949	0.380203	0.703794	NA	Rab7b	10.9709
Slc26a9	2.15166	1.02462	1.58839	0.645072	0.518881	NA	Slc26a9	2.73121
Pm20d1	4.25545	0.110371	1.21548	0.0908046	0.927648	NA	Pm20d1	5.58189
Slc41a1	573.649	0.48075	0.166884	2.88074	0.0039674	0.150774	Slc41a1	542.021
Rab29	159.453	0.115454	0.209075	0.552213	0.580803	0.938665	Rab29	185.223
Nucks1	1315.99	-0.190334	0.147775	-1.28799	0.197748	0.764484	Nucks1	1405.82
Gm38067	1.13709	1.85043	2.22747	0.830732	0.406125	NA	Gm38067	0.310952
Slc45a3	12.8287	0.270656	0.532976	0.50782	0.61158	NA	Slc45a3	13.0926
Elk4	174.212	-0.0743475	0.228085	-0.325963	0.744452	0.968701	Elk4	171.386
Mfsd4a	184.171	-0.256461	0.201631	-1.27193	0.203398	0.771708	Mfsd4a	226.44
Gm37120	5.05238	-0.0526748	0.832868	-0.0632451	0.949571	NA	Gm37120	5.266
Cdk18	204.354	0.149119	0.190278	0.783691	0.433221	0.888649	Cdk18	207.261
Lemd1	48.2327	-0.139318	0.32752	-0.425371	0.670566	0.9595	Lemd1	40.6492
AC124108.1	35.204	-0.376211	0.386251	-0.974007	0.330053	0.848213	AC124108.1	42.1767
Gm7241	2.63846	1.17952	1.22945	0.95939	0.337362	NA	Gm7241	1.73697
Klhdc8a	391.065	0.0527728	0.189258	0.27884	0.780368	0.969409	Klhdc8a	441.293
Nuak2	42.8963	0.125417	0.31029	0.404193	0.686071	0.960372	Nuak2	41.1633
Tmcc2	1596.66	0.0581113	0.15075	0.385483	0.69988	0.962351	Tmcc2	1931.99
Dstyk	286.82	0.0521221	0.260155	0.20035	0.841207	0.979569	Dstyk	296.2
6030442K20Rik	3.59047	0.398055	1.0786	0.369049	0.712091	NA	6030442K20Rik	3.4765
Rbbp5	394.135	0.0323703	0.175825	0.184105	0.853931	0.983945	Rbbp5	342.698
Tmem81	24.2183	-0.294127	0.431276	-0.681991	0.495245	0.909152	Tmem81	23.3646
Cntn2	816.532	0.485691	0.131549	3.69209	0.000222416	0.0274837	Cntn2	752.746
Nfasc	2251.23	0.377256	0.113745	3.31667	0.000910982	0.0649207	Nfasc	2050.27
Lrrn2	1176.11	0.216026	0.147851	1.4611	0.143988	0.710433	Lrrn2	1164.73
Gm38308	0.426214	-0.319275	4.14848	-0.0769618	0.938654	NA	Gm38308	0.786353
Mdm4	476.421	-0.111067	0.20024	-0.554671	0.579119	0.938065	Mdm4	453.451
Gm29257	2.34824	-0.0655452	1.28279	-0.051096	0.959249	NA	Gm29257	2.47475
Pik3c2b	102.306	0.167403	0.253348	0.660761	0.508765	0.913967	Pik3c2b	96.1556
Ppp1r15b	495.707	0.0683043	0.17527	0.389709	0.696752	0.962351	Ppp1r15b	465.056
Plekha6	563.37	0.367031	0.151263	2.42644	0.0152477	0.303354	Plekha6	447.046
Gm19461	0.368862	-1.45515	4.26301	-0.341343	0.732846	NA	Gm19461	0.933831
Ren1	0.894203	0.39895	2.41551	0.165162	0.868817	NA	Ren1	0.64796
Etnk2	149.255	0.0702633	0.210985	0.333024	0.739116	0.967824	Etnk2	139.212
Sox13	10.9007	0.480474	0.630541	0.762003	0.446058	NA	Sox13	11.4115
Snrpe	497.583	-0.16297	0.167218	-0.974597	0.32976	0.847784	Snrpe	530.149
Gm26706	2.01874	2.34029	1.6517	1.41689	0.156514	NA	Gm26706	0.570767
Zc3h11a	10.6806	0.770867	0.629608	1.22436	0.220816	NA	Zc3h11a	8.15144
Gm38394	2.06178	1.24714	1.46211	0.852974	0.393674	NA	Gm38394	1.89354
Lax1	1.00191	0.384959	2.54413	0.151312	0.879729	NA	Lax1	1.03926
Atp2b4	724.076	0.131961	0.176537	0.7475	0.454762	0.892821	Atp2b4	758.217
Optc	28.9049	0.256331	0.39973	0.64126	0.521354	0.918363	Optc	20.7459
Prelp	63.3803	0.569538	0.322524	1.76588	0.077416	0.583175	Prelp	79.6836
Fmod	34.5311	-0.0252661	0.410586	-0.0615367	0.950932	0.994693	Fmod	37.896
Btg2	607.97	0.0827383	0.563857	0.146736	0.88334	0.986094	Btg2	530.443
Chit1	3.80544	-1.56202	1.10985	-1.40742	0.159304	NA	Chit1	6.30131
Chil1	154.052	0.130093	0.235302	0.552877	0.580347	0.938154	Chil1	291.578
Mybph	7.49477	1.01905	0.733082	1.39008	0.164503	NA	Mybph	4.52052
Adora1	2319.49	-0.288934	0.17735	-1.62917	0.103276	0.648195	Adora1	2886.86
Ppfia4	1543.39	0.167466	0.121125	1.38259	0.166791	0.734523	Ppfia4	1620.81
Tmem183a	1228.94	-0.263625	0.148092	-1.78015	0.0750518	0.575916	Tmem183a	1324.3
Cyb5r1	1407.24	-0.356642	0.125534	-2.84099	0.00449742	0.15983	Cyb5r1	1599.11
Adipor1	1032.33	-0.362466	0.145724	-2.48734	0.0128702	0.278248	Adipor1	1301.53
Gm37935	6.75152	-0.354766	0.758284	-0.467853	0.63989	NA	Gm37935	6.15737
Klhl12	648.818	-0.172516	0.145474	-1.18589	0.235666	0.801009	Klhl12	601.771
Rabif	752.589	0.0749925	0.126678	0.591996	0.553854	0.928461	Rabif	728.773
Kdm5b	939.085	0.177549	0.13552	1.31013	0.190152	0.757409	Kdm5b	863.958
Gm26783	3.72828	0.553086	1.05694	0.523288	0.600774	NA	Gm26783	2.7932
Syt2	752.537	-0.154063	0.215503	-0.714901	0.47467	0.900623	Syt2	956.851
Ppp1r12b	664.295	0.259897	0.16558	1.56962	0.116504	0.663797	Ppp1r12b	647.764
Gm37949	1.19684	1.93829	1.9346	1.00191	0.316389	NA	Gm37949	0.621904
Gm37677	3.65768	1.56023	1.11577	1.39835	0.162008	NA	Gm37677	2.69668
Ube2t	145.221	0.336909	0.244398	1.37852	0.168042	0.736722	Ube2t	115.28
Lgr6	22.6827	1.25257	0.514757	2.43332	0.014961	0.300834	Lgr6	15.5362
Ptprv	12.4494	0.718165	0.647476	1.10918	0.267354	NA	Ptprv	12.7058
Ptpn7	2.60032	0.204383	1.12189	0.182177	0.855444	NA	Ptpn7	2.77623
Arl8a	5513.21	0.00379575	0.106062	0.0357881	0.971451	0.996291	Arl8a	5681.85
Gm15445	0.77583	0.263961	2.60087	0.10149	0.919162	NA	Gm15445	1.14192
Gpr37l1	41.1264	0.333619	0.479576	0.695655	0.486645	0.90657	Gpr37l1	51.4177
Gm4204	67.783	-0.581195	0.304971	-1.90574	0.056684	0.523879	Gm4204	91.9607
Elf3	0.896187	-1.51389	2.47942	-0.610581	0.541477	NA	Elf3	1.26986
Rnpep	380.405	-0.161619	0.172221	-0.938441	0.348018	0.855842	Rnpep	409.396
Timm17a	1190.95	-0.0828936	0.122005	-0.679428	0.496867	0.909621	Timm17a	1302.72
Lmod1	9.52965	1.09723	0.757131	1.4492	0.147283	NA	Lmod1	8.35737
Shisa4	2195.72	0.0915211	0.13479	0.678988	0.497146	0.909621	Shisa4	2228.08
Ipo9	1167.25	-0.00627698	0.145509	-0.043138	0.965592	0.995093	Ipo9	1188.35
Nav1	2210.13	0.0436417	0.16724	0.260952	0.794129	0.971532	Nav1	2432.79
Gm37333	7.76625	-1.19643	0.683791	-1.74971	0.0801691	NA	Gm37333	12.4373
Gm4793	58.2286	-0.36893	0.311113	-1.18584	0.235685	0.801009	Gm4793	47.4874
Gm38399	0.931026	1.42562	2.43704	0.58498	0.558561	NA	Gm38399	0.310952
Csrp1	1346.19	0.631734	0.170692	3.70101	0.000214741	0.026781	Csrp1	1089.6
Phlda3	1059.81	0.389006	0.175784	2.21298	0.026899	0.391678	Phlda3	1228.56
Tnni1	4.21918	2.03701	1.10722	1.83975	0.0658056	NA	Tnni1	3.34403
Lad1	3.87559	1.56983	1.07203	1.46435	0.143098	NA	Lad1	2.1425
Tnnt2	8.63792	1.21622	0.734795	1.65519	0.0978861	NA	Tnnt2	5.99194
Pkp1	1.16343	-1.68443	4.21903	-0.399245	0.689713	NA	Pkp1	2.44061
Igfn1	76.1185	0.303636	0.263108	1.15403	0.248486	0.809986	Igfn1	60.2178
Tmem9	2666.57	-0.434774	0.149515	-2.9079	0.00363859	0.144314	Tmem9	3367.4
Ascl5	4.27177	0.637211	0.930446	0.684844	0.493442	NA	Ascl5	4.45932
Cacna1s	71.1602	0.248744	0.277588	0.896091	0.370204	0.864696	Cacna1s	62.7241
Gm15850	9.61077	-0.0250413	0.65551	-0.0382013	0.969527	NA	Gm15850	10.33
Kif21b	2385.03	0.0718547	0.188258	0.381681	0.702698	0.963178	Kif21b	2693.68
Mroh3	0.678235	-2.40546	3.16645	-0.759673	0.44745	NA	Mroh3	1.58082
Inava	9.02561	-0.0951706	0.741171	-0.128406	0.897828	NA	Inava	10.2671
Gm26781	0.585584	1.35264	3.07762	0.439507	0.660294	NA	Gm26781	0.960681
Gpr25	12.8322	1.51665	0.772397	1.96356	0.0495813	NA	Gpr25	8.40554
Camsap2	1009.12	0.0087383	0.1444	0.0605145	0.951746	0.994693	Camsap2	1032.1
9230116N13Rik	4.3834	0.85812	1.05019	0.817112	0.413864	NA	9230116N13Rik	2.28345
Ddx59	79.8798	0.133066	0.250865	0.530429	0.595814	0.943724	Ddx59	79.6971
Kif14	2.93646	1.68976	1.32986	1.27062	0.203863	NA	Kif14	1.74012
Zfp281	312.052	-0.0323869	0.205304	-0.157751	0.874653	0.985147	Zfp281	317.397
Gm19705	74.5134	0.298253	0.330899	0.901341	0.367407	0.864451	Gm19705	63.0499
Nr5a2	1.14997	-0.475824	1.85503	-0.256505	0.797561	NA	Nr5a2	1.53974
Gm4258	6.34022	-0.841004	0.823294	-1.02151	0.307012	NA	Gm4258	6.32125
Gm37298	1.69091	-1.60159	1.70743	-0.938013	0.348238	NA	Gm37298	2.7245
Gm37124	2.34458	0.705879	1.36724	0.516279	0.60566	NA	Gm37124	1.85246
A130050O07Rik	1.03542	0.953861	2.33917	0.407778	0.683437	NA	A130050O07Rik	0.310952
Gm26930	0.65548	0.708376	2.99291	0.236684	0.812902	NA	Gm26930	0.51963
D130019J16Rik	7.99516	-1.20625	0.77137	-1.56377	0.117871	NA	D130019J16Rik	12.3971
Gm37534	2.36049	-0.367135	1.3332	-0.27538	0.783025	NA	Gm37534	3.24375
A430106G13Rik	6.54721	1.1225	0.972075	1.15475	0.248193	NA	A430106G13Rik	3.52369
Ptprc	5.2948	-0.126023	0.873739	-0.144234	0.885316	NA	Ptprc	8.1514
Nek7	587.301	-0.141464	0.199454	-0.709256	0.478165	0.901412	Nek7	690.976
Lhx9	11.1229	0.902022	0.592371	1.52273	0.127826	NA	Lhx9	8.07973
2310009B15Rik	189.171	0.00694668	0.202718	0.0342678	0.972664	0.996291	2310009B15Rik	192.797
Gm37045	0.918895	-0.50736	2.59813	-0.195279	0.845175	NA	Gm37045	1.19267
Dennd1b	91.6372	0.0594023	0.234188	0.253652	0.799764	0.972576	Dennd1b	95.8124
Gm37423	0.994293	0.0496385	2.67834	0.0185333	0.985213	NA	Gm37423	1.55476
Crb1	9.69101	0.114382	0.618593	0.184907	0.853302	NA	Crb1	11.8392
Zbtb41	149.083	0.0184834	0.199957	0.0924368	0.926351	0.992186	Zbtb41	139.799
Aspm	5.26609	0.293733	0.901035	0.325995	0.744428	NA	Aspm	5.65927
F13b	0.79295	0.486984	2.8661	0.169911	0.86508	NA	F13b	0.621904
Gm5837	2.15901	0.407348	1.34196	0.303548	0.761472	NA	Gm5837	1.38397
Cfh	33.3656	0.253988	0.489755	0.518603	0.604038	0.943753	Cfh	56.7751
Kcnt2	189.103	0.0952804	0.217772	0.437523	0.661732	0.958645	Kcnt2	160.3
Gm5835	9.6064	0.198599	0.66907	0.296828	0.766598	NA	Gm5835	6.82312
Cdc73	240.961	0.0175186	0.172094	0.101797	0.918918	0.990277	Cdc73	231.613
B3galt2	368.564	-0.270586	0.168803	-1.60297	0.108942	0.654682	B3galt2	364.642
Glrx2	642.401	-0.0603179	0.135561	-0.444951	0.656355	0.957498	Glrx2	653.027
Trove2	722.029	-0.285389	0.157257	-1.81479	0.0695559	0.563481	Trove2	801.561
Uchl5	777.393	-0.454175	0.126718	-3.58415	0.000338172	0.0358648	Uchl5	870.338
Gm29170	63.2993	0.0943141	0.335576	0.281051	0.778671	0.969409	Gm29170	61.8728
Rgs2	3064.2	-0.28966	0.134662	-2.15102	0.0314747	0.413763	Rgs2	3750.98
Rgs13	58.7666	-0.729962	0.33512	-2.17821	0.0293903	0.406425	Rgs13	83.0017
Gm7266	1.9472	-1.27725	1.32774	-0.96197	0.336065	NA	Gm7266	3.09488
Gm5262	1.38071	-1.80242	1.85051	-0.97401	0.330052	NA	Gm5262	1.59265
Gm29514	13.3029	-0.40647	0.582386	-0.697939	0.485216	NA	Gm29514	17.9824
Brinp3	166.362	-0.228991	0.267078	-0.857395	0.391227	0.875547	Brinp3	229.94
A230059L01Rik	2.11969	-0.962037	1.2788	-0.752299	0.451871	NA	A230059L01Rik	3.36338
Pla2g4a	12.4246	-0.41042	0.618266	-0.663824	0.506803	NA	Pla2g4a	21.4214
Ptgs2os	0.59842	0.785139	2.84984	0.275503	0.78293	NA	Ptgs2os	0.310952
Ptgs2	210.83	-1.1533	0.268674	-4.29256	1.76621e-05	0.00517155	Ptgs2	324.913
Gm9687	4.54591	-0.456713	1.00271	-0.455478	0.648765	NA	Gm9687	4.72899
Odr4	328.707	0.0139096	0.177172	0.0785089	0.937423	0.993729	Odr4	304.79
Tpr	775.045	0.125907	0.122395	1.02869	0.303623	0.837489	Tpr	750.911
Prg4	0.653005	2.11141	2.92206	0.722575	0.469941	NA	Prg4	0.259815
Hmcn1	5.92647	0.725678	1.17755	0.616258	0.537724	NA	Hmcn1	6.84507
Gm10138	22.1856	0.0981545	0.433034	0.226667	0.820683	0.975276	Gm10138	23.0707
Ivns1abp	819.792	-0.14102	0.153576	-0.91824	0.358493	0.861472	Ivns1abp	769.329
Swt1	99.4899	-0.323813	0.283218	-1.14333	0.252901	0.814263	Swt1	88.8785
Trmt1l	312.578	0.0373491	0.152184	0.245421	0.806131	0.972646	Trmt1l	282.709
Gm37893	4.06312	-1.18784	1.08879	-1.09097	0.275284	NA	Gm37893	4.86659
Rnf2	235.114	0.275661	0.198411	1.38935	0.164727	0.732295	Rnf2	184.3
Gm36527	0.953994	0.454478	2.3071	0.196991	0.843834	NA	Gm36527	0.830581
Gm19503	4.75313	0.374397	0.891809	0.419818	0.674618	NA	Gm19503	4.18626
Fam129a	21.1489	-0.0740703	0.466742	-0.158696	0.873908	0.985147	Fam129a	22.8742
2810414N06Rik	40.5009	0.146147	0.355912	0.410627	0.681346	0.960372	2810414N06Rik	27.7757
Edem3	345.488	0.162721	0.176105	0.924002	0.355486	0.858686	Edem3	302.676
1700025G04Rik	1271.59	-0.0406348	0.124649	-0.325993	0.744429	0.968701	1700025G04Rik	1208.93
Tsen15	593.911	-0.139124	0.142969	-0.973107	0.3305	0.848219	Tsen15	571.978
Colgalt2	92.0863	0.404942	0.24542	1.64999	0.0989444	0.639962	Colgalt2	84.592
Rgl1	698.548	-0.361021	0.159163	-2.26825	0.0233142	0.363769	Rgl1	807.17
Gm7278	0.584831	-1.76657	3.04614	-0.579939	0.561956	NA	Gm7278	1.42602
Arpc5	1671.74	-0.174297	0.110913	-1.57147	0.116074	0.663797	Arpc5	1756.23
Ncf2	12.9182	-0.857235	0.637446	-1.3448	0.178691	NA	Ncf2	24.3183
Smg7	1233.8	-0.18714	0.137092	-1.36507	0.17223	0.740437	Smg7	1231.71
Gm28791	1.28059	-2.49156	2.26356	-1.10073	0.271016	NA	Gm28791	3.13811
Nmnat2	1741.76	0.0529913	0.152836	0.34672	0.728802	0.966307	Nmnat2	1704.9
Lamc2	189.909	0.373398	0.205657	1.81564	0.0694264	0.563316	Lamc2	164.124
Lamc1	193.811	0.502424	0.186744	2.69045	0.00713561	0.207133	Lamc1	193.274
Gm38009	1.13307	-0.729143	2.0634	-0.353369	0.723812	NA	Gm38009	1.76303
E330020D12Rik	3.71724	0.682625	1.26826	0.538239	0.590412	NA	E330020D12Rik	4.15644
Shcbp1l	4.76621	1.81402	1.14674	1.58189	0.113675	NA	Shcbp1l	1.7123
Dhx9	480.802	0.418661	0.165922	2.52325	0.0116277	0.265564	Dhx9	466.383
Npl	100.583	-0.225935	0.225102	-1.0037	0.315525	0.839341	Npl	108.333
Gm6652	2.28445	-2.47779	1.45153	-1.70702	0.087818	NA	Gm6652	3.78707
Rgs8	1545.92	-0.392124	0.171657	-2.28435	0.0223511	0.355383	Rgs8	1762.63
Rgs16	555.917	0.0332899	0.179327	0.185638	0.852728	0.983945	Rgs16	541.912
Rnasel	49.0841	0.221006	0.35325	0.625635	0.531554	0.92226	Rnasel	44.8624
Gm28512	0.575547	-1.69901	3.36993	-0.504167	0.614144	NA	Gm28512	1.29592
Rgsl1	3.51643	0.286521	0.990139	0.289374	0.772295	NA	Rgsl1	2.90456
Teddm2	18.1764	-0.43812	0.491113	-0.892097	0.372341	0.865556	Teddm2	21.0063
Gm38352	1.23059	-1.87124	1.96474	-0.952414	0.340887	NA	Gm38352	1.85108
Glul	886.769	0.141792	0.20454	0.693227	0.488167	0.90657	Glul	963.84
4930452N14Rik	1.05428	0.00366005	1.92638	0.00189997	0.998484	NA	4930452N14Rik	0.976675
Cacna1e	824.005	-0.0843477	0.178844	-0.471627	0.637193	0.95108	Cacna1e	917.877
Gm9530	0.686694	0.505691	2.79972	0.180622	0.856664	NA	Gm9530	0.112336
Ier5	405.628	-0.110573	0.163894	-0.674661	0.499891	0.909704	Ier5	470.144
Mr1	8.88101	-0.168501	0.704526	-0.239169	0.810974	NA	Mr1	11.9002
Stx6	1088.03	0.0618836	0.115489	0.535838	0.59207	0.942352	Stx6	1062.1
BC034090	43.2666	0.496188	0.354553	1.39948	0.16167	0.729753	BC034090	48.5842
Xpr1	795.573	0.251422	0.158271	1.58855	0.112162	0.658261	Xpr1	732.535
Gm5532	5.24619	1.02629	0.977954	1.04942	0.293983	NA	Gm5532	3.44789
Acbd6	959.371	-0.281945	0.120169	-2.34624	0.0189638	0.331971	Acbd6	1053.15
Lhx4	3.49189	1.34501	1.16615	1.15337	0.248758	NA	Lhx4	2.50774
Qsox1	954.427	0.229585	0.131695	1.74331	0.0812795	0.593846	Qsox1	893.127
Cep350	265.194	0.341419	0.156614	2.18	0.0292576	0.405422	Cep350	244.455
Gm9694	1.84476	-0.620575	1.49834	-0.414176	0.678745	NA	Gm9694	1.68722
Tor1aip1	145.685	0.104853	0.183269	0.57213	0.567234	0.933877	Tor1aip1	144.358
9430034N14Rik	1.04816	0.24506	2.12329	0.115415	0.908116	NA	9430034N14Rik	1.45249
Tor1aip2	713.355	-0.0528098	0.146299	-0.360972	0.71812	0.965692	Tor1aip2	694.987
Fam163a	43.7536	0.399496	0.36228	1.10273	0.270146	0.825306	Fam163a	36.1435
Tdrd5	18.8823	-0.0107781	0.481882	-0.0223666	0.982155	0.99711	Tdrd5	16.5261
Axdnd1	3.58496	0.166269	1.26716	0.131214	0.895606	NA	Axdnd1	1.78356
Gm2000	60.443	-0.260328	0.346852	-0.750546	0.452926	0.892821	Gm2000	50.8404
Soat1	277.024	-0.0513469	0.192262	-0.267068	0.789417	0.970429	Soat1	293.318
Gm10031	8.16988	0.276243	0.751072	0.367799	0.713023	NA	Gm10031	4.59216
Abl2	406.426	-0.21482	0.159712	-1.34505	0.178611	0.748044	Abl2	471.443
Gm38043	4.25027	-1.69099	1.02857	-1.64402	0.100173	NA	Gm38043	6.47664
Tor3a	27.8688	0.195079	0.439987	0.443375	0.657494	0.957674	Tor3a	40.3066
Fam20b	812.023	0.0463318	0.174572	0.265402	0.7907	0.970429	Fam20b	786.098
Ralgps2	222.826	-0.0269016	0.178416	-0.15078	0.880149	0.985922	Ralgps2	205.091
Gm28693	0.908523	2.74224	2.48711	1.10258	0.270209	NA	Gm28693	0
Angptl1	1.537	2.84226	1.7496	1.62452	0.104265	NA	Angptl1	0.441051
Gm37802	1.02741	1.52132	2.19722	0.692384	0.488696	NA	Gm37802	0.882102
Tex35	0.736166	-0.0453939	2.52409	-0.0179842	0.985651	NA	Tex35	0.960681
Rasal2	418.592	0.228327	0.143957	1.58608	0.112722	0.659259	Rasal2	384.986
Gm37788	4.60754	-2.47287	1.3445	-1.83924	0.0658796	NA	Gm37788	6.87856
Gm6058	6.81062	-0.707318	0.981748	-0.720468	0.471237	NA	Gm6058	7.35535
Gm37060	1.41885	-0.7277	1.95608	-0.37202	0.709878	NA	Gm37060	1.52968
2810025M15Rik	701.588	-0.134497	0.168487	-0.798267	0.424716	0.887543	2810025M15Rik	812.108
Cryzl2	23.7088	-0.384438	0.535881	-0.717394	0.473131	0.899921	Cryzl2	37.042
Sec16b	42.1153	-0.381506	0.37223	-1.02492	0.305401	0.838082	Sec16b	39.818
Brinp2	1415.46	0.0280848	0.152059	0.184697	0.853467	0.983945	Brinp2	1575.14
Astn1	1953.83	0.280207	0.140136	1.99954	0.04555	0.480736	Astn1	1987.21
Gm37861	3.61591	-0.153179	1.14702	-0.133545	0.893762	NA	Gm37861	3.40799
Gm37367	0.664905	-0.0675505	3.151	-0.0214378	0.982896	NA	Gm37367	0.631966
Pappa2	11.5748	-0.615974	0.778709	-0.79102	0.428932	NA	Pappa2	13.8591
Cop1	676.873	-0.341351	0.123741	-2.75859	0.00580514	0.185678	Cop1	729.085
Gm37115	0.978714	-0.0972922	2.69371	-0.0361183	0.971188	NA	Gm37115	1.24381
Tnr	1247.29	0.204531	0.149885	1.36458	0.172385	0.740622	Tnr	1318.54
Gm37731	1.46218	-0.432752	1.87544	-0.230746	0.817512	NA	Gm37731	2.20487
Gm38039	0.689239	1.45445	2.54994	0.570386	0.568416	NA	Gm38039	0.310952
4930523C07Rik	9.382	-0.107079	0.647157	-0.165461	0.868581	NA	4930523C07Rik	12.5409
4930562F07Rik	2.49885	-1.14708	1.3167	-0.871177	0.383658	NA	4930562F07Rik	3.24059
Tnn	158.279	-0.651863	0.224844	-2.89918	0.00374139	0.145224	Tnn	243.051
Mrps14	1039.5	-0.128652	0.145881	-0.881894	0.377834	0.869031	Mrps14	1072.88
Cacybp	1327.05	-0.310234	0.135275	-2.29336	0.0218271	0.355383	Cacybp	1376.45
4933417C20Rik	1.20572	1.18337	1.78038	0.66467	0.506261	NA	4933417C20Rik	0.881719
Rabgap1l	1385.55	-0.116783	0.142385	-0.820195	0.412105	0.882193	Rabgap1l	1367.77
Gm37529	12.0641	-0.164803	0.681102	-0.241966	0.808807	NA	Gm37529	12.3643
Gm37212	2.09205	-0.203462	3.18822	-0.0638169	0.949116	NA	Gm37212	2.33418
Gm38302	0.815928	-0.656818	2.72493	-0.24104	0.809524	NA	Gm38302	0.846576
Gm37328	4.25391	0.861704	1.21193	0.71102	0.477072	NA	Gm37328	2.13636
Gm38329	7.2145	-1.03146	0.745429	-1.38372	0.166445	NA	Gm38329	9.99535
Gm37083	1.41382	-3.41536	1.84707	-1.84907	0.0644476	NA	Gm37083	3.73417
Rc3h1	291.473	-0.100903	0.179351	-0.5626	0.573708	0.935798	Rc3h1	299.282
Gm37653	0.775301	-0.742957	2.76166	-0.269026	0.78791	NA	Gm37653	1.45249
Serpinc1	1.46234	0.0888462	1.77898	0.0499423	0.960168	NA	Serpinc1	1.14153
Zbtb37	141.858	0.499398	0.227462	2.19552	0.0281264	0.400298	Zbtb37	106.579
Gas5	1140.97	-0.195863	0.153506	-1.27593	0.201979	0.770907	Gas5	1066.55
Dars2	443.576	-0.106255	0.153196	-0.69359	0.487939	0.90657	Dars2	455.349
Cenpl	23.1282	-0.182873	0.46282	-0.395128	0.692748	0.961839	Cenpl	22.2015
Klhl20	197.491	0.122823	0.214308	0.573113	0.566568	0.933654	Klhl20	190.334
Ankrd45	159.051	0.0631765	0.186341	0.339038	0.734581	0.966846	Ankrd45	169.54
Prdx6	1739.28	0.252053	0.136655	1.84445	0.065118	0.556166	Prdx6	1817.01
Tnfsf18	4.52985	1.19729	1.25655	0.952836	0.340673	NA	Tnfsf18	2.62601
Gm15429	6.00188	0.276448	0.818401	0.337791	0.735521	NA	Gm15429	5.48811
Fasl	6.72645	-0.90234	1.06887	-0.844203	0.398556	NA	Fasl	3.86701
Gm37357	5.09248	0.19134	0.870857	0.219715	0.826093	NA	Gm37357	4.79751
Suco	471.592	-0.00949419	0.160278	-0.0592357	0.952764	0.994693	Suco	402.056
Gm31925	0.671243	1.01655	3.20493	0.317182	0.751105	NA	Gm31925	0
4930558K02Rik	3.12697	-1.17648	1.23181	-0.955084	0.339535	NA	4930558K02Rik	4.32979
Pigc	160.729	0.0776062	0.189894	0.408682	0.682773	0.960372	Pigc	152.144
Dnm3	768.417	-0.021895	0.135066	-0.162106	0.871222	0.985147	Dnm3	812.042
Dnm3os	1.39866	-0.52374	1.76475	-0.296778	0.766636	NA	Dnm3os	2.02187
Mettl13	244.99	-0.0267998	0.179696	-0.14914	0.881443	0.986094	Mettl13	231.323
Vamp4	1253.8	-0.0275061	0.151153	-0.181975	0.855603	0.983945	Vamp4	1116.71
Myoc	11.9519	0.248833	0.662384	0.375663	0.707167	NA	Myoc	7.17887
Prrc2c	1323.24	0.369334	0.150693	2.4509	0.0142501	0.296196	Prrc2c	1317.88
Gm27616	0.735142	1.22292	2.4223	0.504861	0.613657	NA	Gm27616	0.441051
Fmo1	0.816971	0.561146	2.51614	0.223019	0.823521	NA	Fmo1	0.881719
Fmo2	0.736908	1.0634	3.57574	0.297393	0.766166	NA	Fmo2	1.24381
Prrx1	9.45181	0.393302	0.725626	0.542018	0.587806	NA	Prrx1	17.1339
Gorab	146.203	0.114752	0.201079	0.570678	0.568218	0.934176	Gorab	113.467
Rpsa-ps1	2.00217	-0.44817	1.54752	-0.289606	0.772118	NA	Rpsa-ps1	2.09174
Kifap3	3026.91	-0.332553	0.105285	-3.15859	0.00158533	0.0924366	Kifap3	3515.41
Scyl3	227.787	-0.00615844	0.173596	-0.0354758	0.9717	0.996291	Scyl3	212.302
BC055324	14.5796	0.0281201	0.513765	0.0547334	0.956351	NA	BC055324	12.1691
Mettl18	29.8786	-0.0489113	0.383311	-0.127602	0.898464	0.988324	Mettl18	30.765
Sele	1.76628	0.376523	1.55041	0.242854	0.808119	NA	Sele	2.34111
Selp	0.869989	-0.556018	2.29266	-0.242521	0.808377	NA	Selp	1.58082
Slc19a2	397.929	-0.0609542	0.170071	-0.358405	0.720041	0.965692	Slc19a2	394.133
Ccdc181	165.24	0.095827	0.20241	0.47343	0.635906	0.951035	Ccdc181	140.002
Blzf1	222.798	-0.148325	0.194982	-0.760712	0.446829	0.892821	Blzf1	244.65
Nme7	163.827	0.106039	0.182372	0.581443	0.560942	0.931437	Nme7	154.211
Atp1b1	34578.6	-0.134285	0.113786	-1.18016	0.237938	0.801531	Atp1b1	36230
Gm32391	65.5059	0.0058366	0.273488	0.0213414	0.982973	0.997273	Gm32391	66.4023
Gm37184	3.27348	-0.374505	1.29348	-0.289534	0.772173	NA	Gm37184	2.67812
Dpt	18.1152	0.160601	0.565029	0.284235	0.77623	0.969409	Dpt	11.714
Gm20743	1.02866	-0.11733	2.23912	-0.0523999	0.95821	NA	Gm20743	1.07125
Xcl1	0.61493	-0.640244	2.75147	-0.232692	0.816001	NA	Xcl1	1.33974
4930568G15Rik	1.89206	-0.102511	1.51171	-0.0678114	0.945936	NA	4930568G15Rik	2.15335
Sft2d2	30.6117	0.405693	0.43033	0.942749	0.345809	0.855049	Sft2d2	30.6644
Tiprl	803.117	-0.0930293	0.173117	-0.537377	0.591007	0.94171	Tiprl	793.153
Gm38190	5.19645	0.349586	1.01023	0.346047	0.729307	NA	Gm38190	3.18946
Gpr161	75.5573	0.027471	0.266402	0.103119	0.917869	0.990226	Gpr161	80.1343
Dcaf6	573.225	0.0490115	0.190057	0.257878	0.796501	0.971819	Dcaf6	571.735
Gm37864	1.55198	-1.17341	1.89299	-0.619873	0.535341	NA	Gm37864	1.40826
Mpc2	1876.83	-0.151283	0.154369	-0.980012	0.32708	0.845737	Mpc2	2068.68
Adcy10	1.42121	0.294057	1.98363	0.148242	0.882152	NA	Adcy10	0.882102
Mpzl1	386.982	-0.238901	0.16464	-1.45105	0.146766	0.710433	Mpzl1	428.916
Rcsd1	10.8622	0.1797	0.621588	0.289099	0.772506	NA	Rcsd1	16.4243
Creg1	685.654	0.042982	0.142319	0.302012	0.762643	0.969176	Creg1	647.403
Gm16565	2.71732	-0.851948	1.29479	-0.657984	0.510549	NA	Gm16565	3.02421
Cd247	0.722829	0.248885	2.68962	0.0925353	0.926273	NA	Cd247	0.779444
Pou2f1	95.6811	0.143234	0.219113	0.653699	0.513306	0.915281	Pou2f1	83.5394
Dusp27	2.08082	0.172229	2.0142	0.0855075	0.931858	NA	Dusp27	1.99581
Mael	0.615527	-0.446054	2.76444	-0.161355	0.871814	NA	Mael	1.00273
Ildr2	717.265	-0.140688	0.143901	-0.977676	0.328235	0.846706	Ildr2	805.006
Gm15853	10.4257	-0.129986	0.62678	-0.207387	0.835708	NA	Gm15853	13.6279
Tada1	538.376	0.0932415	0.141677	0.658127	0.510456	0.914596	Tada1	506.831
Pogk	432.394	0.0540391	0.160363	0.336981	0.736131	0.966846	Pogk	422.561
Gm16418	22.1304	-0.26822	0.438903	-0.611113	0.541125	0.925444	Gm16418	19.2078
Gm6286	2.00321	0.882865	1.54245	0.572379	0.567065	NA	Gm6286	1.14153
Gm16701	51.972	0.122827	0.367263	0.33444	0.738048	0.967471	Gm16701	50.512
Fam78b	648.793	0.0282903	0.142195	0.198954	0.842299	0.980041	Fam78b	689.908
Uck2	2396.71	-0.00831942	0.130867	-0.0635715	0.949311	0.994693	Uck2	2601.65
Gm2453	3.82902	0.266755	1.11884	0.238422	0.811554	NA	Gm2453	4.652
Tmco1	969.246	-0.0908394	0.139136	-0.65288	0.513834	0.915501	Tmco1	904.278
Gm25911	7.26523	0.809729	0.820926	0.986361	0.323956	NA	Gm25911	6.29166
Aldh9a1	468.712	0.382802	0.147055	2.60313	0.0092378	0.237286	Aldh9a1	409.63
Mgst3	5197.65	-0.104229	0.149254	-0.698329	0.484972	0.905508	Mgst3	6386.46
Rxrg	140.645	0.392282	0.206722	1.89763	0.0577448	0.528169	Rxrg	113.775
Lmx1a	0.734491	1.19006	2.46367	0.483043	0.629065	NA	Lmx1a	0.259815
Pbx1	1387.9	-0.243891	0.119249	-2.04522	0.0408329	0.460738	Pbx1	1454.19
Gm37524	2.47913	1.00558	1.43219	0.702129	0.482599	NA	Gm37524	2.33459
Gm38381	4.64565	-0.848947	0.93603	-0.906965	0.364425	NA	Gm38381	6.52718
Nuf2	5.77071	-0.0569879	0.841872	-0.0676918	0.946031	NA	Nuf2	5.17757
Gm36980	0.724743	-0.925649	2.6847	-0.344786	0.730255	NA	Gm36980	0.881719
Rgs5	256.779	-0.389174	0.260919	-1.49155	0.135818	0.699317	Rgs5	349.199
Rgs4	13265.8	-0.333544	0.15536	-2.14691	0.0318007	0.41424	Rgs4	16114.6
Ccdc190	5.99565	-0.124879	0.933866	-0.133723	0.893622	NA	Ccdc190	11.0341
Gm15852	2.00573	0.159722	1.50071	0.106431	0.915241	NA	Gm15852	1.97111
Hsd17b7	246.522	-0.819895	0.226391	-3.62159	0.000292795	0.0328637	Hsd17b7	338.337
3110045C21Rik	31.8333	-0.268277	0.355408	-0.754842	0.450344	0.892821	3110045C21Rik	28.35
Ddr2	61.1163	0.211022	0.307559	0.68612	0.492638	0.907707	Ddr2	60.5206
Uap1	846.14	-0.181537	0.120281	-1.50928	0.131228	0.693422	Uap1	938.917
Gm37748	1.47446	2.14961	1.69003	1.27194	0.203396	NA	Gm37748	0.700866
Uhmk1	1563.83	-0.440216	0.168904	-2.60631	0.00915232	0.236489	Uhmk1	2001.19
Gm6345	5.69226	0.199038	0.862989	0.230638	0.817596	NA	Gm6345	5.98146
Sh2d1b1	3.48661	0.572998	1.10361	0.519205	0.603618	NA	Sh2d1b1	3.78707
Gm7694	25.6103	0.781713	0.42324	1.84697	0.0647509	0.555143	Gm7694	14.4766
Nos1ap	153.024	0.766604	0.283314	2.70585	0.00681301	0.20168	Nos1ap	172.144
Gm7299	0.875101	1.89201	2.39887	0.78871	0.430281	NA	Gm7299	0
Olfml2b	155.882	0.932694	0.201551	4.62759	3.69941e-06	0.00174293	Olfml2b	135.655
Atf6	628.613	-0.138041	0.199127	-0.69323	0.488165	0.90657	Atf6	644.943
Dusp12	306.78	-0.184716	0.175115	-1.05482	0.291506	0.834685	Dusp12	294.452
Gm26620	4.1258	-0.888557	1.0976	-0.809543	0.418203	NA	Gm26620	3.88991
Fcrlb	0.795693	2.35153	2.39778	0.98071	0.326736	NA	Fcrlb	0.310952
Gm2962	2.51156	-1.4402	1.15053	-1.25177	0.210655	NA	Gm2962	4.72129
Fcgr2b	16.8746	-1.05835	0.501887	-2.10874	0.0349672	0.430506	Fcgr2b	31.2954
Fcgr4	7.43511	-0.779195	0.75898	-1.02663	0.304593	NA	Fcgr4	10.7792
Fcgr3	44.806	-0.637966	0.310575	-2.05414	0.0399618	0.455754	Fcgr3	72.838
Cfap126	12.5796	0.233346	0.561474	0.415596	0.677706	NA	Cfap126	18.0678
Sdhc	2671.28	-0.0895192	0.127175	-0.703904	0.481492	0.90334	Sdhc	2914.65
Mpz	1.15794	0.813059	1.91044	0.425588	0.670408	NA	Mpz	1.65899
Pcp4l1	1695.56	-0.0437026	0.149293	-0.29273	0.769729	0.969176	Pcp4l1	1778.03
Nr1i3	2.38413	-0.766787	1.39472	-0.549777	0.582472	NA	Nr1i3	2.5944
Tomm40l	2097.73	-0.187442	0.143215	-1.30881	0.190597	0.757409	Tomm40l	2637.73
Apoa2	30.4037	-0.354788	0.373935	-0.948796	0.342724	0.853106	Apoa2	40.0511
Fcer1g	48.5533	-1.17729	0.309159	-3.80805	0.000140069	0.0216849	Fcer1g	71.4784
Ndufs2	4232.76	0.0266348	0.116895	0.227852	0.819761	0.974611	Ndufs2	4737.29
Adamts4	39.7999	0.268418	0.347469	0.772494	0.439822	0.890666	Adamts4	46.5917
B4galt3	1072.15	-0.016441	0.141563	-0.116139	0.907542	0.989922	B4galt3	1185.96
Ppox	251.423	-0.0134752	0.167697	-0.0803543	0.935955	0.993729	Ppox	226.545
Usp21	554.895	-0.216471	0.131371	-1.64778	0.0993984	0.640267	Usp21	643.626
Ufc1	1261.65	-0.215521	0.124053	-1.73732	0.0823301	0.597148	Ufc1	1561.7
Rpl27-ps1	1.0853	1.819	2.14443	0.848243	0.396303	NA	Rpl27-ps1	0.932856
Gm20045	15.1651	0.579085	0.624095	0.92788	0.35347	NA	Gm20045	11.0261
Dedd	663.972	0.0837856	0.128528	0.651888	0.514474	0.915921	Dedd	634.402
Nit1	667.617	0.0292789	0.126421	0.231597	0.816851	0.973463	Nit1	642.374
Pfdn2	1730.48	-0.171141	0.128024	-1.33679	0.181292	0.751472	Pfdn2	1716.22
Gm37154	0.778218	1.30467	2.75554	0.473472	0.635877	NA	Gm37154	0.310952
Klhdc9	82.1144	-0.0503054	0.249719	-0.201448	0.840348	0.979541	Klhdc9	92.3149
Nectin4	31.1373	0.231589	0.384989	0.601547	0.547476	0.927126	Nectin4	25.4761
Arhgap30	2.28991	-0.330918	1.31309	-0.252014	0.80103	NA	Arhgap30	4.23187
Usf1	1442.99	-0.0989529	0.133378	-0.741898	0.458149	0.893932	Usf1	1475.55
Tstd1	10.0662	-0.489687	0.712897	-0.686897	0.492148	NA	Tstd1	9.70632
Gm26641	2.14542	-0.0982565	1.53254	-0.0641137	0.94888	NA	Gm26641	2.83525
F11r	7.36985	0.662889	0.74292	0.892275	0.372246	NA	F11r	6.36942
B930036N10Rik	1.47548	2.17064	1.95273	1.11159	0.266314	NA	B930036N10Rik	0.779444
Alyref2	83.7457	0.2003	0.258641	0.774431	0.438676	0.890163	Alyref2	66.708
Cd244a	0.655388	0.944483	2.53334	0.372821	0.709282	NA	Cd244a	0.570767
Ly9	2.44483	0.785176	1.41681	0.554186	0.579452	NA	Ly9	2.07439
Slamf7	0.655194	-0.087345	2.62631	-0.0332577	0.973469	NA	Slamf7	0.310952
Cd48	2.88024	-2.4814	1.50526	-1.64849	0.0992531	NA	Cd48	6.01977
Tma7-ps	12.3212	-0.0784964	0.617317	-0.127157	0.898816	NA	Tma7-ps	8.62208
Slamf1	1.91213	-1.73932	1.40035	-1.24207	0.214213	NA	Slamf1	2.96478
Cd84	9.49226	-0.561355	0.682934	-0.821976	0.411091	NA	Cd84	12.4814
Slamf6	0.634633	0.675012	3.21056	0.210248	0.833474	NA	Slamf6	1.21911
Vangl2	212.05	-0.254029	0.184244	-1.37877	0.167967	0.736681	Vangl2	242.282
Nhlh1	21.0948	-0.358494	0.431692	-0.830439	0.406291	0.880645	Nhlh1	27.6604
Ncstn	1052.29	0.253442	0.128493	1.97242	0.0485612	0.493065	Ncstn	1115.79
Copa	2882.06	0.160243	0.126737	1.26437	0.206097	0.773022	Copa	2983.01
Pex19	1760.94	0.103794	0.119185	0.870865	0.383828	0.872389	Pex19	1880.42
Dcaf8	1366.07	-0.0449627	0.123683	-0.363531	0.716208	0.965692	Dcaf8	1480.95
Pea15a	5745.39	0.153477	0.124644	1.23133	0.2182	0.784624	Pea15a	5923.39
Casq1	3.28986	2.22922	1.17034	1.90476	0.0568111	NA	Casq1	1.92691
Gm17224	2.3096	0.667632	1.45927	0.45751	0.647305	NA	Gm17224	1.66155
Igsf8	3384.16	-0.385888	0.164305	-2.34861	0.0188436	0.330906	Igsf8	4278.61
Atp1a2	369.878	-0.260322	0.393373	-0.661769	0.508119	0.913967	Atp1a2	531.628
Kcnj9	528.958	0.0623698	0.139308	0.447711	0.654361	0.956833	Kcnj9	560.335
Gm36937	1.40801	-2.16269	1.70553	-1.26805	0.204781	NA	Gm36937	2.80999
Kcnj10	46.7261	0.00914163	1.2333	0.00741232	0.994086	0.999172	Kcnj10	26.082
Pigm	186.445	-0.0911142	0.208176	-0.437678	0.661619	0.958645	Pigm	181.917
Slamf9	10.1785	-0.875528	0.645775	-1.35578	0.17517	NA	Slamf9	16.0177
Igsf9	59.219	-0.378627	0.290717	-1.30239	0.192782	0.75909	Igsf9	61.5124
Tagln2	112.298	-0.277218	0.212724	-1.30318	0.192513	0.75909	Tagln2	199.904
Cfap45	43.793	0.312602	0.300272	1.04106	0.297846	0.835324	Cfap45	43.8276
4933439K11Rik	1.91737	-0.630084	1.47649	-0.426744	0.669566	NA	4933439K11Rik	2.38809
Vsig8	4.17223	-0.227941	0.972496	-0.234388	0.814684	NA	Vsig8	4.68574
Slamf8	0.7017	-0.940102	2.64228	-0.355792	0.721997	NA	Slamf8	1.53145
Dusp23	193.365	-0.525773	0.195414	-2.69056	0.00713327	0.207133	Dusp23	225.841
Ackr1	1007.2	-0.745767	0.172744	-4.31717	1.58041e-05	0.00480495	Ackr1	1328.56
Cadm3	6360.66	-0.32879	0.15535	-2.11645	0.0343063	0.427748	Cadm3	7924.16
Aim2	4.43577	-1.1888	1.02257	-1.16255	0.245011	NA	Aim2	5.97339
Ifi209	2.15407	0.692223	1.25715	0.55063	0.581887	NA	Ifi209	2.01593
Ifi207	1.38207	0.140647	1.97817	0.0710994	0.943319	NA	Ifi207	2.64516
Ifi204	3.97953	-0.548686	1.21263	-0.452477	0.650926	NA	Ifi204	7.96329
Mndal	6.51969	-0.101538	0.877807	-0.115673	0.907912	NA	Mndal	9.55039
Ifi211	1.87787	-0.658123	1.79917	-0.365791	0.714521	NA	Ifi211	4.14878
Ifi203	4.69075	0.154049	0.961997	0.160135	0.872775	NA	Ifi203	6.23597
Spta1	2.72718	0.711215	1.27267	0.558837	0.576273	NA	Spta1	2.16164
Fmn2	518.457	-0.0540709	0.157814	-0.342625	0.731881	0.966467	Fmn2	561.699
Grem2	414.015	-0.120577	0.195386	-0.617124	0.537153	0.923301	Grem2	418.188
Rgs7	1005.67	-0.260703	0.138721	-1.87934	0.0601982	0.538029	Rgs7	1122.27
5730408A14Rik	1.39618	-0.343927	2.03995	-0.168596	0.866115	NA	5730408A14Rik	1.0904
Fh1	1471.25	0.0223929	0.119403	0.187541	0.851236	0.983555	Fh1	1617.43
Opn3	105.23	-0.373797	0.241803	-1.54587	0.122136	0.673573	Opn3	138.174
Chml	122.015	-0.124591	0.257914	-0.483074	0.629043	0.950338	Chml	134.699
Exo1	4.23871	-0.173431	0.899799	-0.192744	0.84716	NA	Exo1	5.4571
Pld5	38.8737	0.516568	0.340892	1.51534	0.129686	0.69089	Pld5	32.277
Rbm8a2	2.85689	-0.0461201	1.13834	-0.0405153	0.967682	NA	Rbm8a2	2.86428
Gm38101	3.2509	0.560622	1.17068	0.478887	0.632019	NA	Gm38101	2.47298
Cep170	1317.33	0.12921	0.125569	1.02899	0.303482	0.837489	Cep170	1190.29
Gm38104	2.25733	0.607172	1.70165	0.356813	0.721232	NA	Gm38104	1.0904
Sdccag8	129.952	-0.0823211	0.230106	-0.357753	0.720528	0.965692	Sdccag8	109.195
Gm37490	6.1483	-2.07047	1.02699	-2.01607	0.0437929	NA	Gm37490	5.85057
Gm15423	4.28115	-2.09032	0.999206	-2.09198	0.0364402	NA	Gm15423	7.40888
Gm37519	0.90785	0.682803	2.71182	0.251788	0.801205	NA	Gm37519	1.14192
Akt3	715.073	0.115353	0.148522	0.776673	0.437352	0.889564	Akt3	650.312
Gm37960	0.710249	0.462511	2.6547	0.174224	0.86169	NA	Gm37960	0.570767
Gm37106	1.28078	-2.66793	1.96968	-1.3545	0.175578	NA	Gm37106	2.37032
Gm38146	0.716428	-0.0451787	3.12102	-0.0144756	0.988451	NA	Gm38146	0.259815
Gm37706	2.66508	0.127596	1.22071	0.104526	0.916752	NA	Gm37706	2.74011
Gm37463	0.676348	1.8778	2.93097	0.640676	0.521733	NA	Gm37463	0.779444
Gm26801	2.04983	-0.706579	1.50253	-0.47026	0.638169	NA	Gm26801	2.59479
Zbtb18	1311.1	-0.181418	0.148624	-1.22065	0.222217	0.787692	Zbtb18	1294.24
Gm29856	5.04611	0.15717	0.918973	0.171028	0.864202	NA	Gm29856	4.66759
Adss	605.684	-0.307731	0.136067	-2.26161	0.0237216	0.368572	Adss	615.763
Catspere2	18.5178	0.291593	0.466993	0.624404	0.532362	0.922362	Catspere2	18.0378
Desi2	262.441	0.0589255	0.162483	0.362656	0.716862	0.965692	Desi2	242.013
Gm37486	0.81775	-0.259526	2.31499	-0.112106	0.910739	NA	Gm37486	0.813202
B230369F24Rik	32.0886	0.576829	0.395765	1.4575	0.144978	0.710433	B230369F24Rik	21.4754
Cox20	191.726	0.195999	0.18369	1.06701	0.285968	0.830006	Cox20	180.329
Hnrnpu	3053.52	-0.0130963	0.124434	-0.105247	0.91618	0.990226	Hnrnpu	2837.29
Gm38300	23.3334	-0.120544	0.395714	-0.304624	0.760653	0.968895	Gm38300	26.8762
Efcab2	81.7789	-0.224545	0.253001	-0.887526	0.374796	0.867524	Efcab2	90.2531
Kif26b	138.067	0.0929164	0.191723	0.48464	0.627932	0.950287	Kif26b	158.488
Smyd3	579.082	0.0867004	0.135453	0.640079	0.522121	0.918794	Smyd3	512.319
Gm5561	22.956	-1.14021	0.5228	-2.18097	0.0291854	0.405422	Gm5561	19.4126
Tfb2m	107.541	-0.384436	0.212643	-1.8079	0.0706228	0.566876	Tfb2m	121.121
Cnst	407.1	0.0662761	0.160267	0.413536	0.679214	0.960152	Cnst	393.63
Sccpdh	1594.91	0.126794	0.136948	0.925855	0.354521	0.857855	Sccpdh	1364.46
Kif28	2.88131	0.94933	1.16721	0.813332	0.416028	NA	Kif28	2.08543
Ahctf1	157.927	-0.0133095	0.185927	-0.0715848	0.942932	0.994152	Ahctf1	151.133
Gm10518	0.504357	0.656655	3.55444	0.184742	0.853431	NA	Gm10518	0.310952
Gm37070	0.891962	-0.564926	2.28372	-0.247371	0.804621	NA	Gm37070	1.71268
Cdc42bpa	1219.93	0.166309	0.146137	1.13803	0.255107	0.815661	Cdc42bpa	1210.24
Coq8a	754.56	-0.094208	0.171217	-0.550225	0.582165	0.939054	Coq8a	800.751
Gm37336	2.7595	-1.08201	1.24383	-0.8699	0.384355	NA	Gm37336	3.6224
Psen2	495.594	-0.141436	0.144838	-0.976513	0.32881	0.846757	Psen2	507.359
Gm31728	2.2018	0.410963	1.42727	0.287937	0.773395	NA	Gm31728	1.11645
Gm5069	11.7811	-0.170629	0.600739	-0.284032	0.776386	NA	Gm5069	14.5923
Itpkb	49.7569	0.00337429	0.340741	0.00990281	0.992099	0.999172	Itpkb	68.4049
Gm37033	0.685105	-0.044834	2.82195	-0.0158876	0.987324	NA	Gm37033	0.259815
Stum	730.366	0.0118314	0.210259	0.0562706	0.955126	0.994693	Stum	785.358
Parp1	1118.94	-0.825054	0.170339	-4.84359	1.27512e-06	0.000858732	Parp1	1553.47
Lin9	21.8214	0.530632	0.424897	1.24885	0.211721	0.779869	Lin9	16.6108
Acbd3	347.723	0.0581379	0.157706	0.368647	0.712391	0.965692	Acbd3	310.018
H3f3a	1202.3	-0.0422616	0.130636	-0.323506	0.746312	0.96889	H3f3a	1096.58
H3f3aos	7.80437	1.08651	0.690676	1.57312	0.115692	NA	H3f3aos	5.25927
Sde2	407.628	-0.182953	0.162154	-1.12826	0.259209	0.82003	Sde2	395.759
Lefty2	27.0301	0.125704	0.425094	0.295708	0.767453	0.969176	Lefty2	25.0802
Pycr2	981.817	-0.0572461	0.1471	-0.389164	0.697155	0.962351	Pycr2	1049.08
Lefty1	1.3771	-0.0503513	4.21318	-0.0119509	0.990465	NA	Lefty1	1.94388
Tmem63a	15.2951	0.529378	0.512766	1.0324	0.301886	NA	Tmem63a	18.8783
Ephx1	522.153	0.191547	0.163685	1.17022	0.241913	0.804573	Ephx1	593.372
Nvl	306.722	0.0930534	0.164877	0.564379	0.572496	0.935324	Nvl	276.617
Cnih4	393.483	-0.300969	0.167308	-1.7989	0.0720351	0.570901	Cnih4	448.849
Wdr26	941.117	-0.0403106	0.122664	-0.328625	0.742439	0.968701	Wdr26	977.173
A430110L20Rik	4.37936	-0.149728	1.01849	-0.147009	0.883125	NA	A430110L20Rik	4.34459
Rpl35a-ps2	20.6969	-0.622226	0.52231	-1.1913	0.233537	0.798962	Rpl35a-ps2	17.4808
Cnih3	2208.34	-0.244856	0.147947	-1.65502	0.09792	0.636684	Cnih3	2468.49
Ccdc121	0.587161	-1.17868	3.09543	-0.380781	0.703366	NA	Ccdc121	0.596823
Dnah14	1.92892	0.298327	1.51417	0.197023	0.843809	NA	Dnah14	2.49134
Lbr	109.232	-0.193568	0.236844	-0.817282	0.413768	0.883229	Lbr	88.569
Enah	1629.71	-0.111988	0.137395	-0.815077	0.415028	0.883658	Enah	1737.73
2700078F05Rik	5.04405	0.153745	1.06599	0.144228	0.885321	NA	2700078F05Rik	5.29069
Gm38359	1.99241	-0.775434	1.67698	-0.462398	0.643796	NA	Gm38359	2.41355
Gm37018	3.19521	1.21266	1.17702	1.03028	0.302877	NA	Gm37018	2.31682
Gm37258	2.14834	0.700792	1.31539	0.532764	0.594197	NA	Gm37258	1.86669
Srp9	861.479	-0.21343	0.15175	-1.40646	0.159589	0.727659	Srp9	893.138
Degs1	2268.57	-0.0808826	0.123608	-0.654349	0.512887	0.915281	Degs1	2378.52
Fbxo28	474.64	-0.383285	0.161415	-2.37453	0.0175715	0.321126	Fbxo28	551.193
Trp53bp2	105.682	0.577594	0.241178	2.39488	0.0166257	0.314695	Trp53bp2	86.1767
Capn2	701.917	-0.0506928	0.159937	-0.316954	0.751278	0.96889	Capn2	807.42
Gm37885	0.501455	-1.9436	4.19353	-0.463475	0.643024	NA	Gm37885	1.83154
Susd4	2441.92	0.300826	0.108103	2.78278	0.00538949	0.17585	Susd4	2292.55
Disp1	121.543	0.306697	0.215492	1.42324	0.154668	0.720998	Disp1	105.57
BC085271	0.849982	-2.88788	2.73801	-1.05474	0.291546	NA	BC085271	2.02364
Brox	737.739	-0.0997466	0.122074	-0.817099	0.413872	0.883229	Brox	743.172
Aida	436.837	0.099775	0.160658	0.62104	0.534573	0.922362	Aida	378.448
Mia3	1349.56	0.00353544	0.120873	0.0292492	0.976666	0.996689	Mia3	1285.19
Gm37339	0.651096	0.554612	2.65418	0.208958	0.834481	NA	Gm37339	0.112336
Taf1a	137.943	-0.222562	0.228626	-0.973477	0.330316	0.848219	Taf1a	116.94
Gm37986	14.4296	-0.0318541	0.651878	-0.0488652	0.961027	NA	Gm37986	11.7418
Hhipl2	9.70855	-1.17047	0.699975	-1.67216	0.0944928	NA	Hhipl2	9.0961
Gm33973	0.573243	-0.4762	2.8843	-0.1651	0.868865	NA	Gm33973	0.890396
Dusp10	85.0024	-0.0203379	0.25065	-0.0811407	0.93533	0.993729	Dusp10	83.5373
1700056E22Rik	1.96252	-0.064951	1.31284	-0.0494735	0.960542	NA	1700056E22Rik	2.57585
Hlx	8.18978	0.5258	0.709496	0.741089	0.45864	NA	Hlx	6.82233
Gm34342	5.09409	0.172632	0.875241	0.19724	0.84364	NA	Gm34342	6.14058
2001-03-01	1.71736	-0.942277	1.86451	-0.505374	0.613296	NA	2001-03-01	2.01376
2002-03-01	928.264	-0.093166	0.146578	-0.635608	0.525032	0.919527	2002-03-01	1062.65
C130074G19Rik	28.9607	0.17926	0.468777	0.382399	0.702165	0.963178	C130074G19Rik	26.4895
Mark1	1120.9	0.0230849	0.116485	0.19818	0.842904	0.98015	Mark1	1111.65
Rab3gap2	1278.55	0.0276957	0.111316	0.248802	0.803514	0.972646	Rab3gap2	1199.4
Iars2	342.026	0.121456	0.207382	0.585662	0.558102	0.929526	Iars2	351.269
Gm37785	6.238	0.774308	0.828923	0.934114	0.350245	NA	Gm37785	3.80404
Bpnt1	680.7	-0.0046598	0.13642	-0.0341577	0.972751	0.996291	Bpnt1	688.016
4930532G15Rik	1.91605	-0.157355	1.33556	-0.11782	0.906211	NA	4930532G15Rik	1.88445
Eprs	1453.83	-0.152363	0.134732	-1.13085	0.258116	0.818362	Eprs	1554.17
Gm2061	25.9956	0.584095	0.418183	1.39674	0.16249	0.730015	Gm2061	20.8591
Slc30a10	66.2342	0.0534709	0.29494	0.181294	0.856137	0.983945	Slc30a10	61.6742
Lyplal1	175.662	-0.21376	0.17959	-1.19027	0.233942	0.799483	Lyplal1	178.295
Tgfb2	97.5872	0.421449	0.249148	1.69156	0.09073	0.61855	Tgfb2	84.7827
Gm29491	0.972889	-0.19263	2.0023	-0.0962043	0.923358	NA	Gm29491	1.0904
Rrp15	98.7642	-0.217837	0.243429	-0.894871	0.370856	0.865096	Rrp15	87.6882
A430105J06Rik	4.00433	-0.14518	0.986513	-0.147165	0.883002	NA	A430105J06Rik	3.91676
Gm3809	2.32429	-0.245284	1.30217	-0.188365	0.85059	NA	Gm3809	1.69492
Spata17	6.45093	0.246905	0.922157	0.267747	0.788894	NA	Spata17	4.67885
Gpatch2	102.153	-0.0739326	0.253024	-0.292196	0.770137	0.969176	Gpatch2	99.2509
Gm37254	24.5786	-0.164172	0.44423	-0.369566	0.711706	0.965692	Gm37254	24.1061
Gm38155	0.936051	-1.03425	2.5475	-0.405985	0.684753	NA	Gm38155	2.18079
Gm37896	0.755293	-1.26447	2.46378	-0.513221	0.607797	NA	Gm37896	1.14153
Esrrg	172.103	-0.234723	0.267188	-0.878495	0.379675	0.869778	Esrrg	246.429
Gm36388	2.00534	-0.760333	1.39812	-0.543823	0.586563	NA	Gm36388	2.42954
Ush2a	0.958755	-1.9754	2.84905	-0.693353	0.488088	NA	Ush2a	2.87791
Kctd3	1060.35	0.0712014	0.134675	0.528692	0.597019	0.943753	Kctd3	1055.85
Kcnk2	527.244	0.0507236	0.131081	0.386962	0.698784	0.962351	Kcnk2	537.263
Pdcd5-ps	41.2169	-0.173299	0.330806	-0.523869	0.60037	0.943753	Pdcd5-ps	40.157
A430027H14Rik	38.2004	-0.582959	0.349445	-1.66825	0.095267	0.631274	A430027H14Rik	44.4156
Cenpf	54.7639	-0.655461	0.343333	-1.90911	0.0562476	0.523249	Cenpf	74.4534
Ptpn14	37.5901	0.4856	0.353088	1.37529	0.16904	0.738185	Ptpn14	39.8643
Gm26574	0.837453	0.153025	2.71937	0.0562722	0.955125	NA	Gm26574	0.441051
Gm37422	1.14783	0.606709	2.13624	0.284008	0.776404	NA	Gm37422	0.259815
Smyd2	1632	0.0933137	0.125604	0.742921	0.45753	0.8935	Smyd2	1633.55
Gm38245	1.60454	2.0091	1.80151	1.11523	0.264753	NA	Gm38245	0.310952
Prox1	57.8533	0.0807346	0.27126	0.297629	0.765987	0.969176	Prox1	62.5894
Prox1os	7.29909	0.0314364	0.753839	0.0417017	0.966737	NA	Prox1os	7.35063
Rps6kc1	482.156	0.0689765	0.134005	0.51473	0.606742	0.944341	Rps6kc1	500.443
Angel2	311.563	0.0895261	0.155425	0.576007	0.56461	0.932447	Angel2	275.091
Vash2	143.543	0.149025	0.203034	0.733989	0.462955	0.894981	Vash2	120.434
Gm31373	5.8786	-0.312285	0.806652	-0.387137	0.698655	NA	Gm31373	6.50346
Gm37095	6.05326	0.206271	0.807859	0.255331	0.798468	NA	Gm37095	5.26638
Gm8407	11.595	-0.381352	0.643415	-0.5927	0.553382	NA	Gm8407	12.7052
Flvcr1	223.433	-0.162707	0.203569	-0.79927	0.424134	0.887543	Flvcr1	202.458
Spata45	1.30462	1.06635	2.05791	0.518173	0.604338	NA	Spata45	1.45346
[truncated: 20,591 more rows]

## Sheet: DESeq2_WTvsKO
	baseMean	log2FoldChange	lfcSE	stat	pvalue	padj	gene	WT
[truncated: 21,999 more rows]
